# Supplementary material for: Multiple data revealed two new species of the Asian horned toad Megophrys Kuhl & Van Hasselt, 1822 (Anura, Megophryidae) from the eastern corner of the Himalayas
Source: Zookeys. 2020 Oct 22;977:101–61. doi: 10.3897/zookeys.977.55693 (PMC7596021; doi:10.3897/zookeys.977.55693)
Supplement: XML Treatment for Megophrys medogensis [file zookeys.977.55693-treatment2.xml]

<!DOCTYPE tp:taxon-treatment
  PUBLIC "-//TaxonX//DTD Taxonomic Treatment Publishing DTD v0 20100105//EN" "tax-treatment-NSO.dtd">
<tp:taxon-treatment xmlns:tp="http://www.plazi.org/taxpub"><tp:treatment-meta><kwd-group><label>Taxon classification</label><kwd><named-content xmlns:xlink="http://www.w3.org/1999/xlink" content-type="kingdom">Animalia</named-content></kwd><kwd><named-content xmlns:xlink="http://www.w3.org/1999/xlink" content-type="order">Anura</named-content></kwd><kwd><named-content xmlns:xlink="http://www.w3.org/1999/xlink" content-type="family">Megophryidae</named-content></kwd></kwd-group><mixed-citation publication-type="journal"><person-group><name><surname>Shi</surname><given-names>Shengchao</given-names></name><name><surname>Zhang</surname><given-names>Meihua</given-names></name><name><surname>Xie</surname><given-names>Feng</given-names></name><name><surname>Jiang</surname><given-names>Jianping</given-names></name><name><surname>Liu</surname><given-names>Wulin</given-names></name><name><surname>Li Ding</surname><given-names/></name><name><surname>Luan</surname><given-names>Li</given-names></name><name><surname>Wang</surname><given-names>Bin</given-names></name></person-group><article-title>Multiple data revealed two new species of the Asian horned toad <italic><tp:taxon-name><tp:taxon-name-part taxon-name-part-type="genus" reg="Megophrys">Megophrys</tp:taxon-name-part></tp:taxon-name></italic> Kuhl &amp; Van Hasselt, 1822 (<tp:taxon-name><tp:taxon-name-part taxon-name-part-type="order">Anura</tp:taxon-name-part></tp:taxon-name>, <tp:taxon-name><tp:taxon-name-part taxon-name-part-type="family">Megophryidae</tp:taxon-name-part></tp:taxon-name>) from the eastern corner of the Himalayas</article-title><source>Zookeys</source><day>22</day><month>10</month><year>2020</year><volume>977</volume><fpage>101</fpage><lpage>161</lpage><pub-id pub-id-type="doi">10.3897/zookeys.977.55693</pub-id></mixed-citation></tp:treatment-meta><tp:nomenclature><tp:taxon-name><object-id xmlns:xlink="http://www.w3.org/1999/xlink" content-type="arpha" xlink:type="simple">62F126D0-9BCB-56D5-8848-A748763CDC37</object-id>
              <tp:taxon-name-part taxon-name-part-type="genus" reg="Megophrys">Megophrys</tp:taxon-name-part>
              <tp:taxon-name-part taxon-name-part-type="species" reg="medogensis">medogensis</tp:taxon-name-part>
            </tp:taxon-name><tp:taxon-authority>
              Fei et al., 1983
            </tp:taxon-authority><xref ref-type="fig" rid="F3">Figs 3B, G, L, Q, V</xref><xref ref-type="fig" rid="F4">, 4A, D, G, J</xref><xref ref-type="fig" rid="F5">, 5B, G</xref><xref ref-type="fig" rid="F6">, 6A, B, E, F, I, J, M, N</xref><xref ref-type="fig" rid="F10">, 10A–C, E, F</xref><xref ref-type="supplementary-material" rid="S2">, Suppl. material 2</xref><xref ref-type="table" rid="T1">: Figs S1, S5A–H; Tables 1</xref><xref ref-type="table" rid="T2">, 2</xref><xref ref-type="table" rid="T3">, 3</xref><xref ref-type="table" rid="T4">, 4</xref><xref ref-type="supplementary-material" rid="S1">, Suppl. material 1: Table S1-S5</xref><tp:nomenclature-citation-list><tp:nomenclature-citation><tp:taxon-name>
                  <tp:taxon-name-part taxon-name-part-type="genus" reg="Megophrys">Megophrys</tp:taxon-name-part> <tp:taxon-name-part taxon-name-part-type="species" reg="omeimontis">omeimontis</tp:taxon-name-part> <tp:taxon-name-part taxon-name-part-type="subspecies" reg="medogensis">medogensis</tp:taxon-name-part></tp:taxon-name><comment>Fei, Ye and Huang (1983)<sup><xref ref-type="fn" rid="en2">**</xref></sup>: 49–52.</comment></tp:nomenclature-citation></tp:nomenclature-citation-list></tp:nomenclature><tp:treatment-sec sec-type="material" id="SECID0EF5HK"><title>Specimens examined.</title><p>Five adult females and six adult males from Medog (Suppl. material <xref ref-type="supplementary-material" rid="S1">1</xref>: Table S1).</p></tp:treatment-sec><tp:treatment-sec sec-type="description" id="SECID0ET5HK"><title>Holotype description.</title><p>Refer to <xref ref-type="bibr" rid="B29">Fei et al. (1983)</xref> for holotype description, <xref ref-type="bibr" rid="B70">Mahony et al. (2018)</xref> for picture of holotype <named-content xmlns:xlink="http://www.w3.org/1999/xlink" content-type="dwc:institutional_code" xlink:type="simple">CIB</named-content> 73II0015, <xref ref-type="bibr" rid="B32">Fei et al. (2009)</xref> and <xref ref-type="bibr" rid="B28">Fei and Ye (2016)</xref> for description of coloration and picture of topotypes.</p><p><bold>Skull.</bold> (Fig. <xref ref-type="fig" rid="F5">5B, G</xref>). Description based on sequenced adult male topotype CIB022017061406. Skull well ossified, width 1.21× length; maxillary overlapping with the quadratojugal; premaxillary and maxillary teeth well developed, and closely positioned with others, 11/13 teeth present on left/right of premaxillary; vomerine ridge robust; few vomerine teeth strong, present on posterior end of vomerine ridge; nasal process of premaxilla protruding beyond skull; nasal bones separated, posterior one third of inner edge contact with sphenethmoid; frontoparietal distinctly wider in front than rear; sphenethmoid relatively smooth with few small pits on dorsal and ventral surface, the middle half of front edge not contacting nasal bones and protruding forward, separated from premaxilla; frontoparietal not divided, sagittal suture occlusive; anterior fontanelle occlusive; front part of frontoparietal distinctly wider than rear; posterior edge of exoccipitals anterior to the line connecting conjunctions of quadratojugal and mandible; pterygoid robust; anterior process of squamosal slender, tip much closer to the junction of pterygoid and quadratojugal than its base, posterior process present; prootic relatively smooth, separated from exoccipitals; anterior process of parasphenoid in shape of fusiform, the front part raise above sphenethmoid from ventral view, the conjunction with sphenethmoid with width equals the constriction near base of anterior process of parasphenoid; columella slender and long.</p></tp:treatment-sec><tp:treatment-sec sec-type="description" id="SECID0EZ6HK"><title>Secondary sexual characters.</title><p>Adult female generally with larger body size. Average body length females 79.7 mm (n = 5, 75.7–85.5 mm), male 65.3 mm (n = 6, 63.1–68.7 mm). Males with brown nuptial pads on fingers I and II, spines on nuptial pad dense; single subgular vocal sac.</p></tp:treatment-sec><tp:treatment-sec sec-type="Tadpole" id="SECID0E56HK"><title>Tadpole.</title><p>(Fig. <xref ref-type="fig" rid="F6">6A, B, E, F, I, J, M, N</xref>; Suppl. material <xref ref-type="supplementary-material" rid="S1">1</xref>: Table S2). For low-middle-elevation tadpoles of <tp:taxon-name><tp:taxon-name-part taxon-name-part-type="genus" reg="Megophrys">M.</tp:taxon-name-part> <tp:taxon-name-part taxon-name-part-type="species" reg="medogensis">medogensis</tp:taxon-name-part></tp:taxon-name>, description was based on tadpole CIBMT20170621 (stage 35) which shared the same pond of sequenced tadpole CIBMT022017061808 in Bari village. They are similar on morphology. For coloration at stage 26, description based on sequenced specimen CIBMT1710101 from Yadong village. Measurements in mm. For stage 35, body 13.3, elongated; head slightly narrower than trunk, oral disk large, funnel like, 1.2× body width; three rows of short oval submarginal papillae on lower lip; middle of lower lip protruding forward, with five rounded papillae longitudinal arranged from the tip middle lower lip to oral cavity; corner of mouth with six papillae arranged in a transverse row on both sides; three transverse rows of short oval papillae on upper lip; keratodonts absent; nares closer to eyes than tip of snout (<abbrev xmlns:xlink="http://www.w3.org/1999/xlink" xlink:title="rostro-narial distance" id="ABBRID0E2AAM" xlink:type="simple">RN</abbrev>/<abbrev xmlns:xlink="http://www.w3.org/1999/xlink" xlink:title="naris-eye distance" id="ABBRID0E6AAM" xlink:type="simple">NE</abbrev> 1.6); eyes round, positioned dorsolaterally; internarial distance (<abbrev xmlns:xlink="http://www.w3.org/1999/xlink" xlink:title="internasal distance" id="ABBRID0EDBAM" xlink:type="simple">IND</abbrev> 3.0) 61% of the interpupilar distance (<abbrev xmlns:xlink="http://www.w3.org/1999/xlink" xlink:title="interpupilar distance" id="ABBRID0EHBAM" xlink:type="simple">PP</abbrev> 4.9); spiracle mostly in left side of body, in right-handed helix from ventral view; spiracular tube not protruding beyond body wall, positioned 60% of the distance between tip of the snout and trunk-tail junction, and below the horizontal mid trunk line; tail accounts 69% of total length; dorsal fin arise above trunk-tail junction, 35% of maximum body height; ventral fin connected to the trunk, with lesser height, 27% of maximum body height; anal siphon opens medially; maximum tail muscle height 72% of maximum body height, maximum tail muscle strong, width 53% of maximum body width; 12 small curves present on both lateral side of tail muscle. For stage 26, dorsal fin arises behind trunk-tail junction. For stage 43, clear “X” and “l_l” skin ridges have present on dorsum, limbs are well developed. For high-elevation tadpoles of <tp:taxon-name><tp:taxon-name-part taxon-name-part-type="genus" reg="Megophrys">M.</tp:taxon-name-part> <tp:taxon-name-part taxon-name-part-type="species" reg="medogensis">medogensis</tp:taxon-name-part></tp:taxon-name>, description mostly based on sequenced tadpole CIBMT171001 (at stage 27), coloration based on sequenced tadpoles CIBMT1710106 and CIBMT1710112, collected from Gedang, Medog, Tibet Autonomous Region, China (<named-content xmlns:xlink="http://www.w3.org/1999/xlink" content-type="dwc:verbatimCoordinates" xlink:type="simple"><named-content content-type="geo-json" specific-use="{&#34;type&#34;:&#34;Point&#34;,&#34;coordinates&#34;:[95.769507,29.463916]}" id="NCID0EYBAM" xlink:type="simple">29.463916°N, 95.769507°E</named-content></named-content>, 2142 m). Body 9.5, elongated; head slightly narrower than trunk; oral disk moderate, funnel like, positioned anterior-dorsal, width equal with body width; 5 transverse rows of short oval papillae on upper lip; keratodonts absent; nares much closer to eyes than tip of snout (<abbrev xmlns:xlink="http://www.w3.org/1999/xlink" xlink:title="rostro-narial distance" id="ABBRID0E4BAM" xlink:type="simple">RN</abbrev>/<abbrev xmlns:xlink="http://www.w3.org/1999/xlink" xlink:title="naris-eye distance" id="ABBRID0EBCAM" xlink:type="simple">NE</abbrev> 2.2); eyes round, positioned dorsolaterally; internarial distance (IND1.9) 61% of the interpupil distance (<abbrev xmlns:xlink="http://www.w3.org/1999/xlink" xlink:title="interpupilar distance" id="ABBRID0EFCAM" xlink:type="simple">PP</abbrev> 3.2); spiracle barely visible from ventral view; the spiracular tube not protruding beyond body wall, positioned 63% of the distance between tip of the snout and trunk-tail junction, and below the horizontal mid trunk line; tail accounts 72% of total length; dorsal fin arise above anal siphon opens, 40% of maximum body height; ventral fin connected to the trunk, with lesser height than dorsal fin, 37% of maximum body height; anal siphon opens medially; tail muscle relatively weak, maximum height 72% of maximum body height, width only 44% of maximum body width; eleven small curves present on both lateral side of tail muscle.</p><fig id="F6" position="float" orientation="portrait"><object-id xmlns:xlink="http://www.w3.org/1999/xlink" content-type="doi" xlink:type="simple">10.3897/zookeys.977.55693.figure6</object-id><object-id xmlns:xlink="http://www.w3.org/1999/xlink" content-type="arpha" xlink:type="simple">417E7CB2-F807-572B-A8B4-F3C682EA2252</object-id><label>Figure 6.</label><caption><p>Tadpole specimens of four groups of three <tp:taxon-name><tp:taxon-name-part taxon-name-part-type="genus" reg="Megophrys">Megophrys</tp:taxon-name-part></tp:taxon-name> species from Medog. <bold>A–D</bold> dorsal views of the low-middle-elevation tadpole CIBMT20170621 of <tp:taxon-name><tp:taxon-name-part taxon-name-part-type="genus" reg="Megophrys">M.</tp:taxon-name-part> <tp:taxon-name-part taxon-name-part-type="species" reg="medogensis">medogensis</tp:taxon-name-part></tp:taxon-name> (Goser stage 35), the high-elevation tadpole CIBMT171001 of <tp:taxon-name><tp:taxon-name-part taxon-name-part-type="genus" reg="Megophrys">M.</tp:taxon-name-part> <tp:taxon-name-part taxon-name-part-type="species" reg="medogensis">medogensis</tp:taxon-name-part></tp:taxon-name> (stage 27), tadpole CIBMT20170611 of <tp:taxon-name><tp:taxon-name-part taxon-name-part-type="genus" reg="Megophrys">M.</tp:taxon-name-part> <tp:taxon-name-part taxon-name-part-type="uncertainty-rank">cf.</tp:taxon-name-part> <tp:taxon-name-part taxon-name-part-type="species" reg="pachyproctus">pachyproctus</tp:taxon-name-part></tp:taxon-name> (stage 25), tadpole CIBMT170604 of <tp:taxon-name><tp:taxon-name-part taxon-name-part-type="genus" reg="Megophrys">Megophrys</tp:taxon-name-part> <tp:taxon-name-part taxon-name-part-type="species" reg="yeae">yeae</tp:taxon-name-part></tp:taxon-name> sp. nov. (stage 35), respectively <bold>E–H</bold> lateral views of the tadpoles, respectively <bold>I</bold>–<bold>L</bold> ventral views of the tadpoles, respectively. M–P dorsal views of head of the tadpoles, respectively. Scale bar for body view equal to 10 mm, and for head view 2 mm.</p></caption><graphic xmlns:xlink="http://www.w3.org/1999/xlink" xlink:href="zookeys-977-101-g006.jpg" position="float" orientation="portrait" xlink:type="simple" id="oo_466657.jpg"><uri content-type="original_file" xlink:type="simple">https://binary.pensoft.net/fig/466657</uri></graphic></fig><p>Coloration of tadpoles. Low-middle-elevation tadpoles. In preservation (based on CIBMT20170621; Fig. <xref ref-type="fig" rid="F6">6A, B, E, F</xref>): dorsal body brown; lips semitransparent, papillae on lips brown; dorsal tail light brown, marbled with deep brown markings; lateral side of tail densely covered with tiny brown pigment spots, also mottled with small light colored patches, and scattered with deep brown pigments piles; fins semitransparent; ventral surface of body semitransparent, sparsely covered with brown pigments. In live: dorsal and lateral body generally in light yellow-brown; lateral side of tail mottled with light colored patches; ventral body without white patches; iris brown.</p><p>High elevation tadpoles (Fig. <xref ref-type="fig" rid="F6">6I, J, M, N</xref>). In preservation: dorsal body and tail with brown pigmentation; lateral body brown, skin coloration lighter below spiracular tube, with clear white patches; lateral tail muscle brown mottled with dense tiny white dots; upper and lower fin semitransparent brown, lower fin colored lighter; no dark patches on lateral and dorsal tail; ventral body semitransparent white, stained with light brown pigments; lips semitransparent white, papillae brown. When alive, dorsal body and tail basically deep brown, mottled with copper pigmentation, especially dense on body; lateral body brown, with cream-white patches near abdomen; lateral tail brown, scattered with tiny white pigment spots, no dark brown patches on tail; ventral surface of body semitransparent brown, covered with small white pigments; iris brown.</p></tp:treatment-sec><tp:treatment-sec sec-type="Bioacoustics" id="SECID0E2EAM"><title>Bioacoustics.</title><p>(Fig. <xref ref-type="fig" rid="F4">4A, D, G, J</xref>; Suppl. material <xref ref-type="supplementary-material" rid="S1">1</xref>: Tables <xref ref-type="table" rid="T4">4</xref>; Suppl. material <xref ref-type="supplementary-material" rid="S2">2</xref>: Fig. S3). A total of 16 call groups and 62 calls were analyzed. Average dominant frequency of calls low, 2.5 kHz (2.3–3.0 kHz); call repetition rate moderate, average 1.2 calls per seconds; call interval short, average 153–254 ms; call groups with average 10.8 calls; call duration long (average 746 ms), and with lots of notes (average 42.1). To the human ear, the call sound like “ga ga ga...”.</p></tp:treatment-sec><tp:treatment-sec sec-type="distribution" id="SECID0EVFAM"><title>Distribution and natural history.</title><p>The species is currently known with certainty from the type locality in Medog County, and its distribution elevation was recorded between 680–2200 m (<xref ref-type="bibr" rid="B29">Fei et al. 1983</xref>, 2012, Fei and Ye, 2016; this study). This species was recorded in or near small mountain streams of tropical rain forests, sit on rocks, leaf litter, and sometimes bare soil. Calls heard between 11 June to 5 August (this study; Fei et al. 2019). Four in five females recorded during 11 June to 18 June were gravid. Males start calling before dusk under dense vegetation. Normally, two or more males call in small groups along stream banks, spacing themselves ca. 3–5 meters from each other. Sequenced tadpoles in metamorphosis were recorded on 18 June, in small mountain stream pond at 1560 m. Tadpoles of two other species of <tp:taxon-name><tp:taxon-name-part taxon-name-part-type="genus" reg="Megophrys">Megophrys</tp:taxon-name-part></tp:taxon-name> share the same ponds. See description in following. Breeding season is supposed to including early June and may last to early August.</p></tp:treatment-sec><tp:treatment-sec sec-type="comparisons" id="SECID0EFGAM"><title>Comparison.</title><p>Refer to <xref ref-type="bibr" rid="B70">Mahony et al. (2018)</xref> for comparison with other species of <tp:taxon-name><tp:taxon-name-part taxon-name-part-type="genus" reg="Megophrys">M.</tp:taxon-name-part> <tp:taxon-name-part taxon-name-part-type="species" reg="major">major</tp:taxon-name-part></tp:taxon-name> group. <tp:taxon-name><tp:taxon-name-part taxon-name-part-type="genus" reg="Megophrys">M.</tp:taxon-name-part> <tp:taxon-name-part taxon-name-part-type="species" reg="medogensis">medogensis</tp:taxon-name-part></tp:taxon-name> differs from <tp:taxon-name><tp:taxon-name-part taxon-name-part-type="genus" reg="Megophrys">M.</tp:taxon-name-part> <tp:taxon-name-part taxon-name-part-type="species" reg="pachyproctus">pachyproctus</tp:taxon-name-part></tp:taxon-name> by much larger body size (<abbrev xmlns:xlink="http://www.w3.org/1999/xlink" xlink:title="snout-vent length" id="ABBRID0ENHAM" xlink:type="simple">SVL</abbrev> 57.2–68.7 in 21 males vs. 35.3–35.7 in two males in the latter), absence of large protuberance above vent (vs. present in the latter), skin relatively smooth (vs. rough in the latter), frontoparietal distinctly wider in front than rear (vs. almost equally wide in the latter), sagittal suture occlusive (vs. distinctly open in the latter), and columella auris long (vs. short in the latter). For comparisons with species studied in this paper, refer to relevant morphological comparison sections for those species.</p></tp:treatment-sec><tp:treatment-sec><!--Section generated to contain objects referenced in tp:taxon-treatment.--><fig id="F3" position="float" orientation="portrait"><object-id xmlns:xlink="http://www.w3.org/1999/xlink" content-type="doi" xlink:type="simple">10.3897/zookeys.977.55693.figure3</object-id><object-id xmlns:xlink="http://www.w3.org/1999/xlink" content-type="arpha" xlink:type="simple">D164A4C2-295C-5355-B53F-21578E1608ED</object-id><label>Figure 3.</label><caption><p>Photos of specimens of <italic><tp:taxon-name><tp:taxon-name-part taxon-name-part-type="genus" reg="Megophrys">Megophrys</tp:taxon-name-part></tp:taxon-name></italic> species in Medog. <bold>A–E</bold> dorsal views of adult male holotype NWIPB770650 of <italic><tp:taxon-name><tp:taxon-name-part taxon-name-part-type="genus" reg="Megophrys">M.</tp:taxon-name-part> <tp:taxon-name-part taxon-name-part-type="species" reg="pachyproctus">pachyproctus</tp:taxon-name-part></tp:taxon-name></italic>, adult male topotype CIB022017061406 of <italic><tp:taxon-name><tp:taxon-name-part taxon-name-part-type="genus" reg="Megophrys">M.</tp:taxon-name-part> <tp:taxon-name-part taxon-name-part-type="species" reg="medogensis">medogensis</tp:taxon-name-part></tp:taxon-name></italic>, adult male CIB022017061805 of <tp:taxon-name><tp:taxon-name-part taxon-name-part-type="genus" reg="Megophrys">M.</tp:taxon-name-part> <tp:taxon-name-part taxon-name-part-type="uncertainty-rank">cf.</tp:taxon-name-part> <tp:taxon-name-part taxon-name-part-type="species" reg="pachyproctus">pachyproctus</tp:taxon-name-part></tp:taxon-name>, adult male holotype CIBMT171053 of <italic><tp:taxon-name><tp:taxon-name-part taxon-name-part-type="genus" reg="Megophrys">Megophrys</tp:taxon-name-part> <tp:taxon-name-part taxon-name-part-type="species" reg="zhoui">zhoui</tp:taxon-name-part></tp:taxon-name></italic> sp. nov., and adult male holotype CIB201706MT02 of <italic><tp:taxon-name><tp:taxon-name-part taxon-name-part-type="genus" reg="Megophrys">Megophrys</tp:taxon-name-part> <tp:taxon-name-part taxon-name-part-type="species" reg="yeae">yeae</tp:taxon-name-part></tp:taxon-name></italic> sp. nov., respectively <bold>F–J</bold> ventral views of the specimens, respectively <bold>K–O</bold> lateral view of head of the specimens, respectively <bold>P–T</bold> ventral view of hand of the specimens, respectively <bold>U–Y</bold> ventral view of foot of the specimens, respectively. Scale bar for body view equal to 10 mm, and for partial view 5 mm.</p></caption><graphic xmlns:xlink="http://www.w3.org/1999/xlink" xlink:href="zookeys-977-101-g003.jpg" position="float" orientation="portrait" xlink:type="simple" id="oo_466654.jpg"><uri content-type="original_file" xlink:type="simple">https://binary.pensoft.net/fig/466654</uri></graphic></fig><fig id="F4" position="float" orientation="portrait"><object-id xmlns:xlink="http://www.w3.org/1999/xlink" content-type="doi" xlink:type="simple">10.3897/zookeys.977.55693.figure4</object-id><object-id xmlns:xlink="http://www.w3.org/1999/xlink" content-type="arpha" xlink:type="simple">12DDF89E-135A-5C77-8740-0373689448E5</object-id><label>Figure 4.</label><caption><p>Visualization of advertisement calls of three <italic><tp:taxon-name><tp:taxon-name-part taxon-name-part-type="genus" reg="Megophrys">Megophrys</tp:taxon-name-part></tp:taxon-name></italic> species from Medog. <bold>A–C</bold> visualizations of 60 seconds waveform of relative amplitude over time for <italic><tp:taxon-name><tp:taxon-name-part taxon-name-part-type="genus" reg="Megophrys">M.</tp:taxon-name-part> <tp:taxon-name-part taxon-name-part-type="species" reg="medogensis">medogensis</tp:taxon-name-part></tp:taxon-name></italic> (one unvouchered individual recorded in the vicinity of Medog urban area), <tp:taxon-name><tp:taxon-name-part taxon-name-part-type="genus" reg="Megophrys">M.</tp:taxon-name-part> <tp:taxon-name-part taxon-name-part-type="uncertainty-rank">cf.</tp:taxon-name-part> <tp:taxon-name-part taxon-name-part-type="species" reg="pachyproctus">pachyproctus</tp:taxon-name-part></tp:taxon-name> (CIB022017061807), and <italic><tp:taxon-name><tp:taxon-name-part taxon-name-part-type="genus" reg="Megophrys">Megophrys</tp:taxon-name-part> <tp:taxon-name-part taxon-name-part-type="species" reg="yeae">yeae</tp:taxon-name-part></tp:taxon-name></italic> sp. nov. (paratype CIB022017061804), respectively <bold>D–F</bold> visualizations of 20 seconds waveform of relative amplitude over time <bold>G–I</bold> visualizations of two seconds waveform of relative amplitude for the species, respectively <bold>J–L</bold> visualizations of two seconds waveform of spectrogram for the species, respectively.</p></caption><graphic xmlns:xlink="http://www.w3.org/1999/xlink" xlink:href="zookeys-977-101-g004.jpg" position="float" orientation="portrait" xlink:type="simple" id="oo_466655.jpg"><uri content-type="original_file" xlink:type="simple">https://binary.pensoft.net/fig/466655</uri></graphic></fig><fig id="F5" position="float" orientation="portrait"><object-id xmlns:xlink="http://www.w3.org/1999/xlink" content-type="doi" xlink:type="simple">10.3897/zookeys.977.55693.figure5</object-id><object-id xmlns:xlink="http://www.w3.org/1999/xlink" content-type="arpha" xlink:type="simple">5CDCFAFD-BA92-575A-BFD6-21E439156245</object-id><label>Figure 5.</label><caption><p>Skull of <italic><tp:taxon-name><tp:taxon-name-part taxon-name-part-type="genus" reg="Megophrys">Megophrys</tp:taxon-name-part></tp:taxon-name></italic> species in Medog. <bold>A–E</bold> dorsal views of adult male holotype NWIPB770650 of <italic><tp:taxon-name><tp:taxon-name-part taxon-name-part-type="genus" reg="Megophrys">M.</tp:taxon-name-part> <tp:taxon-name-part taxon-name-part-type="species" reg="pachyproctus">pachyproctus</tp:taxon-name-part></tp:taxon-name></italic>, adult male topotype CIB022017061406 of <italic><tp:taxon-name><tp:taxon-name-part taxon-name-part-type="genus" reg="Megophrys">M.</tp:taxon-name-part> <tp:taxon-name-part taxon-name-part-type="species" reg="medogensis">medogensis</tp:taxon-name-part></tp:taxon-name></italic>, adult male CIB022017061805 of <tp:taxon-name><tp:taxon-name-part taxon-name-part-type="genus" reg="Megophrys">M.</tp:taxon-name-part> <tp:taxon-name-part taxon-name-part-type="uncertainty-rank">cf.</tp:taxon-name-part> <tp:taxon-name-part taxon-name-part-type="species" reg="pachyproctus">pachyproctus</tp:taxon-name-part></tp:taxon-name>, adult male holotype CIBMT171053 of <italic><tp:taxon-name><tp:taxon-name-part taxon-name-part-type="genus" reg="Megophrys">Megophrys</tp:taxon-name-part> <tp:taxon-name-part taxon-name-part-type="species" reg="zhoui">zhoui</tp:taxon-name-part></tp:taxon-name></italic> sp. nov., and adult male holotype CIB201706MT02 of <italic><tp:taxon-name><tp:taxon-name-part taxon-name-part-type="genus" reg="Megophrys">Megophrys</tp:taxon-name-part> <tp:taxon-name-part taxon-name-part-type="species" reg="yeae">yeae</tp:taxon-name-part></tp:taxon-name></italic> sp. nov., respectively <bold>F–J</bold> ventral views of the specimens, respectively. Key to skull: 1 premaxillary; 2 maxillary; 3 nasal; 4 sphenethmoid; 5 anterior fontanelle; 6 frontoparietal; 7 sagittal suture; 8 pterygoid; 9 squamosal; 10 quadratojugal; 11 prootic; 12 exoccipital; 13 vomerine ridge; 14 mandible; 15 anterior process of parasphenoid; 16 columella auris. Scale bar equal to 5 mm.</p></caption><graphic xmlns:xlink="http://www.w3.org/1999/xlink" xlink:href="zookeys-977-101-g005.jpg" position="float" orientation="portrait" xlink:type="simple" id="oo_466656.jpg"><uri content-type="original_file" xlink:type="simple">https://binary.pensoft.net/fig/466656</uri></graphic></fig><fig id="F10" position="float" orientation="portrait"><object-id xmlns:xlink="http://www.w3.org/1999/xlink" content-type="doi" xlink:type="simple">10.3897/zookeys.977.55693.figure10</object-id><object-id xmlns:xlink="http://www.w3.org/1999/xlink" content-type="arpha" xlink:type="simple">C5918BAB-AC55-56B6-A1DA-0120F2B0AE61</object-id><label>Figure 10.</label><caption><p>Microhabitats of <italic><tp:taxon-name><tp:taxon-name-part taxon-name-part-type="genus" reg="Megophrys">Megophrys</tp:taxon-name-part></tp:taxon-name></italic> toads in the field in Medog. <bold>A</bold> stream at elevation 850 m in Didong village, harboring the low-middle-elevation <italic><tp:taxon-name><tp:taxon-name-part taxon-name-part-type="genus" reg="Megophrys">M.</tp:taxon-name-part> <tp:taxon-name-part taxon-name-part-type="species" reg="medogensis">medogensis</tp:taxon-name-part></tp:taxon-name></italic> and <italic><tp:taxon-name><tp:taxon-name-part taxon-name-part-type="genus" reg="Megophrys">Megophrys</tp:taxon-name-part> <tp:taxon-name-part taxon-name-part-type="species" reg="yeae">yeae</tp:taxon-name-part></tp:taxon-name></italic> sp. nov. <bold>B</bold> a stream at 1530 m in Gelin village, hosting the low-middle-elevation <italic><tp:taxon-name><tp:taxon-name-part taxon-name-part-type="genus" reg="Megophrys">M.</tp:taxon-name-part> <tp:taxon-name-part taxon-name-part-type="species" reg="medogensis">medogensis</tp:taxon-name-part></tp:taxon-name></italic> and <italic><tp:taxon-name><tp:taxon-name-part taxon-name-part-type="genus" reg="Megophrys">M.</tp:taxon-name-part> <tp:taxon-name-part taxon-name-part-type="species" reg="pachyproctus">pachyproctus</tp:taxon-name-part></tp:taxon-name></italic><bold>C</bold> a stream at 1780 m in Bari village, harboring low-middle-elevation <italic><tp:taxon-name><tp:taxon-name-part taxon-name-part-type="genus" reg="Megophrys">M.</tp:taxon-name-part> <tp:taxon-name-part taxon-name-part-type="species" reg="medogensis">medogensis</tp:taxon-name-part></tp:taxon-name></italic>, <tp:taxon-name><tp:taxon-name-part taxon-name-part-type="genus" reg="Megophrys">M.</tp:taxon-name-part> <tp:taxon-name-part taxon-name-part-type="uncertainty-rank">cf.</tp:taxon-name-part> <tp:taxon-name-part taxon-name-part-type="species" reg="pachyproctus">pachyproctus</tp:taxon-name-part></tp:taxon-name> and <italic><tp:taxon-name><tp:taxon-name-part taxon-name-part-type="genus" reg="Megophrys">Megophrys</tp:taxon-name-part> <tp:taxon-name-part taxon-name-part-type="species" reg="yeae">yeae</tp:taxon-name-part></tp:taxon-name></italic> sp. nov. <bold>D</bold> a stream at 2003 m in the vicinity of Renqingbeng Temple, hosting <tp:taxon-name><tp:taxon-name-part taxon-name-part-type="genus" reg="Megophrys">M.</tp:taxon-name-part> <tp:taxon-name-part taxon-name-part-type="uncertainty-rank">cf.</tp:taxon-name-part> <tp:taxon-name-part taxon-name-part-type="species" reg="pachyproctus">pachyproctus</tp:taxon-name-part></tp:taxon-name> and <italic><tp:taxon-name><tp:taxon-name-part taxon-name-part-type="genus" reg="Megophrys">Megophrys</tp:taxon-name-part> <tp:taxon-name-part taxon-name-part-type="species" reg="zhoui">zhoui</tp:taxon-name-part></tp:taxon-name></italic> sp. nov. <bold>E</bold> a stream at 2142 m in Gedang village, hosting <italic><tp:taxon-name><tp:taxon-name-part taxon-name-part-type="genus" reg="Megophrys">M.</tp:taxon-name-part> <tp:taxon-name-part taxon-name-part-type="species" reg="medogensis">medogensis</tp:taxon-name-part></tp:taxon-name></italic><bold>F</bold> one adult male of low-middle-elevation <italic><tp:taxon-name><tp:taxon-name-part taxon-name-part-type="genus" reg="Megophrys">M.</tp:taxon-name-part> <tp:taxon-name-part taxon-name-part-type="species" reg="medogensis">medogensis</tp:taxon-name-part></tp:taxon-name></italic> calling on a dead leaf on the tropical forest ground nearby a stream in Didong village <bold>G</bold> the adult male paratype CIB022017061102 of <italic><tp:taxon-name><tp:taxon-name-part taxon-name-part-type="genus" reg="Megophrys">Megophrys</tp:taxon-name-part> <tp:taxon-name-part taxon-name-part-type="species" reg="yeae">yeae</tp:taxon-name-part></tp:taxon-name></italic> sp. nov. calling on a leaf of dense bushes under tropical forest, ca. 0.5 m above a stream in Didong village <bold>H</bold> the adult male CIB022017061806 of <tp:taxon-name><tp:taxon-name-part taxon-name-part-type="genus" reg="Megophrys">M.</tp:taxon-name-part> <tp:taxon-name-part taxon-name-part-type="uncertainty-rank">cf.</tp:taxon-name-part> <tp:taxon-name-part taxon-name-part-type="species" reg="pachyproctus">pachyproctus</tp:taxon-name-part></tp:taxon-name> calling on a branch of dead bush, ca. 0.5 m above ground under subtropical forest in Bari village <bold>I</bold> the gravid female CIBMT171054 of <tp:taxon-name><tp:taxon-name-part taxon-name-part-type="genus" reg="Megophrys">M.</tp:taxon-name-part> <tp:taxon-name-part taxon-name-part-type="uncertainty-rank">cf.</tp:taxon-name-part> <tp:taxon-name-part taxon-name-part-type="species" reg="pachyproctus">pachyproctus</tp:taxon-name-part></tp:taxon-name> precariously climbing up onto a stem of herb, ca. 0.3 m above a tiny stream under subtropical forest in Renqingbeng <bold>J</bold> the adult male holotype CIBMT171053 of <italic><tp:taxon-name><tp:taxon-name-part taxon-name-part-type="genus" reg="Megophrys">Megophrys</tp:taxon-name-part> <tp:taxon-name-part taxon-name-part-type="species" reg="zhoui">zhoui</tp:taxon-name-part></tp:taxon-name></italic> sp. nov. sitting on a split of a fern leaf in a small stream under subtropical forest in the vicinity of Renqingbeng Temple.</p></caption><graphic xmlns:xlink="http://www.w3.org/1999/xlink" xlink:href="zookeys-977-101-g010.jpg" position="float" orientation="portrait" xlink:type="simple" id="oo_466661.jpg"><uri content-type="original_file" xlink:type="simple">https://binary.pensoft.net/fig/466661</uri></graphic></fig><supplementary-material xmlns:xlink="http://www.w3.org/1999/xlink" id="S2" position="float" orientation="portrait" xlink:type="simple"><object-id content-type="doi" xlink:type="simple">10.3897/zookeys.977.55693.suppl2</object-id><object-id content-type="arpha" xlink:type="simple">EECB786B-0CBC-54FD-85BB-FD04F5A62C18</object-id><label>Supplementary material 2</label><caption><p>Figure S1–S5</p></caption><statement content-type="dataType"><label>Data type</label><p>multimedia</p></statement><statement content-type="notes"><label>Explanation note</label><p><bold>Figure S1.</bold><italic><tp:taxon-name><tp:taxon-name-part taxon-name-part-type="genus" reg="Megophrys">Megophrys</tp:taxon-name-part> <tp:taxon-name-part taxon-name-part-type="species" reg="medogensis">medogensis</tp:taxon-name-part></tp:taxon-name></italic> in life from Medog. <bold>A</bold>, <bold>B</bold> dorsal and ventral views of adult male CIB022017061404DD from Didong village, respectively <bold>C</bold>, <bold>D</bold> dorsal and ventral views of adult male CIB022017061405BB from Beibeng village, respectively <bold>E</bold> unvouchered calling male from Beibeng <bold>F</bold> adult female CIB022017061602 from Beibeng village. <bold>Figure S2.</bold> Photos showing variation of <tp:taxon-name><tp:taxon-name-part taxon-name-part-type="genus" reg="Megophrys">Megophrys</tp:taxon-name-part> <tp:taxon-name-part taxon-name-part-type="uncertainty-rank">cf.</tp:taxon-name-part> <tp:taxon-name-part taxon-name-part-type="species" reg="pachyproctus">pachyproctus</tp:taxon-name-part></tp:taxon-name> in life <bold>A</bold>, <bold>B</bold> adult male CIB022017061806 <bold>C</bold>, <bold>D</bold> adult male CIB022017061807 <bold>E</bold>, <bold>F</bold> gavid female CIBMT171054. Left: dorsolateral view; and right: ventral view. <bold>Figure S3.</bold> Photos of paratypes of <italic><tp:taxon-name><tp:taxon-name-part taxon-name-part-type="genus" reg="Megophrys">Megophrys</tp:taxon-name-part> <tp:taxon-name-part taxon-name-part-type="species" reg="zhoui">zhoui</tp:taxon-name-part></tp:taxon-name></italic> sp. nov. in life. <bold>A</bold>, <bold>B</bold> adult female CIBMT171062 <bold>C</bold>, <bold>D</bold> adult female CIBMT171060. Left for dorsolateral view, and right for ventral view. <bold>Figure S4.</bold> Photos of paratypes of <italic><tp:taxon-name><tp:taxon-name-part taxon-name-part-type="genus" reg="Megophrys">Megophrys</tp:taxon-name-part> <tp:taxon-name-part taxon-name-part-type="species" reg="yeae">yeae</tp:taxon-name-part></tp:taxon-name></italic> sp. nov. in life <bold>A</bold>, <bold>B</bold> adult female CIB201706MT03 <bold>C</bold>, <bold>D</bold> adult male CIB022017061103 <bold>E</bold> adult male CIBMT171065 <bold>F</bold> adult male CIBMT171066. Left: dorsolateral view, and right: ventral view. <bold>Figure S5.</bold> Typical forests inhabited by <italic><tp:taxon-name><tp:taxon-name-part taxon-name-part-type="genus" reg="Megophrys">Megophrys</tp:taxon-name-part></tp:taxon-name></italic> toads in Medog <bold>A</bold> landscape in Didong village at elevations of 600–850 m, harboring the low-middle-elevation <italic><tp:taxon-name><tp:taxon-name-part taxon-name-part-type="genus" reg="Megophrys">M.</tp:taxon-name-part> <tp:taxon-name-part taxon-name-part-type="species" reg="medogensis">medogensis</tp:taxon-name-part></tp:taxon-name></italic> and <italic><tp:taxon-name><tp:taxon-name-part taxon-name-part-type="genus" reg="Megophrys">Megophrys</tp:taxon-name-part> <tp:taxon-name-part taxon-name-part-type="species" reg="yeae">yeae</tp:taxon-name-part></tp:taxon-name></italic> sp. nov. <bold>B</bold> landscape in Bari village and vicinity of Renqingbeng Temple at elevations of ca. 1400–2100 m, the former harboring low-middle-elevation <italic><tp:taxon-name><tp:taxon-name-part taxon-name-part-type="genus" reg="Megophrys">M.</tp:taxon-name-part> <tp:taxon-name-part taxon-name-part-type="species" reg="medogensis">medogensis</tp:taxon-name-part></tp:taxon-name></italic>, <tp:taxon-name><tp:taxon-name-part taxon-name-part-type="genus" reg="Megophrys">M.</tp:taxon-name-part> <tp:taxon-name-part taxon-name-part-type="uncertainty-rank">cf.</tp:taxon-name-part> <tp:taxon-name-part taxon-name-part-type="species" reg="pachyproctus">pachyproctus</tp:taxon-name-part></tp:taxon-name>, and <italic><tp:taxon-name><tp:taxon-name-part taxon-name-part-type="genus" reg="Megophrys">Megophrys</tp:taxon-name-part> <tp:taxon-name-part taxon-name-part-type="species" reg="yeae">yeae</tp:taxon-name-part></tp:taxon-name></italic> sp. nov., and the latter hosting <tp:taxon-name><tp:taxon-name-part taxon-name-part-type="genus" reg="Megophrys">M.</tp:taxon-name-part> <tp:taxon-name-part taxon-name-part-type="uncertainty-rank">cf.</tp:taxon-name-part> <tp:taxon-name-part taxon-name-part-type="species" reg="pachyproctus">pachyproctus</tp:taxon-name-part></tp:taxon-name> and <italic><tp:taxon-name><tp:taxon-name-part taxon-name-part-type="genus" reg="Megophrys">Megophrys</tp:taxon-name-part> <tp:taxon-name-part taxon-name-part-type="species" reg="zhoui">zhoui</tp:taxon-name-part></tp:taxon-name></italic> sp. nov. <bold>C</bold> landscape in Gelin village at elevations of ca. 1500–1800 m, hosting the low-middle-elevation <italic><tp:taxon-name><tp:taxon-name-part taxon-name-part-type="genus" reg="Megophrys">M.</tp:taxon-name-part> <tp:taxon-name-part taxon-name-part-type="species" reg="medogensis">medogensis</tp:taxon-name-part></tp:taxon-name></italic> and <italic><tp:taxon-name><tp:taxon-name-part taxon-name-part-type="genus" reg="Megophrys">M.</tp:taxon-name-part> <tp:taxon-name-part taxon-name-part-type="species" reg="pachyproctus">pachyproctus</tp:taxon-name-part></tp:taxon-name></italic><bold>D</bold> Gedang village at elevations above 2100 m, harboring the high-elevation <italic><tp:taxon-name><tp:taxon-name-part taxon-name-part-type="genus" reg="Megophrys">M.</tp:taxon-name-part> <tp:taxon-name-part taxon-name-part-type="species" reg="medogensis">medogensis</tp:taxon-name-part></tp:taxon-name></italic><bold>E</bold>–<bold>H</bold> local forests in the four sites, respectively.</p></statement><media xlink:href="zookeys-977-101-s002.zip" mimetype="application" mime-subtype="x-zip-compressed" position="float" orientation="portrait" xlink:type="simple" id="oo_466663.zip"><uri content-type="original_file" xlink:type="simple">https://binary.pensoft.net/file/466663</uri></media><permissions><license xlink:type="simple"><license-p>This dataset is made available under the Open Database License (http://opendatacommons.org/licenses/odbl/1.0/). The Open Database License (ODbL) is a license agreement intended to allow users to freely share, modify, and use this Dataset while maintaining this same freedom for others, provided that the original source and author(s) are credited.</license-p></license></permissions><attrib specific-use="authors">Shengchao Shi, Meihua Zhang, Feng Xie, Jianping Jiang, Wulin Liu, Li Ding, Li Luan, Bin Wang</attrib></supplementary-material><table-wrap id="T1" position="float" orientation="portrait"><label>Table 1.</label><caption><p>Sampling information and GenBank accession numbers of samples used in the molecular analyses.</p></caption><table id="TID0EGQAK" rules="all"><tbody><tr><th rowspan="1" colspan="1">ID</th><th rowspan="1" colspan="1">Species</th><th rowspan="1" colspan="1">Voucher number</th><th rowspan="1" colspan="1">Locality</th><th rowspan="1" colspan="1">12S</th><th rowspan="1" colspan="1">16S</th><th rowspan="1" colspan="1">COI</th><th rowspan="1" colspan="1">RAG1</th><th rowspan="1" colspan="1">CXCR-4</th></tr><tr><td rowspan="1" colspan="1">1</td><td rowspan="16" colspan="1"><italic><tp:taxon-name><tp:taxon-name-part taxon-name-part-type="genus" reg="Megophrys">M.</tp:taxon-name-part> <tp:taxon-name-part taxon-name-part-type="species" reg="medogensis">medogensis</tp:taxon-name-part></tp:taxon-name></italic> low-middle elevation</td><td rowspan="1" colspan="1">CIB022017061502</td><td rowspan="1" colspan="1">Gelin, Medog, Tibet, China</td><td rowspan="1" colspan="1">/</td><td rowspan="1" colspan="1">
                  <ext-link xmlns:xlink="http://www.w3.org/1999/xlink" ext-link-type="gen" xlink:href="MN963236" xlink:type="simple">MN963236</ext-link>
                </td><td rowspan="1" colspan="1">
                  <ext-link xmlns:xlink="http://www.w3.org/1999/xlink" ext-link-type="gen" xlink:href="MN964296" xlink:type="simple">MN964296</ext-link>
                </td><td rowspan="1" colspan="1">
                  <ext-link xmlns:xlink="http://www.w3.org/1999/xlink" ext-link-type="gen" xlink:href="MN984365" xlink:type="simple">MN984365</ext-link>
                </td><td rowspan="1" colspan="1">/</td></tr><tr><td rowspan="1" colspan="1">2</td><td rowspan="1" colspan="1">CIB022017060801</td><td rowspan="1" colspan="1">Beibeng, Medog, Tibet, China</td><td rowspan="1" colspan="1">/</td><td rowspan="1" colspan="1">
                  <ext-link xmlns:xlink="http://www.w3.org/1999/xlink" ext-link-type="gen" xlink:href="MN963245" xlink:type="simple">MN963245</ext-link>
                </td><td rowspan="1" colspan="1">
                  <ext-link xmlns:xlink="http://www.w3.org/1999/xlink" ext-link-type="gen" xlink:href="MN964287" xlink:type="simple">MN964287</ext-link>
                </td><td rowspan="1" colspan="1">
                  <ext-link xmlns:xlink="http://www.w3.org/1999/xlink" ext-link-type="gen" xlink:href="MN984356" xlink:type="simple">MN984356</ext-link>
                </td><td rowspan="1" colspan="1">/</td></tr><tr><td rowspan="1" colspan="1">3</td><td rowspan="1" colspan="1">CIB022017060904</td><td rowspan="1" colspan="1">Didong, Medog, Tibet, China</td><td rowspan="1" colspan="1">/</td><td rowspan="1" colspan="1">
                  <ext-link xmlns:xlink="http://www.w3.org/1999/xlink" ext-link-type="gen" xlink:href="MN963244" xlink:type="simple">MN963244</ext-link>
                </td><td rowspan="1" colspan="1">
                  <ext-link xmlns:xlink="http://www.w3.org/1999/xlink" ext-link-type="gen" xlink:href="MN964288" xlink:type="simple">MN964288</ext-link>
                </td><td rowspan="1" colspan="1">
                  <ext-link xmlns:xlink="http://www.w3.org/1999/xlink" ext-link-type="gen" xlink:href="MN984357" xlink:type="simple">MN984357</ext-link>
                </td><td rowspan="1" colspan="1">/</td></tr><tr><td rowspan="1" colspan="1">4</td><td rowspan="1" colspan="1">CIB022017061808</td><td rowspan="1" colspan="1">Bari, Medog, Tibet, China</td><td rowspan="1" colspan="1">/</td><td rowspan="1" colspan="1">
                  <ext-link xmlns:xlink="http://www.w3.org/1999/xlink" ext-link-type="gen" xlink:href="MN963225" xlink:type="simple">MN963225</ext-link>
                </td><td rowspan="1" colspan="1">
                  <ext-link xmlns:xlink="http://www.w3.org/1999/xlink" ext-link-type="gen" xlink:href="MN964306" xlink:type="simple">MN964306</ext-link>
                </td><td rowspan="1" colspan="1">
                  <ext-link xmlns:xlink="http://www.w3.org/1999/xlink" ext-link-type="gen" xlink:href="MN984376" xlink:type="simple">MN984376</ext-link>
                </td><td rowspan="1" colspan="1">/</td></tr><tr><td rowspan="1" colspan="1">5</td><td rowspan="1" colspan="1">CIB022017061810</td><td rowspan="1" colspan="1">Bari, Medog, Tibet, China</td><td rowspan="1" colspan="1">/</td><td rowspan="1" colspan="1">
                  <ext-link xmlns:xlink="http://www.w3.org/1999/xlink" ext-link-type="gen" xlink:href="MN963223" xlink:type="simple">MN963223</ext-link>
                </td><td rowspan="1" colspan="1">
                  <ext-link xmlns:xlink="http://www.w3.org/1999/xlink" ext-link-type="gen" xlink:href="MN964308" xlink:type="simple">MN964308</ext-link>
                </td><td rowspan="1" colspan="1">
                  <ext-link xmlns:xlink="http://www.w3.org/1999/xlink" ext-link-type="gen" xlink:href="MN984378" xlink:type="simple">MN984378</ext-link>
                </td><td rowspan="1" colspan="1">/</td></tr><tr><td rowspan="1" colspan="1">6</td><td rowspan="1" colspan="1">CIB022017061801</td><td rowspan="1" colspan="1">Bari, Medog, Tibet, China</td><td rowspan="1" colspan="1">/</td><td rowspan="1" colspan="1">
                  <ext-link xmlns:xlink="http://www.w3.org/1999/xlink" ext-link-type="gen" xlink:href="MN963230" xlink:type="simple">MN963230</ext-link>
                </td><td rowspan="1" colspan="1">
                  <ext-link xmlns:xlink="http://www.w3.org/1999/xlink" ext-link-type="gen" xlink:href="MN964301" xlink:type="simple">MN964301</ext-link>
                </td><td rowspan="1" colspan="1">
                  <ext-link xmlns:xlink="http://www.w3.org/1999/xlink" ext-link-type="gen" xlink:href="MN984371" xlink:type="simple">MN984371</ext-link>
                </td><td rowspan="1" colspan="1">/</td></tr><tr><td rowspan="1" colspan="1">7</td><td rowspan="1" colspan="1">CIB022017061604</td><td rowspan="1" colspan="1">Beibeng, Medog, Tibet, China</td><td rowspan="1" colspan="1">/</td><td rowspan="1" colspan="1">
                  <ext-link xmlns:xlink="http://www.w3.org/1999/xlink" ext-link-type="gen" xlink:href="MN963232" xlink:type="simple">MN963232</ext-link>
                </td><td rowspan="1" colspan="1">
                  <ext-link xmlns:xlink="http://www.w3.org/1999/xlink" ext-link-type="gen" xlink:href="MN964299" xlink:type="simple">MN964299</ext-link>
                </td><td rowspan="1" colspan="1">
                  <ext-link xmlns:xlink="http://www.w3.org/1999/xlink" ext-link-type="gen" xlink:href="MN984369" xlink:type="simple">MN984369</ext-link>
                </td><td rowspan="1" colspan="1">/</td></tr><tr><td rowspan="1" colspan="1">8</td><td rowspan="1" colspan="1">CIB022017061601</td><td rowspan="1" colspan="1">Beibeng, Medog, Tibet, China</td><td rowspan="1" colspan="1">/</td><td rowspan="1" colspan="1">
                  <ext-link xmlns:xlink="http://www.w3.org/1999/xlink" ext-link-type="gen" xlink:href="MN963235" xlink:type="simple">MN963235</ext-link>
                </td><td rowspan="1" colspan="1">
                  <ext-link xmlns:xlink="http://www.w3.org/1999/xlink" ext-link-type="gen" xlink:href="MN964297" xlink:type="simple">MN964297</ext-link>
                </td><td rowspan="1" colspan="1">
                  <ext-link xmlns:xlink="http://www.w3.org/1999/xlink" ext-link-type="gen" xlink:href="MN984366" xlink:type="simple">MN984366</ext-link>
                </td><td rowspan="1" colspan="1">/</td></tr><tr><td rowspan="1" colspan="1">9</td><td rowspan="1" colspan="1">CIB022017061602</td><td rowspan="1" colspan="1">Beibeng, Medog, Tibet, China</td><td rowspan="1" colspan="1">/</td><td rowspan="1" colspan="1">
                  <ext-link xmlns:xlink="http://www.w3.org/1999/xlink" ext-link-type="gen" xlink:href="MN963234" xlink:type="simple">MN963234</ext-link>
                </td><td rowspan="1" colspan="1">
                  <ext-link xmlns:xlink="http://www.w3.org/1999/xlink" ext-link-type="gen" xlink:href="MN964298" xlink:type="simple">MN964298</ext-link>
                </td><td rowspan="1" colspan="1">
                  <ext-link xmlns:xlink="http://www.w3.org/1999/xlink" ext-link-type="gen" xlink:href="MN984367" xlink:type="simple">MN984367</ext-link>
                </td><td rowspan="1" colspan="1">/</td></tr><tr><td rowspan="1" colspan="1">10</td><td rowspan="1" colspan="1">CIB022017061603</td><td rowspan="1" colspan="1">Beibeng, Medog, Tibet, China</td><td rowspan="1" colspan="1">/</td><td rowspan="1" colspan="1">
                  <ext-link xmlns:xlink="http://www.w3.org/1999/xlink" ext-link-type="gen" xlink:href="MN963233" xlink:type="simple">MN963233</ext-link>
                </td><td rowspan="1" colspan="1">/</td><td rowspan="1" colspan="1">
                  <ext-link xmlns:xlink="http://www.w3.org/1999/xlink" ext-link-type="gen" xlink:href="MN984368" xlink:type="simple">MN984368</ext-link>
                </td><td rowspan="1" colspan="1">/</td></tr><tr><td rowspan="1" colspan="1">11</td><td rowspan="1" colspan="1">CIB022017061501</td><td rowspan="1" colspan="1">Gelin, Medog, Tibet, China</td><td rowspan="1" colspan="1">/</td><td rowspan="1" colspan="1">
                  <ext-link xmlns:xlink="http://www.w3.org/1999/xlink" ext-link-type="gen" xlink:href="MN963237" xlink:type="simple">MN963237</ext-link>
                </td><td rowspan="1" colspan="1">
                  <ext-link xmlns:xlink="http://www.w3.org/1999/xlink" ext-link-type="gen" xlink:href="MN964295" xlink:type="simple">MN964295</ext-link>
                </td><td rowspan="1" colspan="1">
                  <ext-link xmlns:xlink="http://www.w3.org/1999/xlink" ext-link-type="gen" xlink:href="MN984364" xlink:type="simple">MN984364</ext-link>
                </td><td rowspan="1" colspan="1">/</td></tr><tr><td rowspan="1" colspan="1">12</td><td rowspan="1" colspan="1">CIB022017061404DD</td><td rowspan="1" colspan="1">Didong, Medog, Tibet, China</td><td rowspan="1" colspan="1">/</td><td rowspan="1" colspan="1">
                  <ext-link xmlns:xlink="http://www.w3.org/1999/xlink" ext-link-type="gen" xlink:href="MN963240" xlink:type="simple">MN963240</ext-link>
                </td><td rowspan="1" colspan="1">
                  <ext-link xmlns:xlink="http://www.w3.org/1999/xlink" ext-link-type="gen" xlink:href="MN964292" xlink:type="simple">MN964292</ext-link>
                </td><td rowspan="1" colspan="1">
                  <ext-link xmlns:xlink="http://www.w3.org/1999/xlink" ext-link-type="gen" xlink:href="MN984361" xlink:type="simple">MN984361</ext-link>
                </td><td rowspan="1" colspan="1">/</td></tr><tr><td rowspan="1" colspan="1">13</td><td rowspan="1" colspan="1">CIB022017061406MT</td><td rowspan="1" colspan="1">Suburb Medog, Tibet, China</td><td rowspan="1" colspan="1">/</td><td rowspan="1" colspan="1">
                  <ext-link xmlns:xlink="http://www.w3.org/1999/xlink" ext-link-type="gen" xlink:href="MN963239" xlink:type="simple">MN963239</ext-link>
                </td><td rowspan="1" colspan="1">
                  <ext-link xmlns:xlink="http://www.w3.org/1999/xlink" ext-link-type="gen" xlink:href="MN964293" xlink:type="simple">MN964293</ext-link>
                </td><td rowspan="1" colspan="1">
                  <ext-link xmlns:xlink="http://www.w3.org/1999/xlink" ext-link-type="gen" xlink:href="MN984362" xlink:type="simple">MN984362</ext-link>
                </td><td rowspan="1" colspan="1">/</td></tr><tr><td rowspan="1" colspan="1">14</td><td rowspan="1" colspan="1">CIBMT1710104</td><td rowspan="1" colspan="1">Bari, Medog, Tibet, China</td><td rowspan="1" colspan="1">/</td><td rowspan="1" colspan="1">
                  <ext-link xmlns:xlink="http://www.w3.org/1999/xlink" ext-link-type="gen" xlink:href="MN963212" xlink:type="simple">MN963212</ext-link>
                </td><td rowspan="1" colspan="1">
                  <ext-link xmlns:xlink="http://www.w3.org/1999/xlink" ext-link-type="gen" xlink:href="MN964317" xlink:type="simple">MN964317</ext-link>
                </td><td rowspan="1" colspan="1">
                  <ext-link xmlns:xlink="http://www.w3.org/1999/xlink" ext-link-type="gen" xlink:href="MN984385" xlink:type="simple">MN984385</ext-link>
                </td><td rowspan="1" colspan="1">/</td></tr><tr><td rowspan="1" colspan="1">15</td><td rowspan="1" colspan="1">CIBMT1710101</td><td rowspan="1" colspan="1">Yadong, vicinity of suburb Medog, Tibet, China</td><td rowspan="1" colspan="1">/</td><td rowspan="1" colspan="1">
                  <ext-link xmlns:xlink="http://www.w3.org/1999/xlink" ext-link-type="gen" xlink:href="MN963213" xlink:type="simple">MN963213</ext-link>
                </td><td rowspan="1" colspan="1">
                  <ext-link xmlns:xlink="http://www.w3.org/1999/xlink" ext-link-type="gen" xlink:href="MN964316" xlink:type="simple">MN964316</ext-link>
                </td><td rowspan="1" colspan="1">
                  <ext-link xmlns:xlink="http://www.w3.org/1999/xlink" ext-link-type="gen" xlink:href="MN984384" xlink:type="simple">MN984384</ext-link>
                </td><td rowspan="1" colspan="1">/</td></tr><tr><td rowspan="1" colspan="1">16</td><td rowspan="1" colspan="1">KIZ06621</td><td rowspan="1" colspan="1">Beibeng, Tibet, China</td><td rowspan="1" colspan="1">/</td><td rowspan="1" colspan="1">
                  <ext-link xmlns:xlink="http://www.w3.org/1999/xlink" ext-link-type="gen" xlink:href="KX811767" xlink:type="simple">KX811767</ext-link>
                </td><td rowspan="1" colspan="1">
                  <ext-link xmlns:xlink="http://www.w3.org/1999/xlink" ext-link-type="gen" xlink:href="KX812082" xlink:type="simple">KX812082</ext-link>
                </td><td rowspan="1" colspan="1">
                  <ext-link xmlns:xlink="http://www.w3.org/1999/xlink" ext-link-type="gen" xlink:href="KX812197" xlink:type="simple">KX812197</ext-link>
                </td><td rowspan="1" colspan="1">/</td></tr><tr><td rowspan="1" colspan="1">17</td><td rowspan="1" colspan="1"><italic><tp:taxon-name><tp:taxon-name-part taxon-name-part-type="genus" reg="Megophrys">M.</tp:taxon-name-part> <tp:taxon-name-part taxon-name-part-type="species" reg="medogensis">medogensis</tp:taxon-name-part></tp:taxon-name></italic> unknown elevation</td><td rowspan="1" colspan="1">SYSa002932</td><td rowspan="1" colspan="1">Motuo, Tibet, China</td><td rowspan="1" colspan="1">
                  <ext-link xmlns:xlink="http://www.w3.org/1999/xlink" ext-link-type="gen" xlink:href="MH406458" xlink:type="simple">MH406458</ext-link>
                </td><td rowspan="1" colspan="1">
                  <ext-link xmlns:xlink="http://www.w3.org/1999/xlink" ext-link-type="gen" xlink:href="MH406725" xlink:type="simple">MH406725</ext-link>
                </td><td rowspan="1" colspan="1">
                  <ext-link xmlns:xlink="http://www.w3.org/1999/xlink" ext-link-type="gen" xlink:href="MH406177" xlink:type="simple">MH406177</ext-link>
                </td><td rowspan="1" colspan="1">
                  <ext-link xmlns:xlink="http://www.w3.org/1999/xlink" ext-link-type="gen" xlink:href="MH404950" xlink:type="simple">MH404950</ext-link>
                </td><td rowspan="1" colspan="1">/</td></tr><tr><td rowspan="1" colspan="1">18</td><td rowspan="1" colspan="1">
                  <italic><tp:taxon-name><tp:taxon-name-part taxon-name-part-type="genus" reg="Megophrys">M.</tp:taxon-name-part> <tp:taxon-name-part taxon-name-part-type="species" reg="glandulosa">glandulosa</tp:taxon-name-part></tp:taxon-name></italic>
                </td><td rowspan="1" colspan="1">SYSa003795</td><td rowspan="1" colspan="1">Jingdong County, Yunnan, China</td><td rowspan="1" colspan="1">
                  <ext-link xmlns:xlink="http://www.w3.org/1999/xlink" ext-link-type="gen" xlink:href="MH406493" xlink:type="simple">MH406493</ext-link>
                </td><td rowspan="1" colspan="1">
                  <ext-link xmlns:xlink="http://www.w3.org/1999/xlink" ext-link-type="gen" xlink:href="MH406760" xlink:type="simple">MH406760</ext-link>
                </td><td rowspan="1" colspan="1">
                  <ext-link xmlns:xlink="http://www.w3.org/1999/xlink" ext-link-type="gen" xlink:href="MH406219" xlink:type="simple">MH406219</ext-link>
                </td><td rowspan="1" colspan="1">
                  <ext-link xmlns:xlink="http://www.w3.org/1999/xlink" ext-link-type="gen" xlink:href="MH404995" xlink:type="simple">MH404995</ext-link>
                </td><td rowspan="1" colspan="1">/</td></tr><tr><td rowspan="1" colspan="1">19</td><td rowspan="5" colspan="1"><italic><tp:taxon-name><tp:taxon-name-part taxon-name-part-type="genus" reg="Megophrys">M.</tp:taxon-name-part> <tp:taxon-name-part taxon-name-part-type="species" reg="medogensis">medogensis</tp:taxon-name-part></tp:taxon-name></italic> high elevation</td><td rowspan="1" colspan="1">CIB022017062002</td><td rowspan="1" colspan="1">80K, Medog, Tibet, China</td><td rowspan="1" colspan="1">/</td><td rowspan="1" colspan="1">
                  <ext-link xmlns:xlink="http://www.w3.org/1999/xlink" ext-link-type="gen" xlink:href="MN963219" xlink:type="simple">MN963219</ext-link>
                </td><td rowspan="1" colspan="1">
                  <ext-link xmlns:xlink="http://www.w3.org/1999/xlink" ext-link-type="gen" xlink:href="MN964310" xlink:type="simple">MN964310</ext-link>
                </td><td rowspan="1" colspan="1">/</td><td rowspan="1" colspan="1">/</td></tr><tr><td rowspan="1" colspan="1">20</td><td rowspan="1" colspan="1">CIB022017062003</td><td rowspan="1" colspan="1">80K, Medog, Tibet, China</td><td rowspan="1" colspan="1">/</td><td rowspan="1" colspan="1">
                  <ext-link xmlns:xlink="http://www.w3.org/1999/xlink" ext-link-type="gen" xlink:href="MN963218" xlink:type="simple">MN963218</ext-link>
                </td><td rowspan="1" colspan="1">
                  <ext-link xmlns:xlink="http://www.w3.org/1999/xlink" ext-link-type="gen" xlink:href="MN964311" xlink:type="simple">MN964311</ext-link>
                </td><td rowspan="1" colspan="1">/</td><td rowspan="1" colspan="1">/</td></tr><tr><td rowspan="1" colspan="1">21</td><td rowspan="1" colspan="1">CIBMT1710106</td><td rowspan="1" colspan="1">Gutang (Gedang), Medog, Tibet, China</td><td rowspan="1" colspan="1">/</td><td rowspan="1" colspan="1">
                  <ext-link xmlns:xlink="http://www.w3.org/1999/xlink" ext-link-type="gen" xlink:href="MN963211" xlink:type="simple">MN963211</ext-link>
                </td><td rowspan="1" colspan="1">
                  <ext-link xmlns:xlink="http://www.w3.org/1999/xlink" ext-link-type="gen" xlink:href="MN964318" xlink:type="simple">MN964318</ext-link>
                </td><td rowspan="1" colspan="1">
                  <ext-link xmlns:xlink="http://www.w3.org/1999/xlink" ext-link-type="gen" xlink:href="MN984386" xlink:type="simple">MN984386</ext-link>
                </td><td rowspan="1" colspan="1">/</td></tr><tr><td rowspan="1" colspan="1">22</td><td rowspan="1" colspan="1">CIBMT1710107</td><td rowspan="1" colspan="1">Gutang (Gedang), Medog, Tibet, China</td><td rowspan="1" colspan="1">/</td><td rowspan="1" colspan="1">
                  <ext-link xmlns:xlink="http://www.w3.org/1999/xlink" ext-link-type="gen" xlink:href="MN963210" xlink:type="simple">MN963210</ext-link>
                </td><td rowspan="1" colspan="1">
                  <ext-link xmlns:xlink="http://www.w3.org/1999/xlink" ext-link-type="gen" xlink:href="MN964319" xlink:type="simple">MN964319</ext-link>
                </td><td rowspan="1" colspan="1">
                  <ext-link xmlns:xlink="http://www.w3.org/1999/xlink" ext-link-type="gen" xlink:href="MN984387" xlink:type="simple">MN984387</ext-link>
                </td><td rowspan="1" colspan="1">/</td></tr><tr><td rowspan="1" colspan="1">23</td><td rowspan="1" colspan="1">CIBMT1710112</td><td rowspan="1" colspan="1">80K, Medog, Tibet, China</td><td rowspan="1" colspan="1">
                  <ext-link xmlns:xlink="http://www.w3.org/1999/xlink" ext-link-type="gen" xlink:href="MN963176" xlink:type="simple">MN963176</ext-link>
                </td><td rowspan="1" colspan="1">
                  <ext-link xmlns:xlink="http://www.w3.org/1999/xlink" ext-link-type="gen" xlink:href="MN963209" xlink:type="simple">MN963209</ext-link>
                </td><td rowspan="1" colspan="1">
                  <ext-link xmlns:xlink="http://www.w3.org/1999/xlink" ext-link-type="gen" xlink:href="MN964320" xlink:type="simple">MN964320</ext-link>
                </td><td rowspan="1" colspan="1">
                  <ext-link xmlns:xlink="http://www.w3.org/1999/xlink" ext-link-type="gen" xlink:href="MN984388" xlink:type="simple">MN984388</ext-link>
                </td><td rowspan="1" colspan="1">/</td></tr><tr><td rowspan="1" colspan="1">24</td><td rowspan="1" colspan="1"><italic><tp:taxon-name><tp:taxon-name-part taxon-name-part-type="genus" reg="Megophrys">M.</tp:taxon-name-part> <tp:taxon-name-part taxon-name-part-type="species" reg="medogensis">medogensis</tp:taxon-name-part></tp:taxon-name></italic> unknown elevation</td><td rowspan="1" colspan="1">SYSa002934</td><td rowspan="1" colspan="1">Motuo, Tibet, China</td><td rowspan="1" colspan="1">
                  <ext-link xmlns:xlink="http://www.w3.org/1999/xlink" ext-link-type="gen" xlink:href="MH406459" xlink:type="simple">MH406459</ext-link>
                </td><td rowspan="1" colspan="1">
                  <ext-link xmlns:xlink="http://www.w3.org/1999/xlink" ext-link-type="gen" xlink:href="MH406726" xlink:type="simple">MH406726</ext-link>
                </td><td rowspan="1" colspan="1">
                  <ext-link xmlns:xlink="http://www.w3.org/1999/xlink" ext-link-type="gen" xlink:href="MH406178" xlink:type="simple">MH406178</ext-link>
                </td><td rowspan="1" colspan="1">
                  <ext-link xmlns:xlink="http://www.w3.org/1999/xlink" ext-link-type="gen" xlink:href="MH404952" xlink:type="simple">MH404952</ext-link>
                </td><td rowspan="1" colspan="1">/</td></tr><tr><td rowspan="1" colspan="1">25</td><td rowspan="1" colspan="1">
                  <italic><tp:taxon-name><tp:taxon-name-part taxon-name-part-type="genus" reg="Megophrys">M.</tp:taxon-name-part> <tp:taxon-name-part taxon-name-part-type="species" reg="mangshanensis">mangshanensis</tp:taxon-name-part></tp:taxon-name></italic>
                </td><td rowspan="1" colspan="1">KIZ021786</td><td rowspan="1" colspan="1">Nanling National Forest Park, Guangdong, China</td><td rowspan="1" colspan="1">/</td><td rowspan="1" colspan="1">
                  <ext-link xmlns:xlink="http://www.w3.org/1999/xlink" ext-link-type="gen" xlink:href="KX811790" xlink:type="simple">KX811790</ext-link>
                </td><td rowspan="1" colspan="1">
                  <ext-link xmlns:xlink="http://www.w3.org/1999/xlink" ext-link-type="gen" xlink:href="KX812079" xlink:type="simple">KX812079</ext-link>
                </td><td rowspan="1" colspan="1">
                  <ext-link xmlns:xlink="http://www.w3.org/1999/xlink" ext-link-type="gen" xlink:href="KX812194" xlink:type="simple">KX812194</ext-link>
                </td><td rowspan="1" colspan="1">/</td></tr><tr><td rowspan="1" colspan="1">26</td><td rowspan="1" colspan="1">
                  <italic><tp:taxon-name><tp:taxon-name-part taxon-name-part-type="genus" reg="Megophrys">M.</tp:taxon-name-part> <tp:taxon-name-part taxon-name-part-type="species" reg="maosonensis">maosonensis</tp:taxon-name-part></tp:taxon-name></italic>
                </td><td rowspan="1" colspan="1">ROM 16679</td><td rowspan="1" colspan="1">Tam Dao, Vinh Phuc, Vietnam</td><td rowspan="1" colspan="1">/</td><td rowspan="1" colspan="1">
                  <ext-link xmlns:xlink="http://www.w3.org/1999/xlink" ext-link-type="gen" xlink:href="KX811784" xlink:type="simple">KX811784</ext-link>
                </td><td rowspan="1" colspan="1">
                  <ext-link xmlns:xlink="http://www.w3.org/1999/xlink" ext-link-type="gen" xlink:href="KX812081" xlink:type="simple">KX812081</ext-link>
                </td><td rowspan="1" colspan="1">
                  <ext-link xmlns:xlink="http://www.w3.org/1999/xlink" ext-link-type="gen" xlink:href="KX812196" xlink:type="simple">KX812196</ext-link>
                </td><td rowspan="1" colspan="1">/</td></tr><tr><td rowspan="1" colspan="1">27</td><td rowspan="1" colspan="1">
                  <italic><tp:taxon-name><tp:taxon-name-part taxon-name-part-type="genus" reg="Megophrys">M.</tp:taxon-name-part> <tp:taxon-name-part taxon-name-part-type="species" reg="periosa">periosa</tp:taxon-name-part></tp:taxon-name></italic>
                </td><td rowspan="1" colspan="1">BNHS 6055 [SDBDU 2009.793]</td><td rowspan="1" colspan="1">
                  <named-content xmlns:xlink="http://www.w3.org/1999/xlink" content-type="dwc:verbatimCoordinates" xlink:type="simple">
                    <named-content content-type="geo-json" specific-use="{&#34;type&#34;:&#34;Point&#34;,&#34;coordinates&#34;:[94.986117,28.209433]}" id="NCID0EJJAG" xlink:type="simple">28°12'33.96"N, 94°59'10.02"E</named-content>
                  </named-content>
                </td><td rowspan="1" colspan="1">
                  <ext-link xmlns:xlink="http://www.w3.org/1999/xlink" ext-link-type="gen" xlink:href="MH647522" xlink:type="simple">MH647522</ext-link>
                </td><td rowspan="1" colspan="1">
                  <ext-link xmlns:xlink="http://www.w3.org/1999/xlink" ext-link-type="gen" xlink:href="MH647522" xlink:type="simple">MH647522</ext-link>
                </td><td rowspan="1" colspan="1">
                  <ext-link xmlns:xlink="http://www.w3.org/1999/xlink" ext-link-type="gen" xlink:href="MH647529" xlink:type="simple">MH647529</ext-link>
                </td><td rowspan="1" colspan="1">
                  <ext-link xmlns:xlink="http://www.w3.org/1999/xlink" ext-link-type="gen" xlink:href="MH647553" xlink:type="simple">MH647553</ext-link>
                </td><td rowspan="1" colspan="1">
                  <ext-link xmlns:xlink="http://www.w3.org/1999/xlink" ext-link-type="gen" xlink:href="MH647537" xlink:type="simple">MH647537</ext-link>
                </td></tr><tr><td rowspan="1" colspan="1">28</td><td rowspan="1" colspan="1">
                  <italic><tp:taxon-name><tp:taxon-name-part taxon-name-part-type="genus" reg="Megophrys">M.</tp:taxon-name-part> <tp:taxon-name-part taxon-name-part-type="species" reg="himalayana">himalayana</tp:taxon-name-part></tp:taxon-name></italic>
                </td><td rowspan="1" colspan="1">BNHS 6050 [SDBDU 2009.1227]</td><td rowspan="1" colspan="1">
                  <named-content xmlns:xlink="http://www.w3.org/1999/xlink" content-type="dwc:verbatimCoordinates" xlink:type="simple">
                    <named-content content-type="geo-json" specific-use="{&#34;type&#34;:&#34;Point&#34;,&#34;coordinates&#34;:[92.580617,27.082367]}" id="NCID0EYLAG" xlink:type="simple">27°4'56.52"N, 92°34'50.22"E</named-content>
                  </named-content>
                </td><td rowspan="1" colspan="1">
                  <ext-link xmlns:xlink="http://www.w3.org/1999/xlink" ext-link-type="gen" xlink:href="MH647526" xlink:type="simple">MH647526</ext-link>
                </td><td rowspan="1" colspan="1">
                  <ext-link xmlns:xlink="http://www.w3.org/1999/xlink" ext-link-type="gen" xlink:href="MH647526" xlink:type="simple">MH647526</ext-link>
                </td><td rowspan="1" colspan="1">/</td><td rowspan="1" colspan="1">
                  <ext-link xmlns:xlink="http://www.w3.org/1999/xlink" ext-link-type="gen" xlink:href="MH647554" xlink:type="simple">MH647554</ext-link>
                </td><td rowspan="1" colspan="1">
                  <ext-link xmlns:xlink="http://www.w3.org/1999/xlink" ext-link-type="gen" xlink:href="MH647538" xlink:type="simple">MH647538</ext-link>
                </td></tr><tr><td rowspan="1" colspan="1">29</td><td rowspan="1" colspan="1">
                  <italic><tp:taxon-name><tp:taxon-name-part taxon-name-part-type="genus" reg="Megophrys">M.</tp:taxon-name-part> <tp:taxon-name-part taxon-name-part-type="species" reg="flavipunctata">flavipunctata</tp:taxon-name-part></tp:taxon-name></italic>
                </td><td rowspan="1" colspan="1">SDBDU 2009.297</td><td rowspan="1" colspan="1">East Khasi Hills dist, Meghalaya, India</td><td rowspan="1" colspan="1">
                  <ext-link xmlns:xlink="http://www.w3.org/1999/xlink" ext-link-type="gen" xlink:href="KY022307" xlink:type="simple">KY022307</ext-link>
                </td><td rowspan="1" colspan="1">
                  <ext-link xmlns:xlink="http://www.w3.org/1999/xlink" ext-link-type="gen" xlink:href="KY022307" xlink:type="simple">KY022307</ext-link>
                </td><td rowspan="1" colspan="1">
                  <ext-link xmlns:xlink="http://www.w3.org/1999/xlink" ext-link-type="gen" xlink:href="MH647536" xlink:type="simple">MH647536</ext-link>
                </td><td rowspan="1" colspan="1">
                  <ext-link xmlns:xlink="http://www.w3.org/1999/xlink" ext-link-type="gen" xlink:href="KY022352" xlink:type="simple">KY022352</ext-link>
                </td><td rowspan="1" colspan="1">
                  <ext-link xmlns:xlink="http://www.w3.org/1999/xlink" ext-link-type="gen" xlink:href="KY022330" xlink:type="simple">KY022330</ext-link>
                </td></tr><tr><td rowspan="1" colspan="1">30</td><td rowspan="1" colspan="1">
                  <italic><tp:taxon-name><tp:taxon-name-part taxon-name-part-type="genus" reg="Megophrys">M.</tp:taxon-name-part> <tp:taxon-name-part taxon-name-part-type="species" reg="robusta">robusta</tp:taxon-name-part></tp:taxon-name></italic>
                </td><td rowspan="1" colspan="1">SDBDU 2011.1057</td><td rowspan="1" colspan="1">Darjeeling, West Bengal, India</td><td rowspan="1" colspan="1">
                  <ext-link xmlns:xlink="http://www.w3.org/1999/xlink" ext-link-type="gen" xlink:href="KY022314" xlink:type="simple">KY022314</ext-link>
                </td><td rowspan="1" colspan="1">
                  <ext-link xmlns:xlink="http://www.w3.org/1999/xlink" ext-link-type="gen" xlink:href="KY022314" xlink:type="simple">KY022314</ext-link>
                </td><td rowspan="1" colspan="1">/</td><td rowspan="1" colspan="1">
                  <ext-link xmlns:xlink="http://www.w3.org/1999/xlink" ext-link-type="gen" xlink:href="KY022365" xlink:type="simple">KY022365</ext-link>
                </td><td rowspan="1" colspan="1">
                  <ext-link xmlns:xlink="http://www.w3.org/1999/xlink" ext-link-type="gen" xlink:href="KY022343" xlink:type="simple">KY022343</ext-link>
                </td></tr><tr><td rowspan="1" colspan="1">31</td><td rowspan="1" colspan="1">
                  <italic><tp:taxon-name><tp:taxon-name-part taxon-name-part-type="genus" reg="Megophrys">M.</tp:taxon-name-part> <tp:taxon-name-part taxon-name-part-type="species" reg="oreocrypta">oreocrypta</tp:taxon-name-part></tp:taxon-name></italic>
                </td><td rowspan="1" colspan="1">SDBDU 2009.1104</td><td rowspan="1" colspan="1">West Garo Hills dist, Meghalaya, India</td><td rowspan="1" colspan="1">
                  <ext-link xmlns:xlink="http://www.w3.org/1999/xlink" ext-link-type="gen" xlink:href="KY022306" xlink:type="simple">KY022306</ext-link>
                </td><td rowspan="1" colspan="1">
                  <ext-link xmlns:xlink="http://www.w3.org/1999/xlink" ext-link-type="gen" xlink:href="KY022306" xlink:type="simple">KY022306</ext-link>
                </td><td rowspan="1" colspan="1">/</td><td rowspan="1" colspan="1">
                  <ext-link xmlns:xlink="http://www.w3.org/1999/xlink" ext-link-type="gen" xlink:href="KY022351" xlink:type="simple">KY022351</ext-link>
                </td><td rowspan="1" colspan="1">
                  <ext-link xmlns:xlink="http://www.w3.org/1999/xlink" ext-link-type="gen" xlink:href="KY022329" xlink:type="simple">KY022329</ext-link>
                </td></tr><tr><td rowspan="1" colspan="1">32</td><td rowspan="1" colspan="1">
                  <italic><tp:taxon-name><tp:taxon-name-part taxon-name-part-type="genus" reg="Megophrys">M.</tp:taxon-name-part> <tp:taxon-name-part taxon-name-part-type="species" reg="major">major</tp:taxon-name-part></tp:taxon-name></italic>
                </td><td rowspan="1" colspan="1">SDBDU 2007.229</td><td rowspan="1" colspan="1">Kohima dist, Nagaland, India</td><td rowspan="1" colspan="1">
                  <ext-link xmlns:xlink="http://www.w3.org/1999/xlink" ext-link-type="gen" xlink:href="MH647514" xlink:type="simple">MH647514</ext-link>
                </td><td rowspan="1" colspan="1">
                  <ext-link xmlns:xlink="http://www.w3.org/1999/xlink" ext-link-type="gen" xlink:href="MH647514" xlink:type="simple">MH647514</ext-link>
                </td><td rowspan="1" colspan="1">/</td><td rowspan="1" colspan="1">
                  <ext-link xmlns:xlink="http://www.w3.org/1999/xlink" ext-link-type="gen" xlink:href="MH647550" xlink:type="simple">MH647550</ext-link>
                </td><td rowspan="1" colspan="1">
                  <ext-link xmlns:xlink="http://www.w3.org/1999/xlink" ext-link-type="gen" xlink:href="MH647540" xlink:type="simple">MH647540</ext-link>
                </td></tr><tr><td rowspan="1" colspan="1">33</td><td rowspan="1" colspan="1">
                  <italic><tp:taxon-name><tp:taxon-name-part taxon-name-part-type="genus" reg="Megophrys">M.</tp:taxon-name-part> <tp:taxon-name-part taxon-name-part-type="species" reg="zhangi">zhangi</tp:taxon-name-part></tp:taxon-name></italic>
                </td><td rowspan="1" colspan="1">KIZ014278</td><td rowspan="1" colspan="1">Zhangmu, Tibet, China</td><td rowspan="1" colspan="1">/</td><td rowspan="1" colspan="1">
                  <ext-link xmlns:xlink="http://www.w3.org/1999/xlink" ext-link-type="gen" xlink:href="KX811765" xlink:type="simple">KX811765</ext-link>
                </td><td rowspan="1" colspan="1">
                  <ext-link xmlns:xlink="http://www.w3.org/1999/xlink" ext-link-type="gen" xlink:href="KX812084" xlink:type="simple">KX812084</ext-link>
                </td><td rowspan="1" colspan="1">
                  <ext-link xmlns:xlink="http://www.w3.org/1999/xlink" ext-link-type="gen" xlink:href="KX812200" xlink:type="simple">KX812200</ext-link>
                </td><td rowspan="1" colspan="1">/</td></tr><tr><td rowspan="1" colspan="1">34</td><td rowspan="1" colspan="1"><italic><tp:taxon-name><tp:taxon-name-part taxon-name-part-type="genus" reg="Megophrys">M.</tp:taxon-name-part> <tp:taxon-name-part taxon-name-part-type="species" reg="monticola">monticola</tp:taxon-name-part></tp:taxon-name></italic> middle elevation</td><td rowspan="1" colspan="1">SDBDU 2011.420</td><td rowspan="1" colspan="1">Darjeeling dist, West Bengal, India</td><td rowspan="1" colspan="1">
                  <ext-link xmlns:xlink="http://www.w3.org/1999/xlink" ext-link-type="gen" xlink:href="MH647510" xlink:type="simple">MH647510</ext-link>
                </td><td rowspan="1" colspan="1">
                  <ext-link xmlns:xlink="http://www.w3.org/1999/xlink" ext-link-type="gen" xlink:href="MH647510" xlink:type="simple">MH647510</ext-link>
                </td><td rowspan="1" colspan="1">/</td><td rowspan="1" colspan="1">
                  <ext-link xmlns:xlink="http://www.w3.org/1999/xlink" ext-link-type="gen" xlink:href="KY022359" xlink:type="simple">KY022359</ext-link>
                </td><td rowspan="1" colspan="1">
                  <ext-link xmlns:xlink="http://www.w3.org/1999/xlink" ext-link-type="gen" xlink:href="KY022337" xlink:type="simple">KY022337</ext-link>
                </td></tr><tr><td rowspan="1" colspan="1">35</td><td rowspan="2" colspan="1"><italic><tp:taxon-name><tp:taxon-name-part taxon-name-part-type="genus" reg="Megophrys">M.</tp:taxon-name-part> <tp:taxon-name-part taxon-name-part-type="species" reg="monticola">monticola</tp:taxon-name-part></tp:taxon-name></italic> high elevation</td><td rowspan="1" colspan="1">SDBDU 2011.1047</td><td rowspan="1" colspan="1">Darjeeling dist, West Bengal, India</td><td rowspan="1" colspan="1">
                  <ext-link xmlns:xlink="http://www.w3.org/1999/xlink" ext-link-type="gen" xlink:href="KY022312" xlink:type="simple">KY022312</ext-link>
                </td><td rowspan="1" colspan="1">
                  <ext-link xmlns:xlink="http://www.w3.org/1999/xlink" ext-link-type="gen" xlink:href="KY022312" xlink:type="simple">KY022312</ext-link>
                </td><td rowspan="1" colspan="1">/</td><td rowspan="1" colspan="1">
                  <ext-link xmlns:xlink="http://www.w3.org/1999/xlink" ext-link-type="gen" xlink:href="KY022358" xlink:type="simple">KY022358</ext-link>
                </td><td rowspan="1" colspan="1">
                  <ext-link xmlns:xlink="http://www.w3.org/1999/xlink" ext-link-type="gen" xlink:href="KY022336" xlink:type="simple">KY022336</ext-link>
                </td></tr><tr><td rowspan="1" colspan="1">36</td><td rowspan="1" colspan="1">ZSI11401</td><td rowspan="1" colspan="1">Kabi, North district, Sikkim, India</td><td rowspan="1" colspan="1">/</td><td rowspan="1" colspan="1">
                  <ext-link xmlns:xlink="http://www.w3.org/1999/xlink" ext-link-type="gen" xlink:href="KX894667" xlink:type="simple">KX894667</ext-link>
                </td><td rowspan="1" colspan="1">/</td><td rowspan="1" colspan="1">/</td><td rowspan="1" colspan="1">/</td></tr><tr><td rowspan="1" colspan="1">37</td><td rowspan="1" colspan="1">
                  <italic><tp:taxon-name><tp:taxon-name-part taxon-name-part-type="genus" reg="Megophrys">M.</tp:taxon-name-part> <tp:taxon-name-part taxon-name-part-type="species" reg="lekaguli">lekaguli</tp:taxon-name-part></tp:taxon-name></italic>
                </td><td rowspan="1" colspan="1">FMNH 265955</td><td rowspan="1" colspan="1">Pang Si Da, Sa Kaeo, Thailand</td><td rowspan="1" colspan="1">
                  <ext-link xmlns:xlink="http://www.w3.org/1999/xlink" ext-link-type="gen" xlink:href="KY022214" xlink:type="simple">KY022214</ext-link>
                </td><td rowspan="1" colspan="1">
                  <ext-link xmlns:xlink="http://www.w3.org/1999/xlink" ext-link-type="gen" xlink:href="KY022214" xlink:type="simple">KY022214</ext-link>
                </td><td rowspan="1" colspan="1">/</td><td rowspan="1" colspan="1">
                  <ext-link xmlns:xlink="http://www.w3.org/1999/xlink" ext-link-type="gen" xlink:href="KY022241" xlink:type="simple">KY022241</ext-link>
                </td><td rowspan="1" colspan="1">
                  <ext-link xmlns:xlink="http://www.w3.org/1999/xlink" ext-link-type="gen" xlink:href="KY022177" xlink:type="simple">KY022177</ext-link>
                </td></tr><tr><td rowspan="1" colspan="1">38</td><td rowspan="1" colspan="1">
                  <italic><tp:taxon-name><tp:taxon-name-part taxon-name-part-type="genus" reg="Megophrys">M.</tp:taxon-name-part> <tp:taxon-name-part taxon-name-part-type="species" reg="auralensis">auralensis</tp:taxon-name-part></tp:taxon-name></italic>
                </td><td rowspan="1" colspan="1">NCSM 79599</td><td rowspan="1" colspan="1">Aural, Kampong Speu, Cambodia</td><td rowspan="1" colspan="1">/</td><td rowspan="1" colspan="1">
                  <ext-link xmlns:xlink="http://www.w3.org/1999/xlink" ext-link-type="gen" xlink:href="KX811807" xlink:type="simple">KX811807</ext-link>
                </td><td rowspan="1" colspan="1">/</td><td rowspan="1" colspan="1">/</td><td rowspan="1" colspan="1">/</td></tr><tr><td rowspan="1" colspan="1">39</td><td rowspan="1" colspan="1">
                  <italic><tp:taxon-name><tp:taxon-name-part taxon-name-part-type="genus" reg="Megophrys">M.</tp:taxon-name-part> <tp:taxon-name-part taxon-name-part-type="species" reg="takensis">takensis</tp:taxon-name-part></tp:taxon-name></italic>
                </td><td rowspan="1" colspan="1">FMNH 261711</td><td rowspan="1" colspan="1">Khlong Lan National Park, Kampaeng, Thailand</td><td rowspan="1" colspan="1">
                  <ext-link xmlns:xlink="http://www.w3.org/1999/xlink" ext-link-type="gen" xlink:href="KY022215" xlink:type="simple">KY022215</ext-link>
                </td><td rowspan="1" colspan="1">
                  <ext-link xmlns:xlink="http://www.w3.org/1999/xlink" ext-link-type="gen" xlink:href="KY022215" xlink:type="simple">KY022215</ext-link>
                </td><td rowspan="1" colspan="1">/</td><td rowspan="1" colspan="1">
                  <ext-link xmlns:xlink="http://www.w3.org/1999/xlink" ext-link-type="gen" xlink:href="KY022246" xlink:type="simple">KY022246</ext-link>
                </td><td rowspan="1" colspan="1">
                  <ext-link xmlns:xlink="http://www.w3.org/1999/xlink" ext-link-type="gen" xlink:href="KY022183" xlink:type="simple">KY022183</ext-link>
                </td></tr><tr><td rowspan="1" colspan="1">40</td><td rowspan="1" colspan="1">
                  <tp:taxon-name><tp:taxon-name-part taxon-name-part-type="genus" reg="Megophrys">M.</tp:taxon-name-part> <tp:taxon-name-part taxon-name-part-type="uncertainty-rank">cf.</tp:taxon-name-part> <tp:taxon-name-part taxon-name-part-type="species" reg="parva">parva</tp:taxon-name-part></tp:taxon-name>
                </td><td rowspan="1" colspan="1">KIZ048507</td><td rowspan="1" colspan="1">Tongbiguan Nature Reserve, Yunnan, China</td><td rowspan="1" colspan="1">/</td><td rowspan="1" colspan="1">
                  <ext-link xmlns:xlink="http://www.w3.org/1999/xlink" ext-link-type="gen" xlink:href="KX811796" xlink:type="simple">KX811796</ext-link>
                </td><td rowspan="1" colspan="1">
                  <ext-link xmlns:xlink="http://www.w3.org/1999/xlink" ext-link-type="gen" xlink:href="KX812071" xlink:type="simple">KX812071</ext-link>
                </td><td rowspan="1" colspan="1">
                  <ext-link xmlns:xlink="http://www.w3.org/1999/xlink" ext-link-type="gen" xlink:href="KX812180" xlink:type="simple">KX812180</ext-link>
                </td><td rowspan="1" colspan="1">/</td></tr><tr><td rowspan="1" colspan="1">41</td><td rowspan="1" colspan="1">
                  <italic><tp:taxon-name><tp:taxon-name-part taxon-name-part-type="genus" reg="Megophrys">M.</tp:taxon-name-part> <tp:taxon-name-part taxon-name-part-type="species" reg="zunhebotoensis">zunhebotoensis</tp:taxon-name-part></tp:taxon-name></italic>
                </td><td rowspan="1" colspan="1">RGK 0041</td><td rowspan="1" colspan="1">Nagaland, India</td><td rowspan="1" colspan="1">
                  <ext-link xmlns:xlink="http://www.w3.org/1999/xlink" ext-link-type="gen" xlink:href="KY022322" xlink:type="simple">KY022322</ext-link>
                </td><td rowspan="1" colspan="1">
                  <ext-link xmlns:xlink="http://www.w3.org/1999/xlink" ext-link-type="gen" xlink:href="KY022322" xlink:type="simple">KY022322</ext-link>
                </td><td rowspan="1" colspan="1">/</td><td rowspan="1" colspan="1">
                  <ext-link xmlns:xlink="http://www.w3.org/1999/xlink" ext-link-type="gen" xlink:href="KY022367" xlink:type="simple">KY022367</ext-link>
                </td><td rowspan="1" colspan="1">
                  <ext-link xmlns:xlink="http://www.w3.org/1999/xlink" ext-link-type="gen" xlink:href="KY022345" xlink:type="simple">KY022345</ext-link>
                </td></tr><tr><td rowspan="1" colspan="1">42</td><td rowspan="1" colspan="1">
                  <italic><tp:taxon-name><tp:taxon-name-part taxon-name-part-type="genus" reg="Megophrys">M.</tp:taxon-name-part> <tp:taxon-name-part taxon-name-part-type="species" reg="serchhipii">serchhipii</tp:taxon-name-part></tp:taxon-name></italic>
                </td><td rowspan="1" colspan="1">SDBDU 2009.612</td><td rowspan="1" colspan="1">Tripura, India</td><td rowspan="1" colspan="1">
                  <ext-link xmlns:xlink="http://www.w3.org/1999/xlink" ext-link-type="gen" xlink:href="KY022323" xlink:type="simple">KY022323</ext-link>
                </td><td rowspan="1" colspan="1">
                  <ext-link xmlns:xlink="http://www.w3.org/1999/xlink" ext-link-type="gen" xlink:href="KY022323" xlink:type="simple">KY022323</ext-link>
                </td><td rowspan="1" colspan="1">/</td><td rowspan="1" colspan="1">
                  <ext-link xmlns:xlink="http://www.w3.org/1999/xlink" ext-link-type="gen" xlink:href="KY022366" xlink:type="simple">KY022366</ext-link>
                </td><td rowspan="1" colspan="1">
                  <ext-link xmlns:xlink="http://www.w3.org/1999/xlink" ext-link-type="gen" xlink:href="KY022344" xlink:type="simple">KY022344</ext-link>
                </td></tr><tr><td rowspan="1" colspan="1">43</td><td rowspan="1" colspan="1">
                  <italic><tp:taxon-name><tp:taxon-name-part taxon-name-part-type="genus" reg="Megophrys">M.</tp:taxon-name-part> <tp:taxon-name-part taxon-name-part-type="species" reg="ancrae">ancrae</tp:taxon-name-part></tp:taxon-name></italic>
                </td><td rowspan="1" colspan="1">SDBDU 2009.727</td><td rowspan="1" colspan="1">
                  <named-content xmlns:xlink="http://www.w3.org/1999/xlink" content-type="dwc:verbatimCoordinates" xlink:type="simple">
                    <named-content content-type="geo-json" specific-use="{&#34;type&#34;:&#34;Point&#34;,&#34;coordinates&#34;:[96.391117,27.497217]}" id="NCID0EJIBG" xlink:type="simple">27°29.833'N 96°23.467'E</named-content>
                  </named-content>
                </td><td rowspan="1" colspan="1">
                  <ext-link xmlns:xlink="http://www.w3.org/1999/xlink" ext-link-type="gen" xlink:href="KY022318" xlink:type="simple">KY022318</ext-link>
                </td><td rowspan="1" colspan="1">
                  <ext-link xmlns:xlink="http://www.w3.org/1999/xlink" ext-link-type="gen" xlink:href="KY022318" xlink:type="simple">KY022318</ext-link>
                </td><td rowspan="1" colspan="1">/</td><td rowspan="1" colspan="1">
                  <ext-link xmlns:xlink="http://www.w3.org/1999/xlink" ext-link-type="gen" xlink:href="KY022350" xlink:type="simple">KY022350</ext-link>
                </td><td rowspan="1" colspan="1">
                  <ext-link xmlns:xlink="http://www.w3.org/1999/xlink" ext-link-type="gen" xlink:href="KY022328" xlink:type="simple">KY022328</ext-link>
                </td></tr><tr><td rowspan="1" colspan="1">44</td><td rowspan="1" colspan="1">
                  <italic><tp:taxon-name><tp:taxon-name-part taxon-name-part-type="genus" reg="Megophrys">M.</tp:taxon-name-part> <tp:taxon-name-part taxon-name-part-type="species" reg="oropedion">oropedion</tp:taxon-name-part></tp:taxon-name></italic>
                </td><td rowspan="1" colspan="1">SDBDU 2009.299</td><td rowspan="1" colspan="1">Mawphlang, Mawphlang Sacred Forest, East Khasi Hills, Meghalaya, India</td><td rowspan="1" colspan="1">
                  <ext-link xmlns:xlink="http://www.w3.org/1999/xlink" ext-link-type="gen" xlink:href="KY022317" xlink:type="simple">KY022317</ext-link>
                </td><td rowspan="1" colspan="1">
                  <ext-link xmlns:xlink="http://www.w3.org/1999/xlink" ext-link-type="gen" xlink:href="KY022317" xlink:type="simple">KY022317</ext-link>
                </td><td rowspan="1" colspan="1">/</td><td rowspan="1" colspan="1">
                  <ext-link xmlns:xlink="http://www.w3.org/1999/xlink" ext-link-type="gen" xlink:href="KY022360" xlink:type="simple">KY022360</ext-link>
                </td><td rowspan="1" colspan="1">
                  <ext-link xmlns:xlink="http://www.w3.org/1999/xlink" ext-link-type="gen" xlink:href="KY022338" xlink:type="simple">KY022338</ext-link>
                </td></tr><tr><td rowspan="1" colspan="1">45</td><td rowspan="1" colspan="1">
                  <italic><tp:taxon-name><tp:taxon-name-part taxon-name-part-type="genus" reg="Megophrys">M.</tp:taxon-name-part> <tp:taxon-name-part taxon-name-part-type="species" reg="megacephala">megacephala</tp:taxon-name-part></tp:taxon-name></italic>
                </td><td rowspan="1" colspan="1">ZSI A 11213</td><td rowspan="1" colspan="1">East Khasi Hills, northern Meghalaya, India</td><td rowspan="1" colspan="1">
                  <ext-link xmlns:xlink="http://www.w3.org/1999/xlink" ext-link-type="gen" xlink:href="KY022315" xlink:type="simple">KY022315</ext-link>
                </td><td rowspan="1" colspan="1">
                  <ext-link xmlns:xlink="http://www.w3.org/1999/xlink" ext-link-type="gen" xlink:href="KY022315" xlink:type="simple">KY022315</ext-link>
                </td><td rowspan="1" colspan="1">/</td><td rowspan="1" colspan="1">
                  <ext-link xmlns:xlink="http://www.w3.org/1999/xlink" ext-link-type="gen" xlink:href="KY022357" xlink:type="simple">KY022357</ext-link>
                </td><td rowspan="1" colspan="1">
                  <ext-link xmlns:xlink="http://www.w3.org/1999/xlink" ext-link-type="gen" xlink:href="KY022335" xlink:type="simple">KY022335</ext-link>
                </td></tr><tr><td rowspan="1" colspan="1">46</td><td rowspan="1" colspan="1">
                  <italic><tp:taxon-name><tp:taxon-name-part taxon-name-part-type="genus" reg="Megophrys">M.</tp:taxon-name-part> <tp:taxon-name-part taxon-name-part-type="species" reg="aceras">aceras</tp:taxon-name-part></tp:taxon-name></italic>
                </td><td rowspan="1" colspan="1">LSUHC 7038</td><td rowspan="1" colspan="1">Tremengor Forest, Perak, Peninsular Malaysia, Malaysia</td><td rowspan="1" colspan="1">/</td><td rowspan="1" colspan="1">
                  <ext-link xmlns:xlink="http://www.w3.org/1999/xlink" ext-link-type="gen" xlink:href="GQ995534" xlink:type="simple">GQ995534</ext-link>
                </td><td rowspan="1" colspan="1">/</td><td rowspan="1" colspan="1">/</td><td rowspan="1" colspan="1">/</td></tr><tr><td rowspan="1" colspan="1">47</td><td rowspan="1" colspan="1">
                  <italic><tp:taxon-name><tp:taxon-name-part taxon-name-part-type="genus" reg="Megophrys">M.</tp:taxon-name-part> <tp:taxon-name-part taxon-name-part-type="species" reg="longipes">longipes</tp:taxon-name-part></tp:taxon-name></italic>
                </td><td rowspan="1" colspan="1">IABHU 21101</td><td rowspan="1" colspan="1">Genting highland, Malaysia</td><td rowspan="1" colspan="1">/</td><td rowspan="1" colspan="1">
                  <ext-link xmlns:xlink="http://www.w3.org/1999/xlink" ext-link-type="gen" xlink:href="AB530656" xlink:type="simple">AB530656</ext-link>
                </td><td rowspan="1" colspan="1">/</td><td rowspan="1" colspan="1">/</td><td rowspan="1" colspan="1">/</td></tr><tr><td rowspan="1" colspan="1">48</td><td rowspan="16" colspan="1"><italic><tp:taxon-name><tp:taxon-name-part taxon-name-part-type="genus" reg="Megophrys">Megophrys</tp:taxon-name-part> <tp:taxon-name-part taxon-name-part-type="species" reg="yeae">yeae</tp:taxon-name-part></tp:taxon-name></italic> sp. nov.</td><td rowspan="1" colspan="1">CIB201706MT01</td><td rowspan="1" colspan="1">Didong, Medog, Tibet, China</td><td rowspan="1" colspan="1">
                  <ext-link xmlns:xlink="http://www.w3.org/1999/xlink" ext-link-type="gen" xlink:href="MN963172" xlink:type="simple">MN963172</ext-link>
                </td><td rowspan="1" colspan="1">
                  <ext-link xmlns:xlink="http://www.w3.org/1999/xlink" ext-link-type="gen" xlink:href="MN963217" xlink:type="simple">MN963217</ext-link>
                </td><td rowspan="1" colspan="1">
                  <ext-link xmlns:xlink="http://www.w3.org/1999/xlink" ext-link-type="gen" xlink:href="MN964312" xlink:type="simple">MN964312</ext-link>
                </td><td rowspan="1" colspan="1">
                  <ext-link xmlns:xlink="http://www.w3.org/1999/xlink" ext-link-type="gen" xlink:href="MN984380" xlink:type="simple">MN984380</ext-link>
                </td><td rowspan="1" colspan="1">/</td></tr><tr><td rowspan="1" colspan="1">49</td><td rowspan="1" colspan="1">CIB201706MT02</td><td rowspan="1" colspan="1">Beibeng, Medog, Tibet, China</td><td rowspan="1" colspan="1">
                  <ext-link xmlns:xlink="http://www.w3.org/1999/xlink" ext-link-type="gen" xlink:href="MN963173" xlink:type="simple">MN963173</ext-link>
                </td><td rowspan="1" colspan="1">
                  <ext-link xmlns:xlink="http://www.w3.org/1999/xlink" ext-link-type="gen" xlink:href="MN963216" xlink:type="simple">MN963216</ext-link>
                </td><td rowspan="1" colspan="1">
                  <ext-link xmlns:xlink="http://www.w3.org/1999/xlink" ext-link-type="gen" xlink:href="MN964313" xlink:type="simple">MN964313</ext-link>
                </td><td rowspan="1" colspan="1">
                  <ext-link xmlns:xlink="http://www.w3.org/1999/xlink" ext-link-type="gen" xlink:href="MN984381" xlink:type="simple">MN984381</ext-link>
                </td><td rowspan="1" colspan="1">/</td></tr><tr><td rowspan="1" colspan="1">50</td><td rowspan="1" colspan="1">CIB201706MT03</td><td rowspan="1" colspan="1">Suburb of Medog, Tibet, China</td><td rowspan="1" colspan="1">
                  <ext-link xmlns:xlink="http://www.w3.org/1999/xlink" ext-link-type="gen" xlink:href="MN963174" xlink:type="simple">MN963174</ext-link>
                </td><td rowspan="1" colspan="1">
                  <ext-link xmlns:xlink="http://www.w3.org/1999/xlink" ext-link-type="gen" xlink:href="MN963215" xlink:type="simple">MN963215</ext-link>
                </td><td rowspan="1" colspan="1">
                  <ext-link xmlns:xlink="http://www.w3.org/1999/xlink" ext-link-type="gen" xlink:href="MN964314" xlink:type="simple">MN964314</ext-link>
                </td><td rowspan="1" colspan="1">
                  <ext-link xmlns:xlink="http://www.w3.org/1999/xlink" ext-link-type="gen" xlink:href="MN984382" xlink:type="simple">MN984382</ext-link>
                </td><td rowspan="1" colspan="1">/</td></tr><tr><td rowspan="1" colspan="1">51</td><td rowspan="1" colspan="1">CIB022017061102</td><td rowspan="1" colspan="1">Didong, Medog, Tibet, China</td><td rowspan="1" colspan="1">
                  <ext-link xmlns:xlink="http://www.w3.org/1999/xlink" ext-link-type="gen" xlink:href="MN963162" xlink:type="simple">MN963162</ext-link>
                </td><td rowspan="1" colspan="1">
                  <ext-link xmlns:xlink="http://www.w3.org/1999/xlink" ext-link-type="gen" xlink:href="MN963243" xlink:type="simple">MN963243</ext-link>
                </td><td rowspan="1" colspan="1">
                  <ext-link xmlns:xlink="http://www.w3.org/1999/xlink" ext-link-type="gen" xlink:href="MN964289" xlink:type="simple">MN964289</ext-link>
                </td><td rowspan="1" colspan="1">
                  <ext-link xmlns:xlink="http://www.w3.org/1999/xlink" ext-link-type="gen" xlink:href="MN984358" xlink:type="simple">MN984358</ext-link>
                </td><td rowspan="1" colspan="1">/</td></tr><tr><td rowspan="1" colspan="1">52</td><td rowspan="1" colspan="1">CIB022017061407b</td><td rowspan="1" colspan="1">Beibeng, Medog, Tibet, China</td><td rowspan="1" colspan="1">
                  <ext-link xmlns:xlink="http://www.w3.org/1999/xlink" ext-link-type="gen" xlink:href="MN963165" xlink:type="simple">MN963165</ext-link>
                </td><td rowspan="1" colspan="1">
                  <ext-link xmlns:xlink="http://www.w3.org/1999/xlink" ext-link-type="gen" xlink:href="MN963238" xlink:type="simple">MN963238</ext-link>
                </td><td rowspan="1" colspan="1">
                  <ext-link xmlns:xlink="http://www.w3.org/1999/xlink" ext-link-type="gen" xlink:href="MN964294" xlink:type="simple">MN964294</ext-link>
                </td><td rowspan="1" colspan="1">
                  <ext-link xmlns:xlink="http://www.w3.org/1999/xlink" ext-link-type="gen" xlink:href="MN984363" xlink:type="simple">MN984363</ext-link>
                </td><td rowspan="1" colspan="1">
                  <ext-link xmlns:xlink="http://www.w3.org/1999/xlink" ext-link-type="gen" xlink:href="MN984402" xlink:type="simple">MN984402</ext-link>
                </td></tr><tr><td rowspan="1" colspan="1">53</td><td rowspan="1" colspan="1">CIB022017061804</td><td rowspan="1" colspan="1">Bari, Medog, Tibet, China</td><td rowspan="1" colspan="1">
                  <ext-link xmlns:xlink="http://www.w3.org/1999/xlink" ext-link-type="gen" xlink:href="MN963167" xlink:type="simple">MN963167</ext-link>
                </td><td rowspan="1" colspan="1">
                  <ext-link xmlns:xlink="http://www.w3.org/1999/xlink" ext-link-type="gen" xlink:href="MN963229" xlink:type="simple">MN963229</ext-link>
                </td><td rowspan="1" colspan="1">
                  <ext-link xmlns:xlink="http://www.w3.org/1999/xlink" ext-link-type="gen" xlink:href="MN964302" xlink:type="simple">MN964302</ext-link>
                </td><td rowspan="1" colspan="1">
                  <ext-link xmlns:xlink="http://www.w3.org/1999/xlink" ext-link-type="gen" xlink:href="MN984372" xlink:type="simple">MN984372</ext-link>
                </td><td rowspan="1" colspan="1">
                  <ext-link xmlns:xlink="http://www.w3.org/1999/xlink" ext-link-type="gen" xlink:href="MN984403" xlink:type="simple">MN984403</ext-link>
                </td></tr><tr><td rowspan="1" colspan="1">54</td><td rowspan="1" colspan="1">CIB022017061809</td><td rowspan="1" colspan="1">Bari, Medog, Tibet, China</td><td rowspan="1" colspan="1">
                  <ext-link xmlns:xlink="http://www.w3.org/1999/xlink" ext-link-type="gen" xlink:href="MN963171" xlink:type="simple">MN963171</ext-link>
                </td><td rowspan="1" colspan="1">
                  <ext-link xmlns:xlink="http://www.w3.org/1999/xlink" ext-link-type="gen" xlink:href="MN963224" xlink:type="simple">MN963224</ext-link>
                </td><td rowspan="1" colspan="1">
                  <ext-link xmlns:xlink="http://www.w3.org/1999/xlink" ext-link-type="gen" xlink:href="MN964307" xlink:type="simple">MN964307</ext-link>
                </td><td rowspan="1" colspan="1">
                  <ext-link xmlns:xlink="http://www.w3.org/1999/xlink" ext-link-type="gen" xlink:href="MN984377" xlink:type="simple">MN984377</ext-link>
                </td><td rowspan="1" colspan="1">/</td></tr><tr><td rowspan="1" colspan="1">55</td><td rowspan="1" colspan="1">CIB022017061811</td><td rowspan="1" colspan="1">Bari, Medog, Tibet, China</td><td rowspan="1" colspan="1">/</td><td rowspan="1" colspan="1">
                  <ext-link xmlns:xlink="http://www.w3.org/1999/xlink" ext-link-type="gen" xlink:href="MN963222" xlink:type="simple">MN963222</ext-link>
                </td><td rowspan="1" colspan="1">
                  <ext-link xmlns:xlink="http://www.w3.org/1999/xlink" ext-link-type="gen" xlink:href="MN964309" xlink:type="simple">MN964309</ext-link>
                </td><td rowspan="1" colspan="1">
                  <ext-link xmlns:xlink="http://www.w3.org/1999/xlink" ext-link-type="gen" xlink:href="MN984379" xlink:type="simple">MN984379</ext-link>
                </td><td rowspan="1" colspan="1">/</td></tr><tr><td rowspan="1" colspan="1">56</td><td rowspan="1" colspan="1">CIB022017061103</td><td rowspan="1" colspan="1">Didong, Medog, Tibet, China</td><td rowspan="1" colspan="1">
                  <ext-link xmlns:xlink="http://www.w3.org/1999/xlink" ext-link-type="gen" xlink:href="MN963163" xlink:type="simple">MN963163</ext-link>
                </td><td rowspan="1" colspan="1">
                  <ext-link xmlns:xlink="http://www.w3.org/1999/xlink" ext-link-type="gen" xlink:href="MN963242" xlink:type="simple">MN963242</ext-link>
                </td><td rowspan="1" colspan="1">
                  <ext-link xmlns:xlink="http://www.w3.org/1999/xlink" ext-link-type="gen" xlink:href="MN964290" xlink:type="simple">MN964290</ext-link>
                </td><td rowspan="1" colspan="1">
                  <ext-link xmlns:xlink="http://www.w3.org/1999/xlink" ext-link-type="gen" xlink:href="MN984359" xlink:type="simple">MN984359</ext-link>
                </td><td rowspan="1" colspan="1">/</td></tr><tr><td rowspan="1" colspan="1">57</td><td rowspan="1" colspan="1">CIB022017061104</td><td rowspan="1" colspan="1">Didong, Medog, Tibet, China</td><td rowspan="1" colspan="1">
                  <ext-link xmlns:xlink="http://www.w3.org/1999/xlink" ext-link-type="gen" xlink:href="MN963164" xlink:type="simple">MN963164</ext-link>
                </td><td rowspan="1" colspan="1">
                  <ext-link xmlns:xlink="http://www.w3.org/1999/xlink" ext-link-type="gen" xlink:href="MN963241" xlink:type="simple">MN963241</ext-link>
                </td><td rowspan="1" colspan="1">
                  <ext-link xmlns:xlink="http://www.w3.org/1999/xlink" ext-link-type="gen" xlink:href="MN964291" xlink:type="simple">MN964291</ext-link>
                </td><td rowspan="1" colspan="1">
                  <ext-link xmlns:xlink="http://www.w3.org/1999/xlink" ext-link-type="gen" xlink:href="MN984360" xlink:type="simple">MN984360</ext-link>
                </td><td rowspan="1" colspan="1">/</td></tr><tr><td rowspan="1" colspan="1">58</td><td rowspan="1" colspan="1">CIB022017061606</td><td rowspan="1" colspan="1">Beibeng, Medog, Tibet, China</td><td rowspan="1" colspan="1">
                  <ext-link xmlns:xlink="http://www.w3.org/1999/xlink" ext-link-type="gen" xlink:href="MN963166" xlink:type="simple">MN963166</ext-link>
                </td><td rowspan="1" colspan="1">
                  <ext-link xmlns:xlink="http://www.w3.org/1999/xlink" ext-link-type="gen" xlink:href="MN963231" xlink:type="simple">MN963231</ext-link>
                </td><td rowspan="1" colspan="1">
                  <ext-link xmlns:xlink="http://www.w3.org/1999/xlink" ext-link-type="gen" xlink:href="MN964300" xlink:type="simple">MN964300</ext-link>
                </td><td rowspan="1" colspan="1">
                  <ext-link xmlns:xlink="http://www.w3.org/1999/xlink" ext-link-type="gen" xlink:href="MN984370" xlink:type="simple">MN984370</ext-link>
                </td><td rowspan="1" colspan="1">/</td></tr><tr><td rowspan="1" colspan="1">59</td><td rowspan="1" colspan="1">CIBMT171064</td><td rowspan="1" colspan="1">Yadong, vicinity of suburb Medog, Tibet, China</td><td rowspan="1" colspan="1">
                  <ext-link xmlns:xlink="http://www.w3.org/1999/xlink" ext-link-type="gen" xlink:href="MN963187" xlink:type="simple">MN963187</ext-link>
                </td><td rowspan="1" colspan="1">
                  <ext-link xmlns:xlink="http://www.w3.org/1999/xlink" ext-link-type="gen" xlink:href="MN963198" xlink:type="simple">MN963198</ext-link>
                </td><td rowspan="1" colspan="1">/</td><td rowspan="1" colspan="1">
                  <ext-link xmlns:xlink="http://www.w3.org/1999/xlink" ext-link-type="gen" xlink:href="MN984399" xlink:type="simple">MN984399</ext-link>
                </td><td rowspan="1" colspan="1">/</td></tr><tr><td rowspan="1" colspan="1">60</td><td rowspan="1" colspan="1">CIBMT171065</td><td rowspan="1" colspan="1">Yarang, Medog, Tibet, China</td><td rowspan="1" colspan="1">
                  <ext-link xmlns:xlink="http://www.w3.org/1999/xlink" ext-link-type="gen" xlink:href="MN963188" xlink:type="simple">MN963188</ext-link>
                </td><td rowspan="1" colspan="1">
                  <ext-link xmlns:xlink="http://www.w3.org/1999/xlink" ext-link-type="gen" xlink:href="MN963197" xlink:type="simple">MN963197</ext-link>
                </td><td rowspan="1" colspan="1">/</td><td rowspan="1" colspan="1">
                  <ext-link xmlns:xlink="http://www.w3.org/1999/xlink" ext-link-type="gen" xlink:href="MN984400" xlink:type="simple">MN984400</ext-link>
                </td><td rowspan="1" colspan="1">/</td></tr><tr><td rowspan="1" colspan="1">61</td><td rowspan="1" colspan="1">CIBMT171066</td><td rowspan="1" colspan="1">Yarang, Medog, Tibet, China</td><td rowspan="1" colspan="1">
                  <ext-link xmlns:xlink="http://www.w3.org/1999/xlink" ext-link-type="gen" xlink:href="MN963189" xlink:type="simple">MN963189</ext-link>
                </td><td rowspan="1" colspan="1">
                  <ext-link xmlns:xlink="http://www.w3.org/1999/xlink" ext-link-type="gen" xlink:href="MN963196" xlink:type="simple">MN963196</ext-link>
                </td><td rowspan="1" colspan="1">/</td><td rowspan="1" colspan="1">
                  <ext-link xmlns:xlink="http://www.w3.org/1999/xlink" ext-link-type="gen" xlink:href="MN984401" xlink:type="simple">MN984401</ext-link>
                </td><td rowspan="1" colspan="1">/</td></tr><tr><td rowspan="1" colspan="1">62</td><td rowspan="1" colspan="1">KIZ010978</td><td rowspan="1" colspan="1">Beibeng, Tibet, China</td><td rowspan="1" colspan="1">/</td><td rowspan="1" colspan="1">
                  <ext-link xmlns:xlink="http://www.w3.org/1999/xlink" ext-link-type="gen" xlink:href="KX811908" xlink:type="simple">KX811908</ext-link>
                </td><td rowspan="1" colspan="1">
                  <ext-link xmlns:xlink="http://www.w3.org/1999/xlink" ext-link-type="gen" xlink:href="KX812153" xlink:type="simple">KX812153</ext-link>
                </td><td rowspan="1" colspan="1">
                  <ext-link xmlns:xlink="http://www.w3.org/1999/xlink" ext-link-type="gen" xlink:href="KX812265" xlink:type="simple">KX812265</ext-link>
                </td><td rowspan="1" colspan="1">/</td></tr><tr><td rowspan="1" colspan="1">63</td><td rowspan="1" colspan="1">KIZ011175</td><td rowspan="1" colspan="1">Beibeng, Tibet, China</td><td rowspan="1" colspan="1">/</td><td rowspan="1" colspan="1">
                  <ext-link xmlns:xlink="http://www.w3.org/1999/xlink" ext-link-type="gen" xlink:href="KX811909" xlink:type="simple">KX811909</ext-link>
                </td><td rowspan="1" colspan="1">
                  <ext-link xmlns:xlink="http://www.w3.org/1999/xlink" ext-link-type="gen" xlink:href="KX812154" xlink:type="simple">KX812154</ext-link>
                </td><td rowspan="1" colspan="1">
                  <ext-link xmlns:xlink="http://www.w3.org/1999/xlink" ext-link-type="gen" xlink:href="KX812266" xlink:type="simple">KX812266</ext-link>
                </td><td rowspan="1" colspan="1">/</td></tr><tr><td rowspan="1" colspan="1">64</td><td rowspan="1" colspan="1">
                  <italic><tp:taxon-name><tp:taxon-name-part taxon-name-part-type="genus" reg="Megophrys">M.</tp:taxon-name-part> <tp:taxon-name-part taxon-name-part-type="species" reg="vegrandis">vegrandis</tp:taxon-name-part></tp:taxon-name></italic>
                </td><td rowspan="1" colspan="1">SDBDU 2009.1272 /ZSI A 11605</td><td rowspan="1" colspan="1">
                  <named-content xmlns:xlink="http://www.w3.org/1999/xlink" content-type="dwc:verbatimCoordinates" xlink:type="simple">
                    <named-content content-type="geo-json" specific-use="{&#34;type&#34;:&#34;Point&#34;,&#34;coordinates&#34;:[92.527367,27.101117]}" id="NCID0EWJAI" xlink:type="simple">27°06.067'N 92°31.642'E</named-content>
                  </named-content>
                </td><td rowspan="1" colspan="1">
                  <ext-link xmlns:xlink="http://www.w3.org/1999/xlink" ext-link-type="gen" xlink:href="KY022305" xlink:type="simple">KY022305</ext-link>
                </td><td rowspan="1" colspan="1">
                  <ext-link xmlns:xlink="http://www.w3.org/1999/xlink" ext-link-type="gen" xlink:href="KY022305" xlink:type="simple">KY022305</ext-link>
                </td><td rowspan="1" colspan="1">/</td><td rowspan="1" colspan="1">
                  <ext-link xmlns:xlink="http://www.w3.org/1999/xlink" ext-link-type="gen" xlink:href="KY022349" xlink:type="simple">KY022349</ext-link>
                </td><td rowspan="1" colspan="1">
                  <ext-link xmlns:xlink="http://www.w3.org/1999/xlink" ext-link-type="gen" xlink:href="KY022327" xlink:type="simple">KY022327</ext-link>
                </td></tr><tr><td rowspan="1" colspan="1">65</td><td rowspan="11" colspan="1">
                  <tp:taxon-name><tp:taxon-name-part taxon-name-part-type="genus" reg="Megophrys">Megophrys</tp:taxon-name-part> <tp:taxon-name-part taxon-name-part-type="uncertainty-rank">cf.</tp:taxon-name-part> <tp:taxon-name-part taxon-name-part-type="species" reg="pachyproctus">pachyproctus</tp:taxon-name-part></tp:taxon-name>
                </td><td rowspan="1" colspan="1">CIBMT171053</td><td rowspan="1" colspan="1">Renqinbeng, Medog, Tibet, China</td><td rowspan="1" colspan="1">
                  <ext-link xmlns:xlink="http://www.w3.org/1999/xlink" ext-link-type="gen" xlink:href="MN963178" xlink:type="simple">MN963178</ext-link>
                </td><td rowspan="1" colspan="1">
                  <ext-link xmlns:xlink="http://www.w3.org/1999/xlink" ext-link-type="gen" xlink:href="MN963207" xlink:type="simple">MN963207</ext-link>
                </td><td rowspan="1" colspan="1">
                  <ext-link xmlns:xlink="http://www.w3.org/1999/xlink" ext-link-type="gen" xlink:href="MN964322" xlink:type="simple">MN964322</ext-link>
                </td><td rowspan="1" colspan="1">
                  <ext-link xmlns:xlink="http://www.w3.org/1999/xlink" ext-link-type="gen" xlink:href="MN984390" xlink:type="simple">MN984390</ext-link>
                </td><td rowspan="1" colspan="1">/</td></tr><tr><td rowspan="1" colspan="1">66</td><td rowspan="1" colspan="1">CIBMT171060</td><td rowspan="1" colspan="1">Renqinbeng, Medog, Tibet, China</td><td rowspan="1" colspan="1">
                  <ext-link xmlns:xlink="http://www.w3.org/1999/xlink" ext-link-type="gen" xlink:href="MN963185" xlink:type="simple">MN963185</ext-link>
                </td><td rowspan="1" colspan="1">
                  <ext-link xmlns:xlink="http://www.w3.org/1999/xlink" ext-link-type="gen" xlink:href="MN963200" xlink:type="simple">MN963200</ext-link>
                </td><td rowspan="1" colspan="1">
                  <ext-link xmlns:xlink="http://www.w3.org/1999/xlink" ext-link-type="gen" xlink:href="MN964329" xlink:type="simple">MN964329</ext-link>
                </td><td rowspan="1" colspan="1">
                  <ext-link xmlns:xlink="http://www.w3.org/1999/xlink" ext-link-type="gen" xlink:href="MN984397" xlink:type="simple">MN984397</ext-link>
                </td><td rowspan="1" colspan="1">/</td></tr><tr><td rowspan="1" colspan="1">67</td><td rowspan="1" colspan="1">CIBMT171062</td><td rowspan="1" colspan="1">Renqinbeng, Medog, Tibet, China</td><td rowspan="1" colspan="1">
                  <ext-link xmlns:xlink="http://www.w3.org/1999/xlink" ext-link-type="gen" xlink:href="MN963186" xlink:type="simple">MN963186</ext-link>
                </td><td rowspan="1" colspan="1">
                  <ext-link xmlns:xlink="http://www.w3.org/1999/xlink" ext-link-type="gen" xlink:href="MN963199" xlink:type="simple">MN963199</ext-link>
                </td><td rowspan="1" colspan="1">
                  <ext-link xmlns:xlink="http://www.w3.org/1999/xlink" ext-link-type="gen" xlink:href="MN964330" xlink:type="simple">MN964330</ext-link>
                </td><td rowspan="1" colspan="1">
                  <ext-link xmlns:xlink="http://www.w3.org/1999/xlink" ext-link-type="gen" xlink:href="MN984398" xlink:type="simple">MN984398</ext-link>
                </td><td rowspan="1" colspan="1">/</td></tr><tr><td rowspan="1" colspan="1">68</td><td rowspan="1" colspan="1">CIB022017061813</td><td rowspan="1" colspan="1">Bari, Medog, Tibet, China</td><td rowspan="1" colspan="1">/</td><td rowspan="1" colspan="1">
                  <ext-link xmlns:xlink="http://www.w3.org/1999/xlink" ext-link-type="gen" xlink:href="MN963220" xlink:type="simple">MN963220</ext-link>
                </td><td rowspan="1" colspan="1">/</td><td rowspan="1" colspan="1">/</td><td rowspan="1" colspan="1">/</td></tr><tr><td rowspan="1" colspan="1">69</td><td rowspan="1" colspan="1">CIBMT171054</td><td rowspan="1" colspan="1">Renqinbeng, Medog, Tibet, China</td><td rowspan="1" colspan="1">
                  <ext-link xmlns:xlink="http://www.w3.org/1999/xlink" ext-link-type="gen" xlink:href="MN963179" xlink:type="simple">MN963179</ext-link>
                </td><td rowspan="1" colspan="1">
                  <ext-link xmlns:xlink="http://www.w3.org/1999/xlink" ext-link-type="gen" xlink:href="MN963206" xlink:type="simple">MN963206</ext-link>
                </td><td rowspan="1" colspan="1">
                  <ext-link xmlns:xlink="http://www.w3.org/1999/xlink" ext-link-type="gen" xlink:href="MN964323" xlink:type="simple">MN964323</ext-link>
                </td><td rowspan="1" colspan="1">
                  <ext-link xmlns:xlink="http://www.w3.org/1999/xlink" ext-link-type="gen" xlink:href="MN984391" xlink:type="simple">MN984391</ext-link>
                </td><td rowspan="1" colspan="1">/</td></tr><tr><td rowspan="1" colspan="1">70</td><td rowspan="1" colspan="1">CIBMT171052</td><td rowspan="1" colspan="1">Renqinbeng, Medog, Tibet, China</td><td rowspan="1" colspan="1">
                  <ext-link xmlns:xlink="http://www.w3.org/1999/xlink" ext-link-type="gen" xlink:href="MN963177" xlink:type="simple">MN963177</ext-link>
                </td><td rowspan="1" colspan="1">
                  <ext-link xmlns:xlink="http://www.w3.org/1999/xlink" ext-link-type="gen" xlink:href="MN963208" xlink:type="simple">MN963208</ext-link>
                </td><td rowspan="1" colspan="1">
                  <ext-link xmlns:xlink="http://www.w3.org/1999/xlink" ext-link-type="gen" xlink:href="MN964321" xlink:type="simple">MN964321</ext-link>
                </td><td rowspan="1" colspan="1">
                  <ext-link xmlns:xlink="http://www.w3.org/1999/xlink" ext-link-type="gen" xlink:href="MN984389" xlink:type="simple">MN984389</ext-link>
                </td><td rowspan="1" colspan="1">/</td></tr><tr><td rowspan="1" colspan="1">71</td><td rowspan="1" colspan="1">CIB201706MT04</td><td rowspan="1" colspan="1">Bari, Medog, Tibet, China</td><td rowspan="1" colspan="1">
                  <ext-link xmlns:xlink="http://www.w3.org/1999/xlink" ext-link-type="gen" xlink:href="MN963175" xlink:type="simple">MN963175</ext-link>
                </td><td rowspan="1" colspan="1">
                  <ext-link xmlns:xlink="http://www.w3.org/1999/xlink" ext-link-type="gen" xlink:href="MN963214" xlink:type="simple">MN963214</ext-link>
                </td><td rowspan="1" colspan="1">
                  <ext-link xmlns:xlink="http://www.w3.org/1999/xlink" ext-link-type="gen" xlink:href="MN964315" xlink:type="simple">MN964315</ext-link>
                </td><td rowspan="1" colspan="1">
                  <ext-link xmlns:xlink="http://www.w3.org/1999/xlink" ext-link-type="gen" xlink:href="MN984383" xlink:type="simple">MN984383</ext-link>
                </td><td rowspan="1" colspan="1">/</td></tr><tr><td rowspan="1" colspan="1">72</td><td rowspan="1" colspan="1">CIB022017061805</td><td rowspan="1" colspan="1">Bari, Medog, Tibet, China</td><td rowspan="1" colspan="1">
                  <ext-link xmlns:xlink="http://www.w3.org/1999/xlink" ext-link-type="gen" xlink:href="MN963168" xlink:type="simple">MN963168</ext-link>
                </td><td rowspan="1" colspan="1">
                  <ext-link xmlns:xlink="http://www.w3.org/1999/xlink" ext-link-type="gen" xlink:href="MN963228" xlink:type="simple">MN963228</ext-link>
                </td><td rowspan="1" colspan="1">
                  <ext-link xmlns:xlink="http://www.w3.org/1999/xlink" ext-link-type="gen" xlink:href="MN964303" xlink:type="simple">MN964303</ext-link>
                </td><td rowspan="1" colspan="1">
                  <ext-link xmlns:xlink="http://www.w3.org/1999/xlink" ext-link-type="gen" xlink:href="MN984373" xlink:type="simple">MN984373</ext-link>
                </td><td rowspan="1" colspan="1">
                  <ext-link xmlns:xlink="http://www.w3.org/1999/xlink" ext-link-type="gen" xlink:href="MN984404" xlink:type="simple">MN984404</ext-link>
                </td></tr><tr><td rowspan="1" colspan="1">73</td><td rowspan="1" colspan="1">CIB022017061806</td><td rowspan="1" colspan="1">Bari, Medog, Tibet, China</td><td rowspan="1" colspan="1">
                  <ext-link xmlns:xlink="http://www.w3.org/1999/xlink" ext-link-type="gen" xlink:href="MN963169" xlink:type="simple">MN963169</ext-link>
                </td><td rowspan="1" colspan="1">
                  <ext-link xmlns:xlink="http://www.w3.org/1999/xlink" ext-link-type="gen" xlink:href="MN963227" xlink:type="simple">MN963227</ext-link>
                </td><td rowspan="1" colspan="1">
                  <ext-link xmlns:xlink="http://www.w3.org/1999/xlink" ext-link-type="gen" xlink:href="MN964304" xlink:type="simple">MN964304</ext-link>
                </td><td rowspan="1" colspan="1">
                  <ext-link xmlns:xlink="http://www.w3.org/1999/xlink" ext-link-type="gen" xlink:href="MN984374" xlink:type="simple">MN984374</ext-link>
                </td><td rowspan="1" colspan="1">
                  <ext-link xmlns:xlink="http://www.w3.org/1999/xlink" ext-link-type="gen" xlink:href="MN984405" xlink:type="simple">MN984405</ext-link>
                </td></tr><tr><td rowspan="1" colspan="1">74</td><td rowspan="1" colspan="1">CIB022017061807</td><td rowspan="1" colspan="1">Bari, Medog, Tibet, China</td><td rowspan="1" colspan="1">
                  <ext-link xmlns:xlink="http://www.w3.org/1999/xlink" ext-link-type="gen" xlink:href="MN963170" xlink:type="simple">MN963170</ext-link>
                </td><td rowspan="1" colspan="1">
                  <ext-link xmlns:xlink="http://www.w3.org/1999/xlink" ext-link-type="gen" xlink:href="MN963226" xlink:type="simple">MN963226</ext-link>
                </td><td rowspan="1" colspan="1">
                  <ext-link xmlns:xlink="http://www.w3.org/1999/xlink" ext-link-type="gen" xlink:href="MN964305" xlink:type="simple">MN964305</ext-link>
                </td><td rowspan="1" colspan="1">
                  <ext-link xmlns:xlink="http://www.w3.org/1999/xlink" ext-link-type="gen" xlink:href="MN984375" xlink:type="simple">MN984375</ext-link>
                </td><td rowspan="1" colspan="1">
                  <ext-link xmlns:xlink="http://www.w3.org/1999/xlink" ext-link-type="gen" xlink:href="MN984406" xlink:type="simple">MN984406</ext-link>
                </td></tr><tr><td rowspan="1" colspan="1">75</td><td rowspan="1" colspan="1">CIB022017061812</td><td rowspan="1" colspan="1">Bari, Medog, Tibet, China</td><td rowspan="1" colspan="1">/</td><td rowspan="1" colspan="1">
                  <ext-link xmlns:xlink="http://www.w3.org/1999/xlink" ext-link-type="gen" xlink:href="MN963221" xlink:type="simple">MN963221</ext-link>
                </td><td rowspan="1" colspan="1">/</td><td rowspan="1" colspan="1">/</td><td rowspan="1" colspan="1">/</td></tr><tr><td rowspan="1" colspan="1">76</td><td rowspan="5" colspan="1">
                  <tp:taxon-name><tp:taxon-name-part taxon-name-part-type="genus" reg="Megophrys">Megophrys</tp:taxon-name-part> <tp:taxon-name-part taxon-name-part-type="uncertainty-rank">cf.</tp:taxon-name-part> <tp:taxon-name-part taxon-name-part-type="species" reg="pachyproctus">pachyproctus</tp:taxon-name-part></tp:taxon-name>
                </td><td rowspan="1" colspan="1">CIBMT171055</td><td rowspan="1" colspan="1">Renqinbeng, Medog, Tibet, China</td><td rowspan="1" colspan="1">
                  <ext-link xmlns:xlink="http://www.w3.org/1999/xlink" ext-link-type="gen" xlink:href="MN963180" xlink:type="simple">MN963180</ext-link>
                </td><td rowspan="1" colspan="1">
                  <ext-link xmlns:xlink="http://www.w3.org/1999/xlink" ext-link-type="gen" xlink:href="MN963205" xlink:type="simple">MN963205</ext-link>
                </td><td rowspan="1" colspan="1">
                  <ext-link xmlns:xlink="http://www.w3.org/1999/xlink" ext-link-type="gen" xlink:href="MN964324" xlink:type="simple">MN964324</ext-link>
                </td><td rowspan="1" colspan="1">
                  <ext-link xmlns:xlink="http://www.w3.org/1999/xlink" ext-link-type="gen" xlink:href="MN984392" xlink:type="simple">MN984392</ext-link>
                </td><td rowspan="1" colspan="1">/</td></tr><tr><td rowspan="1" colspan="1">77</td><td rowspan="1" colspan="1">CIBMT171056</td><td rowspan="1" colspan="1">Renqinbeng, Medog, Tibet, China</td><td rowspan="1" colspan="1">
                  <ext-link xmlns:xlink="http://www.w3.org/1999/xlink" ext-link-type="gen" xlink:href="MN963181" xlink:type="simple">MN963181</ext-link>
                </td><td rowspan="1" colspan="1">
                  <ext-link xmlns:xlink="http://www.w3.org/1999/xlink" ext-link-type="gen" xlink:href="MN963204" xlink:type="simple">MN963204</ext-link>
                </td><td rowspan="1" colspan="1">
                  <ext-link xmlns:xlink="http://www.w3.org/1999/xlink" ext-link-type="gen" xlink:href="MN964325" xlink:type="simple">MN964325</ext-link>
                </td><td rowspan="1" colspan="1">
                  <ext-link xmlns:xlink="http://www.w3.org/1999/xlink" ext-link-type="gen" xlink:href="MN984393" xlink:type="simple">MN984393</ext-link>
                </td><td rowspan="1" colspan="1">/</td></tr><tr><td rowspan="1" colspan="1">78</td><td rowspan="1" colspan="1">CIBMT171057</td><td rowspan="1" colspan="1">Renqinbeng, Medog, Tibet, China</td><td rowspan="1" colspan="1">
                  <ext-link xmlns:xlink="http://www.w3.org/1999/xlink" ext-link-type="gen" xlink:href="MN963182" xlink:type="simple">MN963182</ext-link>
                </td><td rowspan="1" colspan="1">
                  <ext-link xmlns:xlink="http://www.w3.org/1999/xlink" ext-link-type="gen" xlink:href="MN963203" xlink:type="simple">MN963203</ext-link>
                </td><td rowspan="1" colspan="1">
                  <ext-link xmlns:xlink="http://www.w3.org/1999/xlink" ext-link-type="gen" xlink:href="MN964326" xlink:type="simple">MN964326</ext-link>
                </td><td rowspan="1" colspan="1">
                  <ext-link xmlns:xlink="http://www.w3.org/1999/xlink" ext-link-type="gen" xlink:href="MN984394" xlink:type="simple">MN984394</ext-link>
                </td><td rowspan="1" colspan="1">/</td></tr><tr><td rowspan="1" colspan="1">79</td><td rowspan="1" colspan="1">CIBMT171058</td><td rowspan="1" colspan="1">Renqinbeng, Medog, Tibet, China</td><td rowspan="1" colspan="1">
                  <ext-link xmlns:xlink="http://www.w3.org/1999/xlink" ext-link-type="gen" xlink:href="MN963183" xlink:type="simple">MN963183</ext-link>
                </td><td rowspan="1" colspan="1">
                  <ext-link xmlns:xlink="http://www.w3.org/1999/xlink" ext-link-type="gen" xlink:href="MN963202" xlink:type="simple">MN963202</ext-link>
                </td><td rowspan="1" colspan="1">
                  <ext-link xmlns:xlink="http://www.w3.org/1999/xlink" ext-link-type="gen" xlink:href="MN964327" xlink:type="simple">MN964327</ext-link>
                </td><td rowspan="1" colspan="1">
                  <ext-link xmlns:xlink="http://www.w3.org/1999/xlink" ext-link-type="gen" xlink:href="MN984395" xlink:type="simple">MN984395</ext-link>
                </td><td rowspan="1" colspan="1">/</td></tr><tr><td rowspan="1" colspan="1">80</td><td rowspan="1" colspan="1">CIBMT171059</td><td rowspan="1" colspan="1">Renqinbeng, Medog, Tibet, China</td><td rowspan="1" colspan="1">
                  <ext-link xmlns:xlink="http://www.w3.org/1999/xlink" ext-link-type="gen" xlink:href="MN963184" xlink:type="simple">MN963184</ext-link>
                </td><td rowspan="1" colspan="1">
                  <ext-link xmlns:xlink="http://www.w3.org/1999/xlink" ext-link-type="gen" xlink:href="MN963201" xlink:type="simple">MN963201</ext-link>
                </td><td rowspan="1" colspan="1">
                  <ext-link xmlns:xlink="http://www.w3.org/1999/xlink" ext-link-type="gen" xlink:href="MN964328" xlink:type="simple">MN964328</ext-link>
                </td><td rowspan="1" colspan="1">
                  <ext-link xmlns:xlink="http://www.w3.org/1999/xlink" ext-link-type="gen" xlink:href="MN984396" xlink:type="simple">MN984396</ext-link>
                </td><td rowspan="1" colspan="1">/</td></tr><tr><td rowspan="1" colspan="1">81</td><td rowspan="1" colspan="1">
                  <italic><tp:taxon-name><tp:taxon-name-part taxon-name-part-type="genus" reg="Megophrys">M.</tp:taxon-name-part> <tp:taxon-name-part taxon-name-part-type="species" reg="xianjuensis">xianjuensis</tp:taxon-name-part></tp:taxon-name></italic>
                </td><td rowspan="1" colspan="1">CIBXJ190503</td><td rowspan="1" colspan="1">Xianju, Zhejiang, China</td><td rowspan="1" colspan="1">/</td><td rowspan="1" colspan="1">
                  <ext-link xmlns:xlink="http://www.w3.org/1999/xlink" ext-link-type="gen" xlink:href="MN563758" xlink:type="simple">MN563758</ext-link>
                </td><td rowspan="1" colspan="1">
                  <ext-link xmlns:xlink="http://www.w3.org/1999/xlink" ext-link-type="gen" xlink:href="MN563774" xlink:type="simple">MN563774</ext-link>
                </td><td rowspan="1" colspan="1">/</td><td rowspan="1" colspan="1">/</td></tr><tr><td rowspan="1" colspan="1">82</td><td rowspan="1" colspan="1">
                  <italic><tp:taxon-name><tp:taxon-name-part taxon-name-part-type="genus" reg="Megophrys">M.</tp:taxon-name-part> <tp:taxon-name-part taxon-name-part-type="species" reg="lishuiensis">lishuiensis</tp:taxon-name-part></tp:taxon-name></italic>
                </td><td rowspan="1" colspan="1">WYF00169</td><td rowspan="1" colspan="1">Lishui, Zhejiang, China</td><td rowspan="1" colspan="1">/</td><td rowspan="1" colspan="1">
                  <ext-link xmlns:xlink="http://www.w3.org/1999/xlink" ext-link-type="gen" xlink:href="KY021418" xlink:type="simple">KY021418</ext-link>
                </td><td rowspan="1" colspan="1">/</td><td rowspan="1" colspan="1">/</td><td rowspan="1" colspan="1">/</td></tr><tr><td rowspan="1" colspan="1">83</td><td rowspan="1" colspan="1">
                  <italic><tp:taxon-name><tp:taxon-name-part taxon-name-part-type="genus" reg="Megophrys">M.</tp:taxon-name-part> <tp:taxon-name-part taxon-name-part-type="species" reg="shunhuangensis">shunhuangensis</tp:taxon-name-part></tp:taxon-name></italic>
                </td><td rowspan="1" colspan="1">HNNU16SH02</td><td rowspan="1" colspan="1">Shunhuang Mountains, Hunan, China</td><td rowspan="1" colspan="1">
                  <ext-link xmlns:xlink="http://www.w3.org/1999/xlink" ext-link-type="gen" xlink:href="MK836034" xlink:type="simple">MK836034</ext-link>
                </td><td rowspan="1" colspan="1">
                  <ext-link xmlns:xlink="http://www.w3.org/1999/xlink" ext-link-type="gen" xlink:href="MK836037" xlink:type="simple">MK836037</ext-link>
                </td><td rowspan="1" colspan="1">/</td><td rowspan="1" colspan="1">/</td><td rowspan="1" colspan="1">/</td></tr><tr><td rowspan="1" colspan="1">84</td><td rowspan="1" colspan="1">
                  <italic><tp:taxon-name><tp:taxon-name-part taxon-name-part-type="genus" reg="Megophrys">M.</tp:taxon-name-part> <tp:taxon-name-part taxon-name-part-type="species" reg="brachykolos">brachykolos</tp:taxon-name-part></tp:taxon-name></italic>
                </td><td rowspan="1" colspan="1">SYSa002258</td><td rowspan="1" colspan="1">Hong Kong, China</td><td rowspan="1" colspan="1">
                  <ext-link xmlns:xlink="http://www.w3.org/1999/xlink" ext-link-type="gen" xlink:href="MF667851" xlink:type="simple">MF667851</ext-link>
                </td><td rowspan="1" colspan="1">
                  <ext-link xmlns:xlink="http://www.w3.org/1999/xlink" ext-link-type="gen" xlink:href="KJ560403" xlink:type="simple">KJ560403</ext-link>
                </td><td rowspan="1" colspan="1">
                  <ext-link xmlns:xlink="http://www.w3.org/1999/xlink" ext-link-type="gen" xlink:href="MH406120" xlink:type="simple">MH406120</ext-link>
                </td><td rowspan="1" colspan="1">
                  <ext-link xmlns:xlink="http://www.w3.org/1999/xlink" ext-link-type="gen" xlink:href="MH404888" xlink:type="simple">MH404888</ext-link>
                </td><td rowspan="1" colspan="1">/</td></tr><tr><td rowspan="1" colspan="1">85</td><td rowspan="1" colspan="1">
                  <italic><tp:taxon-name><tp:taxon-name-part taxon-name-part-type="genus" reg="Megophrys">M.</tp:taxon-name-part> <tp:taxon-name-part taxon-name-part-type="species" reg="kuatunensis">kuatunensis</tp:taxon-name-part></tp:taxon-name></italic>
                </td><td rowspan="1" colspan="1">SYSa003449</td><td rowspan="1" colspan="1">Guadun, Fujian, China</td><td rowspan="1" colspan="1">
                  <ext-link xmlns:xlink="http://www.w3.org/1999/xlink" ext-link-type="gen" xlink:href="MF667850" xlink:type="simple">MF667850</ext-link>
                </td><td rowspan="1" colspan="1">
                  <ext-link xmlns:xlink="http://www.w3.org/1999/xlink" ext-link-type="gen" xlink:href="MF667881" xlink:type="simple">MF667881</ext-link>
                </td><td rowspan="1" colspan="1">
                  <ext-link xmlns:xlink="http://www.w3.org/1999/xlink" ext-link-type="gen" xlink:href="MH406206" xlink:type="simple">MH406206</ext-link>
                </td><td rowspan="1" colspan="1">
                  <ext-link xmlns:xlink="http://www.w3.org/1999/xlink" ext-link-type="gen" xlink:href="MH404982" xlink:type="simple">MH404982</ext-link>
                </td><td rowspan="1" colspan="1">/</td></tr><tr><td rowspan="1" colspan="1">86</td><td rowspan="1" colspan="1">
                  <italic><tp:taxon-name><tp:taxon-name-part taxon-name-part-type="genus" reg="Megophrys">M.</tp:taxon-name-part> <tp:taxon-name-part taxon-name-part-type="species" reg="dongguanensis">dongguanensis</tp:taxon-name-part></tp:taxon-name></italic>
                </td><td rowspan="1" colspan="1">SYSa001971/ CIB110006</td><td rowspan="1" colspan="1">Mt. Yinping, Dongguan City, Guangdong, China</td><td rowspan="1" colspan="1">/</td><td rowspan="1" colspan="1">
                  <ext-link xmlns:xlink="http://www.w3.org/1999/xlink" ext-link-type="gen" xlink:href="MK524097" xlink:type="simple">MK524097</ext-link>
                </td><td rowspan="1" colspan="1">
                  <ext-link xmlns:xlink="http://www.w3.org/1999/xlink" ext-link-type="gen" xlink:href="MK524128" xlink:type="simple">MK524128</ext-link>
                </td><td rowspan="1" colspan="1">/</td><td rowspan="1" colspan="1">/</td></tr><tr><td rowspan="1" colspan="1">87</td><td rowspan="1" colspan="1">
                  <italic><tp:taxon-name><tp:taxon-name-part taxon-name-part-type="genus" reg="Megophrys">M.</tp:taxon-name-part> <tp:taxon-name-part taxon-name-part-type="species" reg="nankunensis">nankunensis</tp:taxon-name-part></tp:taxon-name></italic>
                </td><td rowspan="1" colspan="1">SYSa004498</td><td rowspan="1" colspan="1">Mt. Nankun, Huizhou City,Guangdong, China</td><td rowspan="1" colspan="1">/</td><td rowspan="1" colspan="1">
                  <ext-link xmlns:xlink="http://www.w3.org/1999/xlink" ext-link-type="gen" xlink:href="MK524108" xlink:type="simple">MK524108</ext-link>
                </td><td rowspan="1" colspan="1">
                  <ext-link xmlns:xlink="http://www.w3.org/1999/xlink" ext-link-type="gen" xlink:href="MK524139" xlink:type="simple">MK524139</ext-link>
                </td><td rowspan="1" colspan="1">/</td><td rowspan="1" colspan="1">/</td></tr><tr><td rowspan="1" colspan="1">88</td><td rowspan="1" colspan="1">
                  <italic><tp:taxon-name><tp:taxon-name-part taxon-name-part-type="genus" reg="Megophrys">M.</tp:taxon-name-part> <tp:taxon-name-part taxon-name-part-type="species" reg="wugongensis">wugongensis</tp:taxon-name-part></tp:taxon-name></italic>
                </td><td rowspan="1" colspan="1">SYSa002610</td><td rowspan="1" colspan="1">Wugongshan Scenic Area, Anfu County, Jiangxi, China</td><td rowspan="1" colspan="1">/</td><td rowspan="1" colspan="1">
                  <ext-link xmlns:xlink="http://www.w3.org/1999/xlink" ext-link-type="gen" xlink:href="MK524114" xlink:type="simple">MK524114</ext-link>
                </td><td rowspan="1" colspan="1">
                  <ext-link xmlns:xlink="http://www.w3.org/1999/xlink" ext-link-type="gen" xlink:href="MK524145" xlink:type="simple">MK524145</ext-link>
                </td><td rowspan="1" colspan="1">/</td><td rowspan="1" colspan="1">/</td></tr><tr><td rowspan="1" colspan="1">89</td><td rowspan="1" colspan="1">
                  <italic><tp:taxon-name><tp:taxon-name-part taxon-name-part-type="genus" reg="Megophrys">M.</tp:taxon-name-part> <tp:taxon-name-part taxon-name-part-type="species" reg="ombrophila">ombrophila</tp:taxon-name-part></tp:taxon-name></italic>
                </td><td rowspan="1" colspan="1">NJFU2015201 KRM15</td><td rowspan="1" colspan="1">Mt. Wuyi, Fujian, China</td><td rowspan="1" colspan="1">
                  <ext-link xmlns:xlink="http://www.w3.org/1999/xlink" ext-link-type="gen" xlink:href="KX856422" xlink:type="simple">KX856422</ext-link>
                </td><td rowspan="1" colspan="1">
                  <ext-link xmlns:xlink="http://www.w3.org/1999/xlink" ext-link-type="gen" xlink:href="KX856401" xlink:type="simple">KX856401</ext-link>
                </td><td rowspan="1" colspan="1">/</td><td rowspan="1" colspan="1">/</td><td rowspan="1" colspan="1">/</td></tr><tr><td rowspan="1" colspan="1">90</td><td rowspan="1" colspan="1">
                  <italic><tp:taxon-name><tp:taxon-name-part taxon-name-part-type="genus" reg="Megophrys">M.</tp:taxon-name-part> <tp:taxon-name-part taxon-name-part-type="species" reg="obesa">obesa</tp:taxon-name-part></tp:taxon-name></italic>
                </td><td rowspan="1" colspan="1">SYSa002271</td><td rowspan="1" colspan="1">Heishiding, Guangdong, China</td><td rowspan="1" colspan="1">
                  <ext-link xmlns:xlink="http://www.w3.org/1999/xlink" ext-link-type="gen" xlink:href="MH406410" xlink:type="simple">MH406410</ext-link>
                </td><td rowspan="1" colspan="1">
                  <ext-link xmlns:xlink="http://www.w3.org/1999/xlink" ext-link-type="gen" xlink:href="KJ579121" xlink:type="simple">KJ579121</ext-link>
                </td><td rowspan="1" colspan="1">
                  <ext-link xmlns:xlink="http://www.w3.org/1999/xlink" ext-link-type="gen" xlink:href="MH406123" xlink:type="simple">MH406123</ext-link>
                </td><td rowspan="1" colspan="1">
                  <ext-link xmlns:xlink="http://www.w3.org/1999/xlink" ext-link-type="gen" xlink:href="MH404891" xlink:type="simple">MH404891</ext-link>
                </td><td rowspan="1" colspan="1">/</td></tr><tr><td rowspan="1" colspan="1">91</td><td rowspan="1" colspan="1">
                  <italic><tp:taxon-name><tp:taxon-name-part taxon-name-part-type="genus" reg="Megophrys">M.</tp:taxon-name-part> <tp:taxon-name-part taxon-name-part-type="species" reg="lini">lini</tp:taxon-name-part></tp:taxon-name></italic>
                </td><td rowspan="1" colspan="1">SYSa002381</td><td rowspan="1" colspan="1">Mt. Jinggang, Jiangxi, China</td><td rowspan="1" colspan="1">
                  <ext-link xmlns:xlink="http://www.w3.org/1999/xlink" ext-link-type="gen" xlink:href="MF667842" xlink:type="simple">MF667842</ext-link>
                </td><td rowspan="1" colspan="1">
                  <ext-link xmlns:xlink="http://www.w3.org/1999/xlink" ext-link-type="gen" xlink:href="MF667874" xlink:type="simple">MF667874</ext-link>
                </td><td rowspan="1" colspan="1">
                  <ext-link xmlns:xlink="http://www.w3.org/1999/xlink" ext-link-type="gen" xlink:href="MH406135" xlink:type="simple">MH406135</ext-link>
                </td><td rowspan="1" colspan="1">
                  <ext-link xmlns:xlink="http://www.w3.org/1999/xlink" ext-link-type="gen" xlink:href="MH404903" xlink:type="simple">MH404903</ext-link>
                </td><td rowspan="1" colspan="1">/</td></tr><tr><td rowspan="1" colspan="1">92</td><td rowspan="1" colspan="1">
                  <italic><tp:taxon-name><tp:taxon-name-part taxon-name-part-type="genus" reg="Megophrys">M.</tp:taxon-name-part> <tp:taxon-name-part taxon-name-part-type="species" reg="nanlingensis">nanlingensis</tp:taxon-name-part></tp:taxon-name></italic>
                </td><td rowspan="1" colspan="1">SYSa001959</td><td rowspan="1" colspan="1">Nanling Nature Reserve, Shaoguan City, Guangdong, China</td><td rowspan="1" colspan="1">/</td><td rowspan="1" colspan="1">
                  <ext-link xmlns:xlink="http://www.w3.org/1999/xlink" ext-link-type="gen" xlink:href="MK524111" xlink:type="simple">MK524111</ext-link>
                </td><td rowspan="1" colspan="1">
                  <ext-link xmlns:xlink="http://www.w3.org/1999/xlink" ext-link-type="gen" xlink:href="MK524142" xlink:type="simple">MK524142</ext-link>
                </td><td rowspan="1" colspan="1">/</td><td rowspan="1" colspan="1">/</td></tr><tr><td rowspan="1" colspan="1">93</td><td rowspan="1" colspan="1">
                  <italic><tp:taxon-name><tp:taxon-name-part taxon-name-part-type="genus" reg="Megophrys">M.</tp:taxon-name-part> <tp:taxon-name-part taxon-name-part-type="species" reg="cheni">cheni</tp:taxon-name-part></tp:taxon-name></italic>
                </td><td rowspan="1" colspan="1">SYSa002126</td><td rowspan="1" colspan="1">Taoyuandong, Hunan, China</td><td rowspan="1" colspan="1">
                  <ext-link xmlns:xlink="http://www.w3.org/1999/xlink" ext-link-type="gen" xlink:href="MH406389" xlink:type="simple">MH406389</ext-link>
                </td><td rowspan="1" colspan="1">
                  <ext-link xmlns:xlink="http://www.w3.org/1999/xlink" ext-link-type="gen" xlink:href="MH406659" xlink:type="simple">MH406659</ext-link>
                </td><td rowspan="1" colspan="1">
                  <ext-link xmlns:xlink="http://www.w3.org/1999/xlink" ext-link-type="gen" xlink:href="MH406096" xlink:type="simple">MH406096</ext-link>
                </td><td rowspan="1" colspan="1">
                  <ext-link xmlns:xlink="http://www.w3.org/1999/xlink" ext-link-type="gen" xlink:href="MH404864" xlink:type="simple">MH404864</ext-link>
                </td><td rowspan="1" colspan="1">/</td></tr><tr><td rowspan="1" colspan="1">94</td><td rowspan="1" colspan="1">
                  <italic><tp:taxon-name><tp:taxon-name-part taxon-name-part-type="genus" reg="Megophrys">M.</tp:taxon-name-part> <tp:taxon-name-part taxon-name-part-type="species" reg="insularis">insularis</tp:taxon-name-part></tp:taxon-name></italic>
                </td><td rowspan="1" colspan="1">SYSa002169</td><td rowspan="1" colspan="1">Nan’ao Island, Guangdong, China</td><td rowspan="1" colspan="1">
                  <ext-link xmlns:xlink="http://www.w3.org/1999/xlink" ext-link-type="gen" xlink:href="MH406393" xlink:type="simple">MH406393</ext-link>
                </td><td rowspan="1" colspan="1">
                  <ext-link xmlns:xlink="http://www.w3.org/1999/xlink" ext-link-type="gen" xlink:href="MH406663" xlink:type="simple">MH406663</ext-link>
                </td><td rowspan="1" colspan="1">
                  <ext-link xmlns:xlink="http://www.w3.org/1999/xlink" ext-link-type="gen" xlink:href="MH406103" xlink:type="simple">MH406103</ext-link>
                </td><td rowspan="1" colspan="1">
                  <ext-link xmlns:xlink="http://www.w3.org/1999/xlink" ext-link-type="gen" xlink:href="MH404871" xlink:type="simple">MH404871</ext-link>
                </td><td rowspan="1" colspan="1">/</td></tr><tr><td rowspan="1" colspan="1">95</td><td rowspan="1" colspan="1">
                  <italic><tp:taxon-name><tp:taxon-name-part taxon-name-part-type="genus" reg="Megophrys">M.</tp:taxon-name-part> <tp:taxon-name-part taxon-name-part-type="species" reg="jinggangensis">jinggangensis</tp:taxon-name-part></tp:taxon-name></italic>
                </td><td rowspan="1" colspan="1">SYSa004824</td><td rowspan="1" colspan="1">Mt. Sifang, Hunan, China</td><td rowspan="1" colspan="1">
                  <ext-link xmlns:xlink="http://www.w3.org/1999/xlink" ext-link-type="gen" xlink:href="MH406590" xlink:type="simple">MH406590</ext-link>
                </td><td rowspan="1" colspan="1">
                  <ext-link xmlns:xlink="http://www.w3.org/1999/xlink" ext-link-type="gen" xlink:href="MH406857" xlink:type="simple">MH406857</ext-link>
                </td><td rowspan="1" colspan="1">
                  <ext-link xmlns:xlink="http://www.w3.org/1999/xlink" ext-link-type="gen" xlink:href="MH406319" xlink:type="simple">MH406319</ext-link>
                </td><td rowspan="1" colspan="1">
                  <ext-link xmlns:xlink="http://www.w3.org/1999/xlink" ext-link-type="gen" xlink:href="MH405100" xlink:type="simple">MH405100</ext-link>
                </td><td rowspan="1" colspan="1">/</td></tr><tr><td rowspan="1" colspan="1">96</td><td rowspan="1" colspan="1">
                  <italic><tp:taxon-name><tp:taxon-name-part taxon-name-part-type="genus" reg="Megophrys">M.</tp:taxon-name-part> <tp:taxon-name-part taxon-name-part-type="species" reg="caudoprocta">caudoprocta</tp:taxon-name-part></tp:taxon-name></italic>
                </td><td rowspan="1" colspan="1">SYSa004281</td><td rowspan="1" colspan="1">Zhangjiajie, Hunan, China</td><td rowspan="1" colspan="1">
                  <ext-link xmlns:xlink="http://www.w3.org/1999/xlink" ext-link-type="gen" xlink:href="MH406528" xlink:type="simple">MH406528</ext-link>
                </td><td rowspan="1" colspan="1">
                  <ext-link xmlns:xlink="http://www.w3.org/1999/xlink" ext-link-type="gen" xlink:href="MH406795" xlink:type="simple">MH406795</ext-link>
                </td><td rowspan="1" colspan="1">
                  <ext-link xmlns:xlink="http://www.w3.org/1999/xlink" ext-link-type="gen" xlink:href="MH406257" xlink:type="simple">MH406257</ext-link>
                </td><td rowspan="1" colspan="1">
                  <ext-link xmlns:xlink="http://www.w3.org/1999/xlink" ext-link-type="gen" xlink:href="MH405036" xlink:type="simple">MH405036</ext-link>
                </td><td rowspan="1" colspan="1">/</td></tr><tr><td rowspan="1" colspan="1">97</td><td rowspan="1" colspan="1">
                  <italic><tp:taxon-name><tp:taxon-name-part taxon-name-part-type="genus" reg="Megophrys">M.</tp:taxon-name-part> <tp:taxon-name-part taxon-name-part-type="species" reg="tuberogranulatus">tuberogranulatus</tp:taxon-name-part></tp:taxon-name></italic>
                </td><td rowspan="1" colspan="1">SYSa004310</td><td rowspan="1" colspan="1">Zhangjiajie, Hunan, China</td><td rowspan="1" colspan="1">
                  <ext-link xmlns:xlink="http://www.w3.org/1999/xlink" ext-link-type="gen" xlink:href="MH406534" xlink:type="simple">MH406534</ext-link>
                </td><td rowspan="1" colspan="1">
                  <ext-link xmlns:xlink="http://www.w3.org/1999/xlink" ext-link-type="gen" xlink:href="MH406801" xlink:type="simple">MH406801</ext-link>
                </td><td rowspan="1" colspan="1">
                  <ext-link xmlns:xlink="http://www.w3.org/1999/xlink" ext-link-type="gen" xlink:href="MH406263" xlink:type="simple">MH406263</ext-link>
                </td><td rowspan="1" colspan="1">
                  <ext-link xmlns:xlink="http://www.w3.org/1999/xlink" ext-link-type="gen" xlink:href="MH405042" xlink:type="simple">MH405042</ext-link>
                </td><td rowspan="1" colspan="1">/</td></tr><tr><td rowspan="1" colspan="1">98</td><td rowspan="1" colspan="1">
                  <italic><tp:taxon-name><tp:taxon-name-part taxon-name-part-type="genus" reg="Megophrys">M.</tp:taxon-name-part> <tp:taxon-name-part taxon-name-part-type="species" reg="wushanensis">wushanensis</tp:taxon-name-part></tp:taxon-name></italic>
                </td><td rowspan="1" colspan="1">SYSa003008</td><td rowspan="1" colspan="1">Mt. Wu, Hubei, China</td><td rowspan="1" colspan="1">
                  <ext-link xmlns:xlink="http://www.w3.org/1999/xlink" ext-link-type="gen" xlink:href="MH406465" xlink:type="simple">MH406465</ext-link>
                </td><td rowspan="1" colspan="1">
                  <ext-link xmlns:xlink="http://www.w3.org/1999/xlink" ext-link-type="gen" xlink:href="MH406732" xlink:type="simple">MH406732</ext-link>
                </td><td rowspan="1" colspan="1">
                  <ext-link xmlns:xlink="http://www.w3.org/1999/xlink" ext-link-type="gen" xlink:href="MH406184" xlink:type="simple">MH406184</ext-link>
                </td><td rowspan="1" colspan="1">
                  <ext-link xmlns:xlink="http://www.w3.org/1999/xlink" ext-link-type="gen" xlink:href="MH404959" xlink:type="simple">MH404959</ext-link>
                </td><td rowspan="1" colspan="1">/</td></tr><tr><td rowspan="1" colspan="1">99</td><td rowspan="1" colspan="1">
                  <italic><tp:taxon-name><tp:taxon-name-part taxon-name-part-type="genus" reg="Megophrys">M.</tp:taxon-name-part> <tp:taxon-name-part taxon-name-part-type="species" reg="leishanensis">leishanensis</tp:taxon-name-part></tp:taxon-name></italic>
                </td><td rowspan="1" colspan="1">SYSa002213</td><td rowspan="1" colspan="1">Mt. Leigong, Guizhou, China</td><td rowspan="1" colspan="1">
                  <ext-link xmlns:xlink="http://www.w3.org/1999/xlink" ext-link-type="gen" xlink:href="MH406403" xlink:type="simple">MH406403</ext-link>
                </td><td rowspan="1" colspan="1">
                  <ext-link xmlns:xlink="http://www.w3.org/1999/xlink" ext-link-type="gen" xlink:href="MH406673" xlink:type="simple">MH406673</ext-link>
                </td><td rowspan="1" colspan="1">
                  <ext-link xmlns:xlink="http://www.w3.org/1999/xlink" ext-link-type="gen" xlink:href="MH406113" xlink:type="simple">MH406113</ext-link>
                </td><td rowspan="1" colspan="1">
                  <ext-link xmlns:xlink="http://www.w3.org/1999/xlink" ext-link-type="gen" xlink:href="MH404881" xlink:type="simple">MH404881</ext-link>
                </td><td rowspan="1" colspan="1">/</td></tr><tr><td rowspan="1" colspan="1">100</td><td rowspan="1" colspan="1">
                  <italic><tp:taxon-name><tp:taxon-name-part taxon-name-part-type="genus" reg="Megophrys">M.</tp:taxon-name-part> <tp:taxon-name-part taxon-name-part-type="species" reg="acuta">acuta</tp:taxon-name-part></tp:taxon-name></italic>
                </td><td rowspan="1" colspan="1">SYSa002276</td><td rowspan="1" colspan="1">Heishiding, Guangdong, China</td><td rowspan="1" colspan="1">
                  <ext-link xmlns:xlink="http://www.w3.org/1999/xlink" ext-link-type="gen" xlink:href="MH406413" xlink:type="simple">MH406413</ext-link>
                </td><td rowspan="1" colspan="1">
                  <ext-link xmlns:xlink="http://www.w3.org/1999/xlink" ext-link-type="gen" xlink:href="KJ579124" xlink:type="simple">KJ579124</ext-link>
                </td><td rowspan="1" colspan="1">
                  <ext-link xmlns:xlink="http://www.w3.org/1999/xlink" ext-link-type="gen" xlink:href="MH406126" xlink:type="simple">MH406126</ext-link>
                </td><td rowspan="1" colspan="1">
                  <ext-link xmlns:xlink="http://www.w3.org/1999/xlink" ext-link-type="gen" xlink:href="MH404894" xlink:type="simple">MH404894</ext-link>
                </td><td rowspan="1" colspan="1">/</td></tr><tr><td rowspan="1" colspan="1">101</td><td rowspan="1" colspan="1">
                  <italic><tp:taxon-name><tp:taxon-name-part taxon-name-part-type="genus" reg="Megophrys">M.</tp:taxon-name-part> <tp:taxon-name-part taxon-name-part-type="species" reg="boettgeri">boettgeri</tp:taxon-name-part></tp:taxon-name></italic>
                </td><td rowspan="1" colspan="1">SYSa004149</td><td rowspan="1" colspan="1">Mt. Wuyi, Fujian, China</td><td rowspan="1" colspan="1">
                  <ext-link xmlns:xlink="http://www.w3.org/1999/xlink" ext-link-type="gen" xlink:href="MF667847" xlink:type="simple">MF667847</ext-link>
                </td><td rowspan="1" colspan="1">
                  <ext-link xmlns:xlink="http://www.w3.org/1999/xlink" ext-link-type="gen" xlink:href="MF667878" xlink:type="simple">MF667878</ext-link>
                </td><td rowspan="1" colspan="1">
                  <ext-link xmlns:xlink="http://www.w3.org/1999/xlink" ext-link-type="gen" xlink:href="MH406247" xlink:type="simple">MH406247</ext-link>
                </td><td rowspan="1" colspan="1">
                  <ext-link xmlns:xlink="http://www.w3.org/1999/xlink" ext-link-type="gen" xlink:href="MH405026" xlink:type="simple">MH405026</ext-link>
                </td><td rowspan="1" colspan="1">/</td></tr><tr><td rowspan="1" colspan="1">102</td><td rowspan="1" colspan="1">
                  <italic><tp:taxon-name><tp:taxon-name-part taxon-name-part-type="genus" reg="Megophrys">M.</tp:taxon-name-part> <tp:taxon-name-part taxon-name-part-type="species" reg="huangshanensis">huangshanensis</tp:taxon-name-part></tp:taxon-name></italic>
                </td><td rowspan="1" colspan="1">SYSa002703</td><td rowspan="1" colspan="1">Huangshan, Anhui, China</td><td rowspan="1" colspan="1">
                  <ext-link xmlns:xlink="http://www.w3.org/1999/xlink" ext-link-type="gen" xlink:href="MF667854" xlink:type="simple">MF667854</ext-link>
                </td><td rowspan="1" colspan="1">
                  <ext-link xmlns:xlink="http://www.w3.org/1999/xlink" ext-link-type="gen" xlink:href="MF667883" xlink:type="simple">MF667883</ext-link>
                </td><td rowspan="1" colspan="1">
                  <ext-link xmlns:xlink="http://www.w3.org/1999/xlink" ext-link-type="gen" xlink:href="MH406161" xlink:type="simple">MH406161</ext-link>
                </td><td rowspan="1" colspan="1">
                  <ext-link xmlns:xlink="http://www.w3.org/1999/xlink" ext-link-type="gen" xlink:href="MH404929" xlink:type="simple">MH404929</ext-link>
                </td><td rowspan="1" colspan="1">/</td></tr><tr><td rowspan="1" colspan="1">103</td><td rowspan="1" colspan="1">
                  <italic><tp:taxon-name><tp:taxon-name-part taxon-name-part-type="genus" reg="Megophrys">M.</tp:taxon-name-part> <tp:taxon-name-part taxon-name-part-type="species" reg="liboensis">liboensis</tp:taxon-name-part></tp:taxon-name></italic>
                </td><td rowspan="1" colspan="1">GNUG20150813001</td><td rowspan="1" colspan="1">Libo Country, Guizhou, China</td><td rowspan="1" colspan="1">
                  <ext-link xmlns:xlink="http://www.w3.org/1999/xlink" ext-link-type="gen" xlink:href="MF285242" xlink:type="simple">MF285242</ext-link>
                </td><td rowspan="1" colspan="1">
                  <ext-link xmlns:xlink="http://www.w3.org/1999/xlink" ext-link-type="gen" xlink:href="MF285253" xlink:type="simple">MF285253</ext-link>
                </td><td rowspan="1" colspan="1">/</td><td rowspan="1" colspan="1">/</td><td rowspan="1" colspan="1">/</td></tr><tr><td rowspan="1" colspan="1">104</td><td rowspan="1" colspan="1">
                  <italic><tp:taxon-name><tp:taxon-name-part taxon-name-part-type="genus" reg="Megophrys">M.</tp:taxon-name-part> <tp:taxon-name-part taxon-name-part-type="species" reg="jiulianensis">jiulianensis</tp:taxon-name-part></tp:taxon-name></italic>
                </td><td rowspan="1" colspan="1">SYSa002107</td><td rowspan="1" colspan="1">Mt. Jiulian, Ganzhou City, Jiangxi, China</td><td rowspan="1" colspan="1">/</td><td rowspan="1" colspan="1">
                  <ext-link xmlns:xlink="http://www.w3.org/1999/xlink" ext-link-type="gen" xlink:href="MK524099" xlink:type="simple">MK524099</ext-link>
                </td><td rowspan="1" colspan="1">
                  <ext-link xmlns:xlink="http://www.w3.org/1999/xlink" ext-link-type="gen" xlink:href="MK524130" xlink:type="simple">MK524130</ext-link>
                </td><td rowspan="1" colspan="1">/</td><td rowspan="1" colspan="1">/</td></tr><tr><td rowspan="1" colspan="1">105</td><td rowspan="1" colspan="1">
                  <italic><tp:taxon-name><tp:taxon-name-part taxon-name-part-type="genus" reg="Megophrys">M.</tp:taxon-name-part> <tp:taxon-name-part taxon-name-part-type="species" reg="mufumontana">mufumontana</tp:taxon-name-part></tp:taxon-name></italic>
                </td><td rowspan="1" colspan="1">SYSa006390 CIB110012</td><td rowspan="1" colspan="1">Mt. Mufu, Pingjiang County, Hunan, China</td><td rowspan="1" colspan="1">/</td><td rowspan="1" colspan="1">
                  <ext-link xmlns:xlink="http://www.w3.org/1999/xlink" ext-link-type="gen" xlink:href="MK524104" xlink:type="simple">MK524104</ext-link>
                </td><td rowspan="1" colspan="1">
                  <ext-link xmlns:xlink="http://www.w3.org/1999/xlink" ext-link-type="gen" xlink:href="MK524135" xlink:type="simple">MK524135</ext-link>
                </td><td rowspan="1" colspan="1">/</td><td rowspan="1" colspan="1">/</td></tr><tr><td rowspan="1" colspan="1">106</td><td rowspan="1" colspan="1">
                  <italic><tp:taxon-name><tp:taxon-name-part taxon-name-part-type="genus" reg="Megophrys">M.</tp:taxon-name-part> <tp:taxon-name-part taxon-name-part-type="species" reg="baolongensis">baolongensis</tp:taxon-name-part></tp:taxon-name></italic>
                </td><td rowspan="1" colspan="1">KIZ019216</td><td rowspan="1" colspan="1">Baolong, Chongqing, China</td><td rowspan="1" colspan="1">/</td><td rowspan="1" colspan="1">
                  <ext-link xmlns:xlink="http://www.w3.org/1999/xlink" ext-link-type="gen" xlink:href="KX811813" xlink:type="simple">KX811813</ext-link>
                </td><td rowspan="1" colspan="1">
                  <ext-link xmlns:xlink="http://www.w3.org/1999/xlink" ext-link-type="gen" xlink:href="KX812093" xlink:type="simple">KX812093</ext-link>
                </td><td rowspan="1" colspan="1">
                  <ext-link xmlns:xlink="http://www.w3.org/1999/xlink" ext-link-type="gen" xlink:href="KX812202" xlink:type="simple">KX812202</ext-link>
                </td><td rowspan="1" colspan="1">/</td></tr><tr><td rowspan="1" colspan="1">107</td><td rowspan="1" colspan="1">
                  <italic><tp:taxon-name><tp:taxon-name-part taxon-name-part-type="genus" reg="Megophrys">M.</tp:taxon-name-part> <tp:taxon-name-part taxon-name-part-type="species" reg="sangzhiensis">sangzhiensis</tp:taxon-name-part></tp:taxon-name></italic>
                </td><td rowspan="1" colspan="1">SYSa004306</td><td rowspan="1" colspan="1">Zhangjiajie, Hunan, China</td><td rowspan="1" colspan="1">
                  <ext-link xmlns:xlink="http://www.w3.org/1999/xlink" ext-link-type="gen" xlink:href="MH406530" xlink:type="simple">MH406530</ext-link>
                </td><td rowspan="1" colspan="1">
                  <ext-link xmlns:xlink="http://www.w3.org/1999/xlink" ext-link-type="gen" xlink:href="MH406797" xlink:type="simple">MH406797</ext-link>
                </td><td rowspan="1" colspan="1">
                  <ext-link xmlns:xlink="http://www.w3.org/1999/xlink" ext-link-type="gen" xlink:href="MH406259" xlink:type="simple">MH406259</ext-link>
                </td><td rowspan="1" colspan="1">
                  <ext-link xmlns:xlink="http://www.w3.org/1999/xlink" ext-link-type="gen" xlink:href="MH405038" xlink:type="simple">MH405038</ext-link>
                </td><td rowspan="1" colspan="1">/</td></tr><tr><td rowspan="1" colspan="1">108</td><td rowspan="1" colspan="1">
                  <italic><tp:taxon-name><tp:taxon-name-part taxon-name-part-type="genus" reg="Megophrys">M.</tp:taxon-name-part> <tp:taxon-name-part taxon-name-part-type="species" reg="spinata">spinata</tp:taxon-name-part></tp:taxon-name></italic>
                </td><td rowspan="1" colspan="1">SYSa002226</td><td rowspan="1" colspan="1">Mt. Leigong, Guizhou, China</td><td rowspan="1" colspan="1">
                  <ext-link xmlns:xlink="http://www.w3.org/1999/xlink" ext-link-type="gen" xlink:href="MH406405" xlink:type="simple">MH406405</ext-link>
                </td><td rowspan="1" colspan="1">
                  <ext-link xmlns:xlink="http://www.w3.org/1999/xlink" ext-link-type="gen" xlink:href="MH406675" xlink:type="simple">MH406675</ext-link>
                </td><td rowspan="1" colspan="1">
                  <ext-link xmlns:xlink="http://www.w3.org/1999/xlink" ext-link-type="gen" xlink:href="MH406115" xlink:type="simple">MH406115</ext-link>
                </td><td rowspan="1" colspan="1">
                  <ext-link xmlns:xlink="http://www.w3.org/1999/xlink" ext-link-type="gen" xlink:href="MH404883" xlink:type="simple">MH404883</ext-link>
                </td><td rowspan="1" colspan="1">/</td></tr><tr><td rowspan="1" colspan="1">109</td><td rowspan="1" colspan="1">
                  <italic><tp:taxon-name><tp:taxon-name-part taxon-name-part-type="genus" reg="Megophrys">M.</tp:taxon-name-part> <tp:taxon-name-part taxon-name-part-type="species" reg="binlingensis">binlingensis</tp:taxon-name-part></tp:taxon-name></italic>
                </td><td rowspan="1" colspan="1">SYSa005313</td><td rowspan="1" colspan="1">Wawu Shan, Sichuan, China</td><td rowspan="1" colspan="1">
                  <ext-link xmlns:xlink="http://www.w3.org/1999/xlink" ext-link-type="gen" xlink:href="MH406625" xlink:type="simple">MH406625</ext-link>
                </td><td rowspan="1" colspan="1">
                  <ext-link xmlns:xlink="http://www.w3.org/1999/xlink" ext-link-type="gen" xlink:href="MH406892" xlink:type="simple">MH406892</ext-link>
                </td><td rowspan="1" colspan="1">
                  <ext-link xmlns:xlink="http://www.w3.org/1999/xlink" ext-link-type="gen" xlink:href="MH406354" xlink:type="simple">MH406354</ext-link>
                </td><td rowspan="1" colspan="1">
                  <ext-link xmlns:xlink="http://www.w3.org/1999/xlink" ext-link-type="gen" xlink:href="MH405137" xlink:type="simple">MH405137</ext-link>
                </td><td rowspan="1" colspan="1">/</td></tr><tr><td rowspan="1" colspan="1">110</td><td rowspan="1" colspan="1">
                  <italic><tp:taxon-name><tp:taxon-name-part taxon-name-part-type="genus" reg="Megophrys">M.</tp:taxon-name-part> <tp:taxon-name-part taxon-name-part-type="species" reg="wuliangshanensis">wuliangshanensis</tp:taxon-name-part></tp:taxon-name></italic>
                </td><td rowspan="1" colspan="1">SYSa003924</td><td rowspan="1" colspan="1">Mt. Wuliang, Yunnan, China</td><td rowspan="1" colspan="1">
                  <ext-link xmlns:xlink="http://www.w3.org/1999/xlink" ext-link-type="gen" xlink:href="MH406504" xlink:type="simple">MH406504</ext-link>
                </td><td rowspan="1" colspan="1">
                  <ext-link xmlns:xlink="http://www.w3.org/1999/xlink" ext-link-type="gen" xlink:href="MH406771" xlink:type="simple">MH406771</ext-link>
                </td><td rowspan="1" colspan="1">
                  <ext-link xmlns:xlink="http://www.w3.org/1999/xlink" ext-link-type="gen" xlink:href="MH406230" xlink:type="simple">MH406230</ext-link>
                </td><td rowspan="1" colspan="1">
                  <ext-link xmlns:xlink="http://www.w3.org/1999/xlink" ext-link-type="gen" xlink:href="MH405007" xlink:type="simple">MH405007</ext-link>
                </td><td rowspan="1" colspan="1">/</td></tr><tr><td rowspan="1" colspan="1">111</td><td rowspan="1" colspan="1">
                  <italic><tp:taxon-name><tp:taxon-name-part taxon-name-part-type="genus" reg="Megophrys">M.</tp:taxon-name-part> <tp:taxon-name-part taxon-name-part-type="species" reg="jingdongensis">jingdongensis</tp:taxon-name-part></tp:taxon-name></italic>
                </td><td rowspan="1" colspan="1">SYSa003928</td><td rowspan="1" colspan="1">Mt. Wuliang, Yunnan, China</td><td rowspan="1" colspan="1">
                  <ext-link xmlns:xlink="http://www.w3.org/1999/xlink" ext-link-type="gen" xlink:href="MH406506" xlink:type="simple">MH406506</ext-link>
                </td><td rowspan="1" colspan="1">
                  <ext-link xmlns:xlink="http://www.w3.org/1999/xlink" ext-link-type="gen" xlink:href="MH406773" xlink:type="simple">MH406773</ext-link>
                </td><td rowspan="1" colspan="1">
                  <ext-link xmlns:xlink="http://www.w3.org/1999/xlink" ext-link-type="gen" xlink:href="MH406232" xlink:type="simple">MH406232</ext-link>
                </td><td rowspan="1" colspan="1">
                  <ext-link xmlns:xlink="http://www.w3.org/1999/xlink" ext-link-type="gen" xlink:href="MH405009" xlink:type="simple">MH405009</ext-link>
                </td><td rowspan="1" colspan="1">/</td></tr><tr><td rowspan="1" colspan="1">112</td><td rowspan="1" colspan="1">
                  <italic><tp:taxon-name><tp:taxon-name-part taxon-name-part-type="genus" reg="Megophrys">M.</tp:taxon-name-part> <tp:taxon-name-part taxon-name-part-type="species" reg="daweimontis">daweimontis</tp:taxon-name-part></tp:taxon-name></italic>
                </td><td rowspan="1" colspan="1">KIZ048997</td><td rowspan="1" colspan="1">Dawei Shan, Yunnan, China</td><td rowspan="1" colspan="1">/</td><td rowspan="1" colspan="1">
                  <ext-link xmlns:xlink="http://www.w3.org/1999/xlink" ext-link-type="gen" xlink:href="KX811867" xlink:type="simple">KX811867</ext-link>
                </td><td rowspan="1" colspan="1">
                  <ext-link xmlns:xlink="http://www.w3.org/1999/xlink" ext-link-type="gen" xlink:href="KX812125" xlink:type="simple">KX812125</ext-link>
                </td><td rowspan="1" colspan="1">
                  <ext-link xmlns:xlink="http://www.w3.org/1999/xlink" ext-link-type="gen" xlink:href="KX812248" xlink:type="simple">KX812248</ext-link>
                </td><td rowspan="1" colspan="1">/</td></tr><tr><td rowspan="1" colspan="1">113</td><td rowspan="1" colspan="1">
                  <italic><tp:taxon-name><tp:taxon-name-part taxon-name-part-type="genus" reg="Megophrys">M.</tp:taxon-name-part> <tp:taxon-name-part taxon-name-part-type="species" reg="omeimontis">omeimontis</tp:taxon-name-part></tp:taxon-name></italic>
                </td><td rowspan="1" colspan="1">KIZ025765</td><td rowspan="1" colspan="1">Emei Shan, Sichuan, China</td><td rowspan="1" colspan="1">/</td><td rowspan="1" colspan="1">
                  <ext-link xmlns:xlink="http://www.w3.org/1999/xlink" ext-link-type="gen" xlink:href="KX811884" xlink:type="simple">KX811884</ext-link>
                </td><td rowspan="1" colspan="1">
                  <ext-link xmlns:xlink="http://www.w3.org/1999/xlink" ext-link-type="gen" xlink:href="KX812136" xlink:type="simple">KX812136</ext-link>
                </td><td rowspan="1" colspan="1">
                  <ext-link xmlns:xlink="http://www.w3.org/1999/xlink" ext-link-type="gen" xlink:href="KX812223" xlink:type="simple">KX812223</ext-link>
                </td><td rowspan="1" colspan="1">/</td></tr><tr><td rowspan="1" colspan="1">114</td><td rowspan="1" colspan="1">
                  <italic><tp:taxon-name><tp:taxon-name-part taxon-name-part-type="genus" reg="Megophrys">M.</tp:taxon-name-part> <tp:taxon-name-part taxon-name-part-type="species" reg="binchuanensis">binchuanensis</tp:taxon-name-part></tp:taxon-name></italic>
                </td><td rowspan="1" colspan="1">KIZ019441</td><td rowspan="1" colspan="1">Jizu Shan, Yunnan, China</td><td rowspan="1" colspan="1">/</td><td rowspan="1" colspan="1">
                  <ext-link xmlns:xlink="http://www.w3.org/1999/xlink" ext-link-type="gen" xlink:href="KX811849" xlink:type="simple">KX811849</ext-link>
                </td><td rowspan="1" colspan="1">
                  <ext-link xmlns:xlink="http://www.w3.org/1999/xlink" ext-link-type="gen" xlink:href="KX812112" xlink:type="simple">KX812112</ext-link>
                </td><td rowspan="1" colspan="1">
                  <ext-link xmlns:xlink="http://www.w3.org/1999/xlink" ext-link-type="gen" xlink:href="KX812219" xlink:type="simple">KX812219</ext-link>
                </td><td rowspan="1" colspan="1">/</td></tr><tr><td rowspan="1" colspan="1">115</td><td rowspan="1" colspan="1">
                  <italic><tp:taxon-name><tp:taxon-name-part taxon-name-part-type="genus" reg="Megophrys">M.</tp:taxon-name-part> <tp:taxon-name-part taxon-name-part-type="species" reg="rubrimera">rubrimera</tp:taxon-name-part></tp:taxon-name></italic>
                </td><td rowspan="1" colspan="1">AMS R177676</td><td rowspan="1" colspan="1">Sa Pa, Lao Cai, Vietnam</td><td rowspan="1" colspan="1">/</td><td rowspan="1" colspan="1">
                  <ext-link xmlns:xlink="http://www.w3.org/1999/xlink" ext-link-type="gen" xlink:href="MF536419" xlink:type="simple">MF536419</ext-link>
                </td><td rowspan="1" colspan="1">/</td><td rowspan="1" colspan="1">/</td><td rowspan="1" colspan="1">/</td></tr><tr><td rowspan="1" colspan="1">116</td><td rowspan="1" colspan="1">
                  <italic><tp:taxon-name><tp:taxon-name-part taxon-name-part-type="genus" reg="Megophrys">M.</tp:taxon-name-part> <tp:taxon-name-part taxon-name-part-type="species" reg="jiangi">jiangi</tp:taxon-name-part></tp:taxon-name></italic>
                </td><td rowspan="1" colspan="1">CIBKKS20180722006</td><td rowspan="1" colspan="1">Kuankuosui Nature Reserve, Guizhou, China</td><td rowspan="1" colspan="1">/</td><td rowspan="1" colspan="1">
                  <ext-link xmlns:xlink="http://www.w3.org/1999/xlink" ext-link-type="gen" xlink:href="MN107743" xlink:type="simple">MN107743</ext-link>
                </td><td rowspan="1" colspan="1">
                  <ext-link xmlns:xlink="http://www.w3.org/1999/xlink" ext-link-type="gen" xlink:href="MN107748" xlink:type="simple">MN107748</ext-link>
                </td><td rowspan="1" colspan="1">/</td><td rowspan="1" colspan="1">/</td></tr><tr><td rowspan="1" colspan="1">117</td><td rowspan="1" colspan="1">
                  <italic><tp:taxon-name><tp:taxon-name-part taxon-name-part-type="genus" reg="Megophrys">M.</tp:taxon-name-part> <tp:taxon-name-part taxon-name-part-type="species" reg="minor">minor</tp:taxon-name-part></tp:taxon-name></italic>
                </td><td rowspan="1" colspan="1">SYSa003209</td><td rowspan="1" colspan="1">Dujiangyan, Sichuan, China</td><td rowspan="1" colspan="1">
                  <ext-link xmlns:xlink="http://www.w3.org/1999/xlink" ext-link-type="gen" xlink:href="MF667825" xlink:type="simple">MF667825</ext-link>
                </td><td rowspan="1" colspan="1">
                  <ext-link xmlns:xlink="http://www.w3.org/1999/xlink" ext-link-type="gen" xlink:href="MF667862" xlink:type="simple">MF667862</ext-link>
                </td><td rowspan="1" colspan="1">
                  <ext-link xmlns:xlink="http://www.w3.org/1999/xlink" ext-link-type="gen" xlink:href="MH406194" xlink:type="simple">MH406194</ext-link>
                </td><td rowspan="1" colspan="1">
                  <ext-link xmlns:xlink="http://www.w3.org/1999/xlink" ext-link-type="gen" xlink:href="MH404969" xlink:type="simple">MH404969</ext-link>
                </td><td rowspan="1" colspan="1">/</td></tr><tr><td rowspan="1" colspan="1">118</td><td rowspan="1" colspan="1">
                  <italic><tp:taxon-name><tp:taxon-name-part taxon-name-part-type="genus" reg="Megophrys">M.</tp:taxon-name-part> <tp:taxon-name-part taxon-name-part-type="species" reg="hansi">hansi</tp:taxon-name-part></tp:taxon-name></italic>
                </td><td rowspan="1" colspan="1">AMCC 144729</td><td rowspan="1" colspan="1">Thua Tien Hue, A Luoi District, A Roang Commune, Viet Nam</td><td rowspan="1" colspan="1">
                  <ext-link xmlns:xlink="http://www.w3.org/1999/xlink" ext-link-type="gen" xlink:href="KY022204" xlink:type="simple">KY022204</ext-link>
                </td><td rowspan="1" colspan="1">
                  <ext-link xmlns:xlink="http://www.w3.org/1999/xlink" ext-link-type="gen" xlink:href="KY022204" xlink:type="simple">KY022204</ext-link>
                </td><td rowspan="1" colspan="1">/</td><td rowspan="1" colspan="1">
                  <ext-link xmlns:xlink="http://www.w3.org/1999/xlink" ext-link-type="gen" xlink:href="KY022229" xlink:type="simple">KY022229</ext-link>
                </td><td rowspan="1" colspan="1">
                  <ext-link xmlns:xlink="http://www.w3.org/1999/xlink" ext-link-type="gen" xlink:href="KY022165" xlink:type="simple">KY022165</ext-link>
                </td></tr><tr><td rowspan="1" colspan="1">119</td><td rowspan="1" colspan="1">
                  <italic><tp:taxon-name><tp:taxon-name-part taxon-name-part-type="genus" reg="Megophrys">M.</tp:taxon-name-part> <tp:taxon-name-part taxon-name-part-type="species" reg="microstoma">microstoma</tp:taxon-name-part></tp:taxon-name></italic>
                </td><td rowspan="1" colspan="1">KU KUH 311601</td><td rowspan="1" colspan="1">Shiwan Dashang Nature Reserve, Guangxi, China</td><td rowspan="1" colspan="1">
                  <ext-link xmlns:xlink="http://www.w3.org/1999/xlink" ext-link-type="gen" xlink:href="KY022200" xlink:type="simple">KY022200</ext-link>
                </td><td rowspan="1" colspan="1">
                  <ext-link xmlns:xlink="http://www.w3.org/1999/xlink" ext-link-type="gen" xlink:href="KY022200" xlink:type="simple">KY022200</ext-link>
                </td><td rowspan="1" colspan="1">/</td><td rowspan="1" colspan="1">
                  <ext-link xmlns:xlink="http://www.w3.org/1999/xlink" ext-link-type="gen" xlink:href="KY022234" xlink:type="simple">KY022234</ext-link>
                </td><td rowspan="1" colspan="1">
                  <ext-link xmlns:xlink="http://www.w3.org/1999/xlink" ext-link-type="gen" xlink:href="KY022170" xlink:type="simple">KY022170</ext-link>
                </td></tr><tr><td rowspan="1" colspan="1">120</td><td rowspan="1" colspan="1">
                  <italic><tp:taxon-name><tp:taxon-name-part taxon-name-part-type="genus" reg="Megophrys">M.</tp:taxon-name-part> <tp:taxon-name-part taxon-name-part-type="species" reg="gerti">gerti</tp:taxon-name-part></tp:taxon-name></italic>
                </td><td rowspan="1" colspan="1">AMCC 106456</td><td rowspan="1" colspan="1">Quang Nam, Tra My Dist., Tra Don Commune, Viet Nam</td><td rowspan="1" colspan="1">
                  <ext-link xmlns:xlink="http://www.w3.org/1999/xlink" ext-link-type="gen" xlink:href="KY022201" xlink:type="simple">KY022201</ext-link>
                </td><td rowspan="1" colspan="1">
                  <ext-link xmlns:xlink="http://www.w3.org/1999/xlink" ext-link-type="gen" xlink:href="KY022201" xlink:type="simple">KY022201</ext-link>
                </td><td rowspan="1" colspan="1">/</td><td rowspan="1" colspan="1">
                  <ext-link xmlns:xlink="http://www.w3.org/1999/xlink" ext-link-type="gen" xlink:href="KY022231" xlink:type="simple">KY022231</ext-link>
                </td><td rowspan="1" colspan="1">
                  <ext-link xmlns:xlink="http://www.w3.org/1999/xlink" ext-link-type="gen" xlink:href="KY022167" xlink:type="simple">KY022167</ext-link>
                </td></tr><tr><td rowspan="1" colspan="1">121</td><td rowspan="1" colspan="1">
                  <italic><tp:taxon-name><tp:taxon-name-part taxon-name-part-type="genus" reg="Megophrys">M.</tp:taxon-name-part> <tp:taxon-name-part taxon-name-part-type="species" reg="synoria">synoria</tp:taxon-name-part></tp:taxon-name></italic>
                </td><td rowspan="1" colspan="1">FMNH 262778</td><td rowspan="1" colspan="1">Mondolkiri, Cambodia</td><td rowspan="1" colspan="1">
                  <ext-link xmlns:xlink="http://www.w3.org/1999/xlink" ext-link-type="gen" xlink:href="KY022198" xlink:type="simple">KY022198</ext-link>
                </td><td rowspan="1" colspan="1">
                  <ext-link xmlns:xlink="http://www.w3.org/1999/xlink" ext-link-type="gen" xlink:href="KY022198" xlink:type="simple">KY022198</ext-link>
                </td><td rowspan="1" colspan="1">/</td><td rowspan="1" colspan="1">
                  <ext-link xmlns:xlink="http://www.w3.org/1999/xlink" ext-link-type="gen" xlink:href="KY022235" xlink:type="simple">KY022235</ext-link>
                </td><td rowspan="1" colspan="1">
                  <ext-link xmlns:xlink="http://www.w3.org/1999/xlink" ext-link-type="gen" xlink:href="KY022171" xlink:type="simple">KY022171</ext-link>
                </td></tr><tr><td rowspan="1" colspan="1">122</td><td rowspan="1" colspan="1">
                  <italic><tp:taxon-name><tp:taxon-name-part taxon-name-part-type="genus" reg="Megophrys">M.</tp:taxon-name-part> <tp:taxon-name-part taxon-name-part-type="species" reg="elfina">elfina</tp:taxon-name-part></tp:taxon-name></italic>
                </td><td rowspan="1" colspan="1">ZMMU NAP-02658</td><td rowspan="1" colspan="1">Chu Pan Fan Mt, Chu Yang Sin N.P., Dak Lak Prov., Vietnam</td><td rowspan="1" colspan="1">
                  <ext-link xmlns:xlink="http://www.w3.org/1999/xlink" ext-link-type="gen" xlink:href="KY425389" xlink:type="simple">KY425389</ext-link>
                </td><td rowspan="1" colspan="1">
                  <ext-link xmlns:xlink="http://www.w3.org/1999/xlink" ext-link-type="gen" xlink:href="KY425389" xlink:type="simple">KY425389</ext-link>
                </td><td rowspan="1" colspan="1">/</td><td rowspan="1" colspan="1">/</td><td rowspan="1" colspan="1">/</td></tr><tr><td rowspan="1" colspan="1">123</td><td rowspan="1" colspan="1">
                  <italic><tp:taxon-name><tp:taxon-name-part taxon-name-part-type="genus" reg="Megophrys">M.</tp:taxon-name-part> <tp:taxon-name-part taxon-name-part-type="species" reg="palpebralespinosa">palpebralespinosa</tp:taxon-name-part></tp:taxon-name></italic>
                </td><td rowspan="1" colspan="1">FMNH 258098</td><td rowspan="1" colspan="1">Phou Dendin National Biodiversity Conservation Area, Phongsaly, Laos</td><td rowspan="1" colspan="1">
                  <ext-link xmlns:xlink="http://www.w3.org/1999/xlink" ext-link-type="gen" xlink:href="KY022209" xlink:type="simple">KY022209</ext-link>
                </td><td rowspan="1" colspan="1">
                  <ext-link xmlns:xlink="http://www.w3.org/1999/xlink" ext-link-type="gen" xlink:href="KY022209" xlink:type="simple">KY022209</ext-link>
                </td><td rowspan="1" colspan="1">/</td><td rowspan="1" colspan="1">
                  <ext-link xmlns:xlink="http://www.w3.org/1999/xlink" ext-link-type="gen" xlink:href="KY022238" xlink:type="simple">KY022238</ext-link>
                </td><td rowspan="1" colspan="1">
                  <ext-link xmlns:xlink="http://www.w3.org/1999/xlink" ext-link-type="gen" xlink:href="KY022174" xlink:type="simple">KY022174</ext-link>
                </td></tr><tr><td rowspan="1" colspan="1">124</td><td rowspan="1" colspan="1">
                  <italic><tp:taxon-name><tp:taxon-name-part taxon-name-part-type="genus" reg="Megophrys">M.</tp:taxon-name-part> <tp:taxon-name-part taxon-name-part-type="species" reg="intermedia">intermedia</tp:taxon-name-part></tp:taxon-name></italic>
                </td><td rowspan="1" colspan="1">FMNH 258093</td><td rowspan="1" colspan="1">Xe Kong, Kaleum District, Xe Sap National Biodiversity Conservation Area, Laos</td><td rowspan="1" colspan="1">
                  <ext-link xmlns:xlink="http://www.w3.org/1999/xlink" ext-link-type="gen" xlink:href="KY022196" xlink:type="simple">KY022196</ext-link>
                </td><td rowspan="1" colspan="1">
                  <ext-link xmlns:xlink="http://www.w3.org/1999/xlink" ext-link-type="gen" xlink:href="KY022196" xlink:type="simple">KY022196</ext-link>
                </td><td rowspan="1" colspan="1">/</td><td rowspan="1" colspan="1">
                  <ext-link xmlns:xlink="http://www.w3.org/1999/xlink" ext-link-type="gen" xlink:href="KY022221" xlink:type="simple">KY022221</ext-link>
                </td><td rowspan="1" colspan="1">
                  <ext-link xmlns:xlink="http://www.w3.org/1999/xlink" ext-link-type="gen" xlink:href="KY022157" xlink:type="simple">KY022157</ext-link>
                </td></tr><tr><td rowspan="1" colspan="1">125</td><td rowspan="1" colspan="1">
                  <italic><tp:taxon-name><tp:taxon-name-part taxon-name-part-type="genus" reg="Megophrys">M.</tp:taxon-name-part> <tp:taxon-name-part taxon-name-part-type="species" reg="carinense">carinense</tp:taxon-name-part></tp:taxon-name></italic>
                </td><td rowspan="1" colspan="1"><abbrev xmlns:xlink="http://www.w3.org/1999/xlink" content-type="institution" xlink:title="Chinese Academy of Sciences" id="ABBRID0ELWDI" xlink:type="simple">CAS</abbrev> 243791</td><td rowspan="1" colspan="1">Khotama Camp, Yephyu, Dawei, Tanintharyi, Myanmar</td><td rowspan="1" colspan="1">
                  <ext-link xmlns:xlink="http://www.w3.org/1999/xlink" ext-link-type="gen" xlink:href="KY022197" xlink:type="simple">KY022197</ext-link>
                </td><td rowspan="1" colspan="1">
                  <ext-link xmlns:xlink="http://www.w3.org/1999/xlink" ext-link-type="gen" xlink:href="KY022197" xlink:type="simple">KY022197</ext-link>
                </td><td rowspan="1" colspan="1">/</td><td rowspan="1" colspan="1">
                  <ext-link xmlns:xlink="http://www.w3.org/1999/xlink" ext-link-type="gen" xlink:href="KY022219" xlink:type="simple">KY022219</ext-link>
                </td><td rowspan="1" colspan="1">
                  <ext-link xmlns:xlink="http://www.w3.org/1999/xlink" ext-link-type="gen" xlink:href="KY022155" xlink:type="simple">KY022155</ext-link>
                </td></tr><tr><td rowspan="1" colspan="1">126</td><td rowspan="1" colspan="1">
                  <italic><tp:taxon-name><tp:taxon-name-part taxon-name-part-type="genus" reg="Megophrys">M.</tp:taxon-name-part> <tp:taxon-name-part taxon-name-part-type="species" reg="lancip">lancip</tp:taxon-name-part></tp:taxon-name></italic>
                </td><td rowspan="1" colspan="1">MZB:Amp:22233</td><td rowspan="1" colspan="1">Ngarip, Ulubelu, Lampung, Sumatra, Indonesia</td><td rowspan="1" colspan="1">/</td><td rowspan="1" colspan="1">
                  <ext-link xmlns:xlink="http://www.w3.org/1999/xlink" ext-link-type="gen" xlink:href="KY679891" xlink:type="simple">KY679891</ext-link>
                </td><td rowspan="1" colspan="1">/</td><td rowspan="1" colspan="1">/</td><td rowspan="1" colspan="1">/</td></tr><tr><td rowspan="1" colspan="1">127</td><td rowspan="1" colspan="1">
                  <italic><tp:taxon-name><tp:taxon-name-part taxon-name-part-type="genus" reg="Megophrys">M.</tp:taxon-name-part> <tp:taxon-name-part taxon-name-part-type="species" reg="montana">montana</tp:taxon-name-part></tp:taxon-name></italic>
                </td><td rowspan="1" colspan="1">LSUMZ 81916</td><td rowspan="1" colspan="1">Sukabumi, Java, Indonesia</td><td rowspan="1" colspan="1">/</td><td rowspan="1" colspan="1">
                  <ext-link xmlns:xlink="http://www.w3.org/1999/xlink" ext-link-type="gen" xlink:href="KX811927" xlink:type="simple">KX811927</ext-link>
                </td><td rowspan="1" colspan="1">
                  <ext-link xmlns:xlink="http://www.w3.org/1999/xlink" ext-link-type="gen" xlink:href="KX812163" xlink:type="simple">KX812163</ext-link>
                </td><td rowspan="1" colspan="1">
                  <ext-link xmlns:xlink="http://www.w3.org/1999/xlink" ext-link-type="gen" xlink:href="KX812281" xlink:type="simple">KX812281</ext-link>
                </td><td rowspan="1" colspan="1">/</td></tr><tr><td rowspan="1" colspan="1">128</td><td rowspan="1" colspan="1">
                  <italic><tp:taxon-name><tp:taxon-name-part taxon-name-part-type="genus" reg="Megophrys">M.</tp:taxon-name-part> <tp:taxon-name-part taxon-name-part-type="species" reg="chuannanensis">chuannanensis</tp:taxon-name-part></tp:taxon-name></italic>
                </td><td rowspan="1" colspan="1">SYSa004926</td><td rowspan="1" colspan="1">Hejiang County, Sichuan, China</td><td rowspan="1" colspan="1">
                  <ext-link xmlns:xlink="http://www.w3.org/1999/xlink" ext-link-type="gen" xlink:href="MH406635" xlink:type="simple">MH406635</ext-link>
                </td><td rowspan="1" colspan="1">
                  <ext-link xmlns:xlink="http://www.w3.org/1999/xlink" ext-link-type="gen" xlink:href="MH406901" xlink:type="simple">MH406901</ext-link>
                </td><td rowspan="1" colspan="1">
                  <ext-link xmlns:xlink="http://www.w3.org/1999/xlink" ext-link-type="gen" xlink:href="MH406364" xlink:type="simple">MH406364</ext-link>
                </td><td rowspan="1" colspan="1">
                  <ext-link xmlns:xlink="http://www.w3.org/1999/xlink" ext-link-type="gen" xlink:href="MH405147" xlink:type="simple">MH405147</ext-link>
                </td><td rowspan="1" colspan="1">/</td></tr><tr><td rowspan="1" colspan="1">129</td><td rowspan="1" colspan="1">
                  <italic><tp:taxon-name><tp:taxon-name-part taxon-name-part-type="genus" reg="Megophrys">M.</tp:taxon-name-part> <tp:taxon-name-part taxon-name-part-type="species" reg="feae">feae</tp:taxon-name-part></tp:taxon-name></italic>
                </td><td rowspan="1" colspan="1">SYSa003912</td><td rowspan="1" colspan="1">Jingdong County, Yunnan, China</td><td rowspan="1" colspan="1">
                  <ext-link xmlns:xlink="http://www.w3.org/1999/xlink" ext-link-type="gen" xlink:href="MH406633" xlink:type="simple">MH406633</ext-link>
                </td><td rowspan="1" colspan="1">
                  <ext-link xmlns:xlink="http://www.w3.org/1999/xlink" ext-link-type="gen" xlink:href="MH406899" xlink:type="simple">MH406899</ext-link>
                </td><td rowspan="1" colspan="1">
                  <ext-link xmlns:xlink="http://www.w3.org/1999/xlink" ext-link-type="gen" xlink:href="MH406362" xlink:type="simple">MH406362</ext-link>
                </td><td rowspan="1" colspan="1">
                  <ext-link xmlns:xlink="http://www.w3.org/1999/xlink" ext-link-type="gen" xlink:href="MH405145" xlink:type="simple">MH405145</ext-link>
                </td><td rowspan="1" colspan="1">
                  <ext-link xmlns:xlink="http://www.w3.org/1999/xlink" ext-link-type="gen" xlink:href="MH450011" xlink:type="simple">MH450011</ext-link>
                </td></tr><tr><td rowspan="1" colspan="1">130</td><td rowspan="1" colspan="1">
                  <italic><tp:taxon-name><tp:taxon-name-part taxon-name-part-type="genus" reg="Megophrys">M.</tp:taxon-name-part> <tp:taxon-name-part taxon-name-part-type="species" reg="popei">popei</tp:taxon-name-part></tp:taxon-name></italic>
                </td><td rowspan="1" colspan="1">SYSa001864</td><td rowspan="1" colspan="1">Taoyuandong, Hunan, China</td><td rowspan="1" colspan="1">
                  <ext-link xmlns:xlink="http://www.w3.org/1999/xlink" ext-link-type="gen" xlink:href="MH406632" xlink:type="simple">MH406632</ext-link>
                </td><td rowspan="1" colspan="1">
                  <ext-link xmlns:xlink="http://www.w3.org/1999/xlink" ext-link-type="gen" xlink:href="KM504256" xlink:type="simple">KM504256</ext-link>
                </td><td rowspan="1" colspan="1">
                  <ext-link xmlns:xlink="http://www.w3.org/1999/xlink" ext-link-type="gen" xlink:href="MH406361" xlink:type="simple">MH406361</ext-link>
                </td><td rowspan="1" colspan="1">
                  <ext-link xmlns:xlink="http://www.w3.org/1999/xlink" ext-link-type="gen" xlink:href="MH405144" xlink:type="simple">MH405144</ext-link>
                </td><td rowspan="1" colspan="1">/</td></tr><tr><td rowspan="1" colspan="1">131</td><td rowspan="1" colspan="1">
                  <italic><tp:taxon-name><tp:taxon-name-part taxon-name-part-type="genus" reg="Megophrys">M.</tp:taxon-name-part> <tp:taxon-name-part taxon-name-part-type="species" reg="gigantica">gigantica</tp:taxon-name-part></tp:taxon-name></italic>
                </td><td rowspan="1" colspan="1">SYSa003883</td><td rowspan="1" colspan="1">Ailao Shan, Yunnan, China</td><td rowspan="1" colspan="1">
                  <ext-link xmlns:xlink="http://www.w3.org/1999/xlink" ext-link-type="gen" xlink:href="MH406499" xlink:type="simple">MH406499</ext-link>
                </td><td rowspan="1" colspan="1">
                  <ext-link xmlns:xlink="http://www.w3.org/1999/xlink" ext-link-type="gen" xlink:href="MH406766" xlink:type="simple">MH406766</ext-link>
                </td><td rowspan="1" colspan="1">
                  <ext-link xmlns:xlink="http://www.w3.org/1999/xlink" ext-link-type="gen" xlink:href="MH406225" xlink:type="simple">MH406225</ext-link>
                </td><td rowspan="1" colspan="1">
                  <ext-link xmlns:xlink="http://www.w3.org/1999/xlink" ext-link-type="gen" xlink:href="MH405001" xlink:type="simple">MH405001</ext-link>
                </td><td rowspan="1" colspan="1">
                  <ext-link xmlns:xlink="http://www.w3.org/1999/xlink" ext-link-type="gen" xlink:href="MH450010" xlink:type="simple">MH450010</ext-link>
                </td></tr><tr><td rowspan="1" colspan="1">132</td><td rowspan="1" colspan="1">
                  <italic><tp:taxon-name><tp:taxon-name-part taxon-name-part-type="genus" reg="Megophrys">M.</tp:taxon-name-part> <tp:taxon-name-part taxon-name-part-type="species" reg="wawuensis">wawuensis</tp:taxon-name-part></tp:taxon-name></italic>
                </td><td rowspan="1" colspan="1">SYSa005311</td><td rowspan="1" colspan="1">Wawu Shan, Sichuan, China</td><td rowspan="1" colspan="1">
                  <ext-link xmlns:xlink="http://www.w3.org/1999/xlink" ext-link-type="gen" xlink:href="MH406624" xlink:type="simple">MH406624</ext-link>
                </td><td rowspan="1" colspan="1">
                  <ext-link xmlns:xlink="http://www.w3.org/1999/xlink" ext-link-type="gen" xlink:href="MH406891" xlink:type="simple">MH406891</ext-link>
                </td><td rowspan="1" colspan="1">
                  <ext-link xmlns:xlink="http://www.w3.org/1999/xlink" ext-link-type="gen" xlink:href="MH406353" xlink:type="simple">MH406353</ext-link>
                </td><td rowspan="1" colspan="1">
                  <ext-link xmlns:xlink="http://www.w3.org/1999/xlink" ext-link-type="gen" xlink:href="MH405136" xlink:type="simple">MH405136</ext-link>
                </td><td rowspan="1" colspan="1">/</td></tr><tr><td rowspan="1" colspan="1">133</td><td rowspan="1" colspan="1">
                  <italic><tp:taxon-name><tp:taxon-name-part taxon-name-part-type="genus" reg="Megophrys">M.</tp:taxon-name-part> <tp:taxon-name-part taxon-name-part-type="species" reg="nankiangensis">nankiangensis</tp:taxon-name-part></tp:taxon-name></italic>
                </td><td rowspan="1" colspan="1"><abbrev xmlns:xlink="http://www.w3.org/1999/xlink" content-type="institution" xlink:title="Chengdu Institute of Biology" id="ABBRID0EGGAK" xlink:type="simple">CIB</abbrev> ZYC517</td><td rowspan="1" colspan="1">Nanjiang, Sichuan, China</td><td rowspan="1" colspan="1">/</td><td rowspan="1" colspan="1">
                  <ext-link xmlns:xlink="http://www.w3.org/1999/xlink" ext-link-type="gen" xlink:href="KX811900" xlink:type="simple">KX811900</ext-link>
                </td><td rowspan="1" colspan="1">/</td><td rowspan="1" colspan="1">/</td><td rowspan="1" colspan="1">/</td></tr><tr><td rowspan="1" colspan="1">134</td><td rowspan="1" colspan="1">
                  <italic><tp:taxon-name><tp:taxon-name-part taxon-name-part-type="genus" reg="Megophrys">M.</tp:taxon-name-part> <tp:taxon-name-part taxon-name-part-type="species" reg="shapingensis">shapingensis</tp:taxon-name-part></tp:taxon-name></italic>
                </td><td rowspan="1" colspan="1">KIZ014512</td><td rowspan="1" colspan="1">Liziping Nature Reserve, Sichuan, China</td><td rowspan="1" colspan="1">/</td><td rowspan="1" colspan="1">
                  <ext-link xmlns:xlink="http://www.w3.org/1999/xlink" ext-link-type="gen" xlink:href="KX811904" xlink:type="simple">KX811904</ext-link>
                </td><td rowspan="1" colspan="1">
                  <ext-link xmlns:xlink="http://www.w3.org/1999/xlink" ext-link-type="gen" xlink:href="KX812060" xlink:type="simple">KX812060</ext-link>
                </td><td rowspan="1" colspan="1">
                  <ext-link xmlns:xlink="http://www.w3.org/1999/xlink" ext-link-type="gen" xlink:href="KX812274" xlink:type="simple">KX812274</ext-link>
                </td><td rowspan="1" colspan="1">/</td></tr><tr><td rowspan="1" colspan="1">135</td><td rowspan="1" colspan="1">
                  <italic><tp:taxon-name><tp:taxon-name-part taxon-name-part-type="genus" reg="Megophrys">M.</tp:taxon-name-part> <tp:taxon-name-part taxon-name-part-type="species" reg="dringi">dringi</tp:taxon-name-part></tp:taxon-name></italic>
                </td><td rowspan="1" colspan="1">UNIMAS 8948</td><td rowspan="1" colspan="1">Gunung Mulu, Sarawak, Malaysia</td><td rowspan="1" colspan="1">/</td><td rowspan="1" colspan="1">
                  <ext-link xmlns:xlink="http://www.w3.org/1999/xlink" ext-link-type="gen" xlink:href="KJ831316" xlink:type="simple">KJ831316</ext-link>
                </td><td rowspan="1" colspan="1">/</td><td rowspan="1" colspan="1">/</td><td rowspan="1" colspan="1">/</td></tr><tr><td rowspan="1" colspan="1">136</td><td rowspan="1" colspan="1">
                  <italic><tp:taxon-name><tp:taxon-name-part taxon-name-part-type="genus" reg="Megophrys">M.</tp:taxon-name-part> <tp:taxon-name-part taxon-name-part-type="species" reg="nasuta">nasuta</tp:taxon-name-part></tp:taxon-name></italic>
                </td><td rowspan="1" colspan="1">MBH 5357</td><td rowspan="1" colspan="1">Bengkulu, Sumatra, Indonesia</td><td rowspan="1" colspan="1">
                  <ext-link xmlns:xlink="http://www.w3.org/1999/xlink" ext-link-type="gen" xlink:href="KY022185" xlink:type="simple">KY022185</ext-link>
                </td><td rowspan="1" colspan="1">
                  <ext-link xmlns:xlink="http://www.w3.org/1999/xlink" ext-link-type="gen" xlink:href="KY022185" xlink:type="simple">KY022185</ext-link>
                </td><td rowspan="1" colspan="1">/</td><td rowspan="1" colspan="1">
                  <ext-link xmlns:xlink="http://www.w3.org/1999/xlink" ext-link-type="gen" xlink:href="KY022225" xlink:type="simple">KY022225</ext-link>
                </td><td rowspan="1" colspan="1">
                  <ext-link xmlns:xlink="http://www.w3.org/1999/xlink" ext-link-type="gen" xlink:href="KY022161" xlink:type="simple">KY022161</ext-link>
                </td></tr><tr><td rowspan="1" colspan="1">137</td><td rowspan="1" colspan="1">
                  <italic><tp:taxon-name><tp:taxon-name-part taxon-name-part-type="genus" reg="Megophrys">M.</tp:taxon-name-part> <tp:taxon-name-part taxon-name-part-type="species" reg="kalimantanensis">kalimantanensis</tp:taxon-name-part></tp:taxon-name></italic>
                </td><td rowspan="1" colspan="1">FMNH 236525</td><td rowspan="1" colspan="1">Crocker Range National Park, Tenom Dist, Sabah, Borneo, Malaysia</td><td rowspan="1" colspan="1">
                  <ext-link xmlns:xlink="http://www.w3.org/1999/xlink" ext-link-type="gen" xlink:href="DQ283342" xlink:type="simple">DQ283342</ext-link>
                </td><td rowspan="1" colspan="1">
                  <ext-link xmlns:xlink="http://www.w3.org/1999/xlink" ext-link-type="gen" xlink:href="DQ283342" xlink:type="simple">DQ283342</ext-link>
                </td><td rowspan="1" colspan="1">/</td><td rowspan="1" colspan="1">/</td><td rowspan="1" colspan="1">/</td></tr><tr><td rowspan="1" colspan="1">138</td><td rowspan="1" colspan="1">
                  <italic><tp:taxon-name><tp:taxon-name-part taxon-name-part-type="genus" reg="Megophrys">M.</tp:taxon-name-part> <tp:taxon-name-part taxon-name-part-type="species" reg="kobayashii">kobayashii</tp:taxon-name-part></tp:taxon-name></italic>
                </td><td rowspan="1" colspan="1">UNIMAS 8148</td><td rowspan="1" colspan="1">Gunung Kinabalu National Park, Sabah, Malaysia</td><td rowspan="1" colspan="1">/</td><td rowspan="1" colspan="1">
                  <ext-link xmlns:xlink="http://www.w3.org/1999/xlink" ext-link-type="gen" xlink:href="KJ831313" xlink:type="simple">KJ831313</ext-link>
                </td><td rowspan="1" colspan="1">/</td><td rowspan="1" colspan="1">/</td><td rowspan="1" colspan="1">/</td></tr><tr><td rowspan="1" colspan="1">139</td><td rowspan="1" colspan="1">
                  <italic><tp:taxon-name><tp:taxon-name-part taxon-name-part-type="genus" reg="Megophrys">M.</tp:taxon-name-part> <tp:taxon-name-part taxon-name-part-type="species" reg="baluensis">baluensis</tp:taxon-name-part></tp:taxon-name></italic>
                </td><td rowspan="1" colspan="1">voucher not preserved</td><td rowspan="1" colspan="1">Kinabalu, Borneo</td><td rowspan="1" colspan="1">
                  <ext-link xmlns:xlink="http://www.w3.org/1999/xlink" ext-link-type="gen" xlink:href="DQ642146" xlink:type="simple">DQ642146</ext-link>
                </td><td rowspan="1" colspan="1">
                  <ext-link xmlns:xlink="http://www.w3.org/1999/xlink" ext-link-type="gen" xlink:href="DQ642121" xlink:type="simple">DQ642121</ext-link>
                </td><td rowspan="1" colspan="1">/</td><td rowspan="1" colspan="1">/</td><td rowspan="1" colspan="1">/</td></tr><tr><td rowspan="1" colspan="1">140</td><td rowspan="1" colspan="1">
                  <italic><tp:taxon-name><tp:taxon-name-part taxon-name-part-type="genus" reg="Megophrys">M.</tp:taxon-name-part> <tp:taxon-name-part taxon-name-part-type="species" reg="stejnegeri">stejnegeri</tp:taxon-name-part></tp:taxon-name></italic>
                </td><td rowspan="1" colspan="1">KU 314303</td><td rowspan="1" colspan="1">Pasonanca Natural Park, Zamboanga City, Philippines</td><td rowspan="1" colspan="1">/</td><td rowspan="1" colspan="1">
                  <ext-link xmlns:xlink="http://www.w3.org/1999/xlink" ext-link-type="gen" xlink:href="KX811922" xlink:type="simple">KX811922</ext-link>
                </td><td rowspan="1" colspan="1">
                  <ext-link xmlns:xlink="http://www.w3.org/1999/xlink" ext-link-type="gen" xlink:href="KX812052" xlink:type="simple">KX812052</ext-link>
                </td><td rowspan="1" colspan="1">
                  <ext-link xmlns:xlink="http://www.w3.org/1999/xlink" ext-link-type="gen" xlink:href="KX812172" xlink:type="simple">KX812172</ext-link>
                </td><td rowspan="1" colspan="1">/</td></tr><tr><td rowspan="1" colspan="1">141</td><td rowspan="1" colspan="1">
                  <italic><tp:taxon-name><tp:taxon-name-part taxon-name-part-type="genus" reg="Megophrys">M.</tp:taxon-name-part> <tp:taxon-name-part taxon-name-part-type="species" reg="edwardinae">edwardinae</tp:taxon-name-part></tp:taxon-name></italic>
                </td><td rowspan="1" colspan="1">FMNH 273694</td><td rowspan="1" colspan="1">Bintulu, Sarawak, Malaysia</td><td rowspan="1" colspan="1">/</td><td rowspan="1" colspan="1">
                  <ext-link xmlns:xlink="http://www.w3.org/1999/xlink" ext-link-type="gen" xlink:href="KX811918" xlink:type="simple">KX811918</ext-link>
                </td><td rowspan="1" colspan="1">
                  <ext-link xmlns:xlink="http://www.w3.org/1999/xlink" ext-link-type="gen" xlink:href="KX812050" xlink:type="simple">KX812050</ext-link>
                </td><td rowspan="1" colspan="1">
                  <ext-link xmlns:xlink="http://www.w3.org/1999/xlink" ext-link-type="gen" xlink:href="KX812168" xlink:type="simple">KX812168</ext-link>
                </td><td rowspan="1" colspan="1">/</td></tr><tr><td rowspan="1" colspan="1">142</td><td rowspan="1" colspan="1">
                  <italic><tp:taxon-name><tp:taxon-name-part taxon-name-part-type="genus" reg="Megophrys">M.</tp:taxon-name-part> <tp:taxon-name-part taxon-name-part-type="species" reg="ligaya">ligaya</tp:taxon-name-part></tp:taxon-name></italic>
                </td><td rowspan="1" colspan="1">ZMMU NAP-05015</td><td rowspan="1" colspan="1">Palawan, Philippines</td><td rowspan="1" colspan="1">/</td><td rowspan="1" colspan="1">
                  <ext-link xmlns:xlink="http://www.w3.org/1999/xlink" ext-link-type="gen" xlink:href="KX811919" xlink:type="simple">KX811919</ext-link>
                </td><td rowspan="1" colspan="1">
                  <ext-link xmlns:xlink="http://www.w3.org/1999/xlink" ext-link-type="gen" xlink:href="KX812051" xlink:type="simple">KX812051</ext-link>
                </td><td rowspan="1" colspan="1">
                  <ext-link xmlns:xlink="http://www.w3.org/1999/xlink" ext-link-type="gen" xlink:href="KX812169" xlink:type="simple">KX812169</ext-link>
                </td><td rowspan="1" colspan="1">/</td></tr><tr><td rowspan="1" colspan="1">143</td><td rowspan="1" colspan="1">
                  <italic><tp:taxon-name><tp:taxon-name-part taxon-name-part-type="genus" reg="Leptolalax">Leptolalax</tp:taxon-name-part> <tp:taxon-name-part taxon-name-part-type="species" reg="alpinus">alpinus</tp:taxon-name-part></tp:taxon-name></italic>
                </td><td rowspan="1" colspan="1">SYSa003927</td><td rowspan="1" colspan="1">Jingdong County, Yunnan, China</td><td rowspan="1" colspan="1">
                  <ext-link xmlns:xlink="http://www.w3.org/1999/xlink" ext-link-type="gen" xlink:href="MH406639" xlink:type="simple">MH406639</ext-link>
                </td><td rowspan="1" colspan="1">
                  <ext-link xmlns:xlink="http://www.w3.org/1999/xlink" ext-link-type="gen" xlink:href="MH406905" xlink:type="simple">MH406905</ext-link>
                </td><td rowspan="1" colspan="1">
                  <ext-link xmlns:xlink="http://www.w3.org/1999/xlink" ext-link-type="gen" xlink:href="MH406368" xlink:type="simple">MH406368</ext-link>
                </td><td rowspan="1" colspan="1">
                  <ext-link xmlns:xlink="http://www.w3.org/1999/xlink" ext-link-type="gen" xlink:href="MH405151" xlink:type="simple">MH405151</ext-link>
                </td><td rowspan="1" colspan="1">/</td></tr><tr><td rowspan="1" colspan="1">144</td><td rowspan="1" colspan="1">
                  <tp:taxon-name><tp:taxon-name-part taxon-name-part-type="genus" reg="Leptobrachium">Leptobrachium</tp:taxon-name-part> <tp:taxon-name-part taxon-name-part-type="uncertainty-rank">cf.</tp:taxon-name-part> <tp:taxon-name-part taxon-name-part-type="species" reg="rakhinensis">rakhinensis</tp:taxon-name-part></tp:taxon-name>
                </td><td rowspan="1" colspan="1">SDBDU 2009.49</td><td rowspan="1" colspan="1">Trishna Wildlife Sanctuary, South Dist, Tripura state, India</td><td rowspan="1" colspan="1">
                  <ext-link xmlns:xlink="http://www.w3.org/1999/xlink" ext-link-type="gen" xlink:href="KY022304" xlink:type="simple">KY022304</ext-link>
                </td><td rowspan="1" colspan="1">
                  <ext-link xmlns:xlink="http://www.w3.org/1999/xlink" ext-link-type="gen" xlink:href="KY022304" xlink:type="simple">KY022304</ext-link>
                </td><td rowspan="1" colspan="1">/</td><td rowspan="1" colspan="1">
                  <ext-link xmlns:xlink="http://www.w3.org/1999/xlink" ext-link-type="gen" xlink:href="KY022347" xlink:type="simple">KY022347</ext-link>
                </td><td rowspan="1" colspan="1">
                  <ext-link xmlns:xlink="http://www.w3.org/1999/xlink" ext-link-type="gen" xlink:href="KY022325" xlink:type="simple">KY022325</ext-link>
                </td></tr></tbody></table></table-wrap><table-wrap id="T2" position="float" orientation="portrait"><label>Table 2.</label><caption><p>References utilized for morphological characters of congeners of the genus <italic><tp:taxon-name><tp:taxon-name-part taxon-name-part-type="genus" reg="Megophrys">Megophrys</tp:taxon-name-part></tp:taxon-name></italic>.</p></caption><table id="TID0ENCGK" rules="all"><tbody><tr><th rowspan="1" colspan="1">No.</th><th rowspan="1" colspan="1">Species</th><th rowspan="1" colspan="1">Literature obtained</th></tr><tr><td rowspan="1" colspan="1">1</td><td rowspan="1" colspan="1"><italic><tp:taxon-name><tp:taxon-name-part taxon-name-part-type="genus" reg="Megophrys">Megophrys</tp:taxon-name-part> <tp:taxon-name-part taxon-name-part-type="species" reg="aceras">aceras</tp:taxon-name-part></tp:taxon-name></italic> Boulenger, 1903</td><td rowspan="1" colspan="1"><xref ref-type="bibr" rid="B13">Bourret 1942</xref>; <xref ref-type="bibr" rid="B76">Munir et al. 2018</xref></td></tr><tr><td rowspan="1" colspan="1">2</td><td rowspan="1" colspan="1"><italic><tp:taxon-name><tp:taxon-name-part taxon-name-part-type="genus" reg="Megophrys">Megophrys</tp:taxon-name-part> <tp:taxon-name-part taxon-name-part-type="species" reg="acuta">acuta</tp:taxon-name-part></tp:taxon-name></italic> Wang, Li, and Jin, 2014</td><td rowspan="1" colspan="1">
                  <xref ref-type="bibr" rid="B61">Li et al. 2014</xref>
                </td></tr><tr><td rowspan="1" colspan="1">3</td><td rowspan="1" colspan="1"><italic><tp:taxon-name><tp:taxon-name-part taxon-name-part-type="genus" reg="Megophrys">Megophrys</tp:taxon-name-part> <tp:taxon-name-part taxon-name-part-type="species" reg="ancrae">ancrae</tp:taxon-name-part></tp:taxon-name></italic> Mahony, Teeling, and Biju, 2013</td><td rowspan="1" colspan="1">
                  <xref ref-type="bibr" rid="B68">Mahony et al. 2013</xref>
                </td></tr><tr><td rowspan="1" colspan="1">4</td><td rowspan="1" colspan="1"><italic><tp:taxon-name><tp:taxon-name-part taxon-name-part-type="genus" reg="Megophrys">Megophrys</tp:taxon-name-part> <tp:taxon-name-part taxon-name-part-type="species" reg="angka">angka</tp:taxon-name-part></tp:taxon-name></italic> Wu, Suwannapoom, Poyarkov, Chen, Pawangkhanant, Xu, Jin, Murphy, and Che, 2019</td><td rowspan="1" colspan="1">
                  <xref ref-type="bibr" rid="B117">Wu et al. 2019</xref>
                </td></tr><tr><td rowspan="1" colspan="1">5</td><td rowspan="1" colspan="1"><italic><tp:taxon-name><tp:taxon-name-part taxon-name-part-type="genus" reg="Megophrys">Megophrys</tp:taxon-name-part> <tp:taxon-name-part taxon-name-part-type="species" reg="auralensis">auralensis</tp:taxon-name-part></tp:taxon-name></italic> Ohler, Swan, and Daltry, 2002</td><td rowspan="1" colspan="1">
                  <xref ref-type="bibr" rid="B79">Ohler et al. 2002</xref>
                </td></tr><tr><td rowspan="1" colspan="1">6</td><td rowspan="1" colspan="1"><italic><tp:taxon-name><tp:taxon-name-part taxon-name-part-type="genus" reg="Megophrys">Megophrys</tp:taxon-name-part> <tp:taxon-name-part taxon-name-part-type="species" reg="baluensis">baluensis</tp:taxon-name-part></tp:taxon-name></italic> Boulenger, 1899</td><td rowspan="1" colspan="1">Boulenger 1899, <xref ref-type="bibr" rid="B11">1908</xref></td></tr><tr><td rowspan="1" colspan="1">7</td><td rowspan="1" colspan="1"><italic><tp:taxon-name><tp:taxon-name-part taxon-name-part-type="genus" reg="Megophrys">Megophrys</tp:taxon-name-part> <tp:taxon-name-part taxon-name-part-type="species" reg="baolongensis">baolongensis</tp:taxon-name-part></tp:taxon-name></italic> Ye, Fei, and Xie, 2007</td><td rowspan="1" colspan="1"><xref ref-type="bibr" rid="B122">Ye et al. 2007</xref>; <xref ref-type="bibr" rid="B28">Fei and Ye 2016</xref></td></tr><tr><td rowspan="1" colspan="1">8</td><td rowspan="1" colspan="1"><italic><tp:taxon-name><tp:taxon-name-part taxon-name-part-type="genus" reg="Megophrys">Megophrys</tp:taxon-name-part> <tp:taxon-name-part taxon-name-part-type="species" reg="binchuanensis">binchuanensis</tp:taxon-name-part></tp:taxon-name></italic> Ye and Fei, 1995</td><td rowspan="1" colspan="1">Ye et al. 1995; <xref ref-type="bibr" rid="B28">Fei and Ye 2016</xref></td></tr><tr><td rowspan="1" colspan="1">9</td><td rowspan="1" colspan="1"><italic><tp:taxon-name><tp:taxon-name-part taxon-name-part-type="genus" reg="Megophrys">Megophrys</tp:taxon-name-part> <tp:taxon-name-part taxon-name-part-type="species" reg="binlingensis">binlingensis</tp:taxon-name-part></tp:taxon-name></italic> Jiang, Fei, and Ye, 2009</td><td rowspan="1" colspan="1">
                  <xref ref-type="bibr" rid="B32">Fei et al. 2009</xref>
                </td></tr><tr><td rowspan="1" colspan="1">10</td><td rowspan="1" colspan="1"><italic><tp:taxon-name><tp:taxon-name-part taxon-name-part-type="genus" reg="Megophrys">Megophrys</tp:taxon-name-part> <tp:taxon-name-part taxon-name-part-type="species" reg="boettgeri">boettgeri</tp:taxon-name-part></tp:taxon-name></italic> Boulenger, 1899</td><td rowspan="1" colspan="1"><xref ref-type="bibr" rid="B11">Boulenger 1908</xref>; <xref ref-type="bibr" rid="B32">Fei et al. 2009</xref></td></tr><tr><td rowspan="1" colspan="1">11</td><td rowspan="1" colspan="1"><italic><tp:taxon-name><tp:taxon-name-part taxon-name-part-type="genus" reg="Megophrys">Megophrys</tp:taxon-name-part> <tp:taxon-name-part taxon-name-part-type="species" reg="brachykolos">brachykolos</tp:taxon-name-part></tp:taxon-name></italic> Inger and Romer, 1961</td><td rowspan="1" colspan="1"><xref ref-type="bibr" rid="B45">Inger et al. 1961</xref>; <xref ref-type="bibr" rid="B32">Fei et al. 2009</xref>; <xref ref-type="bibr" rid="B61">Li et al. 2014</xref></td></tr><tr><td rowspan="1" colspan="1">12</td><td rowspan="1" colspan="1"><italic><tp:taxon-name><tp:taxon-name-part taxon-name-part-type="genus" reg="Megophrys">Megophrys</tp:taxon-name-part> <tp:taxon-name-part taxon-name-part-type="species" reg="carinense">carinense</tp:taxon-name-part></tp:taxon-name></italic> Boulenger, 1889</td><td rowspan="1" colspan="1"><xref ref-type="bibr" rid="B11">Boulenger 1908</xref>; <xref ref-type="bibr" rid="B13">Bourret 1942</xref></td></tr><tr><td rowspan="1" colspan="1">13</td><td rowspan="1" colspan="1"><italic><tp:taxon-name><tp:taxon-name-part taxon-name-part-type="genus" reg="Megophrys">Megophrys</tp:taxon-name-part> <tp:taxon-name-part taxon-name-part-type="species" reg="caudoprocta">caudoprocta</tp:taxon-name-part></tp:taxon-name></italic> Shen, 1994</td><td rowspan="1" colspan="1"><xref ref-type="bibr" rid="B93">Shen 1994</xref>; <xref ref-type="bibr" rid="B94">Shen et al. 2013</xref></td></tr><tr><td rowspan="1" colspan="1">14</td><td rowspan="1" colspan="1"><italic><tp:taxon-name><tp:taxon-name-part taxon-name-part-type="genus" reg="Megophrys">Megophrys</tp:taxon-name-part> <tp:taxon-name-part taxon-name-part-type="species" reg="cheni">cheni</tp:taxon-name-part></tp:taxon-name></italic> Wang and Liu, 2014</td><td rowspan="1" colspan="1">
                  <xref ref-type="bibr" rid="B111">Wang et al. 2014</xref>
                </td></tr><tr><td rowspan="1" colspan="1">15</td><td rowspan="1" colspan="1"><italic><tp:taxon-name><tp:taxon-name-part taxon-name-part-type="genus" reg="Megophrys">Megophrys</tp:taxon-name-part> <tp:taxon-name-part taxon-name-part-type="species" reg="chuannanensis">chuannanensis</tp:taxon-name-part></tp:taxon-name></italic> Fei, Ye, and Huang, 2001</td><td rowspan="1" colspan="1"><xref ref-type="bibr" rid="B26">Fei and Ye 2001</xref>; <xref ref-type="bibr" rid="B32">Fei et al. 2009</xref></td></tr><tr><td rowspan="1" colspan="1">16</td><td rowspan="1" colspan="1"><italic><tp:taxon-name><tp:taxon-name-part taxon-name-part-type="genus" reg="Megophrys">Megophrys</tp:taxon-name-part> <tp:taxon-name-part taxon-name-part-type="species" reg="damrei">damrei</tp:taxon-name-part></tp:taxon-name></italic> Mahony, 2011</td><td rowspan="1" colspan="1">
                  <xref ref-type="bibr" rid="B66">Mahony 2011</xref>
                </td></tr><tr><td rowspan="1" colspan="1">17</td><td rowspan="1" colspan="1"><italic><tp:taxon-name><tp:taxon-name-part taxon-name-part-type="genus" reg="Megophrys">Megophrys</tp:taxon-name-part> <tp:taxon-name-part taxon-name-part-type="species" reg="daweimontis">daweimontis</tp:taxon-name-part></tp:taxon-name></italic> Rao and Yang, 1997</td><td rowspan="1" colspan="1"><xref ref-type="bibr" rid="B87">Rao and Yang 1997</xref>; <xref ref-type="bibr" rid="B28">Fei and Ye 2016</xref></td></tr><tr><td rowspan="1" colspan="1">18</td><td rowspan="1" colspan="1"><italic><tp:taxon-name><tp:taxon-name-part taxon-name-part-type="genus" reg="Megophrys">Megophrys</tp:taxon-name-part> <tp:taxon-name-part taxon-name-part-type="species" reg="dongguanensis">dongguanensis</tp:taxon-name-part></tp:taxon-name></italic> Wang and Wang, 2019</td><td rowspan="1" colspan="1">Wang et al. 2019</td></tr><tr><td rowspan="1" colspan="1">19</td><td rowspan="1" colspan="1"><italic><tp:taxon-name><tp:taxon-name-part taxon-name-part-type="genus" reg="Megophrys">Megophrys</tp:taxon-name-part> <tp:taxon-name-part taxon-name-part-type="species" reg="dringi">dringi</tp:taxon-name-part></tp:taxon-name></italic> Inger, Stuebing, and Tan, 1995</td><td rowspan="1" colspan="1"><xref ref-type="bibr" rid="B46">Inger et al. 1995</xref>; <xref ref-type="bibr" rid="B78">Oberhummer et al. 2014</xref></td></tr><tr><td rowspan="1" colspan="1">20</td><td rowspan="1" colspan="1"><italic><tp:taxon-name><tp:taxon-name-part taxon-name-part-type="genus" reg="Megophrys">Megophrys</tp:taxon-name-part> <tp:taxon-name-part taxon-name-part-type="species" reg="edwardinae">edwardinae</tp:taxon-name-part></tp:taxon-name></italic> Inger, 1989</td><td rowspan="1" colspan="1">
                  <xref ref-type="bibr" rid="B44">Inger et al. 1989</xref>
                </td></tr><tr><td rowspan="1" colspan="1">21</td><td rowspan="1" colspan="1"><italic><tp:taxon-name><tp:taxon-name-part taxon-name-part-type="genus" reg="Megophrys">Megophrys</tp:taxon-name-part> <tp:taxon-name-part taxon-name-part-type="species" reg="elfina">elfina</tp:taxon-name-part></tp:taxon-name></italic> Poyarkov, Duong, Orlov, Gogoleva, Vassilieva, Nguyen, Nguyen, Nguyen, Che, and Mahony, 2017</td><td rowspan="1" colspan="1">
                  <xref ref-type="bibr" rid="B85">Poyarkov et al. 2017</xref>
                </td></tr><tr><td rowspan="1" colspan="1">22</td><td rowspan="1" colspan="1"><italic><tp:taxon-name><tp:taxon-name-part taxon-name-part-type="genus" reg="Megophrys">Megophrys</tp:taxon-name-part> <tp:taxon-name-part taxon-name-part-type="species" reg="fansipanensis">fansipanensis</tp:taxon-name-part></tp:taxon-name></italic> Tapley, Cutajar, Mahony, Nguyen, Dau, Luong, Le, Nguyen, Nguyen, Portway, Luong, and Rowley, 2018</td><td rowspan="1" colspan="1">
                  <xref ref-type="bibr" rid="B105">Tapley et al. 2018</xref>
                </td></tr><tr><td rowspan="1" colspan="1">23</td><td rowspan="1" colspan="1"><italic><tp:taxon-name><tp:taxon-name-part taxon-name-part-type="genus" reg="Megophrys">Megophrys</tp:taxon-name-part> <tp:taxon-name-part taxon-name-part-type="species" reg="feae">feae</tp:taxon-name-part></tp:taxon-name></italic> Boulenger, 1887</td><td rowspan="1" colspan="1"><xref ref-type="bibr" rid="B11">Boulenger 1908</xref>; <xref ref-type="bibr" rid="B32">Fei et al. 2009</xref></td></tr><tr><td rowspan="1" colspan="1">24</td><td rowspan="1" colspan="1"><italic><tp:taxon-name><tp:taxon-name-part taxon-name-part-type="genus" reg="Megophrys">Megophrys</tp:taxon-name-part> <tp:taxon-name-part taxon-name-part-type="species" reg="feii">feii</tp:taxon-name-part></tp:taxon-name></italic> Yang, Wang, and Wang, 2018</td><td rowspan="1" colspan="1">
                  <xref ref-type="bibr" rid="B119">Yang et al. 2018</xref>
                </td></tr><tr><td rowspan="1" colspan="1">25</td><td rowspan="1" colspan="1"><italic><tp:taxon-name><tp:taxon-name-part taxon-name-part-type="genus" reg="Megophrys">Megophrys</tp:taxon-name-part> <tp:taxon-name-part taxon-name-part-type="species" reg="flavipunctata">flavipunctata</tp:taxon-name-part></tp:taxon-name></italic> Mahony, Kamei, Teeling, and Biju, 2018</td><td rowspan="1" colspan="1">
                  <xref ref-type="bibr" rid="B70">Mahony et al. 2018</xref>
                </td></tr><tr><td rowspan="1" colspan="1">26</td><td rowspan="1" colspan="1"><italic><tp:taxon-name><tp:taxon-name-part taxon-name-part-type="genus" reg="Megophrys">Megophrys</tp:taxon-name-part> <tp:taxon-name-part taxon-name-part-type="species" reg="gerti">gerti</tp:taxon-name-part></tp:taxon-name></italic> Ohler, 2003</td><td rowspan="1" colspan="1">
                  <xref ref-type="bibr" rid="B85">Poyarkov et al. 2017</xref>
                </td></tr><tr><td rowspan="1" colspan="1">27</td><td rowspan="1" colspan="1"><italic><tp:taxon-name><tp:taxon-name-part taxon-name-part-type="genus" reg="Megophrys">Megophrys</tp:taxon-name-part> <tp:taxon-name-part taxon-name-part-type="species" reg="gigantica">gigantica</tp:taxon-name-part></tp:taxon-name></italic> Liu, Hu, and Yang, 1960</td><td rowspan="1" colspan="1"><xref ref-type="bibr" rid="B64">Liu et al. 1960</xref>; <xref ref-type="bibr" rid="B32">Fei et al. 2009</xref></td></tr><tr><td rowspan="1" colspan="1">28</td><td rowspan="1" colspan="1"><italic><tp:taxon-name><tp:taxon-name-part taxon-name-part-type="genus" reg="Megophrys">Megophrys</tp:taxon-name-part> <tp:taxon-name-part taxon-name-part-type="species" reg="glandulosa">glandulosa</tp:taxon-name-part></tp:taxon-name></italic> Fei, Ye, and Huang, 1990</td><td rowspan="1" colspan="1"><xref ref-type="bibr" rid="B30">Fei et al. 1990</xref>; <xref ref-type="bibr" rid="B32">Fei et al. 2009</xref>; <xref ref-type="bibr" rid="B28">Fei and Ye 2016</xref></td></tr><tr><td rowspan="1" colspan="1">29</td><td rowspan="1" colspan="1"><italic><tp:taxon-name><tp:taxon-name-part taxon-name-part-type="genus" reg="Megophrys">Megophrys</tp:taxon-name-part> <tp:taxon-name-part taxon-name-part-type="species" reg="hansi">hansi</tp:taxon-name-part></tp:taxon-name></italic> Ohler, 2003</td><td rowspan="1" colspan="1">
                  <xref ref-type="bibr" rid="B80">Ohler 2003</xref>
                </td></tr><tr><td rowspan="1" colspan="1">30</td><td rowspan="1" colspan="1"><italic><tp:taxon-name><tp:taxon-name-part taxon-name-part-type="genus" reg="Megophrys">Megophrys</tp:taxon-name-part> <tp:taxon-name-part taxon-name-part-type="species" reg="himalayana">himalayana</tp:taxon-name-part></tp:taxon-name></italic> Mahony, Kamei, Teeling, and Biju, 2018</td><td rowspan="1" colspan="1">
                  <xref ref-type="bibr" rid="B70">Mahony et al. 2018</xref>
                </td></tr><tr><td rowspan="1" colspan="1">31</td><td rowspan="1" colspan="1"><italic><tp:taxon-name><tp:taxon-name-part taxon-name-part-type="genus" reg="Megophrys">Megophrys</tp:taxon-name-part> <tp:taxon-name-part taxon-name-part-type="species" reg="hoanglienensis">hoanglienensis</tp:taxon-name-part></tp:taxon-name></italic> Tapley, Cutajar, Mahony, Nguyen, Dau, Luong, Le, Nguyen, Nguyen, Portway, Luong, and Rowley, 2018</td><td rowspan="1" colspan="1">
                  <xref ref-type="bibr" rid="B105">Tapley et al. 2018</xref>
                </td></tr><tr><td rowspan="1" colspan="1">32</td><td rowspan="1" colspan="1"><italic><tp:taxon-name><tp:taxon-name-part taxon-name-part-type="genus" reg="Megophrys">Megophrys</tp:taxon-name-part> <tp:taxon-name-part taxon-name-part-type="species" reg="huangshanensis">huangshanensis</tp:taxon-name-part></tp:taxon-name></italic> Fei and Ye, 2005</td><td rowspan="1" colspan="1"><xref ref-type="bibr" rid="B27">Fei and Ye 2005</xref>, <xref ref-type="bibr" rid="B28">2016</xref>; <xref ref-type="bibr" rid="B32">Fei et al. 2009</xref></td></tr><tr><td rowspan="1" colspan="1">33</td><td rowspan="1" colspan="1"><italic><tp:taxon-name><tp:taxon-name-part taxon-name-part-type="genus" reg="Megophrys">Megophrys</tp:taxon-name-part> <tp:taxon-name-part taxon-name-part-type="species" reg="insularis">insularis</tp:taxon-name-part></tp:taxon-name></italic> Wang, Liu, Lyu, Zeng, and Wang, 2017</td><td rowspan="1" colspan="1">
                  <xref ref-type="bibr" rid="B112">Wang et al. 2017a</xref>
                </td></tr><tr><td rowspan="1" colspan="1">34</td><td rowspan="1" colspan="1"><italic><tp:taxon-name><tp:taxon-name-part taxon-name-part-type="genus" reg="Megophrys">Megophrys</tp:taxon-name-part> <tp:taxon-name-part taxon-name-part-type="species" reg="intermedia">intermedia</tp:taxon-name-part></tp:taxon-name></italic> Smith, 1921</td><td rowspan="1" colspan="1">
                  <xref ref-type="bibr" rid="B97">Smith 1921</xref>
                </td></tr><tr><td rowspan="1" colspan="1">35</td><td rowspan="1" colspan="1"><italic><tp:taxon-name><tp:taxon-name-part taxon-name-part-type="genus" reg="Megophrys">Megophrys</tp:taxon-name-part></tp:taxon-name> Jiangi</italic> Liu, Li, Wei, Xu, Cheng, Wang and Wu, 2020</td><td rowspan="1" colspan="1">Liu et al. 2020</td></tr><tr><td rowspan="1" colspan="1">36</td><td rowspan="1" colspan="1"><italic><tp:taxon-name><tp:taxon-name-part taxon-name-part-type="genus" reg="Megophrys">Megophrys</tp:taxon-name-part> <tp:taxon-name-part taxon-name-part-type="species" reg="jingdongensis">jingdongensis</tp:taxon-name-part></tp:taxon-name></italic> Fei and Ye, 1983</td><td rowspan="1" colspan="1"><xref ref-type="bibr" rid="B44">Fei at al. 1983</xref>, 2009; <xref ref-type="bibr" rid="B28">Fei and Ye 2016</xref></td></tr><tr><td rowspan="1" colspan="1">37</td><td rowspan="1" colspan="1"><italic><tp:taxon-name><tp:taxon-name-part taxon-name-part-type="genus" reg="Megophrys">Megophrys</tp:taxon-name-part> <tp:taxon-name-part taxon-name-part-type="species" reg="jinggangensis">jinggangensis</tp:taxon-name-part></tp:taxon-name></italic> Wang, 2012</td><td rowspan="1" colspan="1">
                  <xref ref-type="bibr" rid="B110">Wang et al. 2012</xref>
                </td></tr><tr><td rowspan="1" colspan="1">38</td><td rowspan="1" colspan="1"><italic><tp:taxon-name><tp:taxon-name-part taxon-name-part-type="genus" reg="Megophrys">Megophrys</tp:taxon-name-part> <tp:taxon-name-part taxon-name-part-type="species" reg="jiulianensis">jiulianensis</tp:taxon-name-part></tp:taxon-name></italic> Wang, Zeng, Lyu, and Wang, 2019</td><td rowspan="1" colspan="1">Wang et al. 2019</td></tr><tr><td rowspan="1" colspan="1">39</td><td rowspan="1" colspan="1"><italic><tp:taxon-name><tp:taxon-name-part taxon-name-part-type="genus" reg="Megophrys">Megophrys</tp:taxon-name-part> <tp:taxon-name-part taxon-name-part-type="species" reg="kalimantanensis">kalimantanensis</tp:taxon-name-part></tp:taxon-name></italic> Munir, Hamidy, Matsui, Iskandar, Sidik, and Shimada, 2019</td><td rowspan="1" colspan="1">
                  <xref ref-type="bibr" rid="B77">Munir et al. 2019</xref>
                </td></tr><tr><td rowspan="1" colspan="1">40</td><td rowspan="1" colspan="1"><italic><tp:taxon-name><tp:taxon-name-part taxon-name-part-type="genus" reg="Megophrys">Megophrys</tp:taxon-name-part> <tp:taxon-name-part taxon-name-part-type="species" reg="kobayashii">kobayashii</tp:taxon-name-part></tp:taxon-name></italic> Malkmus and Matsui, 1997</td><td rowspan="1" colspan="1">
                  <xref ref-type="bibr" rid="B71">Malkmus and Matsui 1997</xref>
                </td></tr><tr><td rowspan="1" colspan="1">41</td><td rowspan="1" colspan="1"><italic><tp:taxon-name><tp:taxon-name-part taxon-name-part-type="genus" reg="Megophrys">Megophrys</tp:taxon-name-part> <tp:taxon-name-part taxon-name-part-type="species" reg="koui">koui</tp:taxon-name-part></tp:taxon-name></italic> Mahony, Foley, Biju, and Teeling, 2017</td><td rowspan="1" colspan="1">Yang 1991</td></tr><tr><td rowspan="1" colspan="1">42</td><td rowspan="1" colspan="1"><italic><tp:taxon-name><tp:taxon-name-part taxon-name-part-type="genus" reg="Megophrys">Megophrys</tp:taxon-name-part> <tp:taxon-name-part taxon-name-part-type="species" reg="kuatunensis">kuatunensis</tp:taxon-name-part></tp:taxon-name></italic> Pope, 1929</td><td rowspan="1" colspan="1"><xref ref-type="bibr" rid="B84">Pope 1929</xref>; <xref ref-type="bibr" rid="B32">Fei et al. 2009</xref>; <xref ref-type="bibr" rid="B104">Tapley et al. 2017</xref></td></tr><tr><td rowspan="1" colspan="1">43</td><td rowspan="1" colspan="1"><italic><tp:taxon-name><tp:taxon-name-part taxon-name-part-type="genus" reg="Megophrys">Megophrys</tp:taxon-name-part> <tp:taxon-name-part taxon-name-part-type="species" reg="lancip">lancip</tp:taxon-name-part></tp:taxon-name></italic> Munir, Hamidy, Farajallah, and Smith, 2018</td><td rowspan="1" colspan="1">
                  <xref ref-type="bibr" rid="B76">Munir et al. 2018</xref>
                </td></tr><tr><td rowspan="1" colspan="1">44</td><td rowspan="1" colspan="1"><italic><tp:taxon-name><tp:taxon-name-part taxon-name-part-type="genus" reg="Megophrys">Megophrys</tp:taxon-name-part> <tp:taxon-name-part taxon-name-part-type="species" reg="leishanensis">leishanensis</tp:taxon-name-part></tp:taxon-name></italic> Li, Xu, Liu, Jiang, Wei, and Wang, 2019 “2018”</td><td rowspan="1" colspan="1"><xref ref-type="bibr" rid="B62">Li et al. 2018</xref>a</td></tr><tr><td rowspan="1" colspan="1">45</td><td rowspan="1" colspan="1"><italic><tp:taxon-name><tp:taxon-name-part taxon-name-part-type="genus" reg="Megophrys">Megophrys</tp:taxon-name-part> <tp:taxon-name-part taxon-name-part-type="species" reg="lekaguli">lekaguli</tp:taxon-name-part></tp:taxon-name></italic> Stuart, Chuaynkern, Chan-ard, and Inger, 2006</td><td rowspan="1" colspan="1">
                  <xref ref-type="bibr" rid="B100">Stuart et al. 2006a</xref>
                </td></tr><tr><td rowspan="1" colspan="1">46</td><td rowspan="1" colspan="1"><italic><tp:taxon-name><tp:taxon-name-part taxon-name-part-type="genus" reg="Megophrys">Megophrys</tp:taxon-name-part> <tp:taxon-name-part taxon-name-part-type="species" reg="liboensis">liboensis</tp:taxon-name-part></tp:taxon-name></italic> Zhang, Li, Xiao, Li, Pan, Wang, Zhang, and Zhou, 2017</td><td rowspan="1" colspan="1">
                  <xref ref-type="bibr" rid="B124">Zhang et al. 2017</xref>
                </td></tr><tr><td rowspan="1" colspan="1">47</td><td rowspan="1" colspan="1"><italic><tp:taxon-name><tp:taxon-name-part taxon-name-part-type="genus" reg="Megophrys">Megophrys</tp:taxon-name-part> <tp:taxon-name-part taxon-name-part-type="species" reg="ligayae">ligayae</tp:taxon-name-part></tp:taxon-name></italic> Taylor, 1920</td><td rowspan="1" colspan="1">
                  <xref ref-type="bibr" rid="B106">Taylor 1920</xref>
                </td></tr><tr><td rowspan="1" colspan="1">48</td><td rowspan="1" colspan="1"><italic><tp:taxon-name><tp:taxon-name-part taxon-name-part-type="genus" reg="Megophrys">Megophrys</tp:taxon-name-part> <tp:taxon-name-part taxon-name-part-type="species" reg="lini">lini</tp:taxon-name-part></tp:taxon-name></italic> Wang and Yang, 2014</td><td rowspan="1" colspan="1">
                  <xref ref-type="bibr" rid="B111">Wang et al. 2014</xref>
                </td></tr><tr><td rowspan="1" colspan="1">49</td><td rowspan="1" colspan="1"><italic><tp:taxon-name><tp:taxon-name-part taxon-name-part-type="genus" reg="Megophrys">Megophrys</tp:taxon-name-part> <tp:taxon-name-part taxon-name-part-type="species" reg="lishuiensis">lishuiensis</tp:taxon-name-part></tp:taxon-name></italic> Wang, Liu and Jiang, 2017</td><td rowspan="1" colspan="1">
                  <xref ref-type="bibr" rid="B113">Wang et al. 2017b</xref>
                </td></tr><tr><td rowspan="1" colspan="1">50</td><td rowspan="1" colspan="1"><italic><tp:taxon-name><tp:taxon-name-part taxon-name-part-type="genus" reg="Megophrys">Megophrys</tp:taxon-name-part> <tp:taxon-name-part taxon-name-part-type="species" reg="longipes">longipes</tp:taxon-name-part></tp:taxon-name></italic> Boulenger, 1886</td><td rowspan="1" colspan="1"><xref ref-type="bibr" rid="B11">Boulenger 1908</xref>; <xref ref-type="bibr" rid="B13">Bourret 1942</xref></td></tr><tr><td rowspan="1" colspan="1">51</td><td rowspan="1" colspan="1"><italic><tp:taxon-name><tp:taxon-name-part taxon-name-part-type="genus" reg="Megophrys">Megophrys</tp:taxon-name-part> <tp:taxon-name-part taxon-name-part-type="species" reg="major">major</tp:taxon-name-part></tp:taxon-name></italic> Boulenger, 1908</td><td rowspan="1" colspan="1">
                  <xref ref-type="bibr" rid="B11">Boulenger 1908</xref>
                </td></tr><tr><td rowspan="1" colspan="1">52</td><td rowspan="1" colspan="1"><italic><tp:taxon-name><tp:taxon-name-part taxon-name-part-type="genus" reg="Megophrys">Megophrys</tp:taxon-name-part> <tp:taxon-name-part taxon-name-part-type="species" reg="mangshanensis">mangshanensis</tp:taxon-name-part></tp:taxon-name></italic> Fei and Ye, 1990</td><td rowspan="1" colspan="1"><xref ref-type="bibr" rid="B30">Fei et al. 1990</xref>; <xref ref-type="bibr" rid="B28">Fei and Ye 2016</xref></td></tr><tr><td rowspan="1" colspan="1">53</td><td rowspan="1" colspan="1"><italic><tp:taxon-name><tp:taxon-name-part taxon-name-part-type="genus" reg="Megophrys">Megophrys</tp:taxon-name-part> <tp:taxon-name-part taxon-name-part-type="species" reg="maosonensis">maosonensis</tp:taxon-name-part></tp:taxon-name></italic> Bourret, 1937</td><td rowspan="1" colspan="1">
                  <xref ref-type="bibr" rid="B13">Bourret 1942</xref>
                </td></tr><tr><td rowspan="1" colspan="1">54</td><td rowspan="1" colspan="1"><italic><tp:taxon-name><tp:taxon-name-part taxon-name-part-type="genus" reg="Megophrys">Megophrys</tp:taxon-name-part> <tp:taxon-name-part taxon-name-part-type="species" reg="medogensis">medogensis</tp:taxon-name-part></tp:taxon-name></italic> Fei, Ye, and Huang, 1983</td><td rowspan="1" colspan="1"><xref ref-type="bibr" rid="B44">Fei at al. 1983</xref>, 2009; <xref ref-type="bibr" rid="B28">Fei and Ye 2016</xref>; This paper</td></tr><tr><td rowspan="1" colspan="1">55</td><td rowspan="1" colspan="1"><italic><tp:taxon-name><tp:taxon-name-part taxon-name-part-type="genus" reg="Megophrys">Megophrys</tp:taxon-name-part> <tp:taxon-name-part taxon-name-part-type="species" reg="megacephala">megacephala</tp:taxon-name-part></tp:taxon-name></italic> Mahony, Sengupta, Kamei, and Biju, 2011</td><td rowspan="1" colspan="1">
                  <xref ref-type="bibr" rid="B67">Mahony et al. 2011</xref>
                </td></tr><tr><td rowspan="1" colspan="1">56</td><td rowspan="1" colspan="1"><italic><tp:taxon-name><tp:taxon-name-part taxon-name-part-type="genus" reg="Megophrys">Megophrys</tp:taxon-name-part> <tp:taxon-name-part taxon-name-part-type="species" reg="microstoma">microstoma</tp:taxon-name-part></tp:taxon-name></italic> Boulenger, 1903</td><td rowspan="1" colspan="1">
                  <xref ref-type="bibr" rid="B32">Fei et al. 2009</xref>
                </td></tr><tr><td rowspan="1" colspan="1">57</td><td rowspan="1" colspan="1"><italic><tp:taxon-name><tp:taxon-name-part taxon-name-part-type="genus" reg="Megophrys">Megophrys</tp:taxon-name-part> <tp:taxon-name-part taxon-name-part-type="species" reg="minor">minor</tp:taxon-name-part></tp:taxon-name></italic> Stejneger, 1926</td><td rowspan="1" colspan="1"><xref ref-type="bibr" rid="B98">Stejneger 1926</xref>; <xref ref-type="bibr" rid="B61">Li et al. 2014</xref>; <xref ref-type="bibr" rid="B28">Fei and Ye 2016</xref></td></tr><tr><td rowspan="1" colspan="1">58</td><td rowspan="1" colspan="1"><italic><tp:taxon-name><tp:taxon-name-part taxon-name-part-type="genus" reg="Megophrys">Megophrys</tp:taxon-name-part> <tp:taxon-name-part taxon-name-part-type="species" reg="montana">montana</tp:taxon-name-part></tp:taxon-name></italic> Kuhl and Van Hasselt, 1822</td><td rowspan="1" colspan="1">
                  <xref ref-type="bibr" rid="B76">Munir et al. 2018</xref>
                </td></tr><tr><td rowspan="1" colspan="1">59</td><td rowspan="1" colspan="1"><italic><tp:taxon-name><tp:taxon-name-part taxon-name-part-type="genus" reg="Megophrys">Megophrys</tp:taxon-name-part> <tp:taxon-name-part taxon-name-part-type="species" reg="monticola">monticola</tp:taxon-name-part></tp:taxon-name></italic> Günther, 1864</td><td rowspan="1" colspan="1">
                  <xref ref-type="bibr" rid="B70">Mahony et al. 2018</xref>
                </td></tr><tr><td rowspan="1" colspan="1">60</td><td rowspan="1" colspan="1"><italic><tp:taxon-name><tp:taxon-name-part taxon-name-part-type="genus" reg="Megophrys">Megophrys</tp:taxon-name-part> <tp:taxon-name-part taxon-name-part-type="species" reg="mufumontana">mufumontana</tp:taxon-name-part></tp:taxon-name></italic> J. Wang, Lyu, and Y.Y. Wang, 2019</td><td rowspan="1" colspan="1">Wang et al. 2019</td></tr><tr><td rowspan="1" colspan="1">61</td><td rowspan="1" colspan="1"><italic><tp:taxon-name><tp:taxon-name-part taxon-name-part-type="genus" reg="Megophrys">Megophrys</tp:taxon-name-part> <tp:taxon-name-part taxon-name-part-type="species" reg="nankiangensis">nankiangensis</tp:taxon-name-part></tp:taxon-name></italic> Liu and Hu, 1966</td><td rowspan="1" colspan="1">
                  <xref ref-type="bibr" rid="B32">Fei et al. 2009</xref>
                </td></tr><tr><td rowspan="1" colspan="1">62</td><td rowspan="1" colspan="1"><italic><tp:taxon-name><tp:taxon-name-part taxon-name-part-type="genus" reg="Megophrys">Megophrys</tp:taxon-name-part> <tp:taxon-name-part taxon-name-part-type="species" reg="nankunensis">nankunensis</tp:taxon-name-part></tp:taxon-name></italic> Wang, Zeng, and. Wang, 2019</td><td rowspan="1" colspan="1">Wang et al. 2019</td></tr><tr><td rowspan="1" colspan="1">63</td><td rowspan="1" colspan="1"><italic><tp:taxon-name><tp:taxon-name-part taxon-name-part-type="genus" reg="Megophrys">Megophrys</tp:taxon-name-part> <tp:taxon-name-part taxon-name-part-type="species" reg="nanlingensis">nanlingensis</tp:taxon-name-part></tp:taxon-name></italic> Lyu, J. Wang, Liu, and Y.Y. Wang, 2019</td><td rowspan="1" colspan="1">Wang et al. 2019</td></tr><tr><td rowspan="1" colspan="1">64</td><td rowspan="1" colspan="1"><italic><tp:taxon-name><tp:taxon-name-part taxon-name-part-type="genus" reg="Megophrys">Megophrys</tp:taxon-name-part> <tp:taxon-name-part taxon-name-part-type="species" reg="nasuta">nasuta</tp:taxon-name-part></tp:taxon-name></italic> Schlegel, 1858</td><td rowspan="1" colspan="1">
                  <xref ref-type="bibr" rid="B70">Mahony et al. 2018</xref>
                </td></tr><tr><td rowspan="1" colspan="1">65</td><td rowspan="1" colspan="1"><italic><tp:taxon-name><tp:taxon-name-part taxon-name-part-type="genus" reg="Megophrys">Megophrys</tp:taxon-name-part> <tp:taxon-name-part taxon-name-part-type="species" reg="obesa">obesa</tp:taxon-name-part></tp:taxon-name></italic> Wang, Li, and Zhao, 2014</td><td rowspan="1" colspan="1">
                  <xref ref-type="bibr" rid="B61">Li et al. 2014</xref>
                </td></tr><tr><td rowspan="1" colspan="1">66</td><td rowspan="1" colspan="1"><italic><tp:taxon-name><tp:taxon-name-part taxon-name-part-type="genus" reg="Megophrys">Megophrys</tp:taxon-name-part> <tp:taxon-name-part taxon-name-part-type="species" reg="ombrophila">ombrophila</tp:taxon-name-part></tp:taxon-name></italic> Messenger and Dahn, 2019</td><td rowspan="1" colspan="1">
                  <xref ref-type="bibr" rid="B74">Messenger et al. 2019</xref>
                </td></tr><tr><td rowspan="1" colspan="1">67</td><td rowspan="1" colspan="1"><italic><tp:taxon-name><tp:taxon-name-part taxon-name-part-type="genus" reg="Megophrys">Megophrys</tp:taxon-name-part> <tp:taxon-name-part taxon-name-part-type="species" reg="omeimontis">omeimontis</tp:taxon-name-part></tp:taxon-name></italic> Liu, 1950</td><td rowspan="1" colspan="1"><xref ref-type="bibr" rid="B32">Fei et al. 2009</xref>; <xref ref-type="bibr" rid="B28">Fei and Ye 2016</xref></td></tr><tr><td rowspan="1" colspan="1">68</td><td rowspan="1" colspan="1"><italic><tp:taxon-name><tp:taxon-name-part taxon-name-part-type="genus" reg="Megophrys">Megophrys</tp:taxon-name-part> <tp:taxon-name-part taxon-name-part-type="species" reg="oreocrypta">oreocrypta</tp:taxon-name-part></tp:taxon-name></italic> Mahony, Kamei, Teeling, and Biju, 2018</td><td rowspan="1" colspan="1">
                  <xref ref-type="bibr" rid="B70">Mahony et al. 2018</xref>
                </td></tr><tr><td rowspan="1" colspan="1">69</td><td rowspan="1" colspan="1"><italic><tp:taxon-name><tp:taxon-name-part taxon-name-part-type="genus" reg="Megophrys">Megophrys</tp:taxon-name-part> <tp:taxon-name-part taxon-name-part-type="species" reg="oropedion">oropedion</tp:taxon-name-part></tp:taxon-name></italic> Mahony, Teeling, and Biju, 2013</td><td rowspan="1" colspan="1">
                  <xref ref-type="bibr" rid="B68">Mahony et al. 2013</xref>
                </td></tr><tr><td rowspan="1" colspan="1">70</td><td rowspan="1" colspan="1"><italic><tp:taxon-name><tp:taxon-name-part taxon-name-part-type="genus" reg="Megophrys">Megophrys</tp:taxon-name-part> <tp:taxon-name-part taxon-name-part-type="species" reg="pachyproctus">pachyproctus</tp:taxon-name-part></tp:taxon-name></italic> Huang, 1981</td><td rowspan="1" colspan="1"><xref ref-type="bibr" rid="B43">Huang and Fei 1981</xref><xref ref-type="bibr" rid="B42">Huang et al. 1998</xref>; This paper</td></tr><tr><td rowspan="1" colspan="1">71</td><td rowspan="1" colspan="1"><italic><tp:taxon-name><tp:taxon-name-part taxon-name-part-type="genus" reg="Megophrys">Megophrys</tp:taxon-name-part> <tp:taxon-name-part taxon-name-part-type="species" reg="palpebralespinosa">palpebralespinosa</tp:taxon-name-part></tp:taxon-name></italic> Bourret, 1937</td><td rowspan="1" colspan="1">
                  <xref ref-type="bibr" rid="B13">Bourret 1942</xref>
                </td></tr><tr><td rowspan="1" colspan="1">72</td><td rowspan="1" colspan="1"><italic><tp:taxon-name><tp:taxon-name-part taxon-name-part-type="genus" reg="Megophrys">Megophrys</tp:taxon-name-part> <tp:taxon-name-part taxon-name-part-type="species" reg="parallela">parallela</tp:taxon-name-part></tp:taxon-name></italic> Inger and Iskandar, 2005</td><td rowspan="1" colspan="1">
                  <xref ref-type="bibr" rid="B47">Inger and Iskandar 2005</xref>
                </td></tr><tr><td rowspan="1" colspan="1">73</td><td rowspan="1" colspan="1"><italic><tp:taxon-name><tp:taxon-name-part taxon-name-part-type="genus" reg="Megophrys">Megophrys</tp:taxon-name-part> <tp:taxon-name-part taxon-name-part-type="species" reg="parva">parva</tp:taxon-name-part></tp:taxon-name></italic> Boulenger, 1893</td><td rowspan="1" colspan="1"><xref ref-type="bibr" rid="B11">Boulenger 1908</xref>; Deuti et al. 2017</td></tr><tr><td rowspan="1" colspan="1">74</td><td rowspan="1" colspan="1"><italic><tp:taxon-name><tp:taxon-name-part taxon-name-part-type="genus" reg="Megophrys">Megophrys</tp:taxon-name-part> <tp:taxon-name-part taxon-name-part-type="species" reg="periosa">periosa</tp:taxon-name-part></tp:taxon-name></italic> Mahony, Kamei, Teeling, and Biju, 2018</td><td rowspan="1" colspan="1">
                  <xref ref-type="bibr" rid="B70">Mahony et al. 2018</xref>
                </td></tr><tr><td rowspan="1" colspan="1">75</td><td rowspan="1" colspan="1"><italic><tp:taxon-name><tp:taxon-name-part taxon-name-part-type="genus" reg="Megophrys">Megophrys</tp:taxon-name-part> <tp:taxon-name-part taxon-name-part-type="species" reg="popei">popei</tp:taxon-name-part></tp:taxon-name></italic> Zhao, Yang, Chen, Chen, and Wang, 2014</td><td rowspan="1" colspan="1">
                  <xref ref-type="bibr" rid="B126">Zhao et al. 2014</xref>
                </td></tr><tr><td rowspan="1" colspan="1">76</td><td rowspan="1" colspan="1"><italic><tp:taxon-name><tp:taxon-name-part taxon-name-part-type="genus" reg="Megophrys">Megophrys</tp:taxon-name-part> <tp:taxon-name-part taxon-name-part-type="species" reg="robusta">robusta</tp:taxon-name-part></tp:taxon-name></italic> Boulenger, 1908</td><td rowspan="1" colspan="1"><xref ref-type="bibr" rid="B11">Boulenger 1908</xref>; <xref ref-type="bibr" rid="B70">Mahony et al. 2018</xref></td></tr><tr><td rowspan="1" colspan="1">77</td><td rowspan="1" colspan="1"><italic><tp:taxon-name><tp:taxon-name-part taxon-name-part-type="genus" reg="Megophrys">Megophrys</tp:taxon-name-part> <tp:taxon-name-part taxon-name-part-type="species" reg="rubrimera">rubrimera</tp:taxon-name-part></tp:taxon-name></italic> Tapley, Cutajar, Mahony, Chung, Dau, Nguyen, Luong, and Rowley, 2017</td><td rowspan="1" colspan="1">
                  <xref ref-type="bibr" rid="B104">Tapley et al. 2017</xref>
                </td></tr><tr><td rowspan="1" colspan="1">78</td><td rowspan="1" colspan="1"><italic><tp:taxon-name><tp:taxon-name-part taxon-name-part-type="genus" reg="Megophrys">Megophrys</tp:taxon-name-part> <tp:taxon-name-part taxon-name-part-type="species" reg="sangzhiensis">sangzhiensis</tp:taxon-name-part></tp:taxon-name></italic> Jiang, Ye, and Fei, 2008</td><td rowspan="1" colspan="1">
                  <xref ref-type="bibr" rid="B49">Jiang et al. 2008</xref>
                </td></tr><tr><td rowspan="1" colspan="1">79</td><td rowspan="1" colspan="1"><italic><tp:taxon-name><tp:taxon-name-part taxon-name-part-type="genus" reg="Megophrys">Megophrys</tp:taxon-name-part> <tp:taxon-name-part taxon-name-part-type="species" reg="serchhipii">serchhipii</tp:taxon-name-part></tp:taxon-name></italic> Mathew and Sen, 2007</td><td rowspan="1" colspan="1">
                  <xref ref-type="bibr" rid="B72">Mathew and Sen 2007</xref>
                </td></tr><tr><td rowspan="1" colspan="1">80</td><td rowspan="1" colspan="1"><italic><tp:taxon-name><tp:taxon-name-part taxon-name-part-type="genus" reg="Megophrys">Megophrys</tp:taxon-name-part> <tp:taxon-name-part taxon-name-part-type="species" reg="shapingensis">shapingensis</tp:taxon-name-part></tp:taxon-name></italic> Liu, 1950</td><td rowspan="1" colspan="1">Liu et al. 1950; <xref ref-type="bibr" rid="B32">Fei et al. 2009</xref></td></tr><tr><td rowspan="1" colspan="1">81</td><td rowspan="1" colspan="1"><italic><tp:taxon-name><tp:taxon-name-part taxon-name-part-type="genus" reg="Megophrys">Megophrys</tp:taxon-name-part> <tp:taxon-name-part taxon-name-part-type="species" reg="shuichengensis">shuichengensis</tp:taxon-name-part></tp:taxon-name></italic> Tian and Sun, 1995</td><td rowspan="1" colspan="1"><xref ref-type="bibr" rid="B109">Tian and Sun 1995</xref>; <xref ref-type="bibr" rid="B32">Fei et al. 2009</xref></td></tr><tr><td rowspan="1" colspan="1">82</td><td rowspan="1" colspan="1"><italic><tp:taxon-name><tp:taxon-name-part taxon-name-part-type="genus" reg="Megophrys">Megophrys</tp:taxon-name-part> <tp:taxon-name-part taxon-name-part-type="species" reg="shunhuangensis">shunhuangensis</tp:taxon-name-part></tp:taxon-name></italic> Wang, Deng, Liu, Wu, and Liu, 2019</td><td rowspan="1" colspan="1">
                  <xref ref-type="bibr" rid="B114">Wang et al. 2019a</xref>
                </td></tr><tr><td rowspan="1" colspan="1">83</td><td rowspan="1" colspan="1"><italic><tp:taxon-name><tp:taxon-name-part taxon-name-part-type="genus" reg="Megophrys">Megophrys</tp:taxon-name-part> <tp:taxon-name-part taxon-name-part-type="species" reg="spinata">spinata</tp:taxon-name-part></tp:taxon-name></italic> Liu and Hu, 1973</td><td rowspan="1" colspan="1"><xref ref-type="bibr" rid="B32">Fei et al. 2009</xref>; <xref ref-type="bibr" rid="B28">Fei and Ye 2016</xref></td></tr><tr><td rowspan="1" colspan="1">84</td><td rowspan="1" colspan="1"><italic><tp:taxon-name><tp:taxon-name-part taxon-name-part-type="genus" reg="Megophrys">Megophrys</tp:taxon-name-part> <tp:taxon-name-part taxon-name-part-type="species" reg="stejnegeri">stejnegeri</tp:taxon-name-part></tp:taxon-name></italic> Taylor, 1920</td><td rowspan="1" colspan="1">
                  <xref ref-type="bibr" rid="B106">Taylor 1920</xref>
                </td></tr><tr><td rowspan="1" colspan="1">85</td><td rowspan="1" colspan="1"><italic><tp:taxon-name><tp:taxon-name-part taxon-name-part-type="genus" reg="Megophrys">Megophrys</tp:taxon-name-part> <tp:taxon-name-part taxon-name-part-type="species" reg="synoria">synoria</tp:taxon-name-part></tp:taxon-name></italic> Stuart, Sok, and Neang, 2006</td><td rowspan="1" colspan="1">
                  <xref ref-type="bibr" rid="B101">Stuart et al. 2006b</xref>
                </td></tr><tr><td rowspan="1" colspan="1">86</td><td rowspan="1" colspan="1"><italic><tp:taxon-name><tp:taxon-name-part taxon-name-part-type="genus" reg="Megophrys">Megophrys</tp:taxon-name-part> <tp:taxon-name-part taxon-name-part-type="species" reg="takensis">takensis</tp:taxon-name-part></tp:taxon-name></italic> Mahony, 2011</td><td rowspan="1" colspan="1">
                  <xref ref-type="bibr" rid="B66">Mahony 2011</xref>
                </td></tr><tr><td rowspan="1" colspan="1">87</td><td rowspan="1" colspan="1"><italic><tp:taxon-name><tp:taxon-name-part taxon-name-part-type="genus" reg="Megophrys">Megophrys</tp:taxon-name-part> <tp:taxon-name-part taxon-name-part-type="species" reg="tuberogranulata">tuberogranulata</tp:taxon-name-part></tp:taxon-name></italic> Shen, Mo and Li, 2010</td><td rowspan="1" colspan="1">
                  <xref ref-type="bibr" rid="B75">Mo et al. 2010</xref>
                </td></tr><tr><td rowspan="1" colspan="1">88</td><td rowspan="1" colspan="1"><italic><tp:taxon-name><tp:taxon-name-part taxon-name-part-type="genus" reg="Megophrys">Megophrys</tp:taxon-name-part> <tp:taxon-name-part taxon-name-part-type="species" reg="vegrandis">vegrandis</tp:taxon-name-part></tp:taxon-name></italic> Mahony, Teeling, Biju, 2013</td><td rowspan="1" colspan="1">
                  <xref ref-type="bibr" rid="B68">Mahony et al. 2013</xref>
                </td></tr><tr><td rowspan="1" colspan="1">89</td><td rowspan="1" colspan="1"><italic><tp:taxon-name><tp:taxon-name-part taxon-name-part-type="genus" reg="Megophrys">Megophrys</tp:taxon-name-part> <tp:taxon-name-part taxon-name-part-type="species" reg="wawuensis">wawuensis</tp:taxon-name-part></tp:taxon-name></italic> Fei, Jiang, and Zheng, 2001</td><td rowspan="1" colspan="1">
                  <xref ref-type="bibr" rid="B32">Fei et al. 2009</xref>
                </td></tr><tr><td rowspan="1" colspan="1">90</td><td rowspan="1" colspan="1"><italic><tp:taxon-name><tp:taxon-name-part taxon-name-part-type="genus" reg="Megophrys">Megophrys</tp:taxon-name-part> <tp:taxon-name-part taxon-name-part-type="species" reg="wugongensis">wugongensis</tp:taxon-name-part></tp:taxon-name></italic> J. Wang, Lyu, and Y.Y. Wang, 2019</td><td rowspan="1" colspan="1">Wang et al. 2019</td></tr><tr><td rowspan="1" colspan="1">91</td><td rowspan="1" colspan="1"><italic><tp:taxon-name><tp:taxon-name-part taxon-name-part-type="genus" reg="Megophrys">Megophrys</tp:taxon-name-part> <tp:taxon-name-part taxon-name-part-type="species" reg="wuliangshanensis">wuliangshanensis</tp:taxon-name-part></tp:taxon-name></italic> Ye and Fei, 1995</td><td rowspan="1" colspan="1"><xref ref-type="bibr" rid="B32">Fei et al. 2009</xref>; <xref ref-type="bibr" rid="B28">Fei and Ye 2016</xref></td></tr><tr><td rowspan="1" colspan="1">92</td><td rowspan="1" colspan="1"><italic><tp:taxon-name><tp:taxon-name-part taxon-name-part-type="genus" reg="Megophrys">Megophrys</tp:taxon-name-part> <tp:taxon-name-part taxon-name-part-type="species" reg="wushanensis">wushanensis</tp:taxon-name-part></tp:taxon-name></italic> Ye and Fei, 1995</td><td rowspan="1" colspan="1"><xref ref-type="bibr" rid="B32">Fei et al. 2009</xref>; <xref ref-type="bibr" rid="B28">Fei and Ye 2016</xref></td></tr><tr><td rowspan="1" colspan="1">93</td><td rowspan="1" colspan="1"><italic><tp:taxon-name><tp:taxon-name-part taxon-name-part-type="genus" reg="Megophrys">Megophrys</tp:taxon-name-part> <tp:taxon-name-part taxon-name-part-type="species" reg="xianjuensis">xianjuensis</tp:taxon-name-part></tp:taxon-name></italic> Wang, Wu, Peng, Shi, Lu and Wu, 2020</td><td rowspan="1" colspan="1">
                  <xref ref-type="bibr" rid="B116">Wang et al. 2020</xref>
                </td></tr><tr><td rowspan="1" colspan="1">94</td><td rowspan="1" colspan="1"><italic><tp:taxon-name><tp:taxon-name-part taxon-name-part-type="genus" reg="Megophrys">Megophrys</tp:taxon-name-part> <tp:taxon-name-part taxon-name-part-type="species" reg="zhangi">zhangi</tp:taxon-name-part></tp:taxon-name></italic> Ye and Fei, 1992</td><td rowspan="1" colspan="1"><xref ref-type="bibr" rid="B120">Ye and Fei 1992</xref>; <xref ref-type="bibr" rid="B32">Fei et al. 2009</xref>; <xref ref-type="bibr" rid="B28">Fei and Ye 2016</xref></td></tr><tr><td rowspan="1" colspan="1">95</td><td rowspan="1" colspan="1"><italic><tp:taxon-name><tp:taxon-name-part taxon-name-part-type="genus" reg="Megophrys">Megophrys</tp:taxon-name-part> <tp:taxon-name-part taxon-name-part-type="species" reg="zunhebotoensis">zunhebotoensis</tp:taxon-name-part></tp:taxon-name></italic> Mathew and Sen, 2007</td><td rowspan="1" colspan="1">
                  <xref ref-type="bibr" rid="B72">Mathew and Sen 2007</xref>
                </td></tr></tbody></table></table-wrap><table-wrap id="T3" position="float" orientation="portrait"><label>Table 3.</label><caption><p>Morphometric comparisons between the <italic><tp:taxon-name><tp:taxon-name-part taxon-name-part-type="genus" reg="Megophrys">Megophrys</tp:taxon-name-part></tp:taxon-name></italic> species from the eastern corner of Himalayas. P-value is resulted from Mann-Whitney <italic>U</italic> test on each character between species. Significant level at 0.05 (* P-value &lt; 0.05). Abbreviation for species name: <abbrev xmlns:xlink="http://www.w3.org/1999/xlink" xlink:title="M. cf. pachyproctus" id="ABBRID0EOZEK" xlink:type="simple">MCP</abbrev>, <tp:taxon-name><tp:taxon-name-part taxon-name-part-type="genus" reg="Megophrys">M.</tp:taxon-name-part> <tp:taxon-name-part taxon-name-part-type="uncertainty-rank">cf.</tp:taxon-name-part> <tp:taxon-name-part taxon-name-part-type="species" reg="pachyproctus">pachyproctus</tp:taxon-name-part></tp:taxon-name>; <abbrev xmlns:xlink="http://www.w3.org/1999/xlink" xlink:title="Megophrys zhoui" id="ABBRID0E6ZEK" xlink:type="simple">MZ</abbrev>, <italic><tp:taxon-name><tp:taxon-name-part taxon-name-part-type="genus" reg="Megophrys">Megophrys</tp:taxon-name-part> <tp:taxon-name-part taxon-name-part-type="species" reg="zhoui">zhoui</tp:taxon-name-part></tp:taxon-name></italic> sp. nov.; <abbrev xmlns:xlink="http://www.w3.org/1999/xlink" xlink:title="Megophrys yeae" id="ABBRID0EO1EK" xlink:type="simple">MY</abbrev>, <italic><tp:taxon-name><tp:taxon-name-part taxon-name-part-type="genus" reg="Megophrys">Megophrys</tp:taxon-name-part> <tp:taxon-name-part taxon-name-part-type="species" reg="yeae">yeae</tp:taxon-name-part></tp:taxon-name></italic> sp. nov.; <abbrev xmlns:xlink="http://www.w3.org/1999/xlink" xlink:title="M. pachyproctus" id="ABBRID0E41EK" xlink:type="simple">MP</abbrev>, <italic><tp:taxon-name><tp:taxon-name-part taxon-name-part-type="genus" reg="Megophrys">M.</tp:taxon-name-part> <tp:taxon-name-part taxon-name-part-type="species" reg="pachyproctus">pachyproctus</tp:taxon-name-part></tp:taxon-name></italic>; <abbrev xmlns:xlink="http://www.w3.org/1999/xlink" xlink:title="M. medogensis" id="ABBRID0EM2EK" xlink:type="simple">MM</abbrev>, <italic><tp:taxon-name><tp:taxon-name-part taxon-name-part-type="genus" reg="Megophrys">M.</tp:taxon-name-part> <tp:taxon-name-part taxon-name-part-type="species" reg="medogensis">medogensis</tp:taxon-name-part></tp:taxon-name></italic>; and <abbrev xmlns:xlink="http://www.w3.org/1999/xlink" xlink:title="M. vegrandis" id="ABBRID0E22EK" xlink:type="simple">MV</abbrev>, <italic><tp:taxon-name><tp:taxon-name-part taxon-name-part-type="genus" reg="Megophrys">M.</tp:taxon-name-part> <tp:taxon-name-part taxon-name-part-type="species" reg="vegrandis">vegrandis</tp:taxon-name-part></tp:taxon-name></italic>. See abbreviations for the morphological characters in Materials and methods section.</p></caption><table id="TID0EUXHK" rules="all"><tbody><tr><th rowspan="1" colspan="1">Sex</th><th rowspan="1" colspan="1">Character</th><th rowspan="1" colspan="1"><abbrev xmlns:xlink="http://www.w3.org/1999/xlink" xlink:title="M. cf. pachyproctus" id="ABBRID0EZ3EK" xlink:type="simple">MCP</abbrev> vs. <abbrev xmlns:xlink="http://www.w3.org/1999/xlink" xlink:title="Megophrys yeae" id="ABBRID0E43EK" xlink:type="simple">MY</abbrev></th><th rowspan="1" colspan="1"><abbrev xmlns:xlink="http://www.w3.org/1999/xlink" xlink:title="M. cf. pachyproctus" id="ABBRID0EE4EK" xlink:type="simple">MCP</abbrev> vs. <abbrev xmlns:xlink="http://www.w3.org/1999/xlink" xlink:title="Megophrys zhoui" id="ABBRID0EI4EK" xlink:type="simple">MZ</abbrev></th><th rowspan="1" colspan="1"><abbrev xmlns:xlink="http://www.w3.org/1999/xlink" xlink:title="M. cf. pachyproctus" id="ABBRID0EP4EK" xlink:type="simple">MCP</abbrev> vs. <abbrev xmlns:xlink="http://www.w3.org/1999/xlink" xlink:title="M. medogensis" id="ABBRID0ET4EK" xlink:type="simple">MM</abbrev></th><th rowspan="1" colspan="1"><abbrev xmlns:xlink="http://www.w3.org/1999/xlink" xlink:title="M. cf. pachyproctus" id="ABBRID0E14EK" xlink:type="simple">MCP</abbrev> vs. <abbrev xmlns:xlink="http://www.w3.org/1999/xlink" xlink:title="M. pachyproctus" id="ABBRID0E54EK" xlink:type="simple">MP</abbrev></th><th rowspan="1" colspan="1"><abbrev xmlns:xlink="http://www.w3.org/1999/xlink" xlink:title="M. cf. pachyproctus" id="ABBRID0EF5EK" xlink:type="simple">MCP</abbrev> vs. <abbrev xmlns:xlink="http://www.w3.org/1999/xlink" xlink:title="M. vegrandis" id="ABBRID0EJ5EK" xlink:type="simple">MV</abbrev></th><th rowspan="1" colspan="1"><abbrev xmlns:xlink="http://www.w3.org/1999/xlink" xlink:title="Megophrys zhoui" id="ABBRID0EQ5EK" xlink:type="simple">MZ</abbrev> vs. <abbrev xmlns:xlink="http://www.w3.org/1999/xlink" xlink:title="Megophrys yeae" id="ABBRID0EU5EK" xlink:type="simple">MY</abbrev></th><th rowspan="1" colspan="1"><abbrev xmlns:xlink="http://www.w3.org/1999/xlink" xlink:title="Megophrys zhoui" id="ABBRID0E25EK" xlink:type="simple">MZ</abbrev> vs. <abbrev xmlns:xlink="http://www.w3.org/1999/xlink" xlink:title="M. medogensis" id="ABBRID0E65EK" xlink:type="simple">MM</abbrev></th><th rowspan="1" colspan="1"><abbrev xmlns:xlink="http://www.w3.org/1999/xlink" xlink:title="Megophrys yeae" id="ABBRID0EG6EK" xlink:type="simple">MY</abbrev> vs. <abbrev xmlns:xlink="http://www.w3.org/1999/xlink" xlink:title="M. pachyproctus" id="ABBRID0EK6EK" xlink:type="simple">MP</abbrev></th><th rowspan="1" colspan="1"><abbrev xmlns:xlink="http://www.w3.org/1999/xlink" xlink:title="Megophrys yeae" id="ABBRID0ER6EK" xlink:type="simple">MY</abbrev> vs. <abbrev xmlns:xlink="http://www.w3.org/1999/xlink" xlink:title="M. medogensis" id="ABBRID0EV6EK" xlink:type="simple">MM</abbrev></th><th rowspan="1" colspan="1"><abbrev xmlns:xlink="http://www.w3.org/1999/xlink" xlink:title="M. pachyproctus" id="ABBRID0E36EK" xlink:type="simple">MP</abbrev> vs. <abbrev xmlns:xlink="http://www.w3.org/1999/xlink" xlink:title="M. vegrandis" id="ABBRID0EAAFK" xlink:type="simple">MV</abbrev></th><th rowspan="1" colspan="1"><abbrev xmlns:xlink="http://www.w3.org/1999/xlink" xlink:title="M. medogensis" id="ABBRID0EHAFK" xlink:type="simple">MM</abbrev> vs. <abbrev xmlns:xlink="http://www.w3.org/1999/xlink" xlink:title="M. vegrandis" id="ABBRID0ELAFK" xlink:type="simple">MV</abbrev></th></tr><tr><td rowspan="26" colspan="1">
                  <bold>Female</bold>
                </td><td rowspan="1" colspan="1">
                  <bold><abbrev xmlns:xlink="http://www.w3.org/1999/xlink" xlink:title="snout-vent length" id="ABBRID0E1AFK" xlink:type="simple">SVL</abbrev></bold>
                </td><td rowspan="1" colspan="1">0.133</td><td rowspan="1" colspan="1">0.133</td><td rowspan="1" colspan="1">0.016*</td><td rowspan="1" colspan="1">/</td><td rowspan="1" colspan="1">/</td><td rowspan="1" colspan="1">0.333</td><td rowspan="1" colspan="1">0.095</td><td rowspan="1" colspan="1">/</td><td rowspan="1" colspan="1">0.095</td><td rowspan="1" colspan="1">/</td><td rowspan="1" colspan="1">/</td></tr><tr><td rowspan="1" colspan="1">
                  <bold><abbrev xmlns:xlink="http://www.w3.org/1999/xlink" xlink:title="head width" id="ABBRID0EFCFK" xlink:type="simple">HW</abbrev></bold>
                </td><td rowspan="1" colspan="1">0.133</td><td rowspan="1" colspan="1">0.267</td><td rowspan="1" colspan="1">0.016*</td><td rowspan="1" colspan="1">/</td><td rowspan="1" colspan="1">/</td><td rowspan="1" colspan="1">0.333</td><td rowspan="1" colspan="1">0.095</td><td rowspan="1" colspan="1">/</td><td rowspan="1" colspan="1">0.095</td><td rowspan="1" colspan="1">/</td><td rowspan="1" colspan="1">/</td></tr><tr><td rowspan="1" colspan="1">
                  <bold><abbrev xmlns:xlink="http://www.w3.org/1999/xlink" xlink:title="head length" id="ABBRID0EQDFK" xlink:type="simple">HL</abbrev></bold>
                </td><td rowspan="1" colspan="1">1.000</td><td rowspan="1" colspan="1">0.267</td><td rowspan="1" colspan="1">0.032*</td><td rowspan="1" colspan="1">/</td><td rowspan="1" colspan="1">/</td><td rowspan="1" colspan="1">1.000</td><td rowspan="1" colspan="1">0.571</td><td rowspan="1" colspan="1">/</td><td rowspan="1" colspan="1">0.190</td><td rowspan="1" colspan="1">/</td><td rowspan="1" colspan="1">/</td></tr><tr><td rowspan="1" colspan="1">
                  <bold><abbrev xmlns:xlink="http://www.w3.org/1999/xlink" xlink:title="snout length" id="ABBRID0E2EFK" xlink:type="simple">SL</abbrev></bold>
                </td><td rowspan="1" colspan="1">0.533</td><td rowspan="1" colspan="1">0.267</td><td rowspan="1" colspan="1">0.032*</td><td rowspan="1" colspan="1">/</td><td rowspan="1" colspan="1">/</td><td rowspan="1" colspan="1">0.333</td><td rowspan="1" colspan="1">0.095</td><td rowspan="1" colspan="1">/</td><td rowspan="1" colspan="1">1.000</td><td rowspan="1" colspan="1">/</td><td rowspan="1" colspan="1">/</td></tr><tr><td rowspan="1" colspan="1">
                  <bold><abbrev xmlns:xlink="http://www.w3.org/1999/xlink" xlink:title="nostril-snout length" id="ABBRID0EGGFK" xlink:type="simple">SN</abbrev></bold>
                </td><td rowspan="1" colspan="1">1.000</td><td rowspan="1" colspan="1">0.267</td><td rowspan="1" colspan="1">1.000</td><td rowspan="1" colspan="1">/</td><td rowspan="1" colspan="1">/</td><td rowspan="1" colspan="1">0.333</td><td rowspan="1" colspan="1">0.190</td><td rowspan="1" colspan="1">/</td><td rowspan="1" colspan="1">0.857</td><td rowspan="1" colspan="1">/</td><td rowspan="1" colspan="1">/</td></tr><tr><td rowspan="1" colspan="1">
                  <bold><abbrev xmlns:xlink="http://www.w3.org/1999/xlink" xlink:title="eye-nostril length" id="ABBRID0ERHFK" xlink:type="simple">EN</abbrev></bold>
                </td><td rowspan="1" colspan="1">0.800</td><td rowspan="1" colspan="1">1.000</td><td rowspan="1" colspan="1">0.286</td><td rowspan="1" colspan="1">/</td><td rowspan="1" colspan="1">/</td><td rowspan="1" colspan="1">1.000</td><td rowspan="1" colspan="1">0.570</td><td rowspan="1" colspan="1">/</td><td rowspan="1" colspan="1">1.000</td><td rowspan="1" colspan="1">/</td><td rowspan="1" colspan="1">/</td></tr><tr><td rowspan="1" colspan="1">
                  <bold>IN</bold>
                </td><td rowspan="1" colspan="1">1.000</td><td rowspan="1" colspan="1">0.267</td><td rowspan="1" colspan="1">0.286</td><td rowspan="1" colspan="1">/</td><td rowspan="1" colspan="1">/</td><td rowspan="1" colspan="1">1.000</td><td rowspan="1" colspan="1">1.000</td><td rowspan="1" colspan="1">/</td><td rowspan="1" colspan="1">0.857</td><td rowspan="1" colspan="1">/</td><td rowspan="1" colspan="1">/</td></tr><tr><td rowspan="1" colspan="1">
                  <bold><abbrev xmlns:xlink="http://www.w3.org/1999/xlink" xlink:title="eye length" id="ABBRID0EEKFK" xlink:type="simple">EL</abbrev></bold>
                </td><td rowspan="1" colspan="1">0.133</td><td rowspan="1" colspan="1">1.000</td><td rowspan="1" colspan="1">1.000</td><td rowspan="1" colspan="1">/</td><td rowspan="1" colspan="1">/</td><td rowspan="1" colspan="1">0.667</td><td rowspan="1" colspan="1">1.000</td><td rowspan="1" colspan="1">/</td><td rowspan="1" colspan="1">0.095</td><td rowspan="1" colspan="1">/</td><td rowspan="1" colspan="1">/</td></tr><tr><td rowspan="1" colspan="1">
                  <bold><abbrev xmlns:xlink="http://www.w3.org/1999/xlink" xlink:title="inter upper eyelid width" id="ABBRID0EPLFK" xlink:type="simple">IUE</abbrev></bold>
                </td><td rowspan="1" colspan="1">0.533</td><td rowspan="1" colspan="1">0.533</td><td rowspan="1" colspan="1">0.111</td><td rowspan="1" colspan="1">/</td><td rowspan="1" colspan="1">/</td><td rowspan="1" colspan="1">1.000</td><td rowspan="1" colspan="1">1.000</td><td rowspan="1" colspan="1">/</td><td rowspan="1" colspan="1">1.000</td><td rowspan="1" colspan="1">/</td><td rowspan="1" colspan="1">/</td></tr><tr><td rowspan="1" colspan="1">
                  <bold><abbrev xmlns:xlink="http://www.w3.org/1999/xlink" xlink:title="maximum upper eyelid width" id="ABBRID0E1MFK" xlink:type="simple">UEW</abbrev></bold>
                </td><td rowspan="1" colspan="1">0.533</td><td rowspan="1" colspan="1">0.533</td><td rowspan="1" colspan="1">0.730</td><td rowspan="1" colspan="1">/</td><td rowspan="1" colspan="1">/</td><td rowspan="1" colspan="1">1.000</td><td rowspan="1" colspan="1">1.000</td><td rowspan="1" colspan="1">/</td><td rowspan="1" colspan="1">1.000</td><td rowspan="1" colspan="1">/</td><td rowspan="1" colspan="1">/</td></tr><tr><td rowspan="1" colspan="1">
                  <bold><abbrev xmlns:xlink="http://www.w3.org/1999/xlink" xlink:title="internal front of eyes" id="ABBRID0EFOFK" xlink:type="simple">IFE</abbrev></bold>
                </td><td rowspan="1" colspan="1">0.800</td><td rowspan="1" colspan="1">0.267</td><td rowspan="1" colspan="1">0.111</td><td rowspan="1" colspan="1">/</td><td rowspan="1" colspan="1">/</td><td rowspan="1" colspan="1">1.000</td><td rowspan="1" colspan="1">0.950</td><td rowspan="1" colspan="1">/</td><td rowspan="1" colspan="1">0.571</td><td rowspan="1" colspan="1">/</td><td rowspan="1" colspan="1">/</td></tr><tr><td rowspan="1" colspan="1">
                  <bold><abbrev xmlns:xlink="http://www.w3.org/1999/xlink" xlink:title="internal back of eyes" id="ABBRID0EQPFK" xlink:type="simple">IBE</abbrev></bold>
                </td><td rowspan="1" colspan="1">0.133</td><td rowspan="1" colspan="1">0.133</td><td rowspan="1" colspan="1">1.000</td><td rowspan="1" colspan="1">/</td><td rowspan="1" colspan="1">/</td><td rowspan="1" colspan="1">0.667</td><td rowspan="1" colspan="1">0.190</td><td rowspan="1" colspan="1">/</td><td rowspan="1" colspan="1">0.190</td><td rowspan="1" colspan="1">/</td><td rowspan="1" colspan="1">/</td></tr><tr><td rowspan="1" colspan="1">
                  <bold><abbrev xmlns:xlink="http://www.w3.org/1999/xlink" xlink:title="largest tympanum diameter" id="ABBRID0E2QFK" xlink:type="simple">TYD</abbrev></bold>
                </td><td rowspan="1" colspan="1">0.533</td><td rowspan="1" colspan="1">0.133</td><td rowspan="1" colspan="1">0.032*</td><td rowspan="1" colspan="1">/</td><td rowspan="1" colspan="1">/</td><td rowspan="1" colspan="1">0.333</td><td rowspan="1" colspan="1">0.095</td><td rowspan="1" colspan="1">/</td><td rowspan="1" colspan="1">0.095</td><td rowspan="1" colspan="1">/</td><td rowspan="1" colspan="1">/</td></tr><tr><td rowspan="1" colspan="1">
                  <bold><abbrev xmlns:xlink="http://www.w3.org/1999/xlink" xlink:title="tympanum-eye distance" id="ABBRID0EGSFK" xlink:type="simple">TYE</abbrev></bold>
                </td><td rowspan="1" colspan="1">0.800</td><td rowspan="1" colspan="1">0.133</td><td rowspan="1" colspan="1">0.016*</td><td rowspan="1" colspan="1">/</td><td rowspan="1" colspan="1">/</td><td rowspan="1" colspan="1">0.667</td><td rowspan="1" colspan="1">0.095</td><td rowspan="1" colspan="1">/</td><td rowspan="1" colspan="1">0.095</td><td rowspan="1" colspan="1">/</td><td rowspan="1" colspan="1">/</td></tr><tr><td rowspan="1" colspan="1">
                  <bold><abbrev xmlns:xlink="http://www.w3.org/1999/xlink" xlink:title="forearm length" id="ABBRID0ERTFK" xlink:type="simple">FAL</abbrev></bold>
                </td><td rowspan="1" colspan="1">0.133</td><td rowspan="1" colspan="1">0.800</td><td rowspan="1" colspan="1">0.286</td><td rowspan="1" colspan="1">/</td><td rowspan="1" colspan="1">/</td><td rowspan="1" colspan="1">0.333</td><td rowspan="1" colspan="1">0.381</td><td rowspan="1" colspan="1">/</td><td rowspan="1" colspan="1">0.095</td><td rowspan="1" colspan="1">/</td><td rowspan="1" colspan="1">/</td></tr><tr><td rowspan="1" colspan="1">
                  <bold><abbrev xmlns:xlink="http://www.w3.org/1999/xlink" xlink:title="hand length" id="ABBRID0E3UFK" xlink:type="simple">HAL</abbrev></bold>
                </td><td rowspan="1" colspan="1">0.133</td><td rowspan="1" colspan="1">1.000</td><td rowspan="1" colspan="1">0.016*</td><td rowspan="1" colspan="1">/</td><td rowspan="1" colspan="1">/</td><td rowspan="1" colspan="1">0.333</td><td rowspan="1" colspan="1">0.095</td><td rowspan="1" colspan="1">/</td><td rowspan="1" colspan="1">0.095</td><td rowspan="1" colspan="1">/</td><td rowspan="1" colspan="1">/</td></tr><tr><td rowspan="1" colspan="1">
                  <bold>FIL</bold>
                </td><td rowspan="1" colspan="1">1.000</td><td rowspan="1" colspan="1">0.133</td><td rowspan="1" colspan="1">0.016*</td><td rowspan="1" colspan="1">/</td><td rowspan="1" colspan="1">/</td><td rowspan="1" colspan="1">0.333</td><td rowspan="1" colspan="1">0.095</td><td rowspan="1" colspan="1">/</td><td rowspan="1" colspan="1">0.095</td><td rowspan="1" colspan="1">/</td><td rowspan="1" colspan="1">/</td></tr><tr><td rowspan="1" colspan="1">
                  <bold>FIIL</bold>
                </td><td rowspan="1" colspan="1">0.133</td><td rowspan="1" colspan="1">0.533</td><td rowspan="1" colspan="1">0.016*</td><td rowspan="1" colspan="1">/</td><td rowspan="1" colspan="1">/</td><td rowspan="1" colspan="1">0.333</td><td rowspan="1" colspan="1">0.095</td><td rowspan="1" colspan="1">/</td><td rowspan="1" colspan="1">0.381</td><td rowspan="1" colspan="1">/</td><td rowspan="1" colspan="1">/</td></tr><tr><td rowspan="1" colspan="1">
                  <bold>FIIIL</bold>
                </td><td rowspan="1" colspan="1">0.133</td><td rowspan="1" colspan="1">0.267</td><td rowspan="1" colspan="1">0.286</td><td rowspan="1" colspan="1">/</td><td rowspan="1" colspan="1">/</td><td rowspan="1" colspan="1">0.333</td><td rowspan="1" colspan="1">1.000</td><td rowspan="1" colspan="1">/</td><td rowspan="1" colspan="1">0.095</td><td rowspan="1" colspan="1">/</td><td rowspan="1" colspan="1">/</td></tr><tr><td rowspan="1" colspan="1">
                  <bold>FIVL</bold>
                </td><td rowspan="1" colspan="1">1.000</td><td rowspan="1" colspan="1">0.533</td><td rowspan="1" colspan="1">0.730</td><td rowspan="1" colspan="1">/</td><td rowspan="1" colspan="1">/</td><td rowspan="1" colspan="1">0.333</td><td rowspan="1" colspan="1">0.381</td><td rowspan="1" colspan="1">/</td><td rowspan="1" colspan="1">0.381</td><td rowspan="1" colspan="1">/</td><td rowspan="1" colspan="1">/</td></tr><tr><td rowspan="1" colspan="1">
                  <bold><abbrev xmlns:xlink="http://www.w3.org/1999/xlink" xlink:title="thigh length" id="ABBRID0EH2FK" xlink:type="simple">TL</abbrev></bold>
                </td><td rowspan="1" colspan="1">0.133</td><td rowspan="1" colspan="1">0.533</td><td rowspan="1" colspan="1">0.413</td><td rowspan="1" colspan="1">/</td><td rowspan="1" colspan="1">/</td><td rowspan="1" colspan="1">0.333</td><td rowspan="1" colspan="1">0.571</td><td rowspan="1" colspan="1">/</td><td rowspan="1" colspan="1">1.000</td><td rowspan="1" colspan="1">/</td><td rowspan="1" colspan="1">/</td></tr><tr><td rowspan="1" colspan="1">
                  <bold><abbrev xmlns:xlink="http://www.w3.org/1999/xlink" xlink:title="shank length" id="ABBRID0ES3FK" xlink:type="simple">SHL</abbrev></bold>
                </td><td rowspan="1" colspan="1">0.533</td><td rowspan="1" colspan="1">0.800</td><td rowspan="1" colspan="1">0.730</td><td rowspan="1" colspan="1">/</td><td rowspan="1" colspan="1">/</td><td rowspan="1" colspan="1">0.333</td><td rowspan="1" colspan="1">0.857</td><td rowspan="1" colspan="1">/</td><td rowspan="1" colspan="1">0.857</td><td rowspan="1" colspan="1">/</td><td rowspan="1" colspan="1">/</td></tr><tr><td rowspan="1" colspan="1">
                  <bold><abbrev xmlns:xlink="http://www.w3.org/1999/xlink" xlink:title="tarsal-foot length" id="ABBRID0E44FK" xlink:type="simple">TFOL</abbrev></bold>
                </td><td rowspan="1" colspan="1">1.000</td><td rowspan="1" colspan="1">0.133</td><td rowspan="1" colspan="1">0.730</td><td rowspan="1" colspan="1">/</td><td rowspan="1" colspan="1">/</td><td rowspan="1" colspan="1">0.333</td><td rowspan="1" colspan="1">0.857</td><td rowspan="1" colspan="1">/</td><td rowspan="1" colspan="1">1.000</td><td rowspan="1" colspan="1">/</td><td rowspan="1" colspan="1">/</td></tr><tr><td rowspan="1" colspan="1">
                  <bold><abbrev xmlns:xlink="http://www.w3.org/1999/xlink" xlink:title="foot length" id="ABBRID0EI6FK" xlink:type="simple">FOL</abbrev></bold>
                </td><td rowspan="1" colspan="1">1.000</td><td rowspan="1" colspan="1">0.267</td><td rowspan="1" colspan="1">1.000</td><td rowspan="1" colspan="1">/</td><td rowspan="1" colspan="1">/</td><td rowspan="1" colspan="1">0.333</td><td rowspan="1" colspan="1">0.571</td><td rowspan="1" colspan="1">/</td><td rowspan="1" colspan="1">1.000</td><td rowspan="1" colspan="1">/</td><td rowspan="1" colspan="1">/</td></tr><tr><td rowspan="1" colspan="1">
                  <bold><abbrev xmlns:xlink="http://www.w3.org/1999/xlink" xlink:title="finger III width" id="ABBRID0ETAGK" xlink:type="simple">FIIIW</abbrev></bold>
                </td><td rowspan="1" colspan="1">0.133</td><td rowspan="1" colspan="1">0.133</td><td rowspan="1" colspan="1">0.556</td><td rowspan="1" colspan="1">/</td><td rowspan="1" colspan="1">/</td><td rowspan="1" colspan="1">0.333</td><td rowspan="1" colspan="1">0.095</td><td rowspan="1" colspan="1">/</td><td rowspan="1" colspan="1">0.095</td><td rowspan="1" colspan="1">/</td><td rowspan="1" colspan="1">/</td></tr><tr><td rowspan="1" colspan="1">
                  <bold><abbrev xmlns:xlink="http://www.w3.org/1999/xlink" xlink:title="finger IV width" id="ABBRID0E5BGK" xlink:type="simple">FIVW</abbrev></bold>
                </td><td rowspan="1" colspan="1">0.133</td><td rowspan="1" colspan="1">0.133</td><td rowspan="1" colspan="1">0.730</td><td rowspan="1" colspan="1">/</td><td rowspan="1" colspan="1">/</td><td rowspan="1" colspan="1">0.333</td><td rowspan="1" colspan="1">0.095</td><td rowspan="1" colspan="1">/</td><td rowspan="1" colspan="1">0.095</td><td rowspan="1" colspan="1">/</td><td rowspan="1" colspan="1">/</td></tr><tr><td rowspan="13" colspan="1">
                  <bold>Male</bold>
                </td><td rowspan="1" colspan="1">
                  <bold><abbrev xmlns:xlink="http://www.w3.org/1999/xlink" xlink:title="snout-vent length" id="ABBRID0EPDGK" xlink:type="simple">SVL</abbrev></bold>
                </td><td rowspan="1" colspan="1">0.001*</td><td rowspan="1" colspan="1">/</td><td rowspan="1" colspan="1">0.476</td><td rowspan="1" colspan="1">0.533</td><td rowspan="1" colspan="1">0.029*</td><td rowspan="1" colspan="1">/</td><td rowspan="1" colspan="1">/</td><td rowspan="1" colspan="1">/</td><td rowspan="1" colspan="1">0.005*</td><td rowspan="1" colspan="1">0.643</td><td rowspan="1" colspan="1">0.038*</td></tr><tr><td rowspan="1" colspan="1">
                  <bold><abbrev xmlns:xlink="http://www.w3.org/1999/xlink" xlink:title="head width" id="ABBRID0E1EGK" xlink:type="simple">HW</abbrev></bold>
                </td><td rowspan="1" colspan="1">0.446</td><td rowspan="1" colspan="1">/</td><td rowspan="1" colspan="1">1.000</td><td rowspan="1" colspan="1">0.533</td><td rowspan="1" colspan="1">0.486</td><td rowspan="1" colspan="1">/</td><td rowspan="1" colspan="1">/</td><td rowspan="1" colspan="1">/</td><td rowspan="1" colspan="1">0.180</td><td rowspan="1" colspan="1">0.286</td><td rowspan="1" colspan="1">0.067</td></tr><tr><td rowspan="1" colspan="1">
                  <bold><abbrev xmlns:xlink="http://www.w3.org/1999/xlink" xlink:title="head length" id="ABBRID0EFGGK" xlink:type="simple">HL</abbrev></bold>
                </td><td rowspan="1" colspan="1">0.599</td><td rowspan="1" colspan="1">/</td><td rowspan="1" colspan="1">0.038*</td><td rowspan="1" colspan="1">1.000</td><td rowspan="1" colspan="1">0.057</td><td rowspan="1" colspan="1">/</td><td rowspan="1" colspan="1">/</td><td rowspan="1" colspan="1">/</td><td rowspan="1" colspan="1">0.005*</td><td rowspan="1" colspan="1">0.143</td><td rowspan="1" colspan="1">0.171</td></tr><tr><td rowspan="1" colspan="1">
                  <bold><abbrev xmlns:xlink="http://www.w3.org/1999/xlink" xlink:title="snout length" id="ABBRID0EQHGK" xlink:type="simple">SL</abbrev></bold>
                </td><td rowspan="1" colspan="1">0.521</td><td rowspan="1" colspan="1">/</td><td rowspan="1" colspan="1">0.610</td><td rowspan="1" colspan="1">0.533</td><td rowspan="1" colspan="1">0.200</td><td rowspan="1" colspan="1">/</td><td rowspan="1" colspan="1">/</td><td rowspan="1" colspan="1">/</td><td rowspan="1" colspan="1">0.125</td><td rowspan="1" colspan="1">0.286</td><td rowspan="1" colspan="1">0.067</td></tr><tr><td rowspan="1" colspan="1">
                  <bold>IN</bold>
                </td><td rowspan="1" colspan="1">0.262</td><td rowspan="1" colspan="1">/</td><td rowspan="1" colspan="1">0.257</td><td rowspan="1" colspan="1">1.000</td><td rowspan="1" colspan="1">0.686</td><td rowspan="1" colspan="1">/</td><td rowspan="1" colspan="1">/</td><td rowspan="1" colspan="1">/</td><td rowspan="1" colspan="1">1.000</td><td rowspan="1" colspan="1">1.000</td><td rowspan="1" colspan="1">0.352</td></tr><tr><td rowspan="1" colspan="1">
                  <bold><abbrev xmlns:xlink="http://www.w3.org/1999/xlink" xlink:title="eye length" id="ABBRID0EDKGK" xlink:type="simple">EL</abbrev></bold>
                </td><td rowspan="1" colspan="1">0.262</td><td rowspan="1" colspan="1">/</td><td rowspan="1" colspan="1">0.380</td><td rowspan="1" colspan="1">0.533</td><td rowspan="1" colspan="1">0.886</td><td rowspan="1" colspan="1">/</td><td rowspan="1" colspan="1">/</td><td rowspan="1" colspan="1">/</td><td rowspan="1" colspan="1">0.000*</td><td rowspan="1" colspan="1">0.710</td><td rowspan="1" colspan="1">0.670</td></tr><tr><td rowspan="1" colspan="1">
                  <bold><abbrev xmlns:xlink="http://www.w3.org/1999/xlink" xlink:title="maximum upper eyelid width" id="ABBRID0EOLGK" xlink:type="simple">UEW</abbrev></bold>
                </td><td rowspan="1" colspan="1">0.133</td><td rowspan="1" colspan="1">/</td><td rowspan="1" colspan="1">0.190</td><td rowspan="1" colspan="1">1.000</td><td rowspan="1" colspan="1">0.029*</td><td rowspan="1" colspan="1">/</td><td rowspan="1" colspan="1">/</td><td rowspan="1" colspan="1">/</td><td rowspan="1" colspan="1">0.180</td><td rowspan="1" colspan="1">0.710</td><td rowspan="1" colspan="1">0.010*</td></tr><tr><td rowspan="1" colspan="1">
                  <bold><abbrev xmlns:xlink="http://www.w3.org/1999/xlink" xlink:title="largest tympanum diameter" id="ABBRID0EZMGK" xlink:type="simple">TYD</abbrev></bold>
                </td><td rowspan="1" colspan="1">0.262</td><td rowspan="1" colspan="1">/</td><td rowspan="1" colspan="1">0.380</td><td rowspan="1" colspan="1">0.533</td><td rowspan="1" colspan="1">0.343</td><td rowspan="1" colspan="1">/</td><td rowspan="1" colspan="1">/</td><td rowspan="1" colspan="1">/</td><td rowspan="1" colspan="1">0.018*</td><td rowspan="1" colspan="1">1.000</td><td rowspan="1" colspan="1">0.010*</td></tr><tr><td rowspan="1" colspan="1">
                  <bold><abbrev xmlns:xlink="http://www.w3.org/1999/xlink" xlink:title="forearm length" id="ABBRID0EEOGK" xlink:type="simple">FAL</abbrev></bold>
                </td><td rowspan="1" colspan="1">0.002*</td><td rowspan="1" colspan="1">/</td><td rowspan="1" colspan="1">0.010*</td><td rowspan="1" colspan="1">1.000</td><td rowspan="1" colspan="1">0.029*</td><td rowspan="1" colspan="1">/</td><td rowspan="1" colspan="1">/</td><td rowspan="1" colspan="1">/</td><td rowspan="1" colspan="1">0.000*</td><td rowspan="1" colspan="1">0.710</td><td rowspan="1" colspan="1">0.010*</td></tr><tr><td rowspan="1" colspan="1">
                  <bold><abbrev xmlns:xlink="http://www.w3.org/1999/xlink" xlink:title="hand length" id="ABBRID0EPPGK" xlink:type="simple">HAL</abbrev></bold>
                </td><td rowspan="1" colspan="1">0.133</td><td rowspan="1" colspan="1">/</td><td rowspan="1" colspan="1">0.010*</td><td rowspan="1" colspan="1">0.800</td><td rowspan="1" colspan="1">0.029*</td><td rowspan="1" colspan="1">/</td><td rowspan="1" colspan="1">/</td><td rowspan="1" colspan="1">/</td><td rowspan="1" colspan="1">0.000*</td><td rowspan="1" colspan="1">0.710</td><td rowspan="1" colspan="1">0.010*</td></tr><tr><td rowspan="1" colspan="1">
                  <bold><abbrev xmlns:xlink="http://www.w3.org/1999/xlink" xlink:title="shank length" id="ABBRID0E1QGK" xlink:type="simple">SHL</abbrev></bold>
                </td><td rowspan="1" colspan="1">0.684</td><td rowspan="1" colspan="1">/</td><td rowspan="1" colspan="1">0.010*</td><td rowspan="1" colspan="1">0.533</td><td rowspan="1" colspan="1">0.343</td><td rowspan="1" colspan="1">/</td><td rowspan="1" colspan="1">/</td><td rowspan="1" colspan="1">/</td><td rowspan="1" colspan="1">0.102</td><td rowspan="1" colspan="1">0.710</td><td rowspan="1" colspan="1">0.914</td></tr><tr><td rowspan="1" colspan="1">
                  <bold><abbrev xmlns:xlink="http://www.w3.org/1999/xlink" xlink:title="tarsal-foot length" id="ABBRID0EFSGK" xlink:type="simple">TFOL</abbrev></bold>
                </td><td rowspan="1" colspan="1">0.212</td><td rowspan="1" colspan="1">/</td><td rowspan="1" colspan="1">0.171</td><td rowspan="1" colspan="1">1.000</td><td rowspan="1" colspan="1">0.343</td><td rowspan="1" colspan="1">/</td><td rowspan="1" colspan="1">/</td><td rowspan="1" colspan="1">/</td><td rowspan="1" colspan="1">0.964</td><td rowspan="1" colspan="1">0.643</td><td rowspan="1" colspan="1">0.171</td></tr><tr><td rowspan="1" colspan="1">
                  <bold><abbrev xmlns:xlink="http://www.w3.org/1999/xlink" xlink:title="foot length" id="ABBRID0EQTGK" xlink:type="simple">FOL</abbrev></bold>
                </td><td rowspan="1" colspan="1">0.020*</td><td rowspan="1" colspan="1">/</td><td rowspan="1" colspan="1">1.000</td><td rowspan="1" colspan="1">0.533</td><td rowspan="1" colspan="1">0.886</td><td rowspan="1" colspan="1">/</td><td rowspan="1" colspan="1">/</td><td rowspan="1" colspan="1">/</td><td rowspan="1" colspan="1">0.007*</td><td rowspan="1" colspan="1">1.000</td><td rowspan="1" colspan="1">0.762</td></tr></tbody></table></table-wrap><table-wrap id="T4" position="float" orientation="portrait"><label>Table 4.</label><caption><p>Comparisons of advertisement calls between three <italic><tp:taxon-name><tp:taxon-name-part taxon-name-part-type="genus" reg="Megophrys">Megophrys</tp:taxon-name-part></tp:taxon-name></italic> species in Medog. P-value is resulted from Mann-Whitney <italic>U</italic> test on each character between species. Significant level at 0.05 (* P-value &lt; 0.05). Abbreviation for species names: <abbrev xmlns:xlink="http://www.w3.org/1999/xlink" xlink:title="M. cf. pachyproctus" id="ABBRID0E42GK" xlink:type="simple">MCP</abbrev>, <tp:taxon-name><tp:taxon-name-part taxon-name-part-type="genus" reg="Megophrys">M.</tp:taxon-name-part> <tp:taxon-name-part taxon-name-part-type="uncertainty-rank">cf.</tp:taxon-name-part> <tp:taxon-name-part taxon-name-part-type="species" reg="pachyproctus">pachyproctus</tp:taxon-name-part></tp:taxon-name>; <abbrev xmlns:xlink="http://www.w3.org/1999/xlink" xlink:title="Megophrys yeae" id="ABBRID0EO3GK" xlink:type="simple">MY</abbrev>, <italic><tp:taxon-name><tp:taxon-name-part taxon-name-part-type="genus" reg="Megophrys">Megophrys</tp:taxon-name-part> <tp:taxon-name-part taxon-name-part-type="species" reg="yeae">yeae</tp:taxon-name-part></tp:taxon-name></italic> sp. nov.; and <abbrev xmlns:xlink="http://www.w3.org/1999/xlink" xlink:title="M. medogensis" id="ABBRID0E43GK" xlink:type="simple">MM</abbrev>, <italic><tp:taxon-name><tp:taxon-name-part taxon-name-part-type="genus" reg="Megophrys">M.</tp:taxon-name-part> <tp:taxon-name-part taxon-name-part-type="species" reg="medogensis">medogensis</tp:taxon-name-part></tp:taxon-name></italic>.</p></caption><table id="TID0EW4BM" rules="all"><tbody><tr><th rowspan="2" colspan="1">Call character</th><th rowspan="1" colspan="1">
                  <abbrev xmlns:xlink="http://www.w3.org/1999/xlink" xlink:title="M. cf. pachyproctus" id="ABBRID0EY4GK" xlink:type="simple">MCP</abbrev>
                </th><th rowspan="1" colspan="1">
                  <abbrev xmlns:xlink="http://www.w3.org/1999/xlink" xlink:title="Megophrys yeae" id="ABBRID0EA5GK" xlink:type="simple">MY</abbrev>
                </th><th rowspan="1" colspan="1">
                  <abbrev xmlns:xlink="http://www.w3.org/1999/xlink" xlink:title="M. medogensis" id="ABBRID0EI5GK" xlink:type="simple">MM</abbrev>
                </th><th rowspan="1" colspan="3">P-value</th></tr><tr><th rowspan="1" colspan="1">Mean ± SD (range)</th><th rowspan="1" colspan="1">Mean ± SD (range)</th><th rowspan="1" colspan="1">Mean ± SD (range)</th><th rowspan="1" colspan="1">MH vs. <abbrev xmlns:xlink="http://www.w3.org/1999/xlink" xlink:title="Megophrys yeae" id="ABBRID0E45GK" xlink:type="simple">MY</abbrev></th><th rowspan="1" colspan="1">MH vs. <abbrev xmlns:xlink="http://www.w3.org/1999/xlink" xlink:title="M. medogensis" id="ABBRID0EE6GK" xlink:type="simple">MM</abbrev></th><th rowspan="1" colspan="1"><abbrev xmlns:xlink="http://www.w3.org/1999/xlink" xlink:title="Megophrys yeae" id="ABBRID0EL6GK" xlink:type="simple">MY</abbrev> vs. <abbrev xmlns:xlink="http://www.w3.org/1999/xlink" xlink:title="M. medogensis" id="ABBRID0EP6GK" xlink:type="simple">MM</abbrev></th></tr><tr><td rowspan="1" colspan="1">
                  <bold>Number of individuals</bold>
                </td><td rowspan="1" colspan="1">6</td><td rowspan="1" colspan="1">3</td><td rowspan="1" colspan="1">3</td><td rowspan="1" colspan="1">/</td><td rowspan="1" colspan="1">/</td><td rowspan="1" colspan="1">/</td></tr><tr><td rowspan="1" colspan="1">
                  <bold>Total number of calls analyzed</bold>
                </td><td rowspan="1" colspan="1">3.2 ± 2.6 (1–8)</td><td rowspan="1" colspan="1">5.0 ± 2.6 (2–7)</td><td rowspan="1" colspan="1">5.3 ± 3.5 (2–9)</td><td rowspan="1" colspan="1">/</td><td rowspan="1" colspan="1">/</td><td rowspan="1" colspan="1">/</td></tr><tr><td rowspan="1" colspan="1">
                  <bold>Call repetition rate (calls/s)</bold>
                </td><td rowspan="1" colspan="1">3.0 ± 0.7 (1.9–4.1)</td><td rowspan="1" colspan="1">0.9 ± 0.2 (0.7–1.1)</td><td rowspan="1" colspan="1">1.2 ± 0.9 (0.6–2.2)</td><td rowspan="1" colspan="1">0.024*</td><td rowspan="1" colspan="1">1</td><td rowspan="1" colspan="1">0.048*</td></tr><tr><td rowspan="1" colspan="1">
                  <bold>Calls/call group</bold>
                </td><td rowspan="1" colspan="1">68.9 ± 46.7 (10.3–109.3)</td><td rowspan="1" colspan="1">10.8 ± 3.3 (7.1–13.3)</td><td rowspan="1" colspan="1">4.3 ± 1.6 (2.8–6.0)</td><td rowspan="1" colspan="1">0.229</td><td rowspan="1" colspan="1">0.1</td><td rowspan="1" colspan="1">0.057</td></tr><tr><td rowspan="1" colspan="1">
                  <bold>Call duration (ms)</bold>
                </td><td rowspan="1" colspan="1">139 ± 39 (99–212)</td><td rowspan="1" colspan="1">746 ± 221 (491–889)</td><td rowspan="1" colspan="1">176 ± 61 (121–241)</td><td rowspan="1" colspan="1">0.024*</td><td rowspan="1" colspan="1">0.1</td><td rowspan="1" colspan="1">0.381</td></tr><tr><td rowspan="1" colspan="1">
                  <bold>Intercall interval (ms)</bold>
                </td><td rowspan="1" colspan="1">218 ± 81 (146–370)</td><td rowspan="1" colspan="1">580 ± 122 (493–720)</td><td rowspan="1" colspan="1">205 ± 514 (153–254)</td><td rowspan="1" colspan="1">0.024*</td><td rowspan="1" colspan="1">0.1</td><td rowspan="1" colspan="1">0.905</td></tr><tr><td rowspan="1" colspan="1">
                  <bold>Pulses/call</bold>
                </td><td rowspan="1" colspan="1">9.2 ± 0.6 (8.5–9.9)</td><td rowspan="1" colspan="1">42.1 ± 2.0 (40.6–44.4)</td><td rowspan="1" colspan="1">17.1</td><td rowspan="1" colspan="1">0.024*</td><td rowspan="1" colspan="1">0.5</td><td rowspan="1" colspan="1">0.286</td></tr><tr><td rowspan="1" colspan="1">
                  <bold>Dominant frequency (kHz)</bold>
                </td><td rowspan="1" colspan="1">4.7 ± 0.3 (4.4–5.2)</td><td rowspan="1" colspan="1">3.2 ± 0.1 (3.2–3.3)</td><td rowspan="1" colspan="1">2.5 ± 0.1 (2.4–2.6)</td><td rowspan="1" colspan="1">0.024*</td><td rowspan="1" colspan="1">0.1</td><td rowspan="1" colspan="1">0.024*</td></tr><tr><td rowspan="1" colspan="1">
                  <bold>Temperature (°C)</bold>
                </td><td rowspan="1" colspan="1">17–25</td><td rowspan="1" colspan="1">17–21</td><td rowspan="1" colspan="1">19–20</td><td rowspan="1" colspan="1">/</td><td rowspan="1" colspan="1">/</td><td rowspan="1" colspan="1">/</td></tr></tbody></table></table-wrap><supplementary-material xmlns:xlink="http://www.w3.org/1999/xlink" id="S1" position="float" orientation="portrait" xlink:type="simple"><object-id content-type="doi" xlink:type="simple">10.3897/zookeys.977.55693.suppl1</object-id><object-id content-type="arpha" xlink:type="simple">6163AE27-2417-5E6E-968B-28A7E86B3B94</object-id><label>Supplementary material 1</label><caption><p>Table S1–S5</p></caption><statement content-type="dataType"><label>Data type</label><p>measurements</p></statement><statement content-type="notes"><label>Explanation note</label><p><bold>Table S1.</bold> Measurements of the adult specimens of <italic><tp:taxon-name><tp:taxon-name-part taxon-name-part-type="genus" reg="Megophrys">Megophrys</tp:taxon-name-part></tp:taxon-name></italic> used in this study. Unit in mm. See abbreviations for the morphological characters in Materials and methods section. <bold>Table S2.</bold> Measurements of the tadpole specimens of <italic><tp:taxon-name><tp:taxon-name-part taxon-name-part-type="genus" reg="Megophrys">Megophrys</tp:taxon-name-part></tp:taxon-name></italic> used in this study. Unit in mm. See abbreviations for the morphological characters in Materials and methods section. <bold>Table S3.</bold> Measurements of advertisement call parameters for three <italic><tp:taxon-name><tp:taxon-name-part taxon-name-part-type="genus" reg="Megophrys">Megophrys</tp:taxon-name-part></tp:taxon-name></italic> species in Medog. Values are given as mean (ranging). <bold>Table S4.</bold> Mean genetic distance under uncorrected <italic>p</italic>-distance model between <italic><tp:taxon-name><tp:taxon-name-part taxon-name-part-type="genus" reg="Megophrys">Megophrys</tp:taxon-name-part></tp:taxon-name></italic> species based on 16S gene. <bold>Table S5.</bold> Morphological comparisons between the <italic><tp:taxon-name><tp:taxon-name-part taxon-name-part-type="genus" reg="Megophrys">Megophrys</tp:taxon-name-part></tp:taxon-name></italic> species from the eastern Himalayas. Measurements in mm. See abbreviations for the morphological characters in Materials and methods section.</p></statement><media xlink:href="zookeys-977-101-s001.zip" mimetype="application" mime-subtype="x-zip-compressed" position="float" orientation="portrait" xlink:type="simple" id="oo_466662.zip"><uri content-type="original_file" xlink:type="simple">https://binary.pensoft.net/file/466662</uri></media><permissions><license xlink:type="simple"><license-p>This dataset is made available under the Open Database License (http://opendatacommons.org/licenses/odbl/1.0/). The Open Database License (ODbL) is a license agreement intended to allow users to freely share, modify, and use this Dataset while maintaining this same freedom for others, provided that the original source and author(s) are credited.</license-p></license></permissions><attrib specific-use="authors">Shengchao Shi, Meihua Zhang, Feng Xie, Jianping Jiang, Wulin Liu, Li Ding, Li Luan, Bin Wang</attrib></supplementary-material><fn-group><fn id="en2"><p>For detailed comparisons, we supplied morphology description of skull and tadpole for M. medogensis mainly based on the specimens collected in this study and added bioacoustics data for this species.</p></fn></fn-group></tp:treatment-sec><ref-list><ref id="B13"><mixed-citation xmlns:xlink="http://www.w3.org/1999/xlink" xlink:type="simple"><person-group><name name-style="western"><surname>Bourret</surname><given-names>R</given-names></name></person-group> (<year>1942</year>) Les Batraciens de l’Indochine. Institut Océanographique de l’Indochine, Hanoi 190–207.</mixed-citation></ref><ref id="B76"><mixed-citation xmlns:xlink="http://www.w3.org/1999/xlink" xlink:type="simple"><person-group><name name-style="western"><surname>Munir</surname><given-names>M</given-names></name><name name-style="western"><surname>Hamidy</surname><given-names>A</given-names></name><name name-style="western"><surname>Farajallah</surname><given-names>A</given-names></name><name name-style="western"><surname>Smith</surname><given-names>EN</given-names></name></person-group> (<year>2018</year>) <article-title>A new <italic><tp:taxon-name><tp:taxon-name-part taxon-name-part-type="genus">Megophrys</tp:taxon-name-part></tp:taxon-name></italic> Kuhl and Van Hasselt (<tp:taxon-name><tp:taxon-name-part taxon-name-part-type="class">Amphibia</tp:taxon-name-part></tp:taxon-name>: <tp:taxon-name><tp:taxon-name-part taxon-name-part-type="family">Megophryidae</tp:taxon-name-part></tp:taxon-name>) from southwestern Sumatra, Indonesia.</article-title><source>Zootaxa</source><volume>4442</volume>: <fpage>389</fpage>–<lpage>412</lpage>. <ext-link xlink:type="simple" ext-link-type="doi" xlink:href="10.11646/zootaxa.4442.3.3">https://doi.org/10.11646/zootaxa.4442.3.3</ext-link></mixed-citation></ref><ref id="B61"><mixed-citation xmlns:xlink="http://www.w3.org/1999/xlink" xlink:type="simple"><person-group><name name-style="western"><surname>Li</surname><given-names>YL</given-names></name><name name-style="western"><surname>Jin</surname><given-names>MJ</given-names></name><name name-style="western"><surname>Zhao</surname><given-names>J</given-names></name><name name-style="western"><surname>Liu</surname><given-names>ZY</given-names></name><name name-style="western"><surname>Wang</surname><given-names>YY</given-names></name><name name-style="western"><surname>Pang</surname><given-names>H</given-names></name></person-group> (<year>2014</year>) <article-title>Description of two new species of the genus <italic><tp:taxon-name><tp:taxon-name-part taxon-name-part-type="genus">Megophrys</tp:taxon-name-part></tp:taxon-name></italic> (<tp:taxon-name><tp:taxon-name-part taxon-name-part-type="class">Amphibia</tp:taxon-name-part></tp:taxon-name>: <tp:taxon-name><tp:taxon-name-part taxon-name-part-type="order">Anura</tp:taxon-name-part></tp:taxon-name>: <tp:taxon-name><tp:taxon-name-part taxon-name-part-type="family">Megophryidae</tp:taxon-name-part></tp:taxon-name>) from Heishiding Nature Reserve, Fengkai, Guangdong, China, based on molecular and morphological data.</article-title><source>Zootaxa</source><volume>3795</volume>(<issue>4</issue>): <fpage>449</fpage>–<lpage>471</lpage>. <ext-link xlink:type="simple" ext-link-type="doi" xlink:href="10.11646/zootaxa.3795.4.5">https://doi.org/10.11646/zootaxa.3795.4.5</ext-link></mixed-citation></ref><ref id="B68"><mixed-citation xmlns:xlink="http://www.w3.org/1999/xlink" xlink:type="simple"><person-group><name name-style="western"><surname>Mahony</surname><given-names>S</given-names></name><name name-style="western"><surname>Teeling</surname><given-names>EC</given-names></name><name name-style="western"><surname>Biju</surname><given-names>SD</given-names></name></person-group> (<year>2013</year>) Three new species of horned frogs, <italic><tp:taxon-name><tp:taxon-name-part taxon-name-part-type="genus">Megophrys</tp:taxon-name-part></tp:taxon-name></italic> (<tp:taxon-name><tp:taxon-name-part taxon-name-part-type="class">Amphibia</tp:taxon-name-part></tp:taxon-name>: <tp:taxon-name><tp:taxon-name-part taxon-name-part-type="family">Megophryidae</tp:taxon-name-part></tp:taxon-name>), from northeast India, with a resolution to the identity of <italic><tp:taxon-name><tp:taxon-name-part taxon-name-part-type="genus">Megophrys</tp:taxon-name-part> <tp:taxon-name-part taxon-name-part-type="species">boettgeri</tp:taxon-name-part></tp:taxon-name></italic> populations reported from the region. Zootaxa 3722: 143. <ext-link xlink:type="simple" ext-link-type="doi" xlink:href="10.11646/zootaxa.3722.2.2">https://doi.org/10.11646/zootaxa.3722.2.2</ext-link></mixed-citation></ref><ref id="B117"><mixed-citation xmlns:xlink="http://www.w3.org/1999/xlink" xlink:type="simple"><person-group><name name-style="western"><surname>Wu</surname><given-names>YH</given-names></name><name name-style="western"><surname>Suwannapoom</surname><given-names>C</given-names></name><name name-style="western"><surname>Poyarkov Jr</surname><given-names>NA</given-names></name><name name-style="western"><surname>Chen</surname><given-names>JM</given-names></name><name name-style="western"><surname>Pawangkhanant</surname><given-names>P</given-names></name><name name-style="western"><surname>Xu</surname><given-names>K</given-names></name><name name-style="western"><surname>Jin</surname><given-names>JQ</given-names></name><name name-style="western"><surname>Murphy</surname><given-names>RW</given-names></name><name name-style="western"><surname>Che</surname><given-names>J</given-names></name></person-group> (<year>2019</year>) <article-title>A new species of the genus <italic><tp:taxon-name><tp:taxon-name-part taxon-name-part-type="genus">Xenophrys</tp:taxon-name-part></tp:taxon-name></italic> (<tp:taxon-name><tp:taxon-name-part taxon-name-part-type="order">Anura</tp:taxon-name-part></tp:taxon-name>: <tp:taxon-name><tp:taxon-name-part taxon-name-part-type="family">Megophryidae</tp:taxon-name-part></tp:taxon-name>) from northern Thailand.</article-title><source>Zoological Research</source><volume>40</volume>: <fpage>564</fpage>–<lpage>574</lpage>. <ext-link xlink:type="simple" ext-link-type="doi" xlink:href="10.24272/j.issn.2095-8137.2019.032">https://doi.org/10.24272/j.issn.2095-8137.2019.032</ext-link></mixed-citation></ref><ref id="B79"><mixed-citation xmlns:xlink="http://www.w3.org/1999/xlink" xlink:type="simple"><person-group><name name-style="western"><surname>Ohler</surname><given-names>A</given-names></name><name name-style="western"><surname>Swan</surname><given-names>SR</given-names></name><name name-style="western"><surname>Daltry</surname><given-names>JC</given-names></name></person-group> (<year>2002</year>) <article-title>A recent survey of the amphibian fauna of the Cardamom Mountains, Southwest Cambodia with descriptions of three new species.</article-title><source>Raffles Bulletin of Zoology, Singapore</source><volume>50</volume>(<issue>2</issue>): <fpage>465</fpage>–<lpage>481</lpage>.</mixed-citation></ref><ref id="B11"><mixed-citation xmlns:xlink="http://www.w3.org/1999/xlink" xlink:type="simple"><person-group><name name-style="western"><surname>Boulenger</surname><given-names>GA</given-names></name></person-group> (<year>1908</year>) <article-title>A revision of the oriental pelobatid batrachians (genus <italic><tp:taxon-name><tp:taxon-name-part taxon-name-part-type="genus">Megophrys</tp:taxon-name-part></tp:taxon-name></italic>).</article-title><source>Proceedings of the Zoological Society of London</source><volume>78</volume>(<issue>2</issue>): <fpage>407</fpage>–<lpage>430</lpage>. <ext-link xlink:type="simple" ext-link-type="doi" xlink:href="10.1111/j.1096-3642.1908.tb01852.x">https://doi.org/10.1111/j.1096-3642.1908.tb01852.x</ext-link></mixed-citation></ref><ref id="B122"><mixed-citation xmlns:xlink="http://www.w3.org/1999/xlink" xlink:type="simple"><person-group><name name-style="western"><surname>Ye</surname><given-names>CY</given-names></name><name name-style="western"><surname>Fei</surname><given-names>L</given-names></name><name name-style="western"><surname>Xie</surname><given-names>F</given-names></name></person-group> (<year>2007</year>) <article-title>A new species of <tp:taxon-name><tp:taxon-name-part taxon-name-part-type="family">Megophryidae</tp:taxon-name-part></tp:taxon-name><italic><tp:taxon-name><tp:taxon-name-part taxon-name-part-type="genus">Megophrys</tp:taxon-name-part> <tp:taxon-name-part taxon-name-part-type="species">baolongensis</tp:taxon-name-part></tp:taxon-name></italic> from China (<tp:taxon-name><tp:taxon-name-part taxon-name-part-type="class">Amphibia</tp:taxon-name-part></tp:taxon-name>, <tp:taxon-name><tp:taxon-name-part taxon-name-part-type="order">Anura</tp:taxon-name-part></tp:taxon-name>).</article-title><source>Herpetologica Sinica</source><volume>11</volume>: <fpage>38</fpage>–<lpage>41</lpage>. [In Chinese]</mixed-citation></ref><ref id="B28"><mixed-citation xmlns:xlink="http://www.w3.org/1999/xlink" xlink:type="simple"><person-group><name name-style="western"><surname>Fei</surname><given-names>L</given-names></name><name name-style="western"><surname>Ye</surname><given-names>CY</given-names></name></person-group> (<year>2016</year>) Amphibians of China, Volume 1. Science Press, Beijing, 611–735.</mixed-citation></ref><ref id="B32"><mixed-citation xmlns:xlink="http://www.w3.org/1999/xlink" xlink:type="simple"><person-group><name name-style="western"><surname>Fei</surname><given-names>L</given-names></name><name name-style="western"><surname>Hu</surname><given-names>SQ</given-names></name><name name-style="western"><surname>Ye</surname><given-names>CY</given-names></name><name name-style="western"><surname>Huang</surname><given-names>YZ</given-names></name></person-group> (<year>2009</year>) Fauna Sinica. <tp:taxon-name><tp:taxon-name-part taxon-name-part-type="class">Amphibia</tp:taxon-name-part></tp:taxon-name>. Volume 2. <tp:taxon-name><tp:taxon-name-part taxon-name-part-type="order">Anura</tp:taxon-name-part></tp:taxon-name>. Science Press, Beijing, 328–481. [In Chinese]</mixed-citation></ref><ref id="B45"><mixed-citation xmlns:xlink="http://www.w3.org/1999/xlink" xlink:type="simple"><person-group><name name-style="western"><surname>Inger</surname><given-names>RF</given-names></name><name name-style="western"><surname>Romer</surname><given-names>JD</given-names></name></person-group> (<year>1961</year>) <article-title>A new pelobatid frog of the genus <italic><tp:taxon-name><tp:taxon-name-part taxon-name-part-type="genus">Megophrys</tp:taxon-name-part></tp:taxon-name></italic> from Hong Kong. Fieldiana.</article-title><source>Zoology</source><volume>39</volume>(<issue>46</issue>): <fpage>533</fpage>–<lpage>538</lpage>. <ext-link xlink:type="simple" ext-link-type="doi" xlink:href="10.5962/bhl.title.3373">https://doi.org/10.5962/bhl.title.3373</ext-link></mixed-citation></ref><ref id="B93"><mixed-citation xmlns:xlink="http://www.w3.org/1999/xlink" xlink:type="simple"><person-group><name name-style="western"><surname>Shen</surname><given-names>YH</given-names></name></person-group> (<year>1994</year>) A new pelobatid toad of the genus <italic><tp:taxon-name><tp:taxon-name-part taxon-name-part-type="genus">Megophrys</tp:taxon-name-part></tp:taxon-name></italic> from China (<tp:taxon-name><tp:taxon-name-part taxon-name-part-type="order">Anura</tp:taxon-name-part></tp:taxon-name>: <tp:taxon-name><tp:taxon-name-part taxon-name-part-type="family">Pelobatidae</tp:taxon-name-part></tp:taxon-name>). In: Zoological Society of China (China Zoological Society, Institute of zoology, Chinese academy of sciences, School of life sciences, Peking University, Department of biological science and technology, Tsinghua university) The 60<sup>th</sup> Anniversary of the Foundation of the Zoological Society of China, Nanking (China), September 1994. China Science and Technology Publishing House, 603–606.</mixed-citation></ref><ref id="B94"><mixed-citation xmlns:xlink="http://www.w3.org/1999/xlink" xlink:type="simple"><person-group><name name-style="western"><surname>Shen</surname><given-names>YH</given-names></name><name name-style="western"><surname>Gu</surname><given-names>Q</given-names></name><name name-style="western"><surname>Liao</surname><given-names>CL</given-names></name></person-group> (<year>2013</year>) <article-title>Additional Record of <italic><tp:taxon-name><tp:taxon-name-part taxon-name-part-type="genus">Megophrys</tp:taxon-name-part> <tp:taxon-name-part taxon-name-part-type="species">caudoprocta</tp:taxon-name-part></tp:taxon-name></italic> (<tp:taxon-name><tp:taxon-name-part taxon-name-part-type="class">Amphibia</tp:taxon-name-part></tp:taxon-name>，<tp:taxon-name><tp:taxon-name-part taxon-name-part-type="family">Megophryidae</tp:taxon-name-part></tp:taxon-name>).</article-title><source>Chinese Journal of Zoology</source><volume>48</volume>(<issue>03</issue>): <fpage>351</fpage>–<lpage>356</lpage>. [In Chinese with English abstract]</mixed-citation></ref><ref id="B111"><mixed-citation xmlns:xlink="http://www.w3.org/1999/xlink" xlink:type="simple"><person-group><name name-style="western"><surname>Wang</surname><given-names>YY</given-names></name><name name-style="western"><surname>Zhao</surname><given-names>J</given-names></name><name name-style="western"><surname>Yang</surname><given-names>JH</given-names></name><name name-style="western"><surname>Zhou</surname><given-names>ZM</given-names></name><name name-style="western"><surname>Chen</surname><given-names>GL</given-names></name><name name-style="western"><surname>Liu</surname><given-names>Y</given-names></name></person-group> (<year>2014</year>) Morphology, molecular genetics, and bioacoustics support two new sympatric <italic><tp:taxon-name><tp:taxon-name-part taxon-name-part-type="genus">Megophrys</tp:taxon-name-part></tp:taxon-name></italic> (<tp:taxon-name><tp:taxon-name-part taxon-name-part-type="class">Amphibia</tp:taxon-name-part></tp:taxon-name>: <tp:taxon-name><tp:taxon-name-part taxon-name-part-type="order">Anura</tp:taxon-name-part></tp:taxon-name>: <tp:taxon-name><tp:taxon-name-part taxon-name-part-type="family">Megophryidae</tp:taxon-name-part></tp:taxon-name>) species in Southeast China. PLoS ONE 9: e93075. <ext-link xlink:type="simple" ext-link-type="doi" xlink:href="10.1371/journal.pone.0093075">https://doi.org/10.1371/journal.pone.0093075</ext-link></mixed-citation></ref><ref id="B26"><mixed-citation xmlns:xlink="http://www.w3.org/1999/xlink" xlink:type="simple"><person-group><name name-style="western"><surname>Fei</surname><given-names>L</given-names></name><name name-style="western"><surname>Ye</surname><given-names>CY</given-names></name></person-group> (<year>2001</year>) The Colour Handbook of the Amphibians of Sichuan, Science Press, Beijing, China, 138–151. [In Chinese]</mixed-citation></ref><ref id="B66"><mixed-citation xmlns:xlink="http://www.w3.org/1999/xlink" xlink:type="simple"><person-group><name name-style="western"><surname>Mahony</surname><given-names>S</given-names></name></person-group> (<year>2011</year>) <article-title>Two new species of <italic><tp:taxon-name><tp:taxon-name-part taxon-name-part-type="genus">Megophrys</tp:taxon-name-part></tp:taxon-name></italic> Kuhl and van Hasselt (<tp:taxon-name><tp:taxon-name-part taxon-name-part-type="class">Amphibia</tp:taxon-name-part></tp:taxon-name>: <tp:taxon-name><tp:taxon-name-part taxon-name-part-type="family">Megophryidae</tp:taxon-name-part></tp:taxon-name>), from western Thailand and southern Cambodia.</article-title><source>Zootaxa</source><volume>2734</volume>: <fpage>23</fpage>–<lpage>39</lpage>. <ext-link xlink:type="simple" ext-link-type="doi" xlink:href="10.11646/zootaxa.2734.1.2">https://doi.org/10.11646/zootaxa.2734.1.2</ext-link></mixed-citation></ref><ref id="B87"><mixed-citation xmlns:xlink="http://www.w3.org/1999/xlink" xlink:type="simple"><person-group><name name-style="western"><surname>Rao</surname><given-names>DQ</given-names></name><name name-style="western"><surname>Yang</surname><given-names>DT</given-names></name></person-group> (<year>1997</year>) <article-title>The karyotypes of <tp:taxon-name><tp:taxon-name-part taxon-name-part-type="subfamily">Megophryinae</tp:taxon-name-part></tp:taxon-name> (<tp:taxon-name><tp:taxon-name-part taxon-name-part-type="family">Pelobatidae</tp:taxon-name-part></tp:taxon-name>) with a discussion on their classification and phylogenetic relationships.</article-title><source>Asian Herpetological Research</source><volume>7</volume>: <fpage>93</fpage>–<lpage>102</lpage>. <ext-link xlink:type="simple" ext-link-type="doi" xlink:href="10.5962/bhl.part.18858">https://doi.org/10.5962/bhl.part.18858</ext-link></mixed-citation></ref><ref id="B46"><mixed-citation xmlns:xlink="http://www.w3.org/1999/xlink" xlink:type="simple"><person-group><name name-style="western"><surname>Inger</surname><given-names>RF</given-names></name><name name-style="western"><surname>Stuebing</surname><given-names>RB</given-names></name><name name-style="western"><surname>Lian</surname><given-names>TF</given-names></name></person-group> (<year>1995</year>) <article-title>New species and new records of Anurans from Boreno.</article-title><source>Raffles Bulletin of Zoology, Singapore</source><volume>43</volume>(<issue>1</issue>): <fpage>115</fpage>–<lpage>131</lpage>.</mixed-citation></ref><ref id="B78"><mixed-citation xmlns:xlink="http://www.w3.org/1999/xlink" xlink:type="simple"><person-group><name name-style="western"><surname>Oberhummer</surname><given-names>E</given-names></name><name name-style="western"><surname>Barten</surname><given-names>C</given-names></name><name name-style="western"><surname>Schweizer</surname><given-names>M</given-names></name><name name-style="western"><surname>Das</surname><given-names>I</given-names></name><name name-style="western"><surname>Haas</surname><given-names>A</given-names></name><name name-style="western"><surname>Hertwig</surname><given-names>ST</given-names></name></person-group> (<year>2014</year>) <article-title>Description of the tadpoles of three rare species of megophryid frogs (<tp:taxon-name><tp:taxon-name-part taxon-name-part-type="class">Amphibia</tp:taxon-name-part></tp:taxon-name>: <tp:taxon-name><tp:taxon-name-part taxon-name-part-type="order">Anura</tp:taxon-name-part></tp:taxon-name>: <tp:taxon-name><tp:taxon-name-part taxon-name-part-type="family">Megophryidae</tp:taxon-name-part></tp:taxon-name>) from Gunung Mulu, Sarawak, Malaysia.</article-title><source>Zootaxa</source><volume>3835</volume>: <fpage>59</fpage>–<lpage>79</lpage>. <ext-link xlink:type="simple" ext-link-type="doi" xlink:href="10.11646/zootaxa.3835.1.3">https://doi.org/10.11646/zootaxa.3835.1.3</ext-link></mixed-citation></ref><ref id="B44"><mixed-citation xmlns:xlink="http://www.w3.org/1999/xlink" xlink:type="simple"><person-group><name name-style="western"><surname>Inger</surname><given-names>RF</given-names></name></person-group> (<year>1989</year>) <article-title>Four new species of frogs from Borneo.</article-title><source>Malayan Nature Journal</source><volume>42</volume>: <fpage>229</fpage>–<lpage>243</lpage>.</mixed-citation></ref><ref id="B85"><mixed-citation xmlns:xlink="http://www.w3.org/1999/xlink" xlink:type="simple"><person-group><name name-style="western"><surname>Poyarkov</surname><given-names>NA</given-names></name><name name-style="western"><surname>Duong Jr</surname><given-names>TV</given-names></name><name name-style="western"><surname>Orlov</surname><given-names>NL</given-names></name><name name-style="western"><surname>Gogoleva</surname><given-names>SI</given-names></name><name name-style="western"><surname>Vassilieva</surname><given-names>AB</given-names></name><name name-style="western"><surname>Nguyen</surname><given-names>LT</given-names></name><name name-style="western"><surname>Nguyen</surname><given-names>VDH</given-names></name><name name-style="western"><surname>Nguyen</surname><given-names>SN</given-names></name><name name-style="western"><surname>Che</surname><given-names>J</given-names></name><name name-style="western"><surname>Mahony</surname><given-names>S</given-names></name></person-group> (<year>2017</year>) <article-title>Molecular, morphological and acoustic assessment of the genus <italic><tp:taxon-name><tp:taxon-name-part taxon-name-part-type="genus">Ophryophryne</tp:taxon-name-part></tp:taxon-name></italic> (<tp:taxon-name><tp:taxon-name-part taxon-name-part-type="order">Anura</tp:taxon-name-part></tp:taxon-name>, <tp:taxon-name><tp:taxon-name-part taxon-name-part-type="family">Megophryidae</tp:taxon-name-part></tp:taxon-name>) from Langbian Plateau, southern Vietnam, with description of a new species.</article-title><source>ZooKeys</source><volume>672</volume>: <fpage>49</fpage>–<lpage>120</lpage>. <ext-link xlink:type="simple" ext-link-type="doi" xlink:href="10.3897/zookeys.672.10624">https://doi.org/10.3897/zookeys.672.10624</ext-link></mixed-citation></ref><ref id="B105"><mixed-citation xmlns:xlink="http://www.w3.org/1999/xlink" xlink:type="simple"><person-group><name name-style="western"><surname>Tapley</surname><given-names>B</given-names></name><name name-style="western"><surname>Cutajar</surname><given-names>TP</given-names></name><name name-style="western"><surname>Mahony</surname><given-names>S</given-names></name><name name-style="western"><surname>Nguyen</surname><given-names>CT</given-names></name><name name-style="western"><surname>Dau</surname><given-names>VQ</given-names></name><name name-style="western"><surname>Luong</surname><given-names>AM</given-names></name><name name-style="western"><surname>Le</surname><given-names>DT</given-names></name><name name-style="western"><surname>Nguyen</surname><given-names>TT</given-names></name><name name-style="western"><surname>Nguyen</surname><given-names>TQ</given-names></name><name name-style="western"><surname>Portway</surname><given-names>C</given-names></name><name name-style="western"><surname>Luong</surname><given-names>HV</given-names></name><name name-style="western"><surname>Rowley</surname><given-names>JJL</given-names></name></person-group> (<year>2018</year>) <article-title>Two new and potentially highly threatened <italic><tp:taxon-name><tp:taxon-name-part taxon-name-part-type="genus">Megophrys</tp:taxon-name-part></tp:taxon-name></italic> Horned frogs (<tp:taxon-name><tp:taxon-name-part taxon-name-part-type="class">Amphibia</tp:taxon-name-part></tp:taxon-name>: <tp:taxon-name><tp:taxon-name-part taxon-name-part-type="family">Megophryidae</tp:taxon-name-part></tp:taxon-name>) from Indochina’s highest mountains.</article-title><source>Zootaxa</source><volume>4508</volume>: <fpage>301</fpage>–<lpage>333</lpage>. <ext-link xlink:type="simple" ext-link-type="doi" xlink:href="10.11646/zootaxa.4508.3.1">https://doi.org/10.11646/zootaxa.4508.3.1</ext-link></mixed-citation></ref><ref id="B119"><mixed-citation xmlns:xlink="http://www.w3.org/1999/xlink" xlink:type="simple"><person-group><name name-style="western"><surname>Yang</surname><given-names>JH</given-names></name><name name-style="western"><surname>Wang</surname><given-names>J</given-names></name><name name-style="western"><surname>Wang</surname><given-names>YY</given-names></name></person-group> (<year>2018</year>) <article-title>A new species of the genus <italic><tp:taxon-name><tp:taxon-name-part taxon-name-part-type="genus">Megophrys</tp:taxon-name-part></tp:taxon-name></italic> (<tp:taxon-name><tp:taxon-name-part taxon-name-part-type="order">Anura</tp:taxon-name-part></tp:taxon-name>: <tp:taxon-name><tp:taxon-name-part taxon-name-part-type="family">Megophryidae</tp:taxon-name-part></tp:taxon-name>) from Yunnan Province, China.</article-title><source>Zootaxa</source><volume>4413</volume>: <fpage>325</fpage>–<lpage>338</lpage>. <ext-link xlink:type="simple" ext-link-type="doi" xlink:href="10.11646/zootaxa.4413.2.5">https://doi.org/10.11646/zootaxa.4413.2.5</ext-link></mixed-citation></ref><ref id="B70"><mixed-citation xmlns:xlink="http://www.w3.org/1999/xlink" xlink:type="simple"><person-group><name name-style="western"><surname>Mahony</surname><given-names>S</given-names></name><name name-style="western"><surname>Kamei</surname><given-names>RG</given-names></name><name name-style="western"><surname>Teeling</surname><given-names>EC</given-names></name><name name-style="western"><surname>Biju</surname><given-names>SD</given-names></name></person-group> (<year>2018</year>) <article-title>Cryptic diversity within the <italic><tp:taxon-name><tp:taxon-name-part taxon-name-part-type="genus">Megophrys</tp:taxon-name-part> <tp:taxon-name-part taxon-name-part-type="species">major</tp:taxon-name-part></tp:taxon-name></italic> species group (<tp:taxon-name><tp:taxon-name-part taxon-name-part-type="class">Amphibia</tp:taxon-name-part></tp:taxon-name>: <tp:taxon-name><tp:taxon-name-part taxon-name-part-type="family">Megophryidae</tp:taxon-name-part></tp:taxon-name>) of the Asian horned frogs: Phylogenetic perspectives and a taxonomic revision of South Asian taxa, with descriptions of four new species.</article-title><source>Zootaxa</source><volume>4523</volume>: <fpage>1</fpage>–<lpage>96</lpage>. <ext-link xlink:type="simple" ext-link-type="doi" xlink:href="10.11646/zootaxa.4523.1.1">https://doi.org/10.11646/zootaxa.4523.1.1</ext-link></mixed-citation></ref><ref id="B64"><mixed-citation xmlns:xlink="http://www.w3.org/1999/xlink" xlink:type="simple"><person-group><name name-style="western"><surname>Liu</surname><given-names>CC</given-names></name><name name-style="western"><surname>Hu</surname><given-names>SQ</given-names></name><name name-style="western"><surname>Yang</surname><given-names>FH</given-names></name></person-group> (<year>1960</year>) <article-title><tp:taxon-name><tp:taxon-name-part taxon-name-part-type="class">Amphibia</tp:taxon-name-part></tp:taxon-name> of Yunnan collected in 1958. Acta Zoologica Sinica.</article-title><source>Beijing</source><volume>12</volume>: <fpage>149</fpage>–<lpage>174</lpage>. [In Chinese]</mixed-citation></ref><ref id="B30"><mixed-citation xmlns:xlink="http://www.w3.org/1999/xlink" xlink:type="simple"><person-group><name name-style="western"><surname>Fei</surname><given-names>L</given-names></name><name name-style="western"><surname>Ye</surname><given-names>C Y</given-names></name><name name-style="western"><surname>Huang</surname><given-names>Y Z</given-names></name></person-group> (<year>1990</year>) Keys to Chinese amphibians. Chongqing Branch, Publishing House of Science and Technology Literation Publishing House, Chongqing, 1–364.</mixed-citation></ref><ref id="B80"><mixed-citation xmlns:xlink="http://www.w3.org/1999/xlink" xlink:type="simple"><person-group><name name-style="western"><surname>Ohler</surname><given-names>A</given-names></name></person-group> (<year>2003</year>) <article-title>Revision of the genus <italic><tp:taxon-name><tp:taxon-name-part taxon-name-part-type="genus">Ophryophryne</tp:taxon-name-part></tp:taxon-name></italic> Boulenger, 1903 (<tp:taxon-name><tp:taxon-name-part taxon-name-part-type="family">Megophryidae</tp:taxon-name-part></tp:taxon-name>) with description of two new species.</article-title><source>Alytes</source><volume>21</volume>(<issue>1</issue>): <fpage>23</fpage>–<lpage>44</lpage>.</mixed-citation></ref><ref id="B27"><mixed-citation xmlns:xlink="http://www.w3.org/1999/xlink" xlink:type="simple"><person-group><name name-style="western"><surname>Fei</surname><given-names>L</given-names></name><name name-style="western"><surname>Ye</surname><given-names>CY</given-names></name></person-group> (<year>2005</year>) Two new species of <tp:taxon-name><tp:taxon-name-part taxon-name-part-type="family">Megophryidae</tp:taxon-name-part></tp:taxon-name> from China. In: Fei et al. (Ed.) The Key and Illustration of Chinese. Sichuan Publishing House of Science and Technology, Chongqing, China, 253–255. [In Chinese]</mixed-citation></ref><ref id="B112"><mixed-citation xmlns:xlink="http://www.w3.org/1999/xlink" xlink:type="simple"><person-group><name name-style="western"><surname>Wang</surname><given-names>J</given-names></name><name name-style="western"><surname>Liu</surname><given-names>ZY</given-names></name><name name-style="western"><surname>Lyu</surname><given-names>ZT</given-names></name><name name-style="western"><surname>Wang</surname><given-names>YY</given-names></name></person-group> (<year>2017a</year>) <article-title>A new species of the genus <italic><tp:taxon-name><tp:taxon-name-part taxon-name-part-type="genus">Megophrys</tp:taxon-name-part></tp:taxon-name></italic> (<tp:taxon-name><tp:taxon-name-part taxon-name-part-type="class">Amphibia</tp:taxon-name-part></tp:taxon-name>: <tp:taxon-name><tp:taxon-name-part taxon-name-part-type="order">Anura</tp:taxon-name-part></tp:taxon-name>: <tp:taxon-name><tp:taxon-name-part taxon-name-part-type="family">Megophryidae</tp:taxon-name-part></tp:taxon-name>) from an offshore island in Guangdong Province, southeastern China.</article-title><source>Zootaxa</source><volume>4324</volume>(<issue>3</issue>): <fpage>541</fpage>–<lpage>556</lpage>. <ext-link xlink:type="simple" ext-link-type="doi" xlink:href="10.11646/zootaxa.4324.3.8">https://doi.org/10.11646/zootaxa.4324.3.8</ext-link></mixed-citation></ref><ref id="B97"><mixed-citation xmlns:xlink="http://www.w3.org/1999/xlink" xlink:type="simple"><person-group><name name-style="western"><surname>Smith</surname><given-names>MA</given-names></name></person-group> (<year>1921</year>) <article-title>New or little-known reptiles and batrachians from southern Annam (Indochina).</article-title><source>Proceedings of the Zoological Society of London</source><volume>1921</volume>: <fpage>423</fpage>–<lpage>440</lpage>. <ext-link xlink:type="simple" ext-link-type="doi" xlink:href="10.1111/j.1096-3642.1921.tb03271.x">https://doi.org/10.1111/j.1096-3642.1921.tb03271.x</ext-link></mixed-citation></ref><ref id="B110"><mixed-citation xmlns:xlink="http://www.w3.org/1999/xlink" xlink:type="simple"><person-group><name name-style="western"><surname>Wang</surname><given-names>YY</given-names></name><name name-style="western"><surname>Zhang</surname><given-names>TD</given-names></name><name name-style="western"><surname>Zhao</surname><given-names>J</given-names></name><name name-style="western"><surname>Sung</surname><given-names>YH</given-names></name><name name-style="western"><surname>Yang</surname><given-names>JH</given-names></name><name name-style="western"><surname>Pang</surname><given-names>H</given-names></name><name name-style="western"><surname>Zhang</surname><given-names>Z</given-names></name></person-group> (<year>2012</year>) <article-title>Description of a new species of the genus <italic><tp:taxon-name><tp:taxon-name-part taxon-name-part-type="genus">Megophrys</tp:taxon-name-part></tp:taxon-name></italic> Günther, 1864 (<tp:taxon-name><tp:taxon-name-part taxon-name-part-type="class">Amphibia</tp:taxon-name-part></tp:taxon-name>: <tp:taxon-name><tp:taxon-name-part taxon-name-part-type="order">Anura</tp:taxon-name-part></tp:taxon-name>: <tp:taxon-name><tp:taxon-name-part taxon-name-part-type="family">Megophryidae</tp:taxon-name-part></tp:taxon-name>) from Mount Jinggang, China, based on molecular and morphological data.</article-title><source>Zootaxa</source><volume>3546</volume>: <fpage>53</fpage>–<lpage>67</lpage>. <ext-link xlink:type="simple" ext-link-type="doi" xlink:href="10.11646/zootaxa.3546.1.4">https://doi.org/10.11646/zootaxa.3546.1.4</ext-link></mixed-citation></ref><ref id="B77"><mixed-citation xmlns:xlink="http://www.w3.org/1999/xlink" xlink:type="simple"><person-group><name name-style="western"><surname>Munir</surname><given-names>M</given-names></name><name name-style="western"><surname>Hamidy</surname><given-names>A</given-names></name><name name-style="western"><surname>Matsui</surname><given-names>M</given-names></name><name name-style="western"><surname>Iskandar</surname><given-names>DT</given-names></name><name name-style="western"><surname>Sidik</surname><given-names>I</given-names></name><name name-style="western"><surname>Shimada</surname><given-names>T</given-names></name></person-group> (<year>2019</year>) <article-title>A new species of <italic><tp:taxon-name><tp:taxon-name-part taxon-name-part-type="genus">Megophrys</tp:taxon-name-part></tp:taxon-name></italic> Kuhl &amp; Van Hasselt (<tp:taxon-name><tp:taxon-name-part taxon-name-part-type="class">Amphibia</tp:taxon-name-part></tp:taxon-name>: <tp:taxon-name><tp:taxon-name-part taxon-name-part-type="family">Megophryidae</tp:taxon-name-part></tp:taxon-name>) from Borneo allied to <italic><tp:taxon-name><tp:taxon-name-part taxon-name-part-type="genus">M.</tp:taxon-name-part> <tp:taxon-name-part taxon-name-part-type="species">nasuta</tp:taxon-name-part></tp:taxon-name></italic> (Schlegel, 1858).</article-title><source>Zootaxa</source><volume>4679</volume>: <fpage>1</fpage>–<lpage>24</lpage>. <ext-link xlink:type="simple" ext-link-type="doi" xlink:href="10.11646/zootaxa.4679.1.1">https://doi.org/10.11646/zootaxa.4679.1.1</ext-link></mixed-citation></ref><ref id="B71"><mixed-citation xmlns:xlink="http://www.w3.org/1999/xlink" xlink:type="simple"><person-group><name name-style="western"><surname>Malkmus</surname><given-names>R</given-names></name><name name-style="western"><surname>Matsui</surname><given-names>M</given-names></name></person-group> (<year>1997</year>) <article-title><italic><tp:taxon-name><tp:taxon-name-part taxon-name-part-type="genus">Megophrys</tp:taxon-name-part> <tp:taxon-name-part taxon-name-part-type="species">kobayashii</tp:taxon-name-part></tp:taxon-name></italic>, ein neuer pelobatider Frosch vom Mount Kinabalu.</article-title><source><tp:taxon-name><tp:taxon-name-part taxon-name-part-type="suborder">Sauria</tp:taxon-name-part></tp:taxon-name>, Berlin</source><volume>19</volume>: <fpage>31</fpage>–<lpage>37</lpage>.</mixed-citation></ref><ref id="B84"><mixed-citation xmlns:xlink="http://www.w3.org/1999/xlink" xlink:type="simple"><person-group><name name-style="western"><surname>Pope</surname><given-names>CH</given-names></name></person-group> (<year>1929</year>) <article-title>Four new frogs from Fukien Province, China.</article-title><source>American Museum Novitates</source><volume>352</volume>: <fpage>1</fpage>–<lpage>5</lpage>.</mixed-citation></ref><ref id="B104"><mixed-citation xmlns:xlink="http://www.w3.org/1999/xlink" xlink:type="simple"><person-group><name name-style="western"><surname>Tapley</surname><given-names>B</given-names></name><name name-style="western"><surname>Cutajar</surname><given-names>T</given-names></name><name name-style="western"><surname>Mahony</surname><given-names>S</given-names></name><name name-style="western"><surname>Nguyen</surname><given-names>CT</given-names></name><name name-style="western"><surname>Dau</surname><given-names>VQ</given-names></name><name name-style="western"><surname>Nguyen</surname><given-names>TT</given-names></name><name name-style="western"><surname>Luong</surname><given-names>HV</given-names></name><name name-style="western"><surname>Rowley</surname><given-names>JJL</given-names></name></person-group> (<year>2017</year>) <article-title>The Vietnamese population of <italic><tp:taxon-name><tp:taxon-name-part taxon-name-part-type="genus">Megophrys</tp:taxon-name-part> <tp:taxon-name-part taxon-name-part-type="species">kuatunensis</tp:taxon-name-part></tp:taxon-name></italic> (<tp:taxon-name><tp:taxon-name-part taxon-name-part-type="class">Amphibia</tp:taxon-name-part></tp:taxon-name>: <tp:taxon-name><tp:taxon-name-part taxon-name-part-type="family">Megophryidae</tp:taxon-name-part></tp:taxon-name>) represents a new species of Asian horned frog from Vietnam and southern China.</article-title><source>Zootaxa</source><volume>4344</volume>(<issue>3</issue>): <fpage>465</fpage>–<lpage>492</lpage>. <ext-link xlink:type="simple" ext-link-type="doi" xlink:href="10.11646/zootaxa.4344.3.3">https://doi.org/10.11646/zootaxa.4344.3.3</ext-link></mixed-citation></ref><ref id="B62"><mixed-citation xmlns:xlink="http://www.w3.org/1999/xlink" xlink:type="simple"><person-group><name name-style="western"><surname>Li</surname><given-names>SZ</given-names></name><name name-style="western"><surname>Xu</surname><given-names>N</given-names></name><name name-style="western"><surname>Liu</surname><given-names>J</given-names></name><name name-style="western"><surname>Jiang</surname><given-names>JP</given-names></name><name name-style="western"><surname>Wei</surname><given-names>G</given-names></name><name name-style="western"><surname>Wang</surname><given-names>B</given-names></name></person-group> (<year>2018</year>) <article-title>A new species of the Asian toad genus <italic><tp:taxon-name><tp:taxon-name-part taxon-name-part-type="genus">Megophrys</tp:taxon-name-part></tp:taxon-name></italic><italic>sensu lato</italic> (<tp:taxon-name><tp:taxon-name-part taxon-name-part-type="class">Amphibia</tp:taxon-name-part></tp:taxon-name>: <tp:taxon-name><tp:taxon-name-part taxon-name-part-type="order">Anura</tp:taxon-name-part></tp:taxon-name>: <tp:taxon-name><tp:taxon-name-part taxon-name-part-type="family">Megophryidae</tp:taxon-name-part></tp:taxon-name>) from Guizhou Province, China.</article-title><source>Asian Herpetological Research</source><volume>9</volume>(<issue>4</issue>): <fpage>224</fpage>–<lpage>39</lpage>.</mixed-citation></ref><ref id="B100"><mixed-citation xmlns:xlink="http://www.w3.org/1999/xlink" xlink:type="simple"><person-group><name name-style="western"><surname>Stuart</surname><given-names>BL</given-names></name><name name-style="western"><surname>Chuaynkern</surname><given-names>Y</given-names></name><name name-style="western"><surname>Chan-ard</surname><given-names>T</given-names></name><name name-style="western"><surname>Inger</surname><given-names>RF</given-names></name></person-group> (<year>2006a</year>) Three new species of frogs and a new tadpole from eastern Thailand. Fieldiana Zoology, New Series 1543: 1–10. <ext-link xlink:type="simple" ext-link-type="doi" xlink:href="10.3158/0015-0754(2006)187[1:TNSOFA]2.0.CO;2">https://doi.org/10.3158/0015-0754(2006)187[1:TNSOFA]2.0.CO;2</ext-link></mixed-citation></ref><ref id="B124"><mixed-citation xmlns:xlink="http://www.w3.org/1999/xlink" xlink:type="simple"><person-group><name name-style="western"><surname>Zhang</surname><given-names>Y</given-names></name><name name-style="western"><surname>Li</surname><given-names>G</given-names></name><name name-style="western"><surname>Xiao</surname><given-names>N</given-names></name><name name-style="western"><surname>Li</surname><given-names>J</given-names></name><name name-style="western"><surname>Pan</surname><given-names>T</given-names></name><name name-style="western"><surname>Wang</surname><given-names>H</given-names></name><name name-style="western"><surname>Zhang</surname><given-names>B</given-names></name><name name-style="western"><surname>Zhou</surname><given-names>J</given-names></name></person-group> (<year>2017</year>) <article-title>A new species of the genus <italic><tp:taxon-name><tp:taxon-name-part taxon-name-part-type="genus">Megophrys</tp:taxon-name-part></tp:taxon-name></italic> (<tp:taxon-name><tp:taxon-name-part taxon-name-part-type="class">Amphibia</tp:taxon-name-part></tp:taxon-name>: <tp:taxon-name><tp:taxon-name-part taxon-name-part-type="order">Anura</tp:taxon-name-part></tp:taxon-name>: Megophryicae) from Libo County, Guizhou, China.</article-title><source>Asian Herpetological Research</source><volume>8</volume>: <fpage>75</fpage>–<lpage>85</lpage>.</mixed-citation></ref><ref id="B106"><mixed-citation xmlns:xlink="http://www.w3.org/1999/xlink" xlink:type="simple"><person-group><name name-style="western"><surname>Taylor</surname><given-names>EH</given-names></name></person-group> (<year>1920</year>) <article-title>Philippine <tp:taxon-name><tp:taxon-name-part taxon-name-part-type="class">Amphibia</tp:taxon-name-part></tp:taxon-name>.</article-title><source>Philippine Journal of Science</source><volume>16</volume>: <fpage>213</fpage>–<lpage>359</lpage>. <ext-link xlink:type="simple" ext-link-type="doi" xlink:href="10.5962/bhl.part.4751">https://doi.org/10.5962/bhl.part.4751</ext-link></mixed-citation></ref><ref id="B113"><mixed-citation xmlns:xlink="http://www.w3.org/1999/xlink" xlink:type="simple"><person-group><name name-style="western"><surname>Wang</surname><given-names>YE</given-names></name><name name-style="western"><surname>Liu</surname><given-names>BQ</given-names></name><name name-style="western"><surname>Jiang</surname><given-names>K</given-names></name><name name-style="western"><surname>Jin</surname><given-names>W</given-names></name><name name-style="western"><surname>Xu</surname><given-names>JN</given-names></name><name name-style="western"><surname>Wu</surname><given-names>CH</given-names></name></person-group> (<year>2017b</year>) <article-title>A new species of the Horn Toad of the genus <italic><tp:taxon-name><tp:taxon-name-part taxon-name-part-type="genus">Xenophrys</tp:taxon-name-part></tp:taxon-name></italic> from Zhejiang, China (<tp:taxon-name><tp:taxon-name-part taxon-name-part-type="class">Amphibia</tp:taxon-name-part></tp:taxon-name>: <tp:taxon-name><tp:taxon-name-part taxon-name-part-type="family">Megophryidae</tp:taxon-name-part></tp:taxon-name>).</article-title><source>Chinese Journal of Zoology</source><volume>52</volume>: <fpage>19</fpage>–<lpage>29</lpage>. [In Chinese with English abstract]</mixed-citation></ref><ref id="B67"><mixed-citation xmlns:xlink="http://www.w3.org/1999/xlink" xlink:type="simple"><person-group><name name-style="western"><surname>Mahony</surname><given-names>S</given-names></name><name name-style="western"><surname>Sengupta</surname><given-names>S</given-names></name><name name-style="western"><surname>Kamei</surname><given-names>RG</given-names></name><name name-style="western"><surname>Biju</surname><given-names>SD</given-names></name></person-group> (<year>2011</year>) <article-title>A new low altitude species of <italic><tp:taxon-name><tp:taxon-name-part taxon-name-part-type="genus">Megophrys</tp:taxon-name-part></tp:taxon-name></italic> Kuhl and van Hasselt (<tp:taxon-name><tp:taxon-name-part taxon-name-part-type="class">Amphibia</tp:taxon-name-part></tp:taxon-name>: <tp:taxon-name><tp:taxon-name-part taxon-name-part-type="family">Megophryidae</tp:taxon-name-part></tp:taxon-name>), from Assam, Northeast India.</article-title><source>Zootaxa</source><volume>3059</volume>: <fpage>36</fpage>–<lpage>46</lpage>. <ext-link xlink:type="simple" ext-link-type="doi" xlink:href="10.11646/zootaxa.3059.1.2">https://doi.org/10.11646/zootaxa.3059.1.2</ext-link></mixed-citation></ref><ref id="B98"><mixed-citation xmlns:xlink="http://www.w3.org/1999/xlink" xlink:type="simple"><person-group><name name-style="western"><surname>Stejneger</surname><given-names>L</given-names></name></person-group> (<year>1926</year>) <article-title>Two new tailless amphibians from western China.</article-title><source>Proceedings of the Biological Society of Washington</source><volume>39</volume>: <fpage>53</fpage>–<lpage>54</lpage>.</mixed-citation></ref><ref id="B74"><mixed-citation xmlns:xlink="http://www.w3.org/1999/xlink" xlink:type="simple"><person-group><name name-style="western"><surname>Messenger</surname><given-names>KR</given-names></name><name name-style="western"><surname>Dahn</surname><given-names>HA</given-names></name><name name-style="western"><surname>Liang</surname><given-names>YR</given-names></name><name name-style="western"><surname>Xie</surname><given-names>P</given-names></name><name name-style="western"><surname>Wang</surname><given-names>Y</given-names></name><name name-style="western"><surname>Lu</surname><given-names>CH</given-names></name></person-group> (<year>2019</year>) <article-title>A new species of the genus <italic><tp:taxon-name><tp:taxon-name-part taxon-name-part-type="genus">Megophrys</tp:taxon-name-part></tp:taxon-name></italic> Gunther, 1864 (<tp:taxon-name><tp:taxon-name-part taxon-name-part-type="class">Amphibia</tp:taxon-name-part></tp:taxon-name>: <tp:taxon-name><tp:taxon-name-part taxon-name-part-type="order">Anura</tp:taxon-name-part></tp:taxon-name>: <tp:taxon-name><tp:taxon-name-part taxon-name-part-type="family">Megophryidae</tp:taxon-name-part></tp:taxon-name>) from Mount Wuyi, China.</article-title><source>Zootaxa</source><volume>4554</volume>(<issue>2</issue>): <fpage>561</fpage>–<lpage>583</lpage>. <ext-link xlink:type="simple" ext-link-type="doi" xlink:href="10.11646/zootaxa.4554.2.9">https://doi.org/10.11646/zootaxa.4554.2.9</ext-link></mixed-citation></ref><ref id="B43"><mixed-citation xmlns:xlink="http://www.w3.org/1999/xlink" xlink:type="simple"><person-group><name name-style="western"><surname>Huang</surname><given-names>YZ</given-names></name><name name-style="western"><surname>Fei</surname><given-names>L</given-names></name></person-group> (<year>1981</year>) <article-title>Two new species of amphibians from Xizang.</article-title><source>Acta Zootaxonomica Sinica</source><volume>6</volume>: <fpage>211</fpage>–<lpage>15</lpage>. [in Chinese with English abstract]</mixed-citation></ref><ref id="B42"><mixed-citation xmlns:xlink="http://www.w3.org/1999/xlink" xlink:type="simple"><person-group><name name-style="western"><surname>Huang</surname><given-names>CM</given-names></name><name name-style="western"><surname>Lathrop</surname><given-names>A</given-names></name><name name-style="western"><surname>Murphy</surname><given-names>RW</given-names></name></person-group> (<year>1998</year>) <article-title>Translations of “Two new species of amphibian in Tibet” Huang and Fei 1981 and “Description of two new species of the genus <italic><tp:taxon-name><tp:taxon-name-part taxon-name-part-type="genus">Megophrys</tp:taxon-name-part></tp:taxon-name></italic>” Fei, Ye, and Huang 1995.</article-title><source>Smithsonian Herpetological Information Service</source><volume>118</volume>: <fpage>1</fpage>–<lpage>20</lpage>. <ext-link xlink:type="simple" ext-link-type="doi" xlink:href="10.5479/si.23317515.118.3">https://doi.org/10.5479/si.23317515.118.3</ext-link></mixed-citation></ref><ref id="B47"><mixed-citation xmlns:xlink="http://www.w3.org/1999/xlink" xlink:type="simple"><person-group><name name-style="western"><surname>Inger</surname><given-names>RF</given-names></name><name name-style="western"><surname>Iskandar</surname><given-names>DT</given-names></name></person-group> (<year>2005</year>) <article-title>A collection of amphibians from West Sumatra, with description of a new species of <italic><tp:taxon-name><tp:taxon-name-part taxon-name-part-type="genus">Megophrys</tp:taxon-name-part></tp:taxon-name></italic> (<tp:taxon-name><tp:taxon-name-part taxon-name-part-type="class">Amphibia</tp:taxon-name-part></tp:taxon-name>: <tp:taxon-name><tp:taxon-name-part taxon-name-part-type="order">Anura</tp:taxon-name-part></tp:taxon-name>). Raffles Bulletin of Zoology.</article-title><source>Singapore</source><volume>53</volume>: <fpage>133</fpage>–<lpage>142</lpage>.</mixed-citation></ref><ref id="B126"><mixed-citation xmlns:xlink="http://www.w3.org/1999/xlink" xlink:type="simple"><person-group><name name-style="western"><surname>Zhao</surname><given-names>J</given-names></name><name name-style="western"><surname>Yang</surname><given-names>JH</given-names></name><name name-style="western"><surname>Chen</surname><given-names>GL</given-names></name><name name-style="western"><surname>Chen</surname><given-names>CQ</given-names></name><name name-style="western"><surname>Wang</surname><given-names>YY</given-names></name></person-group> (<year>2014</year>) <article-title>Description of a new species of the genus <italic><tp:taxon-name><tp:taxon-name-part taxon-name-part-type="genus">Brachytarsophrys</tp:taxon-name-part></tp:taxon-name></italic> Tian and Hu, 1983 (<tp:taxon-name><tp:taxon-name-part taxon-name-part-type="class">Amphibia</tp:taxon-name-part></tp:taxon-name>: <tp:taxon-name><tp:taxon-name-part taxon-name-part-type="order">Anura</tp:taxon-name-part></tp:taxon-name>: <tp:taxon-name><tp:taxon-name-part taxon-name-part-type="family">Megophryidae</tp:taxon-name-part></tp:taxon-name>) from Southern China based on molecular and morphological data.</article-title><source>Asian Herpetological Research</source><volume>5</volume>(<issue>3</issue>): <fpage>150</fpage>–<lpage>160</lpage>. <ext-link xlink:type="simple" ext-link-type="doi" xlink:href="10.3724/SP.J.1245.2014.00150">https://doi.org/10.3724/SP.J.1245.2014.00150</ext-link></mixed-citation></ref><ref id="B49"><mixed-citation xmlns:xlink="http://www.w3.org/1999/xlink" xlink:type="simple"><person-group><name name-style="western"><surname>Jiang</surname><given-names>JP</given-names></name><name name-style="western"><surname>Ye</surname><given-names>CY</given-names></name><name name-style="western"><surname>Fei</surname><given-names>L</given-names></name></person-group> (<year>2008</year>) <article-title>A new horn toad <italic><tp:taxon-name><tp:taxon-name-part taxon-name-part-type="genus">Megophrys</tp:taxon-name-part> <tp:taxon-name-part taxon-name-part-type="species">sangzhiensis</tp:taxon-name-part></tp:taxon-name></italic> from Hunan, China (<tp:taxon-name><tp:taxon-name-part taxon-name-part-type="class">Amphibia</tp:taxon-name-part></tp:taxon-name>, <tp:taxon-name><tp:taxon-name-part taxon-name-part-type="order">Anura</tp:taxon-name-part></tp:taxon-name>).</article-title><source>Zoological Research</source><volume>29</volume>(<issue>2</issue>): <fpage>219</fpage>–<lpage>222</lpage>. <ext-link xlink:type="simple" ext-link-type="doi" xlink:href="10.3724/SP.J.1141.2008.00219">https://doi.org/10.3724/SP.J.1141.2008.00219</ext-link> [In Chinese with English abstract]</mixed-citation></ref><ref id="B72"><mixed-citation xmlns:xlink="http://www.w3.org/1999/xlink" xlink:type="simple"><person-group><name name-style="western"><surname>Mathew</surname><given-names>R</given-names></name><name name-style="western"><surname>Sen</surname><given-names>N</given-names></name></person-group> (<year>2007</year>) <article-title>Description of two new species of <italic><tp:taxon-name><tp:taxon-name-part taxon-name-part-type="genus">Megophrys</tp:taxon-name-part></tp:taxon-name></italic> (<tp:taxon-name><tp:taxon-name-part taxon-name-part-type="class">Amphibia</tp:taxon-name-part></tp:taxon-name>: <tp:taxon-name><tp:taxon-name-part taxon-name-part-type="order">Anura</tp:taxon-name-part></tp:taxon-name>: <tp:taxon-name><tp:taxon-name-part taxon-name-part-type="family">Megophryidae</tp:taxon-name-part></tp:taxon-name>) from North-east India.</article-title><source>Cobra</source><volume>1</volume>: <fpage>18</fpage>–<lpage>28</lpage>.</mixed-citation></ref><ref id="B109"><mixed-citation xmlns:xlink="http://www.w3.org/1999/xlink" xlink:type="simple"><person-group><name name-style="western"><surname>Tian</surname><given-names>YZ</given-names></name><name name-style="western"><surname>Sun</surname><given-names>A</given-names></name></person-group> (<year>1995</year>) <article-title>A new species of <italic><tp:taxon-name><tp:taxon-name-part taxon-name-part-type="genus">Megophrys</tp:taxon-name-part></tp:taxon-name></italic> from China (<tp:taxon-name><tp:taxon-name-part taxon-name-part-type="class">Amphibia</tp:taxon-name-part></tp:taxon-name>: <tp:taxon-name><tp:taxon-name-part taxon-name-part-type="family">Pelobatidae</tp:taxon-name-part></tp:taxon-name>).</article-title><source>Journal of Liupanshui Teachers College</source><volume>52</volume>(<issue>3</issue>): <fpage>11</fpage>–<lpage>15</lpage>. [In Chinese]</mixed-citation></ref><ref id="B114"><mixed-citation xmlns:xlink="http://www.w3.org/1999/xlink" xlink:type="simple"><person-group><name name-style="western"><surname>Wang</surname><given-names>L</given-names></name><name name-style="western"><surname>Deng</surname><given-names>XJ</given-names></name><name name-style="western"><surname>Liu</surname><given-names>Y</given-names></name><name name-style="western"><surname>Wu</surname><given-names>QQ</given-names></name><name name-style="western"><surname>Liu</surname><given-names>Z</given-names></name></person-group> (<year>2019a</year>) <article-title>A new species of the genus <italic><tp:taxon-name><tp:taxon-name-part taxon-name-part-type="genus">Megophrys</tp:taxon-name-part></tp:taxon-name></italic> (<tp:taxon-name><tp:taxon-name-part taxon-name-part-type="class">Amphibia</tp:taxon-name-part></tp:taxon-name>: <tp:taxon-name><tp:taxon-name-part taxon-name-part-type="order">Anura</tp:taxon-name-part></tp:taxon-name>: <tp:taxon-name><tp:taxon-name-part taxon-name-part-type="family">Megophryidae</tp:taxon-name-part></tp:taxon-name>) from Hunan, China.</article-title><source>Zootaxa</source><volume>4695</volume>(<issue>4</issue>): <fpage>301</fpage>–<lpage>330</lpage>. <ext-link xlink:type="simple" ext-link-type="doi" xlink:href="10.11646/zootaxa.4695.4.1">https://doi.org/10.11646/zootaxa.4695.4.1</ext-link></mixed-citation></ref><ref id="B101"><mixed-citation xmlns:xlink="http://www.w3.org/1999/xlink" xlink:type="simple"><person-group><name name-style="western"><surname>Stuart</surname><given-names>BL</given-names></name><name name-style="western"><surname>Sok</surname><given-names>K</given-names></name><name name-style="western"><surname>Neang</surname><given-names>T</given-names></name></person-group> (<year>2006b</year>) <article-title>A collection of amphibians and reptiles from hilly eastern Cambodia. Raffles Bulletin of Zoology.</article-title><source>Singapore</source><volume>54</volume>: <fpage>129</fpage>–<lpage>155</lpage>.</mixed-citation></ref><ref id="B75"><mixed-citation xmlns:xlink="http://www.w3.org/1999/xlink" xlink:type="simple"><person-group><name name-style="western"><surname>Mo</surname><given-names>XY</given-names></name><name name-style="western"><surname>Shen</surname><given-names>YH</given-names></name><name name-style="western"><surname>Li</surname><given-names>HH</given-names></name><name name-style="western"><surname>Wu</surname><given-names>MS</given-names></name></person-group> (<year>2010</year>) <article-title>A new species of <italic><tp:taxon-name><tp:taxon-name-part taxon-name-part-type="genus">Megophrys</tp:taxon-name-part></tp:taxon-name></italic> (<tp:taxon-name><tp:taxon-name-part taxon-name-part-type="class">Amphibia</tp:taxon-name-part></tp:taxon-name>: <tp:taxon-name><tp:taxon-name-part taxon-name-part-type="order">Anura</tp:taxon-name-part></tp:taxon-name>: <tp:taxon-name><tp:taxon-name-part taxon-name-part-type="family">Megophryidae</tp:taxon-name-part></tp:taxon-name>) from the northwestern Hunan Province, China.</article-title><source>Current Zoology</source><volume>56</volume>(<issue>4</issue>): <fpage>432</fpage>–<lpage>436</lpage>. <ext-link xlink:type="simple" ext-link-type="doi" xlink:href="10.1093/czoolo/56.4.432">https://doi.org/10.1093/czoolo/56.4.432</ext-link></mixed-citation></ref><ref id="B116"><mixed-citation xmlns:xlink="http://www.w3.org/1999/xlink" xlink:type="simple"><person-group><name name-style="western"><surname>Wang</surname><given-names>B</given-names></name><name name-style="western"><surname>Wu</surname><given-names>YQ</given-names></name><name name-style="western"><surname>Peng</surname><given-names>JW</given-names></name><name name-style="western"><surname>Shi</surname><given-names>SC</given-names></name><name name-style="western"><surname>Lu</surname><given-names>NN</given-names></name><name name-style="western"><surname>Wu</surname><given-names>J</given-names></name></person-group> (<year>2020</year>) <article-title>A new <italic><tp:taxon-name><tp:taxon-name-part taxon-name-part-type="genus">Megophrys</tp:taxon-name-part></tp:taxon-name></italic> Kuhl and Van Hasselt (<tp:taxon-name><tp:taxon-name-part taxon-name-part-type="class">Amphibia</tp:taxon-name-part></tp:taxon-name>: <tp:taxon-name><tp:taxon-name-part taxon-name-part-type="family">Megophryidae</tp:taxon-name-part></tp:taxon-name>) from southeastern China.</article-title><source>ZooKeys</source><volume>851</volume>: <fpage>113</fpage>–<lpage>164</lpage>. <ext-link xlink:type="simple" ext-link-type="doi" xlink:href="10.3897/zookeys.851.29107">https://doi.org/10.3897/zookeys.851.29107</ext-link></mixed-citation></ref><ref id="B120"><mixed-citation xmlns:xlink="http://www.w3.org/1999/xlink" xlink:type="simple"><person-group><name name-style="western"><surname>Ye</surname><given-names>CY</given-names></name><name name-style="western"><surname>Fei</surname><given-names>L</given-names></name></person-group> (<year>1992</year>) A new Pelobatid toad of the genus <italic><tp:taxon-name><tp:taxon-name-part taxon-name-part-type="genus">Megophrys</tp:taxon-name-part></tp:taxon-name></italic> from Xizang, China. Acta Herpetologica Sinica 1–2: 50–52. [In Chinese]</mixed-citation></ref><ref id="B29"><mixed-citation xmlns:xlink="http://www.w3.org/1999/xlink" xlink:type="simple"><person-group><name name-style="western"><surname>Fei</surname><given-names>L</given-names></name><name name-style="western"><surname>Ye</surname><given-names>CY</given-names></name><name name-style="western"><surname>Huang</surname><given-names>YZ</given-names></name></person-group> (<year>1983</year>) <article-title>Two new subspecies of <italic><tp:taxon-name><tp:taxon-name-part taxon-name-part-type="genus">Megophrys</tp:taxon-name-part> <tp:taxon-name-part taxon-name-part-type="species">omeimontis</tp:taxon-name-part></tp:taxon-name></italic> Liu from China (<tp:taxon-name><tp:taxon-name-part taxon-name-part-type="class">Amphibia</tp:taxon-name-part></tp:taxon-name>, <tp:taxon-name><tp:taxon-name-part taxon-name-part-type="family">Pelobatidae</tp:taxon-name-part></tp:taxon-name>).</article-title><source>Acta Herpetologica Sinica/Liangqi paxing dongwu yanjiu New Series</source><volume>2</volume>(<issue>2</issue>): <fpage>49</fpage>–<lpage>52</lpage>. [In Chinese with English abstract]</mixed-citation></ref></ref-list></tp:taxon-treatment>
