# Supplementary material for: Multiple data revealed two new species of the Asian horned toad Megophrys Kuhl & Van Hasselt, 1822 (Anura, Megophryidae) from the eastern corner of the Himalayas
Source: Zookeys. 2020 Oct 22;977:101–61. doi: 10.3897/zookeys.977.55693 (PMC7596021; doi:10.3897/zookeys.977.55693)
Supplement: XML Treatment for Megophrys cf. pachyproctus [file zookeys.977.55693-treatment3.xml]

<!DOCTYPE tp:taxon-treatment
  PUBLIC "-//TaxonX//DTD Taxonomic Treatment Publishing DTD v0 20100105//EN" "tax-treatment-NSO.dtd">
<tp:taxon-treatment xmlns:tp="http://www.plazi.org/taxpub"><tp:treatment-meta><kwd-group><label>Taxon classification</label><kwd><named-content xmlns:xlink="http://www.w3.org/1999/xlink" content-type="kingdom">Animalia</named-content></kwd><kwd><named-content xmlns:xlink="http://www.w3.org/1999/xlink" content-type="order">Anura</named-content></kwd><kwd><named-content xmlns:xlink="http://www.w3.org/1999/xlink" content-type="family">Megophryidae</named-content></kwd></kwd-group><mixed-citation publication-type="journal"><person-group><name><surname>Shi</surname><given-names>Shengchao</given-names></name><name><surname>Zhang</surname><given-names>Meihua</given-names></name><name><surname>Xie</surname><given-names>Feng</given-names></name><name><surname>Jiang</surname><given-names>Jianping</given-names></name><name><surname>Liu</surname><given-names>Wulin</given-names></name><name><surname>Li Ding</surname><given-names/></name><name><surname>Luan</surname><given-names>Li</given-names></name><name><surname>Wang</surname><given-names>Bin</given-names></name></person-group><article-title>Multiple data revealed two new species of the Asian horned toad <italic><tp:taxon-name><tp:taxon-name-part taxon-name-part-type="genus" reg="Megophrys">Megophrys</tp:taxon-name-part></tp:taxon-name></italic> Kuhl &amp; Van Hasselt, 1822 (<tp:taxon-name><tp:taxon-name-part taxon-name-part-type="order">Anura</tp:taxon-name-part></tp:taxon-name>, <tp:taxon-name><tp:taxon-name-part taxon-name-part-type="family">Megophryidae</tp:taxon-name-part></tp:taxon-name>) from the eastern corner of the Himalayas</article-title><source>Zookeys</source><day>22</day><month>10</month><year>2020</year><volume>977</volume><fpage>101</fpage><lpage>161</lpage><pub-id pub-id-type="doi">10.3897/zookeys.977.55693</pub-id></mixed-citation></tp:treatment-meta><tp:nomenclature><tp:taxon-name><object-id xmlns:xlink="http://www.w3.org/1999/xlink" content-type="arpha" xlink:type="simple">636D8655-349B-50B5-B431-68A80A619A2E</object-id>
              <tp:taxon-name-part taxon-name-part-type="genus" reg="Megophrys">Megophrys</tp:taxon-name-part>
              <tp:taxon-name-part taxon-name-part-type="uncertainty-rank">cf.</tp:taxon-name-part>
              <tp:taxon-name-part taxon-name-part-type="species" reg="pachyproctus">pachyproctus</tp:taxon-name-part>
            </tp:taxon-name><xref ref-type="fig" rid="F3">Figs 3C, H, M, R, W</xref><xref ref-type="fig" rid="F4">, 4B, E, H, K</xref><xref ref-type="fig" rid="F5">, 5C, H</xref><xref ref-type="fig" rid="F6">, 6C, G, K, O</xref><xref ref-type="fig" rid="F7">, 7</xref><xref ref-type="fig" rid="F10">, 10C, D, H, I</xref><xref ref-type="supplementary-material" rid="S2">, Suppl. material 2</xref><xref ref-type="table" rid="T1">: Figs S2, S5B, S5F; Tables 1</xref><xref ref-type="table" rid="T3">, 3</xref><xref ref-type="table" rid="T4">, 4</xref><xref ref-type="supplementary-material" rid="S1">, Suppl. material 1: Tables S1, S2, S3, S5</xref><tp:nomenclature-citation-list><tp:nomenclature-citation><tp:taxon-name>
                  <tp:taxon-name-part taxon-name-part-type="genus" reg="Megophrys">Megophrys</tp:taxon-name-part> <tp:taxon-name-part taxon-name-part-type="uncertainty-rank">cf.</tp:taxon-name-part> <tp:taxon-name-part taxon-name-part-type="species" reg="pachyproctus">pachyproctus</tp:taxon-name-part></tp:taxon-name><comment>Huang, 1981<sup><xref ref-type="fn" rid="en3">***</xref></sup></comment></tp:nomenclature-citation></tp:nomenclature-citation-list></tp:nomenclature><tp:treatment-sec sec-type="material" id="SECID0ETLAM"><title>Specimens examined.</title><p>Four adult males, CIB022017061805 (Figs <xref ref-type="fig" rid="F3">3C, H, M, R, W</xref>, <xref ref-type="fig" rid="F5">5C, H</xref>, <xref ref-type="fig" rid="F7">7</xref>), CIB201706MT04, CIB022016061806, CIB022017061807, collected from Bari village, Medog County, Tibet Autonomous Region, China (<named-content xmlns:xlink="http://www.w3.org/1999/xlink" content-type="dwc:verbatimCoordinates" xlink:type="simple"><named-content content-type="geo-json" specific-use="{&#34;type&#34;:&#34;Point&#34;,&#34;coordinates&#34;:[95.360160,29.329470]}" id="NCID0EIMAM" xlink:type="simple">29.32947°N, 95.36016°E</named-content></named-content>, 1780 m) by SC Shi and L Ding, on 18 June 2017. One adult male (CIBMT171056), four adult females in gravidity (CIBMT171052, CIBMT171057, CIBMT171058, CIBMT171054), and one male toadlet (CIBMT171059) were collected from vicinity of Renqingbeng Temple (<named-content xmlns:xlink="http://www.w3.org/1999/xlink" content-type="dwc:verbatimCoordinates" xlink:type="simple"><named-content content-type="geo-json" specific-use="{&#34;type&#34;:&#34;Point&#34;,&#34;coordinates&#34;:[95.361682,29.304832]}" id="NCID0EQMAM" xlink:type="simple">29.304832°N, 95.361682°E</named-content></named-content>, 2003 m) by SC Shi on 26 October 2017.</p></tp:treatment-sec><tp:treatment-sec sec-type="description" id="SECID0EVMAM"><title>Description of the representative (referred) specimen.</title><p>Adult male, CIB022017061805 (Figs <xref ref-type="fig" rid="F3">3C, H, M, R, W</xref>, <xref ref-type="fig" rid="F5">5C, H</xref>, <xref ref-type="fig" rid="F7">7</xref>). Measurements in mm. Body stout, relatively small size (<abbrev xmlns:xlink="http://www.w3.org/1999/xlink" xlink:title="snout-vent length" id="ABBRID0EHNAM" xlink:type="simple">SVL</abbrev> 34.8); protuberance beyond cloaca small, barely visible from ventral view, not swollen.</p><p>Head moderately large, wider than long (<abbrev xmlns:xlink="http://www.w3.org/1999/xlink" xlink:title="head width" id="ABBRID0ENNAM" xlink:type="simple">HW</abbrev> 12.3, <abbrev xmlns:xlink="http://www.w3.org/1999/xlink" xlink:title="head length" id="ABBRID0ERNAM" xlink:type="simple">HL</abbrev> 11.0, <abbrev xmlns:xlink="http://www.w3.org/1999/xlink" xlink:title="internal front of eyes" id="ABBRID0EVNAM" xlink:type="simple">IFE</abbrev> 6.5, <abbrev xmlns:xlink="http://www.w3.org/1999/xlink" xlink:title="internal back of eyes" id="ABBRID0EZNAM" xlink:type="simple">IBE</abbrev> 10.4); snout rounded in dorsal view, slightly projecting in profile, protruding beyond lower jaw; rostral appendage absent (<abbrev xmlns:xlink="http://www.w3.org/1999/xlink" xlink:title="snout length" id="ABBRID0E4NAM" xlink:type="simple">SL</abbrev> 4.6); canthus rostralis blunt; loreal region concave, dorsal surface of snout slightly concave; nostril oval, nearly in the middle of distance from snout to eye (<abbrev xmlns:xlink="http://www.w3.org/1999/xlink" xlink:title="nostril-snout length" id="ABBRID0EBOAM" xlink:type="simple">SN</abbrev> 2.2, <abbrev xmlns:xlink="http://www.w3.org/1999/xlink" xlink:title="eye-nostril length" id="ABBRID0EFOAM" xlink:type="simple">EN</abbrev> 2.3), distance between nostrils almost equal to distance between upper eyelids (IN 3.9, <abbrev xmlns:xlink="http://www.w3.org/1999/xlink" xlink:title="inter upper eyelid width" id="ABBRID0EJOAM" xlink:type="simple">IUE</abbrev> 3.8); tympanum smaller than half of eyes (<abbrev xmlns:xlink="http://www.w3.org/1999/xlink" xlink:title="eye length" id="ABBRID0ENOAM" xlink:type="simple">EL</abbrev> 4.5, <abbrev xmlns:xlink="http://www.w3.org/1999/xlink" xlink:title="largest tympanum diameter" id="ABBRID0EROAM" xlink:type="simple">TYD</abbrev> 1.8); eye-tympanum distance subequal to tympanum diameter (<abbrev xmlns:xlink="http://www.w3.org/1999/xlink" xlink:title="tympanum-eye distance" id="ABBRID0EVOAM" xlink:type="simple">TYE</abbrev> 1.7); tympanum irregular rounded, upper 1/3 conceal with supratympanic ridge; interorbital space flat, larger than upper eyelid (<abbrev xmlns:xlink="http://www.w3.org/1999/xlink" xlink:title="maximum upper eyelid width" id="ABBRID0EZOAM" xlink:type="simple">UEW</abbrev> 3.2); pineal ocellus not visible; vomerine ridges distinct, orientation of two ridges acutely angled, enlarged at ends where bearing several vomerine teeth; maxillary teeth present; tongue notched posteriorly, medial lingual process absent.</p><p>Forearm moderately long and wide, similar size of upper arms, shorter than hand (<abbrev xmlns:xlink="http://www.w3.org/1999/xlink" xlink:title="forearm length" id="ABBRID0E6OAM" xlink:type="simple">FAL</abbrev> 7.5, <abbrev xmlns:xlink="http://www.w3.org/1999/xlink" xlink:title="hand length" id="ABBRID0EDPAM" xlink:type="simple">HAL</abbrev> 9.6); fingers long and thin, with rudimentary webbing; narrow lateral fringes present on finger III, indistinct on other fingers; subarticular tubercles absent; inner and outer metacarpal tubercles mostly fused, large, with the size of base of finger I; finger length formula I &lt; II &lt; IV &lt; III; base of finger I strong, larger than base of finger II; tips of fingers slightly swollen, without pads (<abbrev xmlns:xlink="http://www.w3.org/1999/xlink" xlink:title="finger III width" id="ABBRID0EHPAM" xlink:type="simple">FIIIW</abbrev> 1.1).</p><p>Hindlimbs thin and long; tibio-tarsal articulation reaches middle eye; thighs shorter than shanks but longer than feet (<abbrev xmlns:xlink="http://www.w3.org/1999/xlink" xlink:title="thigh length" id="ABBRID0ENPAM" xlink:type="simple">TL</abbrev> 16.5, <abbrev xmlns:xlink="http://www.w3.org/1999/xlink" xlink:title="shank length" id="ABBRID0ERPAM" xlink:type="simple">SHL</abbrev> 17.2, <abbrev xmlns:xlink="http://www.w3.org/1999/xlink" xlink:title="foot length" id="ABBRID0EVPAM" xlink:type="simple">FOL</abbrev> 15.2, <abbrev xmlns:xlink="http://www.w3.org/1999/xlink" xlink:title="tarsal-foot length" id="ABBRID0EZPAM" xlink:type="simple">TFOL</abbrev> 24.0); toes long and thin, relative lengths I &lt; II &lt; V &lt; III &lt; IV, rudimentary webbed, with narrow lateral fringes, tips rounded, dermal ridges continuously present on ventral surface; subarticular tubercles absent; outer metatarsal tubercle tiny and rounded; inner metatarsal tubercle distinct (<abbrev xmlns:xlink="http://www.w3.org/1999/xlink" xlink:title="ength of the inner metatarsal tubercle" id="ABBRID0E4PAM" xlink:type="simple">IMT</abbrev> 1.6), nearly oval, partially fused with toe I.</p><p>Skin. Dorsal surface of head and body rough, densely scattered with small granules; temporal region and upper corner of mandible with rough granules; tympanum ring slightly raised; several small granules on edges of upper eyelids; supratympanic ridges extend from posterior upper eyelids to above forearm insertions, curving above tympanum, rear part thicker than the front; skin on flanks smoother than skin on dorsum, with several large warts and lesser granules; dorsolateral ridges distinct, irregularly stretch from above shoulder to near groin; a transverse skin ridge between upper eyelids; a near “V”-shaped skin ridge between shoulders, connected with the right dorsolateral ridge by a short skin ridge, a tubercle present near the end of “V”-shaped skin ridge; two oblique skin ridges connected with dorsolateral ridges at posterior; dorsal surface of upper arm covered with small granules in three rows from shoulder to elbow; small granules on dorsum of lower arm, hand, and hindlimbs, four transverse rows of granules on thighs and shanks; ventral surface of body and limbs smooth; pectoral glands small and rounded, with the size of first fingertip, close to axilla on chest; femoral glands small, closer to outer edge of knee than to cloaca.</p></tp:treatment-sec><tp:treatment-sec sec-type="Coloration in preservative" id="SECID0ECQAM"><title>Coloration in preservative.</title><p>(Fig. <xref ref-type="fig" rid="F3">3C, H, M, R, W</xref>). Dorsal surface of head gray; dorsal surface of body pale gray; a darker gray triangle bet between eyes, little lighter in center, anterior corners reach to near out edge of upper eyelids; area around dorsal skin ridges darker, no clear “X”-shaped markings on dorsum; tubercles on flanks white and edged with dark patches on one side; lateral surface of head mottled with pale gray and grayish white; a dark stripe extend from behind upper eyelid to behind corners of the mouth, thicker in the middle, and covers tympanum entirely; no long white stripe present on upper lip; two dark strips from eyes to upper lips, two short dark bands on upper lips before eyes; iris dark covered with silver pigments radiated from pupil; dorsal and lateral surface of limbs pale gray with darker transverse bands, one or two broad dark brown transverse bands on forearms, and four indistinct transverse bands on dorsal thighs and shanks, dorsal tarsal pale gray with three indistinct transverse bands, dorsal surface of fingers and toes also covered with several darker transverse bands; gular and chest dusty white; edge of lower mandible white with five brown patches, the pair corresponding to places between nasals and eyes are largest; a short longitudinal light brown stripe present in middle of throat, two pairs of faint brown patches beside the short longitudinal light brown stripe; a brown stripes extending from posterior end of jaws to base of forearms on both sides; skin around pectoral glands faint brown, three medium size faint brown patches present on dusty white upper abdomen, lower abdomen cream-white reticulated with dusty brown pigments, no large longitudinal dark patches present on ventral lateral abdomen; ventral surface of forelimbs and hindlimbs dusty brown, mottled with several irregular brown patches; pectoral and femoral glands cream-white; nuptial pad grayish black.</p></tp:treatment-sec><tp:treatment-sec sec-type="Coloration in life" id="SECID0EMQAM"><title>Coloration in life.</title><p>(Fig. <xref ref-type="fig" rid="F7">7</xref>). Markings as described in preservative; flanks, lateral sides of head, dorsal surface of head, body, and limbs light brown in general with orange-red granules; tympanum and stripes under eyes brown; several cream-white dots present on flanks; two dark brown transverse bands present on forearms; four dark brown transverse bands present on thighs, shanks, and tarsi; ventral surface of head, and abdomen grayish white basically, two large longitudinal brown present on lateral sides of abdomen; chest, ventral surface of hand, thigh, and feet flesh colored; skins around cloaca, on groin, and anterior, posterior and ventral thigh without orange patches; iris dark brown reticulated with dense golden pigments, pupil edged with diamond-shaped golden ring; nuptial pad gray.</p><fig id="F7" position="float" orientation="portrait"><object-id xmlns:xlink="http://www.w3.org/1999/xlink" content-type="doi" xlink:type="simple">10.3897/zookeys.977.55693.figure7</object-id><object-id xmlns:xlink="http://www.w3.org/1999/xlink" content-type="arpha" xlink:type="simple">F69AECDC-8736-524A-8D8B-1EB5556C54CA</object-id><label>Figure 7.</label><caption><p>The adult male CIB022017061805 of <tp:taxon-name><tp:taxon-name-part taxon-name-part-type="genus" reg="Megophrys">M.</tp:taxon-name-part> <tp:taxon-name-part taxon-name-part-type="uncertainty-rank">cf.</tp:taxon-name-part> <tp:taxon-name-part taxon-name-part-type="species" reg="pachyproctus">pachyproctus</tp:taxon-name-part></tp:taxon-name> in life. <bold>A</bold> dorsolateral view of body <bold>B</bold> ventral view of body <bold>C</bold> dorsolateral view of head <bold>D</bold> ventral view of hand <bold>E</bold> ventral view of foot.</p></caption><graphic xmlns:xlink="http://www.w3.org/1999/xlink" xlink:href="zookeys-977-101-g007.jpg" position="float" orientation="portrait" xlink:type="simple" id="oo_466658.jpg"><uri content-type="original_file" xlink:type="simple">https://binary.pensoft.net/fig/466658</uri></graphic></fig></tp:treatment-sec><tp:treatment-sec sec-type="Skull" id="SECID0E1RAM"><title>Skull.</title><p>(Fig. <xref ref-type="fig" rid="F5">5C, H</xref>). Skull weakly ossified, width 1.15× of length; maxillary overlapping with the quadratojugal; premaxillary and maxillary teeth weakly developed, most tooth separated from others by a distinct gap, 10/10 teeth present on left/right premaxillary, teeth absent on mandible; vomerine ridge moderate, few vomerine teeth weak, present on enlarged posterior end of vomerine ridge; nasal process of premaxilla protruding beyond skull; nasal bones separated from each other, half connected with sphenethmoid; sphenethmoid rough with curves and pits on dorsal and ventral surface, middle one third of front edge free from nasal bones, and protruding forward, separated from premaxilla; frontoparietal divided by a distinctly open sagittal suture , slightly wider posteriorly; anterior fontanelle small, slightly wider sagittal suture; front and rear part of frontoparietal almost equally wide; posterior edge of exoccipitals posterior to the line connecting conjunctions of quadratojugal and mandible; pterygoid moderate; anterior process of squamosal slender and sharp, tip closer to the junction of pterygoid and quadratojugal than its base, posterior process present; front part of prootic smooth, rear part rough, separated from exoccipitals; anterior process of parasphenoid in shape of fusiform, anterior part not raised above sphenethmoid, conjunction of parasphenoid anterior process meet with sphenethmoid narrow, width ca. half the constriction near its base; columella auris short.</p></tp:treatment-sec><tp:treatment-sec sec-type="variation" id="SECID0EESAM"><title>Variation.</title><p>(Suppl. material <xref ref-type="supplementary-material" rid="S2">2</xref>: Fig. S2). The topotypes have the following differences: tympanum diameter/eye diameter ratio varies from 0.40 to 0.60 for adults, 0.36 for the juvenile CIBMT171059; skin ridges between dorsolateral ridges on dorsum vary in configuration, i.e., “&gt; &lt;” (CIB022016061806) and “&gt;” (CIB022017061807); and specimen CIB022017061807 with orange-red patches on groin, and flanks stained with orange-red. The three skulls similar in morphology (e.g., premaxillary and maxillary teeth weak; the nasal bones half connected with sphenethmoid; the sphenethmoid rough and protruding forward; tip of anterior process of parasphenoid narrow), but possessing following variation: vomerine teeth only present on left vomerine ridge of CIBMT171056; sagittal suture of CIBMT171056 partially occlusive near the center.</p></tp:treatment-sec><tp:treatment-sec sec-type="description" id="SECID0ESSAM"><title>Secondary sexual characters.</title><p>Adult female with larger body size, average 1.17× of males. Male with gray nuptial pad on inner first finger, spines on nuptial pad dense and small; single subgular vocal sac; vocal sac opening small, slit like; lineae musculinae absent.</p></tp:treatment-sec><tp:treatment-sec sec-type="Bioacoustics" id="SECID0EXSAM"><title>Bioacoustics.</title><p>(Fig. <xref ref-type="fig" rid="F4">4B, E, H, K</xref>; Tables <xref ref-type="table" rid="T4">4</xref>; Suppl. material <xref ref-type="supplementary-material" rid="S1">1</xref>: Table S3). A total of 15 call groups and 82 calls were analyzed. Average dominant frequency of calls moderate, 3.2 kHz (3.2–3.3 kHz); call repetition rate moderate, average 0.9 calls per seconds; call interval long, average 493–720 ms; call groups with average 10.8 calls; call duration long (average 746 ms), and with lots of notes (average 42.1). To human ears, sound like pebbles hitting ground continuously.</p></tp:treatment-sec><tp:treatment-sec sec-type="Tadpole" id="SECID0ENTAM"><title>Tadpole.</title><p>(Fig. <xref ref-type="fig" rid="F6">6C, G, K, O</xref>; Suppl. material <xref ref-type="supplementary-material" rid="S1">1</xref>: Table S2). Description based on measurements and observation of tadpole specimen CIBMT20170611 at stage 25. Measurements in mm. Body 6.1, elongated; head slightly narrower than trunk; oral disk large, funnel like, positioned anterior-dorsal, width 1.6× of body width; 4 rows of oval submarginal papillae on middle lower lip, 3 rows of oval submarginal papillae on both sides of upper lips; all these papillae range towards oral cavity; keratodonts absent; nares much closer to eyes than tip of snout (<abbrev xmlns:xlink="http://www.w3.org/1999/xlink" xlink:title="rostro-narial distance" id="ABBRID0E6TAM" xlink:type="simple">RN</abbrev>/<abbrev xmlns:xlink="http://www.w3.org/1999/xlink" xlink:title="naris-eye distance" id="ABBRID0EDUAM" xlink:type="simple">NE</abbrev> 3.8); eyes round, positioned dorsolaterally; internarial distance (IND1.4) 85% of the interpupil distance (<abbrev xmlns:xlink="http://www.w3.org/1999/xlink" xlink:title="interpupilar distance" id="ABBRID0EHUAM" xlink:type="simple">PP</abbrev> 1.63); spiracle mostly in left side of body, in right-handed helix from ventral view, the spiracular tube not protruding beyond body wall, positioned 63% of the distance between tip of the snout and trunk-tail junction, and below the horizontal mid trunk line; tail accounts 68% of total length; dorsal fin arise above trunk-tail junction, 38% of maximum body height; ventral fin connected to the trunk, with lesser height than dorsal fin, 31% of maximum body height; anal siphon opens medially; maximum tail muscle height 72% of maximum body height, maximum tail muscle width 53% of maximum body width; eleven small curves present on both lateral side of tail muscle.</p><p>When alive, dorsal body and tail basically with yellow-brown pigmentation; two golden spots in size of eyes present on dorsolateral mid body. In preservation, dorsal body, and most part of lateral tail with brown pigmentation; ventral body and tail fin semitransparent; lateral body and tail with pigmentation, but lower fin and ventral body barely pigmented.</p></tp:treatment-sec><tp:treatment-sec sec-type="comparisons" id="SECID0EMUAM"><title>Comparison.</title><p>By having relative smaller body size (males 33.6–36.6, n = 5; females 40.6–42.8, n = 4; measurements in mm), <tp:taxon-name><tp:taxon-name-part taxon-name-part-type="genus" reg="Megophrys">Megophrys</tp:taxon-name-part> <tp:taxon-name-part taxon-name-part-type="uncertainty-rank">cf.</tp:taxon-name-part> <tp:taxon-name-part taxon-name-part-type="species" reg="pachyproctus">pachyproctus</tp:taxon-name-part></tp:taxon-name> differs from <tp:taxon-name><tp:taxon-name-part taxon-name-part-type="genus" reg="Megophrys">M.</tp:taxon-name-part> <tp:taxon-name-part taxon-name-part-type="species" reg="medogensis">medogensis</tp:taxon-name-part></tp:taxon-name> (males 57.2–68.7, n = 21), <tp:taxon-name><tp:taxon-name-part taxon-name-part-type="genus" reg="Megophrys">M.</tp:taxon-name-part> <tp:taxon-name-part taxon-name-part-type="species" reg="caudoprocta">caudoprocta</tp:taxon-name-part></tp:taxon-name> (males 70.8–81.3, n = 4); <tp:taxon-name><tp:taxon-name-part taxon-name-part-type="genus" reg="Megophrys">M.</tp:taxon-name-part> <tp:taxon-name-part taxon-name-part-type="species" reg="hoanglienensis">hoanglienensis</tp:taxon-name-part></tp:taxon-name> (males 37.4–47.6, n = 11), <tp:taxon-name><tp:taxon-name-part taxon-name-part-type="genus" reg="Megophrys">M.</tp:taxon-name-part> <tp:taxon-name-part taxon-name-part-type="species" reg="jingdongensis">jingdongensis</tp:taxon-name-part></tp:taxon-name> (males 53.0–56.5, n = 3), <tp:taxon-name><tp:taxon-name-part taxon-name-part-type="genus" reg="Megophrys">M.</tp:taxon-name-part> <tp:taxon-name-part taxon-name-part-type="species" reg="liboensis">liboensis</tp:taxon-name-part></tp:taxon-name> (males 61.6–62.9, n = 4), <tp:taxon-name><tp:taxon-name-part taxon-name-part-type="genus" reg="Megophrys">M.</tp:taxon-name-part> <tp:taxon-name-part taxon-name-part-type="species" reg="omeimontis">omeimontis</tp:taxon-name-part></tp:taxon-name> (males 56.0–59.5, n = 10), <tp:taxon-name><tp:taxon-name-part taxon-name-part-type="genus" reg="Megophrys">M.</tp:taxon-name-part> <tp:taxon-name-part taxon-name-part-type="species" reg="aceras">aceras</tp:taxon-name-part></tp:taxon-name> (males 55.8–62.4, n = 6); <tp:taxon-name><tp:taxon-name-part taxon-name-part-type="genus" reg="Megophrys">M.</tp:taxon-name-part> <tp:taxon-name-part taxon-name-part-type="species" reg="ancrae">ancrae</tp:taxon-name-part></tp:taxon-name> (males 39.1–45.3, n = 8), <tp:taxon-name><tp:taxon-name-part taxon-name-part-type="genus" reg="Megophrys">M.</tp:taxon-name-part> <tp:taxon-name-part taxon-name-part-type="species" reg="damrei">damrei</tp:taxon-name-part></tp:taxon-name> (male 57.1, n = 1), <tp:taxon-name><tp:taxon-name-part taxon-name-part-type="genus" reg="Megophrys">M.</tp:taxon-name-part> <tp:taxon-name-part taxon-name-part-type="species" reg="flavipunctata">flavipunctata</tp:taxon-name-part></tp:taxon-name> (males 56.9–68.4, n = 4), <tp:taxon-name><tp:taxon-name-part taxon-name-part-type="genus" reg="Megophrys">M.</tp:taxon-name-part> <tp:taxon-name-part taxon-name-part-type="species" reg="glandulosa">glandulosa</tp:taxon-name-part></tp:taxon-name> (males 76.3–81.0, n = 10), <tp:taxon-name><tp:taxon-name-part taxon-name-part-type="genus" reg="Megophrys">M.</tp:taxon-name-part> <tp:taxon-name-part taxon-name-part-type="species" reg="himalayana">himalayana</tp:taxon-name-part></tp:taxon-name> (males 68.0–73.5, n = 6), <tp:taxon-name><tp:taxon-name-part taxon-name-part-type="genus" reg="Megophrys">M.</tp:taxon-name-part> <tp:taxon-name-part taxon-name-part-type="species" reg="lekaguli">lekaguli</tp:taxon-name-part></tp:taxon-name> (males 55.6–66.6, n = 8), <tp:taxon-name><tp:taxon-name-part taxon-name-part-type="genus" reg="Megophrys">M.</tp:taxon-name-part> <tp:taxon-name-part taxon-name-part-type="species" reg="major">major</tp:taxon-name-part></tp:taxon-name> (males 71.6–87.5, n = 12), <tp:taxon-name><tp:taxon-name-part taxon-name-part-type="genus" reg="Megophrys">M.</tp:taxon-name-part> <tp:taxon-name-part taxon-name-part-type="species" reg="mangshanensis">mangshanensis</tp:taxon-name-part></tp:taxon-name> (male 62.5, n = 1), <tp:taxon-name><tp:taxon-name-part taxon-name-part-type="genus" reg="Megophrys">M.</tp:taxon-name-part> <tp:taxon-name-part taxon-name-part-type="species" reg="maosonensis">maosonensis</tp:taxon-name-part></tp:taxon-name> (male 77, n = 1), <tp:taxon-name><tp:taxon-name-part taxon-name-part-type="genus" reg="Megophrys">M.</tp:taxon-name-part> <tp:taxon-name-part taxon-name-part-type="species" reg="megacephala">megacephala</tp:taxon-name-part></tp:taxon-name> (males 45.9–53.4, n = 12), <tp:taxon-name><tp:taxon-name-part taxon-name-part-type="genus" reg="Megophrys">M.</tp:taxon-name-part> <tp:taxon-name-part taxon-name-part-type="species" reg="monticola">monticola</tp:taxon-name-part></tp:taxon-name> (males 38.4–49.5, n = 17), <tp:taxon-name><tp:taxon-name-part taxon-name-part-type="genus" reg="Megophrys">M.</tp:taxon-name-part> <tp:taxon-name-part taxon-name-part-type="species" reg="periosa">periosa</tp:taxon-name-part></tp:taxon-name> (males 71.3–93.8, n = 12), <tp:taxon-name><tp:taxon-name-part taxon-name-part-type="genus" reg="Megophrys">M.</tp:taxon-name-part> <tp:taxon-name-part taxon-name-part-type="species" reg="robusta">robusta</tp:taxon-name-part></tp:taxon-name> (males 73.5–83.1, n = 6), <tp:taxon-name><tp:taxon-name-part taxon-name-part-type="genus" reg="Megophrys">M.</tp:taxon-name-part> <tp:taxon-name-part taxon-name-part-type="species" reg="longipes">longipes</tp:taxon-name-part></tp:taxon-name> (male 47, n = 1; female 65, n = 1), <tp:taxon-name><tp:taxon-name-part taxon-name-part-type="genus" reg="Megophrys">M.</tp:taxon-name-part> <tp:taxon-name-part taxon-name-part-type="species" reg="oreocrypta">oreocrypta</tp:taxon-name-part></tp:taxon-name> (female 94.9, n = 1), <tp:taxon-name><tp:taxon-name-part taxon-name-part-type="genus" reg="Megophrys">M.</tp:taxon-name-part> <tp:taxon-name-part taxon-name-part-type="species" reg="serchhipii">serchhipii</tp:taxon-name-part></tp:taxon-name> (male 37.1, n = 1), and <tp:taxon-name><tp:taxon-name-part taxon-name-part-type="genus" reg="Megophrys">M.</tp:taxon-name-part> <tp:taxon-name-part taxon-name-part-type="species" reg="takensis">takensis</tp:taxon-name-part></tp:taxon-name> (males 47.3–53.0, n = 3).</p><p>By having relative larger body size (males 33.6–36.6, n = 5; females 40.6–42.8, n = 4; measurements in mm), <tp:taxon-name><tp:taxon-name-part taxon-name-part-type="genus" reg="Megophrys">Megophrys</tp:taxon-name-part> <tp:taxon-name-part taxon-name-part-type="uncertainty-rank">cf.</tp:taxon-name-part> <tp:taxon-name-part taxon-name-part-type="species" reg="pachyproctus">pachyproctus</tp:taxon-name-part></tp:taxon-name> differs from <tp:taxon-name><tp:taxon-name-part taxon-name-part-type="genus" reg="Megophrys">M.</tp:taxon-name-part> <tp:taxon-name-part taxon-name-part-type="species" reg="zunhebotoensis">zunhebotoensis</tp:taxon-name-part></tp:taxon-name> (male 30.0, n = 1; female 39.0, n = 1), <tp:taxon-name><tp:taxon-name-part taxon-name-part-type="genus" reg="Megophrys">M.</tp:taxon-name-part> <tp:taxon-name-part taxon-name-part-type="species" reg="rubrimera">rubrimera</tp:taxon-name-part></tp:taxon-name> (males 26.7–30.5, n = 8), and <tp:taxon-name><tp:taxon-name-part taxon-name-part-type="genus" reg="Megophrys">M.</tp:taxon-name-part> <tp:taxon-name-part taxon-name-part-type="species" reg="angka">angka</tp:taxon-name-part></tp:taxon-name> (males 31.2–32.1, n = 2).</p><p>By tympanum present distinctly, <tp:taxon-name><tp:taxon-name-part taxon-name-part-type="genus" reg="Megophrys">Megophrys</tp:taxon-name-part> <tp:taxon-name-part taxon-name-part-type="uncertainty-rank">cf.</tp:taxon-name-part> <tp:taxon-name-part taxon-name-part-type="species" reg="pachyproctus">pachyproctus</tp:taxon-name-part></tp:taxon-name> differs from <tp:taxon-name><tp:taxon-name-part taxon-name-part-type="genus" reg="Megophrys">M.</tp:taxon-name-part> <tp:taxon-name-part taxon-name-part-type="species" reg="gigantica">gigantica</tp:taxon-name-part></tp:taxon-name>, <tp:taxon-name><tp:taxon-name-part taxon-name-part-type="genus" reg="Megophrys">M.</tp:taxon-name-part> <tp:taxon-name-part taxon-name-part-type="species" reg="nankiangensis">nankiangensis</tp:taxon-name-part></tp:taxon-name>, and <tp:taxon-name><tp:taxon-name-part taxon-name-part-type="genus" reg="Megophrys">M.</tp:taxon-name-part> <tp:taxon-name-part taxon-name-part-type="species" reg="shapingensis">shapingensis</tp:taxon-name-part></tp:taxon-name> (vs. absent or concealed in the latter).</p><p>By vomerine ridge and teeth present, <tp:taxon-name><tp:taxon-name-part taxon-name-part-type="genus" reg="Megophrys">Megophrys</tp:taxon-name-part> <tp:taxon-name-part taxon-name-part-type="uncertainty-rank">cf.</tp:taxon-name-part> <tp:taxon-name-part taxon-name-part-type="species" reg="pachyproctus">pachyproctus</tp:taxon-name-part></tp:taxon-name> differs from <tp:taxon-name><tp:taxon-name-part taxon-name-part-type="genus" reg="Megophrys">M.</tp:taxon-name-part> <tp:taxon-name-part taxon-name-part-type="species" reg="wawuensis">wawuensis</tp:taxon-name-part></tp:taxon-name> (vs. absent in the latter).</p><p>By maxillary teeth present, <tp:taxon-name><tp:taxon-name-part taxon-name-part-type="genus" reg="Megophrys">Megophrys</tp:taxon-name-part> <tp:taxon-name-part taxon-name-part-type="uncertainty-rank">cf.</tp:taxon-name-part> <tp:taxon-name-part taxon-name-part-type="species" reg="pachyproctus">pachyproctus</tp:taxon-name-part></tp:taxon-name> differs from <tp:taxon-name><tp:taxon-name-part taxon-name-part-type="genus" reg="Megophrys">M.</tp:taxon-name-part> <tp:taxon-name-part taxon-name-part-type="species" reg="elfina">elfina</tp:taxon-name-part></tp:taxon-name>, <tp:taxon-name><tp:taxon-name-part taxon-name-part-type="genus" reg="Megophrys">M.</tp:taxon-name-part> <tp:taxon-name-part taxon-name-part-type="species" reg="gerti">gerti</tp:taxon-name-part></tp:taxon-name>, <tp:taxon-name><tp:taxon-name-part taxon-name-part-type="genus" reg="Megophrys">M.</tp:taxon-name-part> <tp:taxon-name-part taxon-name-part-type="species" reg="hansi">hansi</tp:taxon-name-part></tp:taxon-name>, <tp:taxon-name><tp:taxon-name-part taxon-name-part-type="genus" reg="Megophrys">M.</tp:taxon-name-part> <tp:taxon-name-part taxon-name-part-type="species" reg="koui">koui</tp:taxon-name-part></tp:taxon-name>, <tp:taxon-name><tp:taxon-name-part taxon-name-part-type="genus" reg="Megophrys">M.</tp:taxon-name-part> <tp:taxon-name-part taxon-name-part-type="species" reg="microstoma">microstoma</tp:taxon-name-part></tp:taxon-name>, and <tp:taxon-name><tp:taxon-name-part taxon-name-part-type="genus" reg="Megophrys">M.</tp:taxon-name-part> <tp:taxon-name-part taxon-name-part-type="species" reg="synoria">synoria</tp:taxon-name-part></tp:taxon-name> (vs. absent in the latter).</p><p>By hind limbs long and head not wide and flat, <tp:taxon-name><tp:taxon-name-part taxon-name-part-type="genus" reg="Megophrys">Megophrys</tp:taxon-name-part> <tp:taxon-name-part taxon-name-part-type="uncertainty-rank">cf.</tp:taxon-name-part> <tp:taxon-name-part taxon-name-part-type="species" reg="pachyproctus">pachyproctus</tp:taxon-name-part></tp:taxon-name> differs from <tp:taxon-name><tp:taxon-name-part taxon-name-part-type="genus" reg="Megophrys">M.</tp:taxon-name-part> <tp:taxon-name-part taxon-name-part-type="species" reg="carinense">carinense</tp:taxon-name-part></tp:taxon-name>, <tp:taxon-name><tp:taxon-name-part taxon-name-part-type="genus" reg="Megophrys">M.</tp:taxon-name-part> <tp:taxon-name-part taxon-name-part-type="species" reg="chuannanensis">chuannanensis</tp:taxon-name-part></tp:taxon-name>, <tp:taxon-name><tp:taxon-name-part taxon-name-part-type="genus" reg="Megophrys">M.</tp:taxon-name-part> <tp:taxon-name-part taxon-name-part-type="species" reg="feae">feae</tp:taxon-name-part></tp:taxon-name>, <tp:taxon-name><tp:taxon-name-part taxon-name-part-type="genus" reg="Megophrys">M.</tp:taxon-name-part> <tp:taxon-name-part taxon-name-part-type="species" reg="intermedia">intermedia</tp:taxon-name-part></tp:taxon-name>, and <tp:taxon-name><tp:taxon-name-part taxon-name-part-type="genus" reg="Megophrys">M.</tp:taxon-name-part> <tp:taxon-name-part taxon-name-part-type="species" reg="popei">popei</tp:taxon-name-part></tp:taxon-name> (vs. hind limbs short and head flat wide in the latter).</p><p>By lacking a single, wide and flat palpebral projection on the edge of the upper eyelid, <tp:taxon-name><tp:taxon-name-part taxon-name-part-type="genus" reg="Megophrys">Megophrys</tp:taxon-name-part> <tp:taxon-name-part taxon-name-part-type="uncertainty-rank">cf.</tp:taxon-name-part> <tp:taxon-name-part taxon-name-part-type="species" reg="pachyproctus">pachyproctus</tp:taxon-name-part></tp:taxon-name> differs from <tp:taxon-name><tp:taxon-name-part taxon-name-part-type="genus" reg="Megophrys">M.</tp:taxon-name-part> <tp:taxon-name-part taxon-name-part-type="species" reg="lancip">lancip</tp:taxon-name-part></tp:taxon-name>, <tp:taxon-name><tp:taxon-name-part taxon-name-part-type="genus" reg="Megophrys">M.</tp:taxon-name-part> <tp:taxon-name-part taxon-name-part-type="species" reg="montana">montana</tp:taxon-name-part></tp:taxon-name>, <tp:taxon-name><tp:taxon-name-part taxon-name-part-type="genus" reg="Megophrys">M.</tp:taxon-name-part> <tp:taxon-name-part taxon-name-part-type="species" reg="parallela">parallela</tp:taxon-name-part></tp:taxon-name>, <tp:taxon-name><tp:taxon-name-part taxon-name-part-type="genus" reg="Megophrys">M.</tp:taxon-name-part> <tp:taxon-name-part taxon-name-part-type="species" reg="baluensis">baluensis</tp:taxon-name-part></tp:taxon-name>, <tp:taxon-name><tp:taxon-name-part taxon-name-part-type="genus" reg="Megophrys">M.</tp:taxon-name-part> <tp:taxon-name-part taxon-name-part-type="species" reg="edwardinae">edwardinae</tp:taxon-name-part></tp:taxon-name>, <tp:taxon-name><tp:taxon-name-part taxon-name-part-type="genus" reg="Megophrys">M.</tp:taxon-name-part> <tp:taxon-name-part taxon-name-part-type="species" reg="kobayashii">kobayashii</tp:taxon-name-part></tp:taxon-name>, <tp:taxon-name><tp:taxon-name-part taxon-name-part-type="genus" reg="Megophrys">M.</tp:taxon-name-part> <tp:taxon-name-part taxon-name-part-type="species" reg="ligayae">ligayae</tp:taxon-name-part></tp:taxon-name>, <tp:taxon-name><tp:taxon-name-part taxon-name-part-type="genus" reg="Megophrys">M.</tp:taxon-name-part> <tp:taxon-name-part taxon-name-part-type="species" reg="nasuta">nasuta</tp:taxon-name-part></tp:taxon-name>, and <tp:taxon-name><tp:taxon-name-part taxon-name-part-type="genus" reg="Megophrys">M.</tp:taxon-name-part> <tp:taxon-name-part taxon-name-part-type="species" reg="kalimantanensis">kalimantanensis</tp:taxon-name-part></tp:taxon-name> (vs. present in the latter).</p><p>By lacking rostral appendage, <tp:taxon-name><tp:taxon-name-part taxon-name-part-type="genus" reg="Megophrys">Megophrys</tp:taxon-name-part> <tp:taxon-name-part taxon-name-part-type="uncertainty-rank">cf.</tp:taxon-name-part> <tp:taxon-name-part taxon-name-part-type="species" reg="pachyproctus">pachyproctus</tp:taxon-name-part></tp:taxon-name> differs from <tp:taxon-name><tp:taxon-name-part taxon-name-part-type="genus" reg="Megophrys">M.</tp:taxon-name-part> <tp:taxon-name-part taxon-name-part-type="species" reg="stejnegeri">stejnegeri</tp:taxon-name-part></tp:taxon-name> (vs. having less rostral appendage in the latter).</p><p>By lacking a distinct horn-like tubercle at edge of upper eyelid, <tp:taxon-name><tp:taxon-name-part taxon-name-part-type="genus" reg="Megophrys">Megophrys</tp:taxon-name-part> <tp:taxon-name-part taxon-name-part-type="uncertainty-rank">cf.</tp:taxon-name-part> <tp:taxon-name-part taxon-name-part-type="species" reg="pachyproctus">pachyproctus</tp:taxon-name-part></tp:taxon-name> differs from <tp:taxon-name><tp:taxon-name-part taxon-name-part-type="genus" reg="Megophrys">M.</tp:taxon-name-part> <tp:taxon-name-part taxon-name-part-type="species" reg="dringi">dringi</tp:taxon-name-part></tp:taxon-name> (vs. present in the latter).</p><p>By vomerine teeth present, <tp:taxon-name><tp:taxon-name-part taxon-name-part-type="genus" reg="Megophrys">Megophrys</tp:taxon-name-part> <tp:taxon-name-part taxon-name-part-type="uncertainty-rank">cf.</tp:taxon-name-part> <tp:taxon-name-part taxon-name-part-type="species" reg="pachyproctus">pachyproctus</tp:taxon-name-part></tp:taxon-name> differ from <tp:taxon-name><tp:taxon-name-part taxon-name-part-type="genus" reg="Megophrys">M.</tp:taxon-name-part> <tp:taxon-name-part taxon-name-part-type="species" reg="vegrandis">vegrandis</tp:taxon-name-part></tp:taxon-name>, <tp:taxon-name><tp:taxon-name-part taxon-name-part-type="genus" reg="Megophrys">M.</tp:taxon-name-part> <tp:taxon-name-part taxon-name-part-type="species" reg="baolongensis">baolongensis</tp:taxon-name-part></tp:taxon-name>, <tp:taxon-name><tp:taxon-name-part taxon-name-part-type="genus" reg="Megophrys">M.</tp:taxon-name-part> <tp:taxon-name-part taxon-name-part-type="species" reg="binchuanensis">binchuanensis</tp:taxon-name-part></tp:taxon-name>, <tp:taxon-name><tp:taxon-name-part taxon-name-part-type="genus" reg="Megophrys">M.</tp:taxon-name-part> <tp:taxon-name-part taxon-name-part-type="species" reg="binlingensis">binlingensis</tp:taxon-name-part></tp:taxon-name>, <tp:taxon-name><tp:taxon-name-part taxon-name-part-type="genus" reg="Megophrys">M.</tp:taxon-name-part> <tp:taxon-name-part taxon-name-part-type="species" reg="boettgeri">boettgeri</tp:taxon-name-part></tp:taxon-name>, <tp:taxon-name><tp:taxon-name-part taxon-name-part-type="genus" reg="Megophrys">M.</tp:taxon-name-part> <tp:taxon-name-part taxon-name-part-type="species" reg="brachykolos">brachykolos</tp:taxon-name-part></tp:taxon-name>, <tp:taxon-name><tp:taxon-name-part taxon-name-part-type="genus" reg="Megophrys">M.</tp:taxon-name-part> <tp:taxon-name-part taxon-name-part-type="species" reg="cheni">cheni</tp:taxon-name-part></tp:taxon-name>, <tp:taxon-name><tp:taxon-name-part taxon-name-part-type="genus" reg="Megophrys">M.</tp:taxon-name-part> <tp:taxon-name-part taxon-name-part-type="species" reg="kuatunensis">kuatunensis</tp:taxon-name-part></tp:taxon-name>, <tp:taxon-name><tp:taxon-name-part taxon-name-part-type="genus" reg="Megophrys">M.</tp:taxon-name-part> <tp:taxon-name-part taxon-name-part-type="species" reg="lini">lini</tp:taxon-name-part></tp:taxon-name>, <tp:taxon-name><tp:taxon-name-part taxon-name-part-type="genus" reg="Megophrys">M.</tp:taxon-name-part> <tp:taxon-name-part taxon-name-part-type="species" reg="lishuiensis">lishuiensis</tp:taxon-name-part></tp:taxon-name>, <tp:taxon-name><tp:taxon-name-part taxon-name-part-type="genus" reg="Megophrys">M.</tp:taxon-name-part> <tp:taxon-name-part taxon-name-part-type="species" reg="minor">minor</tp:taxon-name-part></tp:taxon-name>, <tp:taxon-name><tp:taxon-name-part taxon-name-part-type="genus" reg="Megophrys">M.</tp:taxon-name-part> <tp:taxon-name-part taxon-name-part-type="species" reg="obesa">obesa</tp:taxon-name-part></tp:taxon-name>, <tp:taxon-name><tp:taxon-name-part taxon-name-part-type="genus" reg="Megophrys">M.</tp:taxon-name-part> <tp:taxon-name-part taxon-name-part-type="species" reg="palpebralespinosa">palpebralespinosa</tp:taxon-name-part></tp:taxon-name>, <tp:taxon-name><tp:taxon-name-part taxon-name-part-type="genus" reg="Megophrys">M.</tp:taxon-name-part> <tp:taxon-name-part taxon-name-part-type="species" reg="sangzhiensis">sangzhiensis</tp:taxon-name-part></tp:taxon-name>, <tp:taxon-name><tp:taxon-name-part taxon-name-part-type="genus" reg="Megophrys">M.</tp:taxon-name-part> <tp:taxon-name-part taxon-name-part-type="species" reg="shuichengensis">shuichengensis</tp:taxon-name-part></tp:taxon-name>, <tp:taxon-name><tp:taxon-name-part taxon-name-part-type="genus" reg="Megophrys">M.</tp:taxon-name-part> <tp:taxon-name-part taxon-name-part-type="species" reg="spinata">spinata</tp:taxon-name-part></tp:taxon-name>, <tp:taxon-name><tp:taxon-name-part taxon-name-part-type="genus" reg="Megophrys">M.</tp:taxon-name-part> <tp:taxon-name-part taxon-name-part-type="species" reg="tuberogranulata">tuberogranulata</tp:taxon-name-part></tp:taxon-name>, <tp:taxon-name><tp:taxon-name-part taxon-name-part-type="genus" reg="Megophrys">M.</tp:taxon-name-part> <tp:taxon-name-part taxon-name-part-type="species" reg="wuliangshanensis">wuliangshanensis</tp:taxon-name-part></tp:taxon-name>, <tp:taxon-name><tp:taxon-name-part taxon-name-part-type="genus" reg="Megophrys">M.</tp:taxon-name-part> <tp:taxon-name-part taxon-name-part-type="species" reg="wushanensis">wushanensis</tp:taxon-name-part></tp:taxon-name>, <tp:taxon-name><tp:taxon-name-part taxon-name-part-type="genus" reg="Megophrys">M.</tp:taxon-name-part> <tp:taxon-name-part taxon-name-part-type="species" reg="ombrophila">ombrophila</tp:taxon-name-part></tp:taxon-name>, <tp:taxon-name><tp:taxon-name-part taxon-name-part-type="genus" reg="Megophrys">M.</tp:taxon-name-part> <tp:taxon-name-part taxon-name-part-type="species" reg="leishanensis">leishanensis</tp:taxon-name-part></tp:taxon-name>, <tp:taxon-name><tp:taxon-name-part taxon-name-part-type="genus" reg="Megophrys">M.</tp:taxon-name-part> <tp:taxon-name-part taxon-name-part-type="species" reg="wugongensis">wugongensis</tp:taxon-name-part></tp:taxon-name>, <tp:taxon-name><tp:taxon-name-part taxon-name-part-type="genus" reg="Megophrys">M.</tp:taxon-name-part> <tp:taxon-name-part taxon-name-part-type="species" reg="mufumontana">mufumontana</tp:taxon-name-part></tp:taxon-name>, <tp:taxon-name><tp:taxon-name-part taxon-name-part-type="genus" reg="Megophrys">M.</tp:taxon-name-part> <tp:taxon-name-part taxon-name-part-type="species" reg="feii">feii</tp:taxon-name-part></tp:taxon-name>, <tp:taxon-name><tp:taxon-name-part taxon-name-part-type="genus" reg="Megophrys">M.</tp:taxon-name-part> <tp:taxon-name-part taxon-name-part-type="species" reg="auralensis">auralensis</tp:taxon-name-part></tp:taxon-name>, and <tp:taxon-name><tp:taxon-name-part taxon-name-part-type="genus" reg="Megophrys">M.</tp:taxon-name-part> <tp:taxon-name-part taxon-name-part-type="species" reg="huangshanensis">huangshanensis</tp:taxon-name-part></tp:taxon-name>, <tp:taxon-name><tp:taxon-name-part taxon-name-part-type="genus" reg="Megophrys">M.</tp:taxon-name-part> <tp:taxon-name-part taxon-name-part-type="species" reg="angka">angka</tp:taxon-name-part></tp:taxon-name>, <tp:taxon-name><tp:taxon-name-part taxon-name-part-type="genus" reg="Megophrys">M.</tp:taxon-name-part> <tp:taxon-name-part taxon-name-part-type="species" reg="shunhuangensis">shunhuangensis</tp:taxon-name-part></tp:taxon-name>, <tp:taxon-name><tp:taxon-name-part taxon-name-part-type="genus" reg="Megophrys">M.</tp:taxon-name-part> <tp:taxon-name-part taxon-name-part-type="species" reg="jiangi">jiangi</tp:taxon-name-part></tp:taxon-name>, and <tp:taxon-name><tp:taxon-name-part taxon-name-part-type="genus" reg="Megophrys">M.</tp:taxon-name-part> <tp:taxon-name-part taxon-name-part-type="species" reg="xianjuensis">xianjuensis</tp:taxon-name-part></tp:taxon-name> (vs. absent in the latter).</p><p>By relatively finger lengths I &lt; II &lt; IV &lt; III and nuptial pads present only on finger I, <tp:taxon-name><tp:taxon-name-part taxon-name-part-type="genus" reg="Megophrys">Megophrys</tp:taxon-name-part> <tp:taxon-name-part taxon-name-part-type="uncertainty-rank">cf.</tp:taxon-name-part> <tp:taxon-name-part taxon-name-part-type="species" reg="pachyproctus">pachyproctus</tp:taxon-name-part></tp:taxon-name> differs from <tp:taxon-name><tp:taxon-name-part taxon-name-part-type="genus" reg="Megophrys">M.</tp:taxon-name-part> <tp:taxon-name-part taxon-name-part-type="species" reg="nanlingensis">nanlingensis</tp:taxon-name-part></tp:taxon-name> (vs. relatively finger lengths II &lt; I &lt; IV &lt; III, nuptial pads and nuptial spines invisible in males during breeding season in the latter).</p><p>By toes with rudimentary webbing, <tp:taxon-name><tp:taxon-name-part taxon-name-part-type="genus" reg="Megophrys">Megophrys</tp:taxon-name-part> <tp:taxon-name-part taxon-name-part-type="uncertainty-rank">cf.</tp:taxon-name-part> <tp:taxon-name-part taxon-name-part-type="species" reg="pachyproctus">pachyproctus</tp:taxon-name-part></tp:taxon-name> differs from <tp:taxon-name><tp:taxon-name-part taxon-name-part-type="genus" reg="Megophrys">M.</tp:taxon-name-part> <tp:taxon-name-part taxon-name-part-type="species" reg="serchhipii">serchhipii</tp:taxon-name-part></tp:taxon-name> (vs. at least one fourth webbed in the latter).</p><p>By toes with narrow lateral fringes, <tp:taxon-name><tp:taxon-name-part taxon-name-part-type="genus" reg="Megophrys">Megophrys</tp:taxon-name-part> <tp:taxon-name-part taxon-name-part-type="uncertainty-rank">cf.</tp:taxon-name-part> <tp:taxon-name-part taxon-name-part-type="species" reg="pachyproctus">pachyproctus</tp:taxon-name-part></tp:taxon-name> differs from <tp:taxon-name><tp:taxon-name-part taxon-name-part-type="genus" reg="Megophrys">M.</tp:taxon-name-part> <tp:taxon-name-part taxon-name-part-type="species" reg="binchuanensis">binchuanensis</tp:taxon-name-part></tp:taxon-name>, <tp:taxon-name><tp:taxon-name-part taxon-name-part-type="genus" reg="Megophrys">M.</tp:taxon-name-part> <tp:taxon-name-part taxon-name-part-type="species" reg="cheni">cheni</tp:taxon-name-part></tp:taxon-name>, <tp:taxon-name><tp:taxon-name-part taxon-name-part-type="genus" reg="Megophrys">M.</tp:taxon-name-part> <tp:taxon-name-part taxon-name-part-type="species" reg="jingdongensis">jingdongensis</tp:taxon-name-part></tp:taxon-name>, <tp:taxon-name><tp:taxon-name-part taxon-name-part-type="genus" reg="Megophrys">M.</tp:taxon-name-part> <tp:taxon-name-part taxon-name-part-type="species" reg="lini">lini</tp:taxon-name-part></tp:taxon-name>, <tp:taxon-name><tp:taxon-name-part taxon-name-part-type="genus" reg="Megophrys">M.</tp:taxon-name-part> <tp:taxon-name-part taxon-name-part-type="species" reg="rubrimera">rubrimera</tp:taxon-name-part></tp:taxon-name>, <tp:taxon-name><tp:taxon-name-part taxon-name-part-type="genus" reg="Megophrys">M.</tp:taxon-name-part> <tp:taxon-name-part taxon-name-part-type="species" reg="shuichengensis">shuichengensis</tp:taxon-name-part></tp:taxon-name>, <tp:taxon-name><tp:taxon-name-part taxon-name-part-type="genus" reg="Megophrys">M.</tp:taxon-name-part> <tp:taxon-name-part taxon-name-part-type="species" reg="spinata">spinata</tp:taxon-name-part></tp:taxon-name>, <tp:taxon-name><tp:taxon-name-part taxon-name-part-type="genus" reg="Megophrys">M.</tp:taxon-name-part> <tp:taxon-name-part taxon-name-part-type="species" reg="feii">feii</tp:taxon-name-part></tp:taxon-name>, <tp:taxon-name><tp:taxon-name-part taxon-name-part-type="genus" reg="Megophrys">M.</tp:taxon-name-part> <tp:taxon-name-part taxon-name-part-type="species" reg="vegrandis">vegrandis</tp:taxon-name-part></tp:taxon-name>, and <tp:taxon-name><tp:taxon-name-part taxon-name-part-type="genus" reg="Megophrys">M.</tp:taxon-name-part> <tp:taxon-name-part taxon-name-part-type="species" reg="glandulosa">glandulosa</tp:taxon-name-part></tp:taxon-name> (vs. wide in the latter).</p><p>By dorsal skin rough but without spines, <tp:taxon-name><tp:taxon-name-part taxon-name-part-type="genus" reg="Megophrys">Megophrys</tp:taxon-name-part> <tp:taxon-name-part taxon-name-part-type="uncertainty-rank">cf.</tp:taxon-name-part> <tp:taxon-name-part taxon-name-part-type="species" reg="pachyproctus">pachyproctus</tp:taxon-name-part></tp:taxon-name> differs from the following species: <tp:taxon-name><tp:taxon-name-part taxon-name-part-type="genus" reg="Megophrys">M.</tp:taxon-name-part> <tp:taxon-name-part taxon-name-part-type="species" reg="vegrandis">vegrandis</tp:taxon-name-part></tp:taxon-name> (vs. smooth); <tp:taxon-name><tp:taxon-name-part taxon-name-part-type="genus" reg="Megophrys">M.</tp:taxon-name-part> <tp:taxon-name-part taxon-name-part-type="species" reg="medogensis">medogensis</tp:taxon-name-part></tp:taxon-name> (vs. smooth with small granules); <tp:taxon-name><tp:taxon-name-part taxon-name-part-type="genus" reg="Megophrys">M.</tp:taxon-name-part> <tp:taxon-name-part taxon-name-part-type="species" reg="daweimontis">daweimontis</tp:taxon-name-part></tp:taxon-name> (vs. smooth); <tp:taxon-name><tp:taxon-name-part taxon-name-part-type="genus" reg="Megophrys">M.</tp:taxon-name-part> <tp:taxon-name-part taxon-name-part-type="species" reg="fansipanensis">fansipanensis</tp:taxon-name-part></tp:taxon-name> (vs. smooth with small granules); <tp:taxon-name><tp:taxon-name-part taxon-name-part-type="genus" reg="Megophrys">M.</tp:taxon-name-part> <tp:taxon-name-part taxon-name-part-type="species" reg="oropedion">oropedion</tp:taxon-name-part></tp:taxon-name> (vs. smooth with small granules); <tp:taxon-name><tp:taxon-name-part taxon-name-part-type="genus" reg="Megophrys">M.</tp:taxon-name-part> <tp:taxon-name-part taxon-name-part-type="species" reg="parva">parva</tp:taxon-name-part></tp:taxon-name> (vs. smooth); <tp:taxon-name><tp:taxon-name-part taxon-name-part-type="genus" reg="Megophrys">M.</tp:taxon-name-part> <tp:taxon-name-part taxon-name-part-type="species" reg="zhangi">zhangi</tp:taxon-name-part></tp:taxon-name> (vs. smooth); and <tp:taxon-name><tp:taxon-name-part taxon-name-part-type="genus" reg="Megophrys">M.</tp:taxon-name-part> <tp:taxon-name-part taxon-name-part-type="species" reg="jiulianensis">jiulianensis</tp:taxon-name-part></tp:taxon-name> (vs. dorsal skin rough with spines).</p><p>By snout rounded in dorsal view and nuptial pad only present only on finger I, <tp:taxon-name><tp:taxon-name-part taxon-name-part-type="genus" reg="Megophrys">Megophrys</tp:taxon-name-part> <tp:taxon-name-part taxon-name-part-type="uncertainty-rank">cf.</tp:taxon-name-part> <tp:taxon-name-part taxon-name-part-type="species" reg="pachyproctus">pachyproctus</tp:taxon-name-part></tp:taxon-name> differs from <tp:taxon-name><tp:taxon-name-part taxon-name-part-type="genus" reg="Megophrys">M.</tp:taxon-name-part> <tp:taxon-name-part taxon-name-part-type="species" reg="dongguanensis">dongguanensis</tp:taxon-name-part></tp:taxon-name> (vs. snout pointed, nuptial pads present on the first two fingers in the latter).</p><p><tp:taxon-name><tp:taxon-name-part taxon-name-part-type="genus" reg="Megophrys">Megophrys</tp:taxon-name-part> <tp:taxon-name-part taxon-name-part-type="uncertainty-rank">cf.</tp:taxon-name-part> <tp:taxon-name-part taxon-name-part-type="species" reg="pachyproctus">pachyproctus</tp:taxon-name-part></tp:taxon-name> further differs from <tp:taxon-name><tp:taxon-name-part taxon-name-part-type="genus" reg="Megophrys">M.</tp:taxon-name-part> <tp:taxon-name-part taxon-name-part-type="species" reg="medogensis">medogensis</tp:taxon-name-part></tp:taxon-name> by the following characters: nuptial pads only present on finger I in males (vs. on the first two fingers in the latter); dorsal skin rough (vs. relatively smooth in the latter); vomerine ridge moderate, vomerine teeth weak (vs. both strong in the latter).</p><p>By having following characters of skull, <tp:taxon-name><tp:taxon-name-part taxon-name-part-type="genus" reg="Megophrys">Megophrys</tp:taxon-name-part> <tp:taxon-name-part taxon-name-part-type="uncertainty-rank">cf.</tp:taxon-name-part> <tp:taxon-name-part taxon-name-part-type="species" reg="pachyproctus">pachyproctus</tp:taxon-name-part></tp:taxon-name> differs from <tp:taxon-name><tp:taxon-name-part taxon-name-part-type="genus" reg="Megophrys">M.</tp:taxon-name-part> <tp:taxon-name-part taxon-name-part-type="species" reg="medogensis">medogensis</tp:taxon-name-part></tp:taxon-name>: skull weakly ossified, opening of anterior fontanelle present, sagittal suture distinctly open (vs. skull well ossified, opening of anterior fontanelle and sagittal suture occlusive in the latter); frontoparietal front equals rear (vs. distinctly wider in the latter); sphenethmoid rough with curves and pits, middle front edge protruding (vs. relatively smooth with few pits, truncate in the latter); exoccipitals posterior to the line connecting conjunctions of quadratojugal and mandible (vs. anterior in the latter); and columella auris short (vs. long in the latter).</p><p>By having following characters of bioacoustics, <tp:taxon-name><tp:taxon-name-part taxon-name-part-type="genus" reg="Megophrys">Megophrys</tp:taxon-name-part> <tp:taxon-name-part taxon-name-part-type="uncertainty-rank">cf.</tp:taxon-name-part> <tp:taxon-name-part taxon-name-part-type="species" reg="pachyproctus">pachyproctus</tp:taxon-name-part></tp:taxon-name> differs from <tp:taxon-name><tp:taxon-name-part taxon-name-part-type="genus" reg="Megophrys">M.</tp:taxon-name-part> <tp:taxon-name-part taxon-name-part-type="species" reg="medogensis">medogensis</tp:taxon-name-part></tp:taxon-name> (Tables <xref ref-type="table" rid="T3">3</xref>, Suppl. material <xref ref-type="supplementary-material" rid="S1">1</xref>: Table S5): call duration significantly much longer (491–889 ms vs. 121–241 ms; P &lt; 0.001); dominant frequency significantly higher (3.2–3.3kHz vs. 2.3–3.0 kHz; P &lt; 0.01); and call intervals significantly longer (493–720 ms vs. 153–254 ms; P &lt; 0.001).</p><p><tp:taxon-name><tp:taxon-name-part taxon-name-part-type="genus" reg="Megophrys">Megophrys</tp:taxon-name-part> <tp:taxon-name-part taxon-name-part-type="uncertainty-rank">cf.</tp:taxon-name-part> <tp:taxon-name-part taxon-name-part-type="species" reg="pachyproctus">pachyproctus</tp:taxon-name-part></tp:taxon-name> very resemble <tp:taxon-name><tp:taxon-name-part taxon-name-part-type="genus" reg="Megophrys">M.</tp:taxon-name-part> <tp:taxon-name-part taxon-name-part-type="species" reg="pachyproctus">pachyproctus</tp:taxon-name-part></tp:taxon-name> on morphology, but differs from the latter in the following characters: protuberance beyond cloaca small, barely visible from ventral view, not swollen (vs. protuberance present on vent beyond cloaca large, swollen, arc-shaped, can be seen on both dorsal and lateral view in the latter); inner metatarsal tubercle distinct partially fused with toe I (vs. inner metatarsal tubercle separate from base of toe I at a distance nearly twice its diameter in the latter). <tp:taxon-name><tp:taxon-name-part taxon-name-part-type="genus" reg="Megophrys">Megophrys</tp:taxon-name-part> <tp:taxon-name-part taxon-name-part-type="uncertainty-rank">cf.</tp:taxon-name-part> <tp:taxon-name-part taxon-name-part-type="species" reg="pachyproctus">pachyproctus</tp:taxon-name-part></tp:taxon-name> further differs from <tp:taxon-name><tp:taxon-name-part taxon-name-part-type="genus" reg="Megophrys">M.</tp:taxon-name-part> <tp:taxon-name-part taxon-name-part-type="species" reg="pachyproctus">pachyproctus</tp:taxon-name-part></tp:taxon-name> by having the following characters on skull morphology: premaxillary and maxillary teeth weak, separated from others by gaps (vs. strong, closely positioned with others in the latter); inner edge of nasal bones half contact with sphenethmoid (vs. mostly in the latter); sphenethmoid rough with curves and pits, middle front edge protruding (vs. relatively smooth with few pits, truncate in the latter); and conjunction of parasphenoid anterior process meet with sphenethmoid narrow, width ca. half the constriction near its base (vs. moderate, ca. three quarters in the latter).</p></tp:treatment-sec><tp:treatment-sec sec-type="distribution" id="SECID0EIACM"><title>Distribution and natural history.</title><p>This group is currently known at elevation from 1560 m to 2003 m in Medog County, Tibet Autonomous Region, China. It inhabits mountain streams of subtropical forests. During June, males call on branches and leaves of bushes near mountain stream with a distance at least three meters from others, where covered with dense broad leaf forests (Figs <xref ref-type="fig" rid="F10">10C, D, H, I</xref>, Suppl. material <xref ref-type="supplementary-material" rid="S2">2</xref>: Fig. S5B, S5F). Females collected during October were gravid with well-developed eggs, and also found on leaves of floor vegetation like <tp:taxon-name><tp:taxon-name-part taxon-name-part-type="genus" reg="Elatostema">Elatostema</tp:taxon-name-part></tp:taxon-name> species and ferns near small mountain streams. Distribution elevation overlap with <tp:taxon-name><tp:taxon-name-part taxon-name-part-type="genus" reg="Megophrys">M.</tp:taxon-name-part> <tp:taxon-name-part taxon-name-part-type="species" reg="medogensis">medogensis</tp:taxon-name-part></tp:taxon-name> at 1560 m, where a small stream pond was found to have tadpoles of three <tp:taxon-name><tp:taxon-name-part taxon-name-part-type="genus" reg="Megophrys">Megophrys</tp:taxon-name-part></tp:taxon-name> species on 18 June, including <tp:taxon-name><tp:taxon-name-part taxon-name-part-type="genus" reg="Megophrys">M.</tp:taxon-name-part> <tp:taxon-name-part taxon-name-part-type="species" reg="medogensis">medogensis</tp:taxon-name-part></tp:taxon-name> (at stage 42), <tp:taxon-name><tp:taxon-name-part taxon-name-part-type="genus" reg="Megophrys">Megophrys</tp:taxon-name-part> <tp:taxon-name-part taxon-name-part-type="uncertainty-rank">cf.</tp:taxon-name-part> <tp:taxon-name-part taxon-name-part-type="species" reg="pachyproctus">pachyproctus</tp:taxon-name-part></tp:taxon-name> (at stages 26–27), and <tp:taxon-name><tp:taxon-name-part taxon-name-part-type="genus" reg="Megophrys">Megophrys</tp:taxon-name-part> <tp:taxon-name-part taxon-name-part-type="species" reg="yeae">yeae</tp:taxon-name-part></tp:taxon-name> sp. nov. (at stages 28–35). <tp:taxon-name><tp:taxon-name-part taxon-name-part-type="genus" reg="Theloderma">Theloderma</tp:taxon-name-part></tp:taxon-name> sp. and <tp:taxon-name><tp:taxon-name-part taxon-name-part-type="genus" reg="Amolops">Amolops</tp:taxon-name-part> <tp:taxon-name-part taxon-name-part-type="species" reg="medogensis">medogensis</tp:taxon-name-part></tp:taxon-name> Li and Rao, 2005 were recorded at the same habitat.</p></tp:treatment-sec><tp:treatment-sec><!--Section generated to contain objects referenced in tp:taxon-treatment.--><fig id="F3" position="float" orientation="portrait"><object-id xmlns:xlink="http://www.w3.org/1999/xlink" content-type="doi" xlink:type="simple">10.3897/zookeys.977.55693.figure3</object-id><object-id xmlns:xlink="http://www.w3.org/1999/xlink" content-type="arpha" xlink:type="simple">D164A4C2-295C-5355-B53F-21578E1608ED</object-id><label>Figure 3.</label><caption><p>Photos of specimens of <italic><tp:taxon-name><tp:taxon-name-part taxon-name-part-type="genus" reg="Megophrys">Megophrys</tp:taxon-name-part></tp:taxon-name></italic> species in Medog. <bold>A–E</bold> dorsal views of adult male holotype NWIPB770650 of <italic><tp:taxon-name><tp:taxon-name-part taxon-name-part-type="genus" reg="Megophrys">M.</tp:taxon-name-part> <tp:taxon-name-part taxon-name-part-type="species" reg="pachyproctus">pachyproctus</tp:taxon-name-part></tp:taxon-name></italic>, adult male topotype CIB022017061406 of <italic><tp:taxon-name><tp:taxon-name-part taxon-name-part-type="genus" reg="Megophrys">M.</tp:taxon-name-part> <tp:taxon-name-part taxon-name-part-type="species" reg="medogensis">medogensis</tp:taxon-name-part></tp:taxon-name></italic>, adult male CIB022017061805 of <tp:taxon-name><tp:taxon-name-part taxon-name-part-type="genus" reg="Megophrys">M.</tp:taxon-name-part> <tp:taxon-name-part taxon-name-part-type="uncertainty-rank">cf.</tp:taxon-name-part> <tp:taxon-name-part taxon-name-part-type="species" reg="pachyproctus">pachyproctus</tp:taxon-name-part></tp:taxon-name>, adult male holotype CIBMT171053 of <italic><tp:taxon-name><tp:taxon-name-part taxon-name-part-type="genus" reg="Megophrys">Megophrys</tp:taxon-name-part> <tp:taxon-name-part taxon-name-part-type="species" reg="zhoui">zhoui</tp:taxon-name-part></tp:taxon-name></italic> sp. nov., and adult male holotype CIB201706MT02 of <italic><tp:taxon-name><tp:taxon-name-part taxon-name-part-type="genus" reg="Megophrys">Megophrys</tp:taxon-name-part> <tp:taxon-name-part taxon-name-part-type="species" reg="yeae">yeae</tp:taxon-name-part></tp:taxon-name></italic> sp. nov., respectively <bold>F–J</bold> ventral views of the specimens, respectively <bold>K–O</bold> lateral view of head of the specimens, respectively <bold>P–T</bold> ventral view of hand of the specimens, respectively <bold>U–Y</bold> ventral view of foot of the specimens, respectively. Scale bar for body view equal to 10 mm, and for partial view 5 mm.</p></caption><graphic xmlns:xlink="http://www.w3.org/1999/xlink" xlink:href="zookeys-977-101-g003.jpg" position="float" orientation="portrait" xlink:type="simple" id="oo_466654.jpg"><uri content-type="original_file" xlink:type="simple">https://binary.pensoft.net/fig/466654</uri></graphic></fig><fig id="F4" position="float" orientation="portrait"><object-id xmlns:xlink="http://www.w3.org/1999/xlink" content-type="doi" xlink:type="simple">10.3897/zookeys.977.55693.figure4</object-id><object-id xmlns:xlink="http://www.w3.org/1999/xlink" content-type="arpha" xlink:type="simple">12DDF89E-135A-5C77-8740-0373689448E5</object-id><label>Figure 4.</label><caption><p>Visualization of advertisement calls of three <italic><tp:taxon-name><tp:taxon-name-part taxon-name-part-type="genus" reg="Megophrys">Megophrys</tp:taxon-name-part></tp:taxon-name></italic> species from Medog. <bold>A–C</bold> visualizations of 60 seconds waveform of relative amplitude over time for <italic><tp:taxon-name><tp:taxon-name-part taxon-name-part-type="genus" reg="Megophrys">M.</tp:taxon-name-part> <tp:taxon-name-part taxon-name-part-type="species" reg="medogensis">medogensis</tp:taxon-name-part></tp:taxon-name></italic> (one unvouchered individual recorded in the vicinity of Medog urban area), <tp:taxon-name><tp:taxon-name-part taxon-name-part-type="genus" reg="Megophrys">M.</tp:taxon-name-part> <tp:taxon-name-part taxon-name-part-type="uncertainty-rank">cf.</tp:taxon-name-part> <tp:taxon-name-part taxon-name-part-type="species" reg="pachyproctus">pachyproctus</tp:taxon-name-part></tp:taxon-name> (CIB022017061807), and <italic><tp:taxon-name><tp:taxon-name-part taxon-name-part-type="genus" reg="Megophrys">Megophrys</tp:taxon-name-part> <tp:taxon-name-part taxon-name-part-type="species" reg="yeae">yeae</tp:taxon-name-part></tp:taxon-name></italic> sp. nov. (paratype CIB022017061804), respectively <bold>D–F</bold> visualizations of 20 seconds waveform of relative amplitude over time <bold>G–I</bold> visualizations of two seconds waveform of relative amplitude for the species, respectively <bold>J–L</bold> visualizations of two seconds waveform of spectrogram for the species, respectively.</p></caption><graphic xmlns:xlink="http://www.w3.org/1999/xlink" xlink:href="zookeys-977-101-g004.jpg" position="float" orientation="portrait" xlink:type="simple" id="oo_466655.jpg"><uri content-type="original_file" xlink:type="simple">https://binary.pensoft.net/fig/466655</uri></graphic></fig><fig id="F5" position="float" orientation="portrait"><object-id xmlns:xlink="http://www.w3.org/1999/xlink" content-type="doi" xlink:type="simple">10.3897/zookeys.977.55693.figure5</object-id><object-id xmlns:xlink="http://www.w3.org/1999/xlink" content-type="arpha" xlink:type="simple">5CDCFAFD-BA92-575A-BFD6-21E439156245</object-id><label>Figure 5.</label><caption><p>Skull of <italic><tp:taxon-name><tp:taxon-name-part taxon-name-part-type="genus" reg="Megophrys">Megophrys</tp:taxon-name-part></tp:taxon-name></italic> species in Medog. <bold>A–E</bold> dorsal views of adult male holotype NWIPB770650 of <italic><tp:taxon-name><tp:taxon-name-part taxon-name-part-type="genus" reg="Megophrys">M.</tp:taxon-name-part> <tp:taxon-name-part taxon-name-part-type="species" reg="pachyproctus">pachyproctus</tp:taxon-name-part></tp:taxon-name></italic>, adult male topotype CIB022017061406 of <italic><tp:taxon-name><tp:taxon-name-part taxon-name-part-type="genus" reg="Megophrys">M.</tp:taxon-name-part> <tp:taxon-name-part taxon-name-part-type="species" reg="medogensis">medogensis</tp:taxon-name-part></tp:taxon-name></italic>, adult male CIB022017061805 of <tp:taxon-name><tp:taxon-name-part taxon-name-part-type="genus" reg="Megophrys">M.</tp:taxon-name-part> <tp:taxon-name-part taxon-name-part-type="uncertainty-rank">cf.</tp:taxon-name-part> <tp:taxon-name-part taxon-name-part-type="species" reg="pachyproctus">pachyproctus</tp:taxon-name-part></tp:taxon-name>, adult male holotype CIBMT171053 of <italic><tp:taxon-name><tp:taxon-name-part taxon-name-part-type="genus" reg="Megophrys">Megophrys</tp:taxon-name-part> <tp:taxon-name-part taxon-name-part-type="species" reg="zhoui">zhoui</tp:taxon-name-part></tp:taxon-name></italic> sp. nov., and adult male holotype CIB201706MT02 of <italic><tp:taxon-name><tp:taxon-name-part taxon-name-part-type="genus" reg="Megophrys">Megophrys</tp:taxon-name-part> <tp:taxon-name-part taxon-name-part-type="species" reg="yeae">yeae</tp:taxon-name-part></tp:taxon-name></italic> sp. nov., respectively <bold>F–J</bold> ventral views of the specimens, respectively. Key to skull: 1 premaxillary; 2 maxillary; 3 nasal; 4 sphenethmoid; 5 anterior fontanelle; 6 frontoparietal; 7 sagittal suture; 8 pterygoid; 9 squamosal; 10 quadratojugal; 11 prootic; 12 exoccipital; 13 vomerine ridge; 14 mandible; 15 anterior process of parasphenoid; 16 columella auris. Scale bar equal to 5 mm.</p></caption><graphic xmlns:xlink="http://www.w3.org/1999/xlink" xlink:href="zookeys-977-101-g005.jpg" position="float" orientation="portrait" xlink:type="simple" id="oo_466656.jpg"><uri content-type="original_file" xlink:type="simple">https://binary.pensoft.net/fig/466656</uri></graphic></fig><fig id="F6" position="float" orientation="portrait"><object-id xmlns:xlink="http://www.w3.org/1999/xlink" content-type="doi" xlink:type="simple">10.3897/zookeys.977.55693.figure6</object-id><object-id xmlns:xlink="http://www.w3.org/1999/xlink" content-type="arpha" xlink:type="simple">417E7CB2-F807-572B-A8B4-F3C682EA2252</object-id><label>Figure 6.</label><caption><p>Tadpole specimens of four groups of three <tp:taxon-name><tp:taxon-name-part taxon-name-part-type="genus" reg="Megophrys">Megophrys</tp:taxon-name-part></tp:taxon-name> species from Medog. <bold>A–D</bold> dorsal views of the low-middle-elevation tadpole CIBMT20170621 of <tp:taxon-name><tp:taxon-name-part taxon-name-part-type="genus" reg="Megophrys">M.</tp:taxon-name-part> <tp:taxon-name-part taxon-name-part-type="species" reg="medogensis">medogensis</tp:taxon-name-part></tp:taxon-name> (Goser stage 35), the high-elevation tadpole CIBMT171001 of <tp:taxon-name><tp:taxon-name-part taxon-name-part-type="genus" reg="Megophrys">M.</tp:taxon-name-part> <tp:taxon-name-part taxon-name-part-type="species" reg="medogensis">medogensis</tp:taxon-name-part></tp:taxon-name> (stage 27), tadpole CIBMT20170611 of <tp:taxon-name><tp:taxon-name-part taxon-name-part-type="genus" reg="Megophrys">M.</tp:taxon-name-part> <tp:taxon-name-part taxon-name-part-type="uncertainty-rank">cf.</tp:taxon-name-part> <tp:taxon-name-part taxon-name-part-type="species" reg="pachyproctus">pachyproctus</tp:taxon-name-part></tp:taxon-name> (stage 25), tadpole CIBMT170604 of <tp:taxon-name><tp:taxon-name-part taxon-name-part-type="genus" reg="Megophrys">Megophrys</tp:taxon-name-part> <tp:taxon-name-part taxon-name-part-type="species" reg="yeae">yeae</tp:taxon-name-part></tp:taxon-name> sp. nov. (stage 35), respectively <bold>E–H</bold> lateral views of the tadpoles, respectively <bold>I</bold>–<bold>L</bold> ventral views of the tadpoles, respectively. M–P dorsal views of head of the tadpoles, respectively. Scale bar for body view equal to 10 mm, and for head view 2 mm.</p></caption><graphic xmlns:xlink="http://www.w3.org/1999/xlink" xlink:href="zookeys-977-101-g006.jpg" position="float" orientation="portrait" xlink:type="simple" id="oo_466657.jpg"><uri content-type="original_file" xlink:type="simple">https://binary.pensoft.net/fig/466657</uri></graphic></fig><fig id="F10" position="float" orientation="portrait"><object-id xmlns:xlink="http://www.w3.org/1999/xlink" content-type="doi" xlink:type="simple">10.3897/zookeys.977.55693.figure10</object-id><object-id xmlns:xlink="http://www.w3.org/1999/xlink" content-type="arpha" xlink:type="simple">C5918BAB-AC55-56B6-A1DA-0120F2B0AE61</object-id><label>Figure 10.</label><caption><p>Microhabitats of <italic><tp:taxon-name><tp:taxon-name-part taxon-name-part-type="genus" reg="Megophrys">Megophrys</tp:taxon-name-part></tp:taxon-name></italic> toads in the field in Medog. <bold>A</bold> stream at elevation 850 m in Didong village, harboring the low-middle-elevation <italic><tp:taxon-name><tp:taxon-name-part taxon-name-part-type="genus" reg="Megophrys">M.</tp:taxon-name-part> <tp:taxon-name-part taxon-name-part-type="species" reg="medogensis">medogensis</tp:taxon-name-part></tp:taxon-name></italic> and <italic><tp:taxon-name><tp:taxon-name-part taxon-name-part-type="genus" reg="Megophrys">Megophrys</tp:taxon-name-part> <tp:taxon-name-part taxon-name-part-type="species" reg="yeae">yeae</tp:taxon-name-part></tp:taxon-name></italic> sp. nov. <bold>B</bold> a stream at 1530 m in Gelin village, hosting the low-middle-elevation <italic><tp:taxon-name><tp:taxon-name-part taxon-name-part-type="genus" reg="Megophrys">M.</tp:taxon-name-part> <tp:taxon-name-part taxon-name-part-type="species" reg="medogensis">medogensis</tp:taxon-name-part></tp:taxon-name></italic> and <italic><tp:taxon-name><tp:taxon-name-part taxon-name-part-type="genus" reg="Megophrys">M.</tp:taxon-name-part> <tp:taxon-name-part taxon-name-part-type="species" reg="pachyproctus">pachyproctus</tp:taxon-name-part></tp:taxon-name></italic><bold>C</bold> a stream at 1780 m in Bari village, harboring low-middle-elevation <italic><tp:taxon-name><tp:taxon-name-part taxon-name-part-type="genus" reg="Megophrys">M.</tp:taxon-name-part> <tp:taxon-name-part taxon-name-part-type="species" reg="medogensis">medogensis</tp:taxon-name-part></tp:taxon-name></italic>, <tp:taxon-name><tp:taxon-name-part taxon-name-part-type="genus" reg="Megophrys">M.</tp:taxon-name-part> <tp:taxon-name-part taxon-name-part-type="uncertainty-rank">cf.</tp:taxon-name-part> <tp:taxon-name-part taxon-name-part-type="species" reg="pachyproctus">pachyproctus</tp:taxon-name-part></tp:taxon-name> and <italic><tp:taxon-name><tp:taxon-name-part taxon-name-part-type="genus" reg="Megophrys">Megophrys</tp:taxon-name-part> <tp:taxon-name-part taxon-name-part-type="species" reg="yeae">yeae</tp:taxon-name-part></tp:taxon-name></italic> sp. nov. <bold>D</bold> a stream at 2003 m in the vicinity of Renqingbeng Temple, hosting <tp:taxon-name><tp:taxon-name-part taxon-name-part-type="genus" reg="Megophrys">M.</tp:taxon-name-part> <tp:taxon-name-part taxon-name-part-type="uncertainty-rank">cf.</tp:taxon-name-part> <tp:taxon-name-part taxon-name-part-type="species" reg="pachyproctus">pachyproctus</tp:taxon-name-part></tp:taxon-name> and <italic><tp:taxon-name><tp:taxon-name-part taxon-name-part-type="genus" reg="Megophrys">Megophrys</tp:taxon-name-part> <tp:taxon-name-part taxon-name-part-type="species" reg="zhoui">zhoui</tp:taxon-name-part></tp:taxon-name></italic> sp. nov. <bold>E</bold> a stream at 2142 m in Gedang village, hosting <italic><tp:taxon-name><tp:taxon-name-part taxon-name-part-type="genus" reg="Megophrys">M.</tp:taxon-name-part> <tp:taxon-name-part taxon-name-part-type="species" reg="medogensis">medogensis</tp:taxon-name-part></tp:taxon-name></italic><bold>F</bold> one adult male of low-middle-elevation <italic><tp:taxon-name><tp:taxon-name-part taxon-name-part-type="genus" reg="Megophrys">M.</tp:taxon-name-part> <tp:taxon-name-part taxon-name-part-type="species" reg="medogensis">medogensis</tp:taxon-name-part></tp:taxon-name></italic> calling on a dead leaf on the tropical forest ground nearby a stream in Didong village <bold>G</bold> the adult male paratype CIB022017061102 of <italic><tp:taxon-name><tp:taxon-name-part taxon-name-part-type="genus" reg="Megophrys">Megophrys</tp:taxon-name-part> <tp:taxon-name-part taxon-name-part-type="species" reg="yeae">yeae</tp:taxon-name-part></tp:taxon-name></italic> sp. nov. calling on a leaf of dense bushes under tropical forest, ca. 0.5 m above a stream in Didong village <bold>H</bold> the adult male CIB022017061806 of <tp:taxon-name><tp:taxon-name-part taxon-name-part-type="genus" reg="Megophrys">M.</tp:taxon-name-part> <tp:taxon-name-part taxon-name-part-type="uncertainty-rank">cf.</tp:taxon-name-part> <tp:taxon-name-part taxon-name-part-type="species" reg="pachyproctus">pachyproctus</tp:taxon-name-part></tp:taxon-name> calling on a branch of dead bush, ca. 0.5 m above ground under subtropical forest in Bari village <bold>I</bold> the gravid female CIBMT171054 of <tp:taxon-name><tp:taxon-name-part taxon-name-part-type="genus" reg="Megophrys">M.</tp:taxon-name-part> <tp:taxon-name-part taxon-name-part-type="uncertainty-rank">cf.</tp:taxon-name-part> <tp:taxon-name-part taxon-name-part-type="species" reg="pachyproctus">pachyproctus</tp:taxon-name-part></tp:taxon-name> precariously climbing up onto a stem of herb, ca. 0.3 m above a tiny stream under subtropical forest in Renqingbeng <bold>J</bold> the adult male holotype CIBMT171053 of <italic><tp:taxon-name><tp:taxon-name-part taxon-name-part-type="genus" reg="Megophrys">Megophrys</tp:taxon-name-part> <tp:taxon-name-part taxon-name-part-type="species" reg="zhoui">zhoui</tp:taxon-name-part></tp:taxon-name></italic> sp. nov. sitting on a split of a fern leaf in a small stream under subtropical forest in the vicinity of Renqingbeng Temple.</p></caption><graphic xmlns:xlink="http://www.w3.org/1999/xlink" xlink:href="zookeys-977-101-g010.jpg" position="float" orientation="portrait" xlink:type="simple" id="oo_466661.jpg"><uri content-type="original_file" xlink:type="simple">https://binary.pensoft.net/fig/466661</uri></graphic></fig><supplementary-material xmlns:xlink="http://www.w3.org/1999/xlink" id="S2" position="float" orientation="portrait" xlink:type="simple"><object-id content-type="doi" xlink:type="simple">10.3897/zookeys.977.55693.suppl2</object-id><object-id content-type="arpha" xlink:type="simple">EECB786B-0CBC-54FD-85BB-FD04F5A62C18</object-id><label>Supplementary material 2</label><caption><p>Figure S1–S5</p></caption><statement content-type="dataType"><label>Data type</label><p>multimedia</p></statement><statement content-type="notes"><label>Explanation note</label><p><bold>Figure S1.</bold><italic><tp:taxon-name><tp:taxon-name-part taxon-name-part-type="genus" reg="Megophrys">Megophrys</tp:taxon-name-part> <tp:taxon-name-part taxon-name-part-type="species" reg="medogensis">medogensis</tp:taxon-name-part></tp:taxon-name></italic> in life from Medog. <bold>A</bold>, <bold>B</bold> dorsal and ventral views of adult male CIB022017061404DD from Didong village, respectively <bold>C</bold>, <bold>D</bold> dorsal and ventral views of adult male CIB022017061405BB from Beibeng village, respectively <bold>E</bold> unvouchered calling male from Beibeng <bold>F</bold> adult female CIB022017061602 from Beibeng village. <bold>Figure S2.</bold> Photos showing variation of <tp:taxon-name><tp:taxon-name-part taxon-name-part-type="genus" reg="Megophrys">Megophrys</tp:taxon-name-part> <tp:taxon-name-part taxon-name-part-type="uncertainty-rank">cf.</tp:taxon-name-part> <tp:taxon-name-part taxon-name-part-type="species" reg="pachyproctus">pachyproctus</tp:taxon-name-part></tp:taxon-name> in life <bold>A</bold>, <bold>B</bold> adult male CIB022017061806 <bold>C</bold>, <bold>D</bold> adult male CIB022017061807 <bold>E</bold>, <bold>F</bold> gavid female CIBMT171054. Left: dorsolateral view; and right: ventral view. <bold>Figure S3.</bold> Photos of paratypes of <italic><tp:taxon-name><tp:taxon-name-part taxon-name-part-type="genus" reg="Megophrys">Megophrys</tp:taxon-name-part> <tp:taxon-name-part taxon-name-part-type="species" reg="zhoui">zhoui</tp:taxon-name-part></tp:taxon-name></italic> sp. nov. in life. <bold>A</bold>, <bold>B</bold> adult female CIBMT171062 <bold>C</bold>, <bold>D</bold> adult female CIBMT171060. Left for dorsolateral view, and right for ventral view. <bold>Figure S4.</bold> Photos of paratypes of <italic><tp:taxon-name><tp:taxon-name-part taxon-name-part-type="genus" reg="Megophrys">Megophrys</tp:taxon-name-part> <tp:taxon-name-part taxon-name-part-type="species" reg="yeae">yeae</tp:taxon-name-part></tp:taxon-name></italic> sp. nov. in life <bold>A</bold>, <bold>B</bold> adult female CIB201706MT03 <bold>C</bold>, <bold>D</bold> adult male CIB022017061103 <bold>E</bold> adult male CIBMT171065 <bold>F</bold> adult male CIBMT171066. Left: dorsolateral view, and right: ventral view. <bold>Figure S5.</bold> Typical forests inhabited by <italic><tp:taxon-name><tp:taxon-name-part taxon-name-part-type="genus" reg="Megophrys">Megophrys</tp:taxon-name-part></tp:taxon-name></italic> toads in Medog <bold>A</bold> landscape in Didong village at elevations of 600–850 m, harboring the low-middle-elevation <italic><tp:taxon-name><tp:taxon-name-part taxon-name-part-type="genus" reg="Megophrys">M.</tp:taxon-name-part> <tp:taxon-name-part taxon-name-part-type="species" reg="medogensis">medogensis</tp:taxon-name-part></tp:taxon-name></italic> and <italic><tp:taxon-name><tp:taxon-name-part taxon-name-part-type="genus" reg="Megophrys">Megophrys</tp:taxon-name-part> <tp:taxon-name-part taxon-name-part-type="species" reg="yeae">yeae</tp:taxon-name-part></tp:taxon-name></italic> sp. nov. <bold>B</bold> landscape in Bari village and vicinity of Renqingbeng Temple at elevations of ca. 1400–2100 m, the former harboring low-middle-elevation <italic><tp:taxon-name><tp:taxon-name-part taxon-name-part-type="genus" reg="Megophrys">M.</tp:taxon-name-part> <tp:taxon-name-part taxon-name-part-type="species" reg="medogensis">medogensis</tp:taxon-name-part></tp:taxon-name></italic>, <tp:taxon-name><tp:taxon-name-part taxon-name-part-type="genus" reg="Megophrys">M.</tp:taxon-name-part> <tp:taxon-name-part taxon-name-part-type="uncertainty-rank">cf.</tp:taxon-name-part> <tp:taxon-name-part taxon-name-part-type="species" reg="pachyproctus">pachyproctus</tp:taxon-name-part></tp:taxon-name>, and <italic><tp:taxon-name><tp:taxon-name-part taxon-name-part-type="genus" reg="Megophrys">Megophrys</tp:taxon-name-part> <tp:taxon-name-part taxon-name-part-type="species" reg="yeae">yeae</tp:taxon-name-part></tp:taxon-name></italic> sp. nov., and the latter hosting <tp:taxon-name><tp:taxon-name-part taxon-name-part-type="genus" reg="Megophrys">M.</tp:taxon-name-part> <tp:taxon-name-part taxon-name-part-type="uncertainty-rank">cf.</tp:taxon-name-part> <tp:taxon-name-part taxon-name-part-type="species" reg="pachyproctus">pachyproctus</tp:taxon-name-part></tp:taxon-name> and <italic><tp:taxon-name><tp:taxon-name-part taxon-name-part-type="genus" reg="Megophrys">Megophrys</tp:taxon-name-part> <tp:taxon-name-part taxon-name-part-type="species" reg="zhoui">zhoui</tp:taxon-name-part></tp:taxon-name></italic> sp. nov. <bold>C</bold> landscape in Gelin village at elevations of ca. 1500–1800 m, hosting the low-middle-elevation <italic><tp:taxon-name><tp:taxon-name-part taxon-name-part-type="genus" reg="Megophrys">M.</tp:taxon-name-part> <tp:taxon-name-part taxon-name-part-type="species" reg="medogensis">medogensis</tp:taxon-name-part></tp:taxon-name></italic> and <italic><tp:taxon-name><tp:taxon-name-part taxon-name-part-type="genus" reg="Megophrys">M.</tp:taxon-name-part> <tp:taxon-name-part taxon-name-part-type="species" reg="pachyproctus">pachyproctus</tp:taxon-name-part></tp:taxon-name></italic><bold>D</bold> Gedang village at elevations above 2100 m, harboring the high-elevation <italic><tp:taxon-name><tp:taxon-name-part taxon-name-part-type="genus" reg="Megophrys">M.</tp:taxon-name-part> <tp:taxon-name-part taxon-name-part-type="species" reg="medogensis">medogensis</tp:taxon-name-part></tp:taxon-name></italic><bold>E</bold>–<bold>H</bold> local forests in the four sites, respectively.</p></statement><media xlink:href="zookeys-977-101-s002.zip" mimetype="application" mime-subtype="x-zip-compressed" position="float" orientation="portrait" xlink:type="simple" id="oo_466663.zip"><uri content-type="original_file" xlink:type="simple">https://binary.pensoft.net/file/466663</uri></media><permissions><license xlink:type="simple"><license-p>This dataset is made available under the Open Database License (http://opendatacommons.org/licenses/odbl/1.0/). The Open Database License (ODbL) is a license agreement intended to allow users to freely share, modify, and use this Dataset while maintaining this same freedom for others, provided that the original source and author(s) are credited.</license-p></license></permissions><attrib specific-use="authors">Shengchao Shi, Meihua Zhang, Feng Xie, Jianping Jiang, Wulin Liu, Li Ding, Li Luan, Bin Wang</attrib></supplementary-material><table-wrap id="T1" position="float" orientation="portrait"><label>Table 1.</label><caption><p>Sampling information and GenBank accession numbers of samples used in the molecular analyses.</p></caption><table id="TID0EGQAK" rules="all"><tbody><tr><th rowspan="1" colspan="1">ID</th><th rowspan="1" colspan="1">Species</th><th rowspan="1" colspan="1">Voucher number</th><th rowspan="1" colspan="1">Locality</th><th rowspan="1" colspan="1">12S</th><th rowspan="1" colspan="1">16S</th><th rowspan="1" colspan="1">COI</th><th rowspan="1" colspan="1">RAG1</th><th rowspan="1" colspan="1">CXCR-4</th></tr><tr><td rowspan="1" colspan="1">1</td><td rowspan="16" colspan="1"><italic><tp:taxon-name><tp:taxon-name-part taxon-name-part-type="genus" reg="Megophrys">M.</tp:taxon-name-part> <tp:taxon-name-part taxon-name-part-type="species" reg="medogensis">medogensis</tp:taxon-name-part></tp:taxon-name></italic> low-middle elevation</td><td rowspan="1" colspan="1">CIB022017061502</td><td rowspan="1" colspan="1">Gelin, Medog, Tibet, China</td><td rowspan="1" colspan="1">/</td><td rowspan="1" colspan="1">
                  <ext-link xmlns:xlink="http://www.w3.org/1999/xlink" ext-link-type="gen" xlink:href="MN963236" xlink:type="simple">MN963236</ext-link>
                </td><td rowspan="1" colspan="1">
                  <ext-link xmlns:xlink="http://www.w3.org/1999/xlink" ext-link-type="gen" xlink:href="MN964296" xlink:type="simple">MN964296</ext-link>
                </td><td rowspan="1" colspan="1">
                  <ext-link xmlns:xlink="http://www.w3.org/1999/xlink" ext-link-type="gen" xlink:href="MN984365" xlink:type="simple">MN984365</ext-link>
                </td><td rowspan="1" colspan="1">/</td></tr><tr><td rowspan="1" colspan="1">2</td><td rowspan="1" colspan="1">CIB022017060801</td><td rowspan="1" colspan="1">Beibeng, Medog, Tibet, China</td><td rowspan="1" colspan="1">/</td><td rowspan="1" colspan="1">
                  <ext-link xmlns:xlink="http://www.w3.org/1999/xlink" ext-link-type="gen" xlink:href="MN963245" xlink:type="simple">MN963245</ext-link>
                </td><td rowspan="1" colspan="1">
                  <ext-link xmlns:xlink="http://www.w3.org/1999/xlink" ext-link-type="gen" xlink:href="MN964287" xlink:type="simple">MN964287</ext-link>
                </td><td rowspan="1" colspan="1">
                  <ext-link xmlns:xlink="http://www.w3.org/1999/xlink" ext-link-type="gen" xlink:href="MN984356" xlink:type="simple">MN984356</ext-link>
                </td><td rowspan="1" colspan="1">/</td></tr><tr><td rowspan="1" colspan="1">3</td><td rowspan="1" colspan="1">CIB022017060904</td><td rowspan="1" colspan="1">Didong, Medog, Tibet, China</td><td rowspan="1" colspan="1">/</td><td rowspan="1" colspan="1">
                  <ext-link xmlns:xlink="http://www.w3.org/1999/xlink" ext-link-type="gen" xlink:href="MN963244" xlink:type="simple">MN963244</ext-link>
                </td><td rowspan="1" colspan="1">
                  <ext-link xmlns:xlink="http://www.w3.org/1999/xlink" ext-link-type="gen" xlink:href="MN964288" xlink:type="simple">MN964288</ext-link>
                </td><td rowspan="1" colspan="1">
                  <ext-link xmlns:xlink="http://www.w3.org/1999/xlink" ext-link-type="gen" xlink:href="MN984357" xlink:type="simple">MN984357</ext-link>
                </td><td rowspan="1" colspan="1">/</td></tr><tr><td rowspan="1" colspan="1">4</td><td rowspan="1" colspan="1">CIB022017061808</td><td rowspan="1" colspan="1">Bari, Medog, Tibet, China</td><td rowspan="1" colspan="1">/</td><td rowspan="1" colspan="1">
                  <ext-link xmlns:xlink="http://www.w3.org/1999/xlink" ext-link-type="gen" xlink:href="MN963225" xlink:type="simple">MN963225</ext-link>
                </td><td rowspan="1" colspan="1">
                  <ext-link xmlns:xlink="http://www.w3.org/1999/xlink" ext-link-type="gen" xlink:href="MN964306" xlink:type="simple">MN964306</ext-link>
                </td><td rowspan="1" colspan="1">
                  <ext-link xmlns:xlink="http://www.w3.org/1999/xlink" ext-link-type="gen" xlink:href="MN984376" xlink:type="simple">MN984376</ext-link>
                </td><td rowspan="1" colspan="1">/</td></tr><tr><td rowspan="1" colspan="1">5</td><td rowspan="1" colspan="1">CIB022017061810</td><td rowspan="1" colspan="1">Bari, Medog, Tibet, China</td><td rowspan="1" colspan="1">/</td><td rowspan="1" colspan="1">
                  <ext-link xmlns:xlink="http://www.w3.org/1999/xlink" ext-link-type="gen" xlink:href="MN963223" xlink:type="simple">MN963223</ext-link>
                </td><td rowspan="1" colspan="1">
                  <ext-link xmlns:xlink="http://www.w3.org/1999/xlink" ext-link-type="gen" xlink:href="MN964308" xlink:type="simple">MN964308</ext-link>
                </td><td rowspan="1" colspan="1">
                  <ext-link xmlns:xlink="http://www.w3.org/1999/xlink" ext-link-type="gen" xlink:href="MN984378" xlink:type="simple">MN984378</ext-link>
                </td><td rowspan="1" colspan="1">/</td></tr><tr><td rowspan="1" colspan="1">6</td><td rowspan="1" colspan="1">CIB022017061801</td><td rowspan="1" colspan="1">Bari, Medog, Tibet, China</td><td rowspan="1" colspan="1">/</td><td rowspan="1" colspan="1">
                  <ext-link xmlns:xlink="http://www.w3.org/1999/xlink" ext-link-type="gen" xlink:href="MN963230" xlink:type="simple">MN963230</ext-link>
                </td><td rowspan="1" colspan="1">
                  <ext-link xmlns:xlink="http://www.w3.org/1999/xlink" ext-link-type="gen" xlink:href="MN964301" xlink:type="simple">MN964301</ext-link>
                </td><td rowspan="1" colspan="1">
                  <ext-link xmlns:xlink="http://www.w3.org/1999/xlink" ext-link-type="gen" xlink:href="MN984371" xlink:type="simple">MN984371</ext-link>
                </td><td rowspan="1" colspan="1">/</td></tr><tr><td rowspan="1" colspan="1">7</td><td rowspan="1" colspan="1">CIB022017061604</td><td rowspan="1" colspan="1">Beibeng, Medog, Tibet, China</td><td rowspan="1" colspan="1">/</td><td rowspan="1" colspan="1">
                  <ext-link xmlns:xlink="http://www.w3.org/1999/xlink" ext-link-type="gen" xlink:href="MN963232" xlink:type="simple">MN963232</ext-link>
                </td><td rowspan="1" colspan="1">
                  <ext-link xmlns:xlink="http://www.w3.org/1999/xlink" ext-link-type="gen" xlink:href="MN964299" xlink:type="simple">MN964299</ext-link>
                </td><td rowspan="1" colspan="1">
                  <ext-link xmlns:xlink="http://www.w3.org/1999/xlink" ext-link-type="gen" xlink:href="MN984369" xlink:type="simple">MN984369</ext-link>
                </td><td rowspan="1" colspan="1">/</td></tr><tr><td rowspan="1" colspan="1">8</td><td rowspan="1" colspan="1">CIB022017061601</td><td rowspan="1" colspan="1">Beibeng, Medog, Tibet, China</td><td rowspan="1" colspan="1">/</td><td rowspan="1" colspan="1">
                  <ext-link xmlns:xlink="http://www.w3.org/1999/xlink" ext-link-type="gen" xlink:href="MN963235" xlink:type="simple">MN963235</ext-link>
                </td><td rowspan="1" colspan="1">
                  <ext-link xmlns:xlink="http://www.w3.org/1999/xlink" ext-link-type="gen" xlink:href="MN964297" xlink:type="simple">MN964297</ext-link>
                </td><td rowspan="1" colspan="1">
                  <ext-link xmlns:xlink="http://www.w3.org/1999/xlink" ext-link-type="gen" xlink:href="MN984366" xlink:type="simple">MN984366</ext-link>
                </td><td rowspan="1" colspan="1">/</td></tr><tr><td rowspan="1" colspan="1">9</td><td rowspan="1" colspan="1">CIB022017061602</td><td rowspan="1" colspan="1">Beibeng, Medog, Tibet, China</td><td rowspan="1" colspan="1">/</td><td rowspan="1" colspan="1">
                  <ext-link xmlns:xlink="http://www.w3.org/1999/xlink" ext-link-type="gen" xlink:href="MN963234" xlink:type="simple">MN963234</ext-link>
                </td><td rowspan="1" colspan="1">
                  <ext-link xmlns:xlink="http://www.w3.org/1999/xlink" ext-link-type="gen" xlink:href="MN964298" xlink:type="simple">MN964298</ext-link>
                </td><td rowspan="1" colspan="1">
                  <ext-link xmlns:xlink="http://www.w3.org/1999/xlink" ext-link-type="gen" xlink:href="MN984367" xlink:type="simple">MN984367</ext-link>
                </td><td rowspan="1" colspan="1">/</td></tr><tr><td rowspan="1" colspan="1">10</td><td rowspan="1" colspan="1">CIB022017061603</td><td rowspan="1" colspan="1">Beibeng, Medog, Tibet, China</td><td rowspan="1" colspan="1">/</td><td rowspan="1" colspan="1">
                  <ext-link xmlns:xlink="http://www.w3.org/1999/xlink" ext-link-type="gen" xlink:href="MN963233" xlink:type="simple">MN963233</ext-link>
                </td><td rowspan="1" colspan="1">/</td><td rowspan="1" colspan="1">
                  <ext-link xmlns:xlink="http://www.w3.org/1999/xlink" ext-link-type="gen" xlink:href="MN984368" xlink:type="simple">MN984368</ext-link>
                </td><td rowspan="1" colspan="1">/</td></tr><tr><td rowspan="1" colspan="1">11</td><td rowspan="1" colspan="1">CIB022017061501</td><td rowspan="1" colspan="1">Gelin, Medog, Tibet, China</td><td rowspan="1" colspan="1">/</td><td rowspan="1" colspan="1">
                  <ext-link xmlns:xlink="http://www.w3.org/1999/xlink" ext-link-type="gen" xlink:href="MN963237" xlink:type="simple">MN963237</ext-link>
                </td><td rowspan="1" colspan="1">
                  <ext-link xmlns:xlink="http://www.w3.org/1999/xlink" ext-link-type="gen" xlink:href="MN964295" xlink:type="simple">MN964295</ext-link>
                </td><td rowspan="1" colspan="1">
                  <ext-link xmlns:xlink="http://www.w3.org/1999/xlink" ext-link-type="gen" xlink:href="MN984364" xlink:type="simple">MN984364</ext-link>
                </td><td rowspan="1" colspan="1">/</td></tr><tr><td rowspan="1" colspan="1">12</td><td rowspan="1" colspan="1">CIB022017061404DD</td><td rowspan="1" colspan="1">Didong, Medog, Tibet, China</td><td rowspan="1" colspan="1">/</td><td rowspan="1" colspan="1">
                  <ext-link xmlns:xlink="http://www.w3.org/1999/xlink" ext-link-type="gen" xlink:href="MN963240" xlink:type="simple">MN963240</ext-link>
                </td><td rowspan="1" colspan="1">
                  <ext-link xmlns:xlink="http://www.w3.org/1999/xlink" ext-link-type="gen" xlink:href="MN964292" xlink:type="simple">MN964292</ext-link>
                </td><td rowspan="1" colspan="1">
                  <ext-link xmlns:xlink="http://www.w3.org/1999/xlink" ext-link-type="gen" xlink:href="MN984361" xlink:type="simple">MN984361</ext-link>
                </td><td rowspan="1" colspan="1">/</td></tr><tr><td rowspan="1" colspan="1">13</td><td rowspan="1" colspan="1">CIB022017061406MT</td><td rowspan="1" colspan="1">Suburb Medog, Tibet, China</td><td rowspan="1" colspan="1">/</td><td rowspan="1" colspan="1">
                  <ext-link xmlns:xlink="http://www.w3.org/1999/xlink" ext-link-type="gen" xlink:href="MN963239" xlink:type="simple">MN963239</ext-link>
                </td><td rowspan="1" colspan="1">
                  <ext-link xmlns:xlink="http://www.w3.org/1999/xlink" ext-link-type="gen" xlink:href="MN964293" xlink:type="simple">MN964293</ext-link>
                </td><td rowspan="1" colspan="1">
                  <ext-link xmlns:xlink="http://www.w3.org/1999/xlink" ext-link-type="gen" xlink:href="MN984362" xlink:type="simple">MN984362</ext-link>
                </td><td rowspan="1" colspan="1">/</td></tr><tr><td rowspan="1" colspan="1">14</td><td rowspan="1" colspan="1">CIBMT1710104</td><td rowspan="1" colspan="1">Bari, Medog, Tibet, China</td><td rowspan="1" colspan="1">/</td><td rowspan="1" colspan="1">
                  <ext-link xmlns:xlink="http://www.w3.org/1999/xlink" ext-link-type="gen" xlink:href="MN963212" xlink:type="simple">MN963212</ext-link>
                </td><td rowspan="1" colspan="1">
                  <ext-link xmlns:xlink="http://www.w3.org/1999/xlink" ext-link-type="gen" xlink:href="MN964317" xlink:type="simple">MN964317</ext-link>
                </td><td rowspan="1" colspan="1">
                  <ext-link xmlns:xlink="http://www.w3.org/1999/xlink" ext-link-type="gen" xlink:href="MN984385" xlink:type="simple">MN984385</ext-link>
                </td><td rowspan="1" colspan="1">/</td></tr><tr><td rowspan="1" colspan="1">15</td><td rowspan="1" colspan="1">CIBMT1710101</td><td rowspan="1" colspan="1">Yadong, vicinity of suburb Medog, Tibet, China</td><td rowspan="1" colspan="1">/</td><td rowspan="1" colspan="1">
                  <ext-link xmlns:xlink="http://www.w3.org/1999/xlink" ext-link-type="gen" xlink:href="MN963213" xlink:type="simple">MN963213</ext-link>
                </td><td rowspan="1" colspan="1">
                  <ext-link xmlns:xlink="http://www.w3.org/1999/xlink" ext-link-type="gen" xlink:href="MN964316" xlink:type="simple">MN964316</ext-link>
                </td><td rowspan="1" colspan="1">
                  <ext-link xmlns:xlink="http://www.w3.org/1999/xlink" ext-link-type="gen" xlink:href="MN984384" xlink:type="simple">MN984384</ext-link>
                </td><td rowspan="1" colspan="1">/</td></tr><tr><td rowspan="1" colspan="1">16</td><td rowspan="1" colspan="1">KIZ06621</td><td rowspan="1" colspan="1">Beibeng, Tibet, China</td><td rowspan="1" colspan="1">/</td><td rowspan="1" colspan="1">
                  <ext-link xmlns:xlink="http://www.w3.org/1999/xlink" ext-link-type="gen" xlink:href="KX811767" xlink:type="simple">KX811767</ext-link>
                </td><td rowspan="1" colspan="1">
                  <ext-link xmlns:xlink="http://www.w3.org/1999/xlink" ext-link-type="gen" xlink:href="KX812082" xlink:type="simple">KX812082</ext-link>
                </td><td rowspan="1" colspan="1">
                  <ext-link xmlns:xlink="http://www.w3.org/1999/xlink" ext-link-type="gen" xlink:href="KX812197" xlink:type="simple">KX812197</ext-link>
                </td><td rowspan="1" colspan="1">/</td></tr><tr><td rowspan="1" colspan="1">17</td><td rowspan="1" colspan="1"><italic><tp:taxon-name><tp:taxon-name-part taxon-name-part-type="genus" reg="Megophrys">M.</tp:taxon-name-part> <tp:taxon-name-part taxon-name-part-type="species" reg="medogensis">medogensis</tp:taxon-name-part></tp:taxon-name></italic> unknown elevation</td><td rowspan="1" colspan="1">SYSa002932</td><td rowspan="1" colspan="1">Motuo, Tibet, China</td><td rowspan="1" colspan="1">
                  <ext-link xmlns:xlink="http://www.w3.org/1999/xlink" ext-link-type="gen" xlink:href="MH406458" xlink:type="simple">MH406458</ext-link>
                </td><td rowspan="1" colspan="1">
                  <ext-link xmlns:xlink="http://www.w3.org/1999/xlink" ext-link-type="gen" xlink:href="MH406725" xlink:type="simple">MH406725</ext-link>
                </td><td rowspan="1" colspan="1">
                  <ext-link xmlns:xlink="http://www.w3.org/1999/xlink" ext-link-type="gen" xlink:href="MH406177" xlink:type="simple">MH406177</ext-link>
                </td><td rowspan="1" colspan="1">
                  <ext-link xmlns:xlink="http://www.w3.org/1999/xlink" ext-link-type="gen" xlink:href="MH404950" xlink:type="simple">MH404950</ext-link>
                </td><td rowspan="1" colspan="1">/</td></tr><tr><td rowspan="1" colspan="1">18</td><td rowspan="1" colspan="1">
                  <italic><tp:taxon-name><tp:taxon-name-part taxon-name-part-type="genus" reg="Megophrys">M.</tp:taxon-name-part> <tp:taxon-name-part taxon-name-part-type="species" reg="glandulosa">glandulosa</tp:taxon-name-part></tp:taxon-name></italic>
                </td><td rowspan="1" colspan="1">SYSa003795</td><td rowspan="1" colspan="1">Jingdong County, Yunnan, China</td><td rowspan="1" colspan="1">
                  <ext-link xmlns:xlink="http://www.w3.org/1999/xlink" ext-link-type="gen" xlink:href="MH406493" xlink:type="simple">MH406493</ext-link>
                </td><td rowspan="1" colspan="1">
                  <ext-link xmlns:xlink="http://www.w3.org/1999/xlink" ext-link-type="gen" xlink:href="MH406760" xlink:type="simple">MH406760</ext-link>
                </td><td rowspan="1" colspan="1">
                  <ext-link xmlns:xlink="http://www.w3.org/1999/xlink" ext-link-type="gen" xlink:href="MH406219" xlink:type="simple">MH406219</ext-link>
                </td><td rowspan="1" colspan="1">
                  <ext-link xmlns:xlink="http://www.w3.org/1999/xlink" ext-link-type="gen" xlink:href="MH404995" xlink:type="simple">MH404995</ext-link>
                </td><td rowspan="1" colspan="1">/</td></tr><tr><td rowspan="1" colspan="1">19</td><td rowspan="5" colspan="1"><italic><tp:taxon-name><tp:taxon-name-part taxon-name-part-type="genus" reg="Megophrys">M.</tp:taxon-name-part> <tp:taxon-name-part taxon-name-part-type="species" reg="medogensis">medogensis</tp:taxon-name-part></tp:taxon-name></italic> high elevation</td><td rowspan="1" colspan="1">CIB022017062002</td><td rowspan="1" colspan="1">80K, Medog, Tibet, China</td><td rowspan="1" colspan="1">/</td><td rowspan="1" colspan="1">
                  <ext-link xmlns:xlink="http://www.w3.org/1999/xlink" ext-link-type="gen" xlink:href="MN963219" xlink:type="simple">MN963219</ext-link>
                </td><td rowspan="1" colspan="1">
                  <ext-link xmlns:xlink="http://www.w3.org/1999/xlink" ext-link-type="gen" xlink:href="MN964310" xlink:type="simple">MN964310</ext-link>
                </td><td rowspan="1" colspan="1">/</td><td rowspan="1" colspan="1">/</td></tr><tr><td rowspan="1" colspan="1">20</td><td rowspan="1" colspan="1">CIB022017062003</td><td rowspan="1" colspan="1">80K, Medog, Tibet, China</td><td rowspan="1" colspan="1">/</td><td rowspan="1" colspan="1">
                  <ext-link xmlns:xlink="http://www.w3.org/1999/xlink" ext-link-type="gen" xlink:href="MN963218" xlink:type="simple">MN963218</ext-link>
                </td><td rowspan="1" colspan="1">
                  <ext-link xmlns:xlink="http://www.w3.org/1999/xlink" ext-link-type="gen" xlink:href="MN964311" xlink:type="simple">MN964311</ext-link>
                </td><td rowspan="1" colspan="1">/</td><td rowspan="1" colspan="1">/</td></tr><tr><td rowspan="1" colspan="1">21</td><td rowspan="1" colspan="1">CIBMT1710106</td><td rowspan="1" colspan="1">Gutang (Gedang), Medog, Tibet, China</td><td rowspan="1" colspan="1">/</td><td rowspan="1" colspan="1">
                  <ext-link xmlns:xlink="http://www.w3.org/1999/xlink" ext-link-type="gen" xlink:href="MN963211" xlink:type="simple">MN963211</ext-link>
                </td><td rowspan="1" colspan="1">
                  <ext-link xmlns:xlink="http://www.w3.org/1999/xlink" ext-link-type="gen" xlink:href="MN964318" xlink:type="simple">MN964318</ext-link>
                </td><td rowspan="1" colspan="1">
                  <ext-link xmlns:xlink="http://www.w3.org/1999/xlink" ext-link-type="gen" xlink:href="MN984386" xlink:type="simple">MN984386</ext-link>
                </td><td rowspan="1" colspan="1">/</td></tr><tr><td rowspan="1" colspan="1">22</td><td rowspan="1" colspan="1">CIBMT1710107</td><td rowspan="1" colspan="1">Gutang (Gedang), Medog, Tibet, China</td><td rowspan="1" colspan="1">/</td><td rowspan="1" colspan="1">
                  <ext-link xmlns:xlink="http://www.w3.org/1999/xlink" ext-link-type="gen" xlink:href="MN963210" xlink:type="simple">MN963210</ext-link>
                </td><td rowspan="1" colspan="1">
                  <ext-link xmlns:xlink="http://www.w3.org/1999/xlink" ext-link-type="gen" xlink:href="MN964319" xlink:type="simple">MN964319</ext-link>
                </td><td rowspan="1" colspan="1">
                  <ext-link xmlns:xlink="http://www.w3.org/1999/xlink" ext-link-type="gen" xlink:href="MN984387" xlink:type="simple">MN984387</ext-link>
                </td><td rowspan="1" colspan="1">/</td></tr><tr><td rowspan="1" colspan="1">23</td><td rowspan="1" colspan="1">CIBMT1710112</td><td rowspan="1" colspan="1">80K, Medog, Tibet, China</td><td rowspan="1" colspan="1">
                  <ext-link xmlns:xlink="http://www.w3.org/1999/xlink" ext-link-type="gen" xlink:href="MN963176" xlink:type="simple">MN963176</ext-link>
                </td><td rowspan="1" colspan="1">
                  <ext-link xmlns:xlink="http://www.w3.org/1999/xlink" ext-link-type="gen" xlink:href="MN963209" xlink:type="simple">MN963209</ext-link>
                </td><td rowspan="1" colspan="1">
                  <ext-link xmlns:xlink="http://www.w3.org/1999/xlink" ext-link-type="gen" xlink:href="MN964320" xlink:type="simple">MN964320</ext-link>
                </td><td rowspan="1" colspan="1">
                  <ext-link xmlns:xlink="http://www.w3.org/1999/xlink" ext-link-type="gen" xlink:href="MN984388" xlink:type="simple">MN984388</ext-link>
                </td><td rowspan="1" colspan="1">/</td></tr><tr><td rowspan="1" colspan="1">24</td><td rowspan="1" colspan="1"><italic><tp:taxon-name><tp:taxon-name-part taxon-name-part-type="genus" reg="Megophrys">M.</tp:taxon-name-part> <tp:taxon-name-part taxon-name-part-type="species" reg="medogensis">medogensis</tp:taxon-name-part></tp:taxon-name></italic> unknown elevation</td><td rowspan="1" colspan="1">SYSa002934</td><td rowspan="1" colspan="1">Motuo, Tibet, China</td><td rowspan="1" colspan="1">
                  <ext-link xmlns:xlink="http://www.w3.org/1999/xlink" ext-link-type="gen" xlink:href="MH406459" xlink:type="simple">MH406459</ext-link>
                </td><td rowspan="1" colspan="1">
                  <ext-link xmlns:xlink="http://www.w3.org/1999/xlink" ext-link-type="gen" xlink:href="MH406726" xlink:type="simple">MH406726</ext-link>
                </td><td rowspan="1" colspan="1">
                  <ext-link xmlns:xlink="http://www.w3.org/1999/xlink" ext-link-type="gen" xlink:href="MH406178" xlink:type="simple">MH406178</ext-link>
                </td><td rowspan="1" colspan="1">
                  <ext-link xmlns:xlink="http://www.w3.org/1999/xlink" ext-link-type="gen" xlink:href="MH404952" xlink:type="simple">MH404952</ext-link>
                </td><td rowspan="1" colspan="1">/</td></tr><tr><td rowspan="1" colspan="1">25</td><td rowspan="1" colspan="1">
                  <italic><tp:taxon-name><tp:taxon-name-part taxon-name-part-type="genus" reg="Megophrys">M.</tp:taxon-name-part> <tp:taxon-name-part taxon-name-part-type="species" reg="mangshanensis">mangshanensis</tp:taxon-name-part></tp:taxon-name></italic>
                </td><td rowspan="1" colspan="1">KIZ021786</td><td rowspan="1" colspan="1">Nanling National Forest Park, Guangdong, China</td><td rowspan="1" colspan="1">/</td><td rowspan="1" colspan="1">
                  <ext-link xmlns:xlink="http://www.w3.org/1999/xlink" ext-link-type="gen" xlink:href="KX811790" xlink:type="simple">KX811790</ext-link>
                </td><td rowspan="1" colspan="1">
                  <ext-link xmlns:xlink="http://www.w3.org/1999/xlink" ext-link-type="gen" xlink:href="KX812079" xlink:type="simple">KX812079</ext-link>
                </td><td rowspan="1" colspan="1">
                  <ext-link xmlns:xlink="http://www.w3.org/1999/xlink" ext-link-type="gen" xlink:href="KX812194" xlink:type="simple">KX812194</ext-link>
                </td><td rowspan="1" colspan="1">/</td></tr><tr><td rowspan="1" colspan="1">26</td><td rowspan="1" colspan="1">
                  <italic><tp:taxon-name><tp:taxon-name-part taxon-name-part-type="genus" reg="Megophrys">M.</tp:taxon-name-part> <tp:taxon-name-part taxon-name-part-type="species" reg="maosonensis">maosonensis</tp:taxon-name-part></tp:taxon-name></italic>
                </td><td rowspan="1" colspan="1">ROM 16679</td><td rowspan="1" colspan="1">Tam Dao, Vinh Phuc, Vietnam</td><td rowspan="1" colspan="1">/</td><td rowspan="1" colspan="1">
                  <ext-link xmlns:xlink="http://www.w3.org/1999/xlink" ext-link-type="gen" xlink:href="KX811784" xlink:type="simple">KX811784</ext-link>
                </td><td rowspan="1" colspan="1">
                  <ext-link xmlns:xlink="http://www.w3.org/1999/xlink" ext-link-type="gen" xlink:href="KX812081" xlink:type="simple">KX812081</ext-link>
                </td><td rowspan="1" colspan="1">
                  <ext-link xmlns:xlink="http://www.w3.org/1999/xlink" ext-link-type="gen" xlink:href="KX812196" xlink:type="simple">KX812196</ext-link>
                </td><td rowspan="1" colspan="1">/</td></tr><tr><td rowspan="1" colspan="1">27</td><td rowspan="1" colspan="1">
                  <italic><tp:taxon-name><tp:taxon-name-part taxon-name-part-type="genus" reg="Megophrys">M.</tp:taxon-name-part> <tp:taxon-name-part taxon-name-part-type="species" reg="periosa">periosa</tp:taxon-name-part></tp:taxon-name></italic>
                </td><td rowspan="1" colspan="1">BNHS 6055 [SDBDU 2009.793]</td><td rowspan="1" colspan="1">
                  <named-content xmlns:xlink="http://www.w3.org/1999/xlink" content-type="dwc:verbatimCoordinates" xlink:type="simple">
                    <named-content content-type="geo-json" specific-use="{&#34;type&#34;:&#34;Point&#34;,&#34;coordinates&#34;:[94.986117,28.209433]}" id="NCID0EJJAG" xlink:type="simple">28°12'33.96"N, 94°59'10.02"E</named-content>
                  </named-content>
                </td><td rowspan="1" colspan="1">
                  <ext-link xmlns:xlink="http://www.w3.org/1999/xlink" ext-link-type="gen" xlink:href="MH647522" xlink:type="simple">MH647522</ext-link>
                </td><td rowspan="1" colspan="1">
                  <ext-link xmlns:xlink="http://www.w3.org/1999/xlink" ext-link-type="gen" xlink:href="MH647522" xlink:type="simple">MH647522</ext-link>
                </td><td rowspan="1" colspan="1">
                  <ext-link xmlns:xlink="http://www.w3.org/1999/xlink" ext-link-type="gen" xlink:href="MH647529" xlink:type="simple">MH647529</ext-link>
                </td><td rowspan="1" colspan="1">
                  <ext-link xmlns:xlink="http://www.w3.org/1999/xlink" ext-link-type="gen" xlink:href="MH647553" xlink:type="simple">MH647553</ext-link>
                </td><td rowspan="1" colspan="1">
                  <ext-link xmlns:xlink="http://www.w3.org/1999/xlink" ext-link-type="gen" xlink:href="MH647537" xlink:type="simple">MH647537</ext-link>
                </td></tr><tr><td rowspan="1" colspan="1">28</td><td rowspan="1" colspan="1">
                  <italic><tp:taxon-name><tp:taxon-name-part taxon-name-part-type="genus" reg="Megophrys">M.</tp:taxon-name-part> <tp:taxon-name-part taxon-name-part-type="species" reg="himalayana">himalayana</tp:taxon-name-part></tp:taxon-name></italic>
                </td><td rowspan="1" colspan="1">BNHS 6050 [SDBDU 2009.1227]</td><td rowspan="1" colspan="1">
                  <named-content xmlns:xlink="http://www.w3.org/1999/xlink" content-type="dwc:verbatimCoordinates" xlink:type="simple">
                    <named-content content-type="geo-json" specific-use="{&#34;type&#34;:&#34;Point&#34;,&#34;coordinates&#34;:[92.580617,27.082367]}" id="NCID0EYLAG" xlink:type="simple">27°4'56.52"N, 92°34'50.22"E</named-content>
                  </named-content>
                </td><td rowspan="1" colspan="1">
                  <ext-link xmlns:xlink="http://www.w3.org/1999/xlink" ext-link-type="gen" xlink:href="MH647526" xlink:type="simple">MH647526</ext-link>
                </td><td rowspan="1" colspan="1">
                  <ext-link xmlns:xlink="http://www.w3.org/1999/xlink" ext-link-type="gen" xlink:href="MH647526" xlink:type="simple">MH647526</ext-link>
                </td><td rowspan="1" colspan="1">/</td><td rowspan="1" colspan="1">
                  <ext-link xmlns:xlink="http://www.w3.org/1999/xlink" ext-link-type="gen" xlink:href="MH647554" xlink:type="simple">MH647554</ext-link>
                </td><td rowspan="1" colspan="1">
                  <ext-link xmlns:xlink="http://www.w3.org/1999/xlink" ext-link-type="gen" xlink:href="MH647538" xlink:type="simple">MH647538</ext-link>
                </td></tr><tr><td rowspan="1" colspan="1">29</td><td rowspan="1" colspan="1">
                  <italic><tp:taxon-name><tp:taxon-name-part taxon-name-part-type="genus" reg="Megophrys">M.</tp:taxon-name-part> <tp:taxon-name-part taxon-name-part-type="species" reg="flavipunctata">flavipunctata</tp:taxon-name-part></tp:taxon-name></italic>
                </td><td rowspan="1" colspan="1">SDBDU 2009.297</td><td rowspan="1" colspan="1">East Khasi Hills dist, Meghalaya, India</td><td rowspan="1" colspan="1">
                  <ext-link xmlns:xlink="http://www.w3.org/1999/xlink" ext-link-type="gen" xlink:href="KY022307" xlink:type="simple">KY022307</ext-link>
                </td><td rowspan="1" colspan="1">
                  <ext-link xmlns:xlink="http://www.w3.org/1999/xlink" ext-link-type="gen" xlink:href="KY022307" xlink:type="simple">KY022307</ext-link>
                </td><td rowspan="1" colspan="1">
                  <ext-link xmlns:xlink="http://www.w3.org/1999/xlink" ext-link-type="gen" xlink:href="MH647536" xlink:type="simple">MH647536</ext-link>
                </td><td rowspan="1" colspan="1">
                  <ext-link xmlns:xlink="http://www.w3.org/1999/xlink" ext-link-type="gen" xlink:href="KY022352" xlink:type="simple">KY022352</ext-link>
                </td><td rowspan="1" colspan="1">
                  <ext-link xmlns:xlink="http://www.w3.org/1999/xlink" ext-link-type="gen" xlink:href="KY022330" xlink:type="simple">KY022330</ext-link>
                </td></tr><tr><td rowspan="1" colspan="1">30</td><td rowspan="1" colspan="1">
                  <italic><tp:taxon-name><tp:taxon-name-part taxon-name-part-type="genus" reg="Megophrys">M.</tp:taxon-name-part> <tp:taxon-name-part taxon-name-part-type="species" reg="robusta">robusta</tp:taxon-name-part></tp:taxon-name></italic>
                </td><td rowspan="1" colspan="1">SDBDU 2011.1057</td><td rowspan="1" colspan="1">Darjeeling, West Bengal, India</td><td rowspan="1" colspan="1">
                  <ext-link xmlns:xlink="http://www.w3.org/1999/xlink" ext-link-type="gen" xlink:href="KY022314" xlink:type="simple">KY022314</ext-link>
                </td><td rowspan="1" colspan="1">
                  <ext-link xmlns:xlink="http://www.w3.org/1999/xlink" ext-link-type="gen" xlink:href="KY022314" xlink:type="simple">KY022314</ext-link>
                </td><td rowspan="1" colspan="1">/</td><td rowspan="1" colspan="1">
                  <ext-link xmlns:xlink="http://www.w3.org/1999/xlink" ext-link-type="gen" xlink:href="KY022365" xlink:type="simple">KY022365</ext-link>
                </td><td rowspan="1" colspan="1">
                  <ext-link xmlns:xlink="http://www.w3.org/1999/xlink" ext-link-type="gen" xlink:href="KY022343" xlink:type="simple">KY022343</ext-link>
                </td></tr><tr><td rowspan="1" colspan="1">31</td><td rowspan="1" colspan="1">
                  <italic><tp:taxon-name><tp:taxon-name-part taxon-name-part-type="genus" reg="Megophrys">M.</tp:taxon-name-part> <tp:taxon-name-part taxon-name-part-type="species" reg="oreocrypta">oreocrypta</tp:taxon-name-part></tp:taxon-name></italic>
                </td><td rowspan="1" colspan="1">SDBDU 2009.1104</td><td rowspan="1" colspan="1">West Garo Hills dist, Meghalaya, India</td><td rowspan="1" colspan="1">
                  <ext-link xmlns:xlink="http://www.w3.org/1999/xlink" ext-link-type="gen" xlink:href="KY022306" xlink:type="simple">KY022306</ext-link>
                </td><td rowspan="1" colspan="1">
                  <ext-link xmlns:xlink="http://www.w3.org/1999/xlink" ext-link-type="gen" xlink:href="KY022306" xlink:type="simple">KY022306</ext-link>
                </td><td rowspan="1" colspan="1">/</td><td rowspan="1" colspan="1">
                  <ext-link xmlns:xlink="http://www.w3.org/1999/xlink" ext-link-type="gen" xlink:href="KY022351" xlink:type="simple">KY022351</ext-link>
                </td><td rowspan="1" colspan="1">
                  <ext-link xmlns:xlink="http://www.w3.org/1999/xlink" ext-link-type="gen" xlink:href="KY022329" xlink:type="simple">KY022329</ext-link>
                </td></tr><tr><td rowspan="1" colspan="1">32</td><td rowspan="1" colspan="1">
                  <italic><tp:taxon-name><tp:taxon-name-part taxon-name-part-type="genus" reg="Megophrys">M.</tp:taxon-name-part> <tp:taxon-name-part taxon-name-part-type="species" reg="major">major</tp:taxon-name-part></tp:taxon-name></italic>
                </td><td rowspan="1" colspan="1">SDBDU 2007.229</td><td rowspan="1" colspan="1">Kohima dist, Nagaland, India</td><td rowspan="1" colspan="1">
                  <ext-link xmlns:xlink="http://www.w3.org/1999/xlink" ext-link-type="gen" xlink:href="MH647514" xlink:type="simple">MH647514</ext-link>
                </td><td rowspan="1" colspan="1">
                  <ext-link xmlns:xlink="http://www.w3.org/1999/xlink" ext-link-type="gen" xlink:href="MH647514" xlink:type="simple">MH647514</ext-link>
                </td><td rowspan="1" colspan="1">/</td><td rowspan="1" colspan="1">
                  <ext-link xmlns:xlink="http://www.w3.org/1999/xlink" ext-link-type="gen" xlink:href="MH647550" xlink:type="simple">MH647550</ext-link>
                </td><td rowspan="1" colspan="1">
                  <ext-link xmlns:xlink="http://www.w3.org/1999/xlink" ext-link-type="gen" xlink:href="MH647540" xlink:type="simple">MH647540</ext-link>
                </td></tr><tr><td rowspan="1" colspan="1">33</td><td rowspan="1" colspan="1">
                  <italic><tp:taxon-name><tp:taxon-name-part taxon-name-part-type="genus" reg="Megophrys">M.</tp:taxon-name-part> <tp:taxon-name-part taxon-name-part-type="species" reg="zhangi">zhangi</tp:taxon-name-part></tp:taxon-name></italic>
                </td><td rowspan="1" colspan="1">KIZ014278</td><td rowspan="1" colspan="1">Zhangmu, Tibet, China</td><td rowspan="1" colspan="1">/</td><td rowspan="1" colspan="1">
                  <ext-link xmlns:xlink="http://www.w3.org/1999/xlink" ext-link-type="gen" xlink:href="KX811765" xlink:type="simple">KX811765</ext-link>
                </td><td rowspan="1" colspan="1">
                  <ext-link xmlns:xlink="http://www.w3.org/1999/xlink" ext-link-type="gen" xlink:href="KX812084" xlink:type="simple">KX812084</ext-link>
                </td><td rowspan="1" colspan="1">
                  <ext-link xmlns:xlink="http://www.w3.org/1999/xlink" ext-link-type="gen" xlink:href="KX812200" xlink:type="simple">KX812200</ext-link>
                </td><td rowspan="1" colspan="1">/</td></tr><tr><td rowspan="1" colspan="1">34</td><td rowspan="1" colspan="1"><italic><tp:taxon-name><tp:taxon-name-part taxon-name-part-type="genus" reg="Megophrys">M.</tp:taxon-name-part> <tp:taxon-name-part taxon-name-part-type="species" reg="monticola">monticola</tp:taxon-name-part></tp:taxon-name></italic> middle elevation</td><td rowspan="1" colspan="1">SDBDU 2011.420</td><td rowspan="1" colspan="1">Darjeeling dist, West Bengal, India</td><td rowspan="1" colspan="1">
                  <ext-link xmlns:xlink="http://www.w3.org/1999/xlink" ext-link-type="gen" xlink:href="MH647510" xlink:type="simple">MH647510</ext-link>
                </td><td rowspan="1" colspan="1">
                  <ext-link xmlns:xlink="http://www.w3.org/1999/xlink" ext-link-type="gen" xlink:href="MH647510" xlink:type="simple">MH647510</ext-link>
                </td><td rowspan="1" colspan="1">/</td><td rowspan="1" colspan="1">
                  <ext-link xmlns:xlink="http://www.w3.org/1999/xlink" ext-link-type="gen" xlink:href="KY022359" xlink:type="simple">KY022359</ext-link>
                </td><td rowspan="1" colspan="1">
                  <ext-link xmlns:xlink="http://www.w3.org/1999/xlink" ext-link-type="gen" xlink:href="KY022337" xlink:type="simple">KY022337</ext-link>
                </td></tr><tr><td rowspan="1" colspan="1">35</td><td rowspan="2" colspan="1"><italic><tp:taxon-name><tp:taxon-name-part taxon-name-part-type="genus" reg="Megophrys">M.</tp:taxon-name-part> <tp:taxon-name-part taxon-name-part-type="species" reg="monticola">monticola</tp:taxon-name-part></tp:taxon-name></italic> high elevation</td><td rowspan="1" colspan="1">SDBDU 2011.1047</td><td rowspan="1" colspan="1">Darjeeling dist, West Bengal, India</td><td rowspan="1" colspan="1">
                  <ext-link xmlns:xlink="http://www.w3.org/1999/xlink" ext-link-type="gen" xlink:href="KY022312" xlink:type="simple">KY022312</ext-link>
                </td><td rowspan="1" colspan="1">
                  <ext-link xmlns:xlink="http://www.w3.org/1999/xlink" ext-link-type="gen" xlink:href="KY022312" xlink:type="simple">KY022312</ext-link>
                </td><td rowspan="1" colspan="1">/</td><td rowspan="1" colspan="1">
                  <ext-link xmlns:xlink="http://www.w3.org/1999/xlink" ext-link-type="gen" xlink:href="KY022358" xlink:type="simple">KY022358</ext-link>
                </td><td rowspan="1" colspan="1">
                  <ext-link xmlns:xlink="http://www.w3.org/1999/xlink" ext-link-type="gen" xlink:href="KY022336" xlink:type="simple">KY022336</ext-link>
                </td></tr><tr><td rowspan="1" colspan="1">36</td><td rowspan="1" colspan="1">ZSI11401</td><td rowspan="1" colspan="1">Kabi, North district, Sikkim, India</td><td rowspan="1" colspan="1">/</td><td rowspan="1" colspan="1">
                  <ext-link xmlns:xlink="http://www.w3.org/1999/xlink" ext-link-type="gen" xlink:href="KX894667" xlink:type="simple">KX894667</ext-link>
                </td><td rowspan="1" colspan="1">/</td><td rowspan="1" colspan="1">/</td><td rowspan="1" colspan="1">/</td></tr><tr><td rowspan="1" colspan="1">37</td><td rowspan="1" colspan="1">
                  <italic><tp:taxon-name><tp:taxon-name-part taxon-name-part-type="genus" reg="Megophrys">M.</tp:taxon-name-part> <tp:taxon-name-part taxon-name-part-type="species" reg="lekaguli">lekaguli</tp:taxon-name-part></tp:taxon-name></italic>
                </td><td rowspan="1" colspan="1">FMNH 265955</td><td rowspan="1" colspan="1">Pang Si Da, Sa Kaeo, Thailand</td><td rowspan="1" colspan="1">
                  <ext-link xmlns:xlink="http://www.w3.org/1999/xlink" ext-link-type="gen" xlink:href="KY022214" xlink:type="simple">KY022214</ext-link>
                </td><td rowspan="1" colspan="1">
                  <ext-link xmlns:xlink="http://www.w3.org/1999/xlink" ext-link-type="gen" xlink:href="KY022214" xlink:type="simple">KY022214</ext-link>
                </td><td rowspan="1" colspan="1">/</td><td rowspan="1" colspan="1">
                  <ext-link xmlns:xlink="http://www.w3.org/1999/xlink" ext-link-type="gen" xlink:href="KY022241" xlink:type="simple">KY022241</ext-link>
                </td><td rowspan="1" colspan="1">
                  <ext-link xmlns:xlink="http://www.w3.org/1999/xlink" ext-link-type="gen" xlink:href="KY022177" xlink:type="simple">KY022177</ext-link>
                </td></tr><tr><td rowspan="1" colspan="1">38</td><td rowspan="1" colspan="1">
                  <italic><tp:taxon-name><tp:taxon-name-part taxon-name-part-type="genus" reg="Megophrys">M.</tp:taxon-name-part> <tp:taxon-name-part taxon-name-part-type="species" reg="auralensis">auralensis</tp:taxon-name-part></tp:taxon-name></italic>
                </td><td rowspan="1" colspan="1">NCSM 79599</td><td rowspan="1" colspan="1">Aural, Kampong Speu, Cambodia</td><td rowspan="1" colspan="1">/</td><td rowspan="1" colspan="1">
                  <ext-link xmlns:xlink="http://www.w3.org/1999/xlink" ext-link-type="gen" xlink:href="KX811807" xlink:type="simple">KX811807</ext-link>
                </td><td rowspan="1" colspan="1">/</td><td rowspan="1" colspan="1">/</td><td rowspan="1" colspan="1">/</td></tr><tr><td rowspan="1" colspan="1">39</td><td rowspan="1" colspan="1">
                  <italic><tp:taxon-name><tp:taxon-name-part taxon-name-part-type="genus" reg="Megophrys">M.</tp:taxon-name-part> <tp:taxon-name-part taxon-name-part-type="species" reg="takensis">takensis</tp:taxon-name-part></tp:taxon-name></italic>
                </td><td rowspan="1" colspan="1">FMNH 261711</td><td rowspan="1" colspan="1">Khlong Lan National Park, Kampaeng, Thailand</td><td rowspan="1" colspan="1">
                  <ext-link xmlns:xlink="http://www.w3.org/1999/xlink" ext-link-type="gen" xlink:href="KY022215" xlink:type="simple">KY022215</ext-link>
                </td><td rowspan="1" colspan="1">
                  <ext-link xmlns:xlink="http://www.w3.org/1999/xlink" ext-link-type="gen" xlink:href="KY022215" xlink:type="simple">KY022215</ext-link>
                </td><td rowspan="1" colspan="1">/</td><td rowspan="1" colspan="1">
                  <ext-link xmlns:xlink="http://www.w3.org/1999/xlink" ext-link-type="gen" xlink:href="KY022246" xlink:type="simple">KY022246</ext-link>
                </td><td rowspan="1" colspan="1">
                  <ext-link xmlns:xlink="http://www.w3.org/1999/xlink" ext-link-type="gen" xlink:href="KY022183" xlink:type="simple">KY022183</ext-link>
                </td></tr><tr><td rowspan="1" colspan="1">40</td><td rowspan="1" colspan="1">
                  <tp:taxon-name><tp:taxon-name-part taxon-name-part-type="genus" reg="Megophrys">M.</tp:taxon-name-part> <tp:taxon-name-part taxon-name-part-type="uncertainty-rank">cf.</tp:taxon-name-part> <tp:taxon-name-part taxon-name-part-type="species" reg="parva">parva</tp:taxon-name-part></tp:taxon-name>
                </td><td rowspan="1" colspan="1">KIZ048507</td><td rowspan="1" colspan="1">Tongbiguan Nature Reserve, Yunnan, China</td><td rowspan="1" colspan="1">/</td><td rowspan="1" colspan="1">
                  <ext-link xmlns:xlink="http://www.w3.org/1999/xlink" ext-link-type="gen" xlink:href="KX811796" xlink:type="simple">KX811796</ext-link>
                </td><td rowspan="1" colspan="1">
                  <ext-link xmlns:xlink="http://www.w3.org/1999/xlink" ext-link-type="gen" xlink:href="KX812071" xlink:type="simple">KX812071</ext-link>
                </td><td rowspan="1" colspan="1">
                  <ext-link xmlns:xlink="http://www.w3.org/1999/xlink" ext-link-type="gen" xlink:href="KX812180" xlink:type="simple">KX812180</ext-link>
                </td><td rowspan="1" colspan="1">/</td></tr><tr><td rowspan="1" colspan="1">41</td><td rowspan="1" colspan="1">
                  <italic><tp:taxon-name><tp:taxon-name-part taxon-name-part-type="genus" reg="Megophrys">M.</tp:taxon-name-part> <tp:taxon-name-part taxon-name-part-type="species" reg="zunhebotoensis">zunhebotoensis</tp:taxon-name-part></tp:taxon-name></italic>
                </td><td rowspan="1" colspan="1">RGK 0041</td><td rowspan="1" colspan="1">Nagaland, India</td><td rowspan="1" colspan="1">
                  <ext-link xmlns:xlink="http://www.w3.org/1999/xlink" ext-link-type="gen" xlink:href="KY022322" xlink:type="simple">KY022322</ext-link>
                </td><td rowspan="1" colspan="1">
                  <ext-link xmlns:xlink="http://www.w3.org/1999/xlink" ext-link-type="gen" xlink:href="KY022322" xlink:type="simple">KY022322</ext-link>
                </td><td rowspan="1" colspan="1">/</td><td rowspan="1" colspan="1">
                  <ext-link xmlns:xlink="http://www.w3.org/1999/xlink" ext-link-type="gen" xlink:href="KY022367" xlink:type="simple">KY022367</ext-link>
                </td><td rowspan="1" colspan="1">
                  <ext-link xmlns:xlink="http://www.w3.org/1999/xlink" ext-link-type="gen" xlink:href="KY022345" xlink:type="simple">KY022345</ext-link>
                </td></tr><tr><td rowspan="1" colspan="1">42</td><td rowspan="1" colspan="1">
                  <italic><tp:taxon-name><tp:taxon-name-part taxon-name-part-type="genus" reg="Megophrys">M.</tp:taxon-name-part> <tp:taxon-name-part taxon-name-part-type="species" reg="serchhipii">serchhipii</tp:taxon-name-part></tp:taxon-name></italic>
                </td><td rowspan="1" colspan="1">SDBDU 2009.612</td><td rowspan="1" colspan="1">Tripura, India</td><td rowspan="1" colspan="1">
                  <ext-link xmlns:xlink="http://www.w3.org/1999/xlink" ext-link-type="gen" xlink:href="KY022323" xlink:type="simple">KY022323</ext-link>
                </td><td rowspan="1" colspan="1">
                  <ext-link xmlns:xlink="http://www.w3.org/1999/xlink" ext-link-type="gen" xlink:href="KY022323" xlink:type="simple">KY022323</ext-link>
                </td><td rowspan="1" colspan="1">/</td><td rowspan="1" colspan="1">
                  <ext-link xmlns:xlink="http://www.w3.org/1999/xlink" ext-link-type="gen" xlink:href="KY022366" xlink:type="simple">KY022366</ext-link>
                </td><td rowspan="1" colspan="1">
                  <ext-link xmlns:xlink="http://www.w3.org/1999/xlink" ext-link-type="gen" xlink:href="KY022344" xlink:type="simple">KY022344</ext-link>
                </td></tr><tr><td rowspan="1" colspan="1">43</td><td rowspan="1" colspan="1">
                  <italic><tp:taxon-name><tp:taxon-name-part taxon-name-part-type="genus" reg="Megophrys">M.</tp:taxon-name-part> <tp:taxon-name-part taxon-name-part-type="species" reg="ancrae">ancrae</tp:taxon-name-part></tp:taxon-name></italic>
                </td><td rowspan="1" colspan="1">SDBDU 2009.727</td><td rowspan="1" colspan="1">
                  <named-content xmlns:xlink="http://www.w3.org/1999/xlink" content-type="dwc:verbatimCoordinates" xlink:type="simple">
                    <named-content content-type="geo-json" specific-use="{&#34;type&#34;:&#34;Point&#34;,&#34;coordinates&#34;:[96.391117,27.497217]}" id="NCID0EJIBG" xlink:type="simple">27°29.833'N 96°23.467'E</named-content>
                  </named-content>
                </td><td rowspan="1" colspan="1">
                  <ext-link xmlns:xlink="http://www.w3.org/1999/xlink" ext-link-type="gen" xlink:href="KY022318" xlink:type="simple">KY022318</ext-link>
                </td><td rowspan="1" colspan="1">
                  <ext-link xmlns:xlink="http://www.w3.org/1999/xlink" ext-link-type="gen" xlink:href="KY022318" xlink:type="simple">KY022318</ext-link>
                </td><td rowspan="1" colspan="1">/</td><td rowspan="1" colspan="1">
                  <ext-link xmlns:xlink="http://www.w3.org/1999/xlink" ext-link-type="gen" xlink:href="KY022350" xlink:type="simple">KY022350</ext-link>
                </td><td rowspan="1" colspan="1">
                  <ext-link xmlns:xlink="http://www.w3.org/1999/xlink" ext-link-type="gen" xlink:href="KY022328" xlink:type="simple">KY022328</ext-link>
                </td></tr><tr><td rowspan="1" colspan="1">44</td><td rowspan="1" colspan="1">
                  <italic><tp:taxon-name><tp:taxon-name-part taxon-name-part-type="genus" reg="Megophrys">M.</tp:taxon-name-part> <tp:taxon-name-part taxon-name-part-type="species" reg="oropedion">oropedion</tp:taxon-name-part></tp:taxon-name></italic>
                </td><td rowspan="1" colspan="1">SDBDU 2009.299</td><td rowspan="1" colspan="1">Mawphlang, Mawphlang Sacred Forest, East Khasi Hills, Meghalaya, India</td><td rowspan="1" colspan="1">
                  <ext-link xmlns:xlink="http://www.w3.org/1999/xlink" ext-link-type="gen" xlink:href="KY022317" xlink:type="simple">KY022317</ext-link>
                </td><td rowspan="1" colspan="1">
                  <ext-link xmlns:xlink="http://www.w3.org/1999/xlink" ext-link-type="gen" xlink:href="KY022317" xlink:type="simple">KY022317</ext-link>
                </td><td rowspan="1" colspan="1">/</td><td rowspan="1" colspan="1">
                  <ext-link xmlns:xlink="http://www.w3.org/1999/xlink" ext-link-type="gen" xlink:href="KY022360" xlink:type="simple">KY022360</ext-link>
                </td><td rowspan="1" colspan="1">
                  <ext-link xmlns:xlink="http://www.w3.org/1999/xlink" ext-link-type="gen" xlink:href="KY022338" xlink:type="simple">KY022338</ext-link>
                </td></tr><tr><td rowspan="1" colspan="1">45</td><td rowspan="1" colspan="1">
                  <italic><tp:taxon-name><tp:taxon-name-part taxon-name-part-type="genus" reg="Megophrys">M.</tp:taxon-name-part> <tp:taxon-name-part taxon-name-part-type="species" reg="megacephala">megacephala</tp:taxon-name-part></tp:taxon-name></italic>
                </td><td rowspan="1" colspan="1">ZSI A 11213</td><td rowspan="1" colspan="1">East Khasi Hills, northern Meghalaya, India</td><td rowspan="1" colspan="1">
                  <ext-link xmlns:xlink="http://www.w3.org/1999/xlink" ext-link-type="gen" xlink:href="KY022315" xlink:type="simple">KY022315</ext-link>
                </td><td rowspan="1" colspan="1">
                  <ext-link xmlns:xlink="http://www.w3.org/1999/xlink" ext-link-type="gen" xlink:href="KY022315" xlink:type="simple">KY022315</ext-link>
                </td><td rowspan="1" colspan="1">/</td><td rowspan="1" colspan="1">
                  <ext-link xmlns:xlink="http://www.w3.org/1999/xlink" ext-link-type="gen" xlink:href="KY022357" xlink:type="simple">KY022357</ext-link>
                </td><td rowspan="1" colspan="1">
                  <ext-link xmlns:xlink="http://www.w3.org/1999/xlink" ext-link-type="gen" xlink:href="KY022335" xlink:type="simple">KY022335</ext-link>
                </td></tr><tr><td rowspan="1" colspan="1">46</td><td rowspan="1" colspan="1">
                  <italic><tp:taxon-name><tp:taxon-name-part taxon-name-part-type="genus" reg="Megophrys">M.</tp:taxon-name-part> <tp:taxon-name-part taxon-name-part-type="species" reg="aceras">aceras</tp:taxon-name-part></tp:taxon-name></italic>
                </td><td rowspan="1" colspan="1">LSUHC 7038</td><td rowspan="1" colspan="1">Tremengor Forest, Perak, Peninsular Malaysia, Malaysia</td><td rowspan="1" colspan="1">/</td><td rowspan="1" colspan="1">
                  <ext-link xmlns:xlink="http://www.w3.org/1999/xlink" ext-link-type="gen" xlink:href="GQ995534" xlink:type="simple">GQ995534</ext-link>
                </td><td rowspan="1" colspan="1">/</td><td rowspan="1" colspan="1">/</td><td rowspan="1" colspan="1">/</td></tr><tr><td rowspan="1" colspan="1">47</td><td rowspan="1" colspan="1">
                  <italic><tp:taxon-name><tp:taxon-name-part taxon-name-part-type="genus" reg="Megophrys">M.</tp:taxon-name-part> <tp:taxon-name-part taxon-name-part-type="species" reg="longipes">longipes</tp:taxon-name-part></tp:taxon-name></italic>
                </td><td rowspan="1" colspan="1">IABHU 21101</td><td rowspan="1" colspan="1">Genting highland, Malaysia</td><td rowspan="1" colspan="1">/</td><td rowspan="1" colspan="1">
                  <ext-link xmlns:xlink="http://www.w3.org/1999/xlink" ext-link-type="gen" xlink:href="AB530656" xlink:type="simple">AB530656</ext-link>
                </td><td rowspan="1" colspan="1">/</td><td rowspan="1" colspan="1">/</td><td rowspan="1" colspan="1">/</td></tr><tr><td rowspan="1" colspan="1">48</td><td rowspan="16" colspan="1"><italic><tp:taxon-name><tp:taxon-name-part taxon-name-part-type="genus" reg="Megophrys">Megophrys</tp:taxon-name-part> <tp:taxon-name-part taxon-name-part-type="species" reg="yeae">yeae</tp:taxon-name-part></tp:taxon-name></italic> sp. nov.</td><td rowspan="1" colspan="1">CIB201706MT01</td><td rowspan="1" colspan="1">Didong, Medog, Tibet, China</td><td rowspan="1" colspan="1">
                  <ext-link xmlns:xlink="http://www.w3.org/1999/xlink" ext-link-type="gen" xlink:href="MN963172" xlink:type="simple">MN963172</ext-link>
                </td><td rowspan="1" colspan="1">
                  <ext-link xmlns:xlink="http://www.w3.org/1999/xlink" ext-link-type="gen" xlink:href="MN963217" xlink:type="simple">MN963217</ext-link>
                </td><td rowspan="1" colspan="1">
                  <ext-link xmlns:xlink="http://www.w3.org/1999/xlink" ext-link-type="gen" xlink:href="MN964312" xlink:type="simple">MN964312</ext-link>
                </td><td rowspan="1" colspan="1">
                  <ext-link xmlns:xlink="http://www.w3.org/1999/xlink" ext-link-type="gen" xlink:href="MN984380" xlink:type="simple">MN984380</ext-link>
                </td><td rowspan="1" colspan="1">/</td></tr><tr><td rowspan="1" colspan="1">49</td><td rowspan="1" colspan="1">CIB201706MT02</td><td rowspan="1" colspan="1">Beibeng, Medog, Tibet, China</td><td rowspan="1" colspan="1">
                  <ext-link xmlns:xlink="http://www.w3.org/1999/xlink" ext-link-type="gen" xlink:href="MN963173" xlink:type="simple">MN963173</ext-link>
                </td><td rowspan="1" colspan="1">
                  <ext-link xmlns:xlink="http://www.w3.org/1999/xlink" ext-link-type="gen" xlink:href="MN963216" xlink:type="simple">MN963216</ext-link>
                </td><td rowspan="1" colspan="1">
                  <ext-link xmlns:xlink="http://www.w3.org/1999/xlink" ext-link-type="gen" xlink:href="MN964313" xlink:type="simple">MN964313</ext-link>
                </td><td rowspan="1" colspan="1">
                  <ext-link xmlns:xlink="http://www.w3.org/1999/xlink" ext-link-type="gen" xlink:href="MN984381" xlink:type="simple">MN984381</ext-link>
                </td><td rowspan="1" colspan="1">/</td></tr><tr><td rowspan="1" colspan="1">50</td><td rowspan="1" colspan="1">CIB201706MT03</td><td rowspan="1" colspan="1">Suburb of Medog, Tibet, China</td><td rowspan="1" colspan="1">
                  <ext-link xmlns:xlink="http://www.w3.org/1999/xlink" ext-link-type="gen" xlink:href="MN963174" xlink:type="simple">MN963174</ext-link>
                </td><td rowspan="1" colspan="1">
                  <ext-link xmlns:xlink="http://www.w3.org/1999/xlink" ext-link-type="gen" xlink:href="MN963215" xlink:type="simple">MN963215</ext-link>
                </td><td rowspan="1" colspan="1">
                  <ext-link xmlns:xlink="http://www.w3.org/1999/xlink" ext-link-type="gen" xlink:href="MN964314" xlink:type="simple">MN964314</ext-link>
                </td><td rowspan="1" colspan="1">
                  <ext-link xmlns:xlink="http://www.w3.org/1999/xlink" ext-link-type="gen" xlink:href="MN984382" xlink:type="simple">MN984382</ext-link>
                </td><td rowspan="1" colspan="1">/</td></tr><tr><td rowspan="1" colspan="1">51</td><td rowspan="1" colspan="1">CIB022017061102</td><td rowspan="1" colspan="1">Didong, Medog, Tibet, China</td><td rowspan="1" colspan="1">
                  <ext-link xmlns:xlink="http://www.w3.org/1999/xlink" ext-link-type="gen" xlink:href="MN963162" xlink:type="simple">MN963162</ext-link>
                </td><td rowspan="1" colspan="1">
                  <ext-link xmlns:xlink="http://www.w3.org/1999/xlink" ext-link-type="gen" xlink:href="MN963243" xlink:type="simple">MN963243</ext-link>
                </td><td rowspan="1" colspan="1">
                  <ext-link xmlns:xlink="http://www.w3.org/1999/xlink" ext-link-type="gen" xlink:href="MN964289" xlink:type="simple">MN964289</ext-link>
                </td><td rowspan="1" colspan="1">
                  <ext-link xmlns:xlink="http://www.w3.org/1999/xlink" ext-link-type="gen" xlink:href="MN984358" xlink:type="simple">MN984358</ext-link>
                </td><td rowspan="1" colspan="1">/</td></tr><tr><td rowspan="1" colspan="1">52</td><td rowspan="1" colspan="1">CIB022017061407b</td><td rowspan="1" colspan="1">Beibeng, Medog, Tibet, China</td><td rowspan="1" colspan="1">
                  <ext-link xmlns:xlink="http://www.w3.org/1999/xlink" ext-link-type="gen" xlink:href="MN963165" xlink:type="simple">MN963165</ext-link>
                </td><td rowspan="1" colspan="1">
                  <ext-link xmlns:xlink="http://www.w3.org/1999/xlink" ext-link-type="gen" xlink:href="MN963238" xlink:type="simple">MN963238</ext-link>
                </td><td rowspan="1" colspan="1">
                  <ext-link xmlns:xlink="http://www.w3.org/1999/xlink" ext-link-type="gen" xlink:href="MN964294" xlink:type="simple">MN964294</ext-link>
                </td><td rowspan="1" colspan="1">
                  <ext-link xmlns:xlink="http://www.w3.org/1999/xlink" ext-link-type="gen" xlink:href="MN984363" xlink:type="simple">MN984363</ext-link>
                </td><td rowspan="1" colspan="1">
                  <ext-link xmlns:xlink="http://www.w3.org/1999/xlink" ext-link-type="gen" xlink:href="MN984402" xlink:type="simple">MN984402</ext-link>
                </td></tr><tr><td rowspan="1" colspan="1">53</td><td rowspan="1" colspan="1">CIB022017061804</td><td rowspan="1" colspan="1">Bari, Medog, Tibet, China</td><td rowspan="1" colspan="1">
                  <ext-link xmlns:xlink="http://www.w3.org/1999/xlink" ext-link-type="gen" xlink:href="MN963167" xlink:type="simple">MN963167</ext-link>
                </td><td rowspan="1" colspan="1">
                  <ext-link xmlns:xlink="http://www.w3.org/1999/xlink" ext-link-type="gen" xlink:href="MN963229" xlink:type="simple">MN963229</ext-link>
                </td><td rowspan="1" colspan="1">
                  <ext-link xmlns:xlink="http://www.w3.org/1999/xlink" ext-link-type="gen" xlink:href="MN964302" xlink:type="simple">MN964302</ext-link>
                </td><td rowspan="1" colspan="1">
                  <ext-link xmlns:xlink="http://www.w3.org/1999/xlink" ext-link-type="gen" xlink:href="MN984372" xlink:type="simple">MN984372</ext-link>
                </td><td rowspan="1" colspan="1">
                  <ext-link xmlns:xlink="http://www.w3.org/1999/xlink" ext-link-type="gen" xlink:href="MN984403" xlink:type="simple">MN984403</ext-link>
                </td></tr><tr><td rowspan="1" colspan="1">54</td><td rowspan="1" colspan="1">CIB022017061809</td><td rowspan="1" colspan="1">Bari, Medog, Tibet, China</td><td rowspan="1" colspan="1">
                  <ext-link xmlns:xlink="http://www.w3.org/1999/xlink" ext-link-type="gen" xlink:href="MN963171" xlink:type="simple">MN963171</ext-link>
                </td><td rowspan="1" colspan="1">
                  <ext-link xmlns:xlink="http://www.w3.org/1999/xlink" ext-link-type="gen" xlink:href="MN963224" xlink:type="simple">MN963224</ext-link>
                </td><td rowspan="1" colspan="1">
                  <ext-link xmlns:xlink="http://www.w3.org/1999/xlink" ext-link-type="gen" xlink:href="MN964307" xlink:type="simple">MN964307</ext-link>
                </td><td rowspan="1" colspan="1">
                  <ext-link xmlns:xlink="http://www.w3.org/1999/xlink" ext-link-type="gen" xlink:href="MN984377" xlink:type="simple">MN984377</ext-link>
                </td><td rowspan="1" colspan="1">/</td></tr><tr><td rowspan="1" colspan="1">55</td><td rowspan="1" colspan="1">CIB022017061811</td><td rowspan="1" colspan="1">Bari, Medog, Tibet, China</td><td rowspan="1" colspan="1">/</td><td rowspan="1" colspan="1">
                  <ext-link xmlns:xlink="http://www.w3.org/1999/xlink" ext-link-type="gen" xlink:href="MN963222" xlink:type="simple">MN963222</ext-link>
                </td><td rowspan="1" colspan="1">
                  <ext-link xmlns:xlink="http://www.w3.org/1999/xlink" ext-link-type="gen" xlink:href="MN964309" xlink:type="simple">MN964309</ext-link>
                </td><td rowspan="1" colspan="1">
                  <ext-link xmlns:xlink="http://www.w3.org/1999/xlink" ext-link-type="gen" xlink:href="MN984379" xlink:type="simple">MN984379</ext-link>
                </td><td rowspan="1" colspan="1">/</td></tr><tr><td rowspan="1" colspan="1">56</td><td rowspan="1" colspan="1">CIB022017061103</td><td rowspan="1" colspan="1">Didong, Medog, Tibet, China</td><td rowspan="1" colspan="1">
                  <ext-link xmlns:xlink="http://www.w3.org/1999/xlink" ext-link-type="gen" xlink:href="MN963163" xlink:type="simple">MN963163</ext-link>
                </td><td rowspan="1" colspan="1">
                  <ext-link xmlns:xlink="http://www.w3.org/1999/xlink" ext-link-type="gen" xlink:href="MN963242" xlink:type="simple">MN963242</ext-link>
                </td><td rowspan="1" colspan="1">
                  <ext-link xmlns:xlink="http://www.w3.org/1999/xlink" ext-link-type="gen" xlink:href="MN964290" xlink:type="simple">MN964290</ext-link>
                </td><td rowspan="1" colspan="1">
                  <ext-link xmlns:xlink="http://www.w3.org/1999/xlink" ext-link-type="gen" xlink:href="MN984359" xlink:type="simple">MN984359</ext-link>
                </td><td rowspan="1" colspan="1">/</td></tr><tr><td rowspan="1" colspan="1">57</td><td rowspan="1" colspan="1">CIB022017061104</td><td rowspan="1" colspan="1">Didong, Medog, Tibet, China</td><td rowspan="1" colspan="1">
                  <ext-link xmlns:xlink="http://www.w3.org/1999/xlink" ext-link-type="gen" xlink:href="MN963164" xlink:type="simple">MN963164</ext-link>
                </td><td rowspan="1" colspan="1">
                  <ext-link xmlns:xlink="http://www.w3.org/1999/xlink" ext-link-type="gen" xlink:href="MN963241" xlink:type="simple">MN963241</ext-link>
                </td><td rowspan="1" colspan="1">
                  <ext-link xmlns:xlink="http://www.w3.org/1999/xlink" ext-link-type="gen" xlink:href="MN964291" xlink:type="simple">MN964291</ext-link>
                </td><td rowspan="1" colspan="1">
                  <ext-link xmlns:xlink="http://www.w3.org/1999/xlink" ext-link-type="gen" xlink:href="MN984360" xlink:type="simple">MN984360</ext-link>
                </td><td rowspan="1" colspan="1">/</td></tr><tr><td rowspan="1" colspan="1">58</td><td rowspan="1" colspan="1">CIB022017061606</td><td rowspan="1" colspan="1">Beibeng, Medog, Tibet, China</td><td rowspan="1" colspan="1">
                  <ext-link xmlns:xlink="http://www.w3.org/1999/xlink" ext-link-type="gen" xlink:href="MN963166" xlink:type="simple">MN963166</ext-link>
                </td><td rowspan="1" colspan="1">
                  <ext-link xmlns:xlink="http://www.w3.org/1999/xlink" ext-link-type="gen" xlink:href="MN963231" xlink:type="simple">MN963231</ext-link>
                </td><td rowspan="1" colspan="1">
                  <ext-link xmlns:xlink="http://www.w3.org/1999/xlink" ext-link-type="gen" xlink:href="MN964300" xlink:type="simple">MN964300</ext-link>
                </td><td rowspan="1" colspan="1">
                  <ext-link xmlns:xlink="http://www.w3.org/1999/xlink" ext-link-type="gen" xlink:href="MN984370" xlink:type="simple">MN984370</ext-link>
                </td><td rowspan="1" colspan="1">/</td></tr><tr><td rowspan="1" colspan="1">59</td><td rowspan="1" colspan="1">CIBMT171064</td><td rowspan="1" colspan="1">Yadong, vicinity of suburb Medog, Tibet, China</td><td rowspan="1" colspan="1">
                  <ext-link xmlns:xlink="http://www.w3.org/1999/xlink" ext-link-type="gen" xlink:href="MN963187" xlink:type="simple">MN963187</ext-link>
                </td><td rowspan="1" colspan="1">
                  <ext-link xmlns:xlink="http://www.w3.org/1999/xlink" ext-link-type="gen" xlink:href="MN963198" xlink:type="simple">MN963198</ext-link>
                </td><td rowspan="1" colspan="1">/</td><td rowspan="1" colspan="1">
                  <ext-link xmlns:xlink="http://www.w3.org/1999/xlink" ext-link-type="gen" xlink:href="MN984399" xlink:type="simple">MN984399</ext-link>
                </td><td rowspan="1" colspan="1">/</td></tr><tr><td rowspan="1" colspan="1">60</td><td rowspan="1" colspan="1">CIBMT171065</td><td rowspan="1" colspan="1">Yarang, Medog, Tibet, China</td><td rowspan="1" colspan="1">
                  <ext-link xmlns:xlink="http://www.w3.org/1999/xlink" ext-link-type="gen" xlink:href="MN963188" xlink:type="simple">MN963188</ext-link>
                </td><td rowspan="1" colspan="1">
                  <ext-link xmlns:xlink="http://www.w3.org/1999/xlink" ext-link-type="gen" xlink:href="MN963197" xlink:type="simple">MN963197</ext-link>
                </td><td rowspan="1" colspan="1">/</td><td rowspan="1" colspan="1">
                  <ext-link xmlns:xlink="http://www.w3.org/1999/xlink" ext-link-type="gen" xlink:href="MN984400" xlink:type="simple">MN984400</ext-link>
                </td><td rowspan="1" colspan="1">/</td></tr><tr><td rowspan="1" colspan="1">61</td><td rowspan="1" colspan="1">CIBMT171066</td><td rowspan="1" colspan="1">Yarang, Medog, Tibet, China</td><td rowspan="1" colspan="1">
                  <ext-link xmlns:xlink="http://www.w3.org/1999/xlink" ext-link-type="gen" xlink:href="MN963189" xlink:type="simple">MN963189</ext-link>
                </td><td rowspan="1" colspan="1">
                  <ext-link xmlns:xlink="http://www.w3.org/1999/xlink" ext-link-type="gen" xlink:href="MN963196" xlink:type="simple">MN963196</ext-link>
                </td><td rowspan="1" colspan="1">/</td><td rowspan="1" colspan="1">
                  <ext-link xmlns:xlink="http://www.w3.org/1999/xlink" ext-link-type="gen" xlink:href="MN984401" xlink:type="simple">MN984401</ext-link>
                </td><td rowspan="1" colspan="1">/</td></tr><tr><td rowspan="1" colspan="1">62</td><td rowspan="1" colspan="1">KIZ010978</td><td rowspan="1" colspan="1">Beibeng, Tibet, China</td><td rowspan="1" colspan="1">/</td><td rowspan="1" colspan="1">
                  <ext-link xmlns:xlink="http://www.w3.org/1999/xlink" ext-link-type="gen" xlink:href="KX811908" xlink:type="simple">KX811908</ext-link>
                </td><td rowspan="1" colspan="1">
                  <ext-link xmlns:xlink="http://www.w3.org/1999/xlink" ext-link-type="gen" xlink:href="KX812153" xlink:type="simple">KX812153</ext-link>
                </td><td rowspan="1" colspan="1">
                  <ext-link xmlns:xlink="http://www.w3.org/1999/xlink" ext-link-type="gen" xlink:href="KX812265" xlink:type="simple">KX812265</ext-link>
                </td><td rowspan="1" colspan="1">/</td></tr><tr><td rowspan="1" colspan="1">63</td><td rowspan="1" colspan="1">KIZ011175</td><td rowspan="1" colspan="1">Beibeng, Tibet, China</td><td rowspan="1" colspan="1">/</td><td rowspan="1" colspan="1">
                  <ext-link xmlns:xlink="http://www.w3.org/1999/xlink" ext-link-type="gen" xlink:href="KX811909" xlink:type="simple">KX811909</ext-link>
                </td><td rowspan="1" colspan="1">
                  <ext-link xmlns:xlink="http://www.w3.org/1999/xlink" ext-link-type="gen" xlink:href="KX812154" xlink:type="simple">KX812154</ext-link>
                </td><td rowspan="1" colspan="1">
                  <ext-link xmlns:xlink="http://www.w3.org/1999/xlink" ext-link-type="gen" xlink:href="KX812266" xlink:type="simple">KX812266</ext-link>
                </td><td rowspan="1" colspan="1">/</td></tr><tr><td rowspan="1" colspan="1">64</td><td rowspan="1" colspan="1">
                  <italic><tp:taxon-name><tp:taxon-name-part taxon-name-part-type="genus" reg="Megophrys">M.</tp:taxon-name-part> <tp:taxon-name-part taxon-name-part-type="species" reg="vegrandis">vegrandis</tp:taxon-name-part></tp:taxon-name></italic>
                </td><td rowspan="1" colspan="1">SDBDU 2009.1272 /ZSI A 11605</td><td rowspan="1" colspan="1">
                  <named-content xmlns:xlink="http://www.w3.org/1999/xlink" content-type="dwc:verbatimCoordinates" xlink:type="simple">
                    <named-content content-type="geo-json" specific-use="{&#34;type&#34;:&#34;Point&#34;,&#34;coordinates&#34;:[92.527367,27.101117]}" id="NCID0EWJAI" xlink:type="simple">27°06.067'N 92°31.642'E</named-content>
                  </named-content>
                </td><td rowspan="1" colspan="1">
                  <ext-link xmlns:xlink="http://www.w3.org/1999/xlink" ext-link-type="gen" xlink:href="KY022305" xlink:type="simple">KY022305</ext-link>
                </td><td rowspan="1" colspan="1">
                  <ext-link xmlns:xlink="http://www.w3.org/1999/xlink" ext-link-type="gen" xlink:href="KY022305" xlink:type="simple">KY022305</ext-link>
                </td><td rowspan="1" colspan="1">/</td><td rowspan="1" colspan="1">
                  <ext-link xmlns:xlink="http://www.w3.org/1999/xlink" ext-link-type="gen" xlink:href="KY022349" xlink:type="simple">KY022349</ext-link>
                </td><td rowspan="1" colspan="1">
                  <ext-link xmlns:xlink="http://www.w3.org/1999/xlink" ext-link-type="gen" xlink:href="KY022327" xlink:type="simple">KY022327</ext-link>
                </td></tr><tr><td rowspan="1" colspan="1">65</td><td rowspan="11" colspan="1">
                  <tp:taxon-name><tp:taxon-name-part taxon-name-part-type="genus" reg="Megophrys">Megophrys</tp:taxon-name-part> <tp:taxon-name-part taxon-name-part-type="uncertainty-rank">cf.</tp:taxon-name-part> <tp:taxon-name-part taxon-name-part-type="species" reg="pachyproctus">pachyproctus</tp:taxon-name-part></tp:taxon-name>
                </td><td rowspan="1" colspan="1">CIBMT171053</td><td rowspan="1" colspan="1">Renqinbeng, Medog, Tibet, China</td><td rowspan="1" colspan="1">
                  <ext-link xmlns:xlink="http://www.w3.org/1999/xlink" ext-link-type="gen" xlink:href="MN963178" xlink:type="simple">MN963178</ext-link>
                </td><td rowspan="1" colspan="1">
                  <ext-link xmlns:xlink="http://www.w3.org/1999/xlink" ext-link-type="gen" xlink:href="MN963207" xlink:type="simple">MN963207</ext-link>
                </td><td rowspan="1" colspan="1">
                  <ext-link xmlns:xlink="http://www.w3.org/1999/xlink" ext-link-type="gen" xlink:href="MN964322" xlink:type="simple">MN964322</ext-link>
                </td><td rowspan="1" colspan="1">
                  <ext-link xmlns:xlink="http://www.w3.org/1999/xlink" ext-link-type="gen" xlink:href="MN984390" xlink:type="simple">MN984390</ext-link>
                </td><td rowspan="1" colspan="1">/</td></tr><tr><td rowspan="1" colspan="1">66</td><td rowspan="1" colspan="1">CIBMT171060</td><td rowspan="1" colspan="1">Renqinbeng, Medog, Tibet, China</td><td rowspan="1" colspan="1">
                  <ext-link xmlns:xlink="http://www.w3.org/1999/xlink" ext-link-type="gen" xlink:href="MN963185" xlink:type="simple">MN963185</ext-link>
                </td><td rowspan="1" colspan="1">
                  <ext-link xmlns:xlink="http://www.w3.org/1999/xlink" ext-link-type="gen" xlink:href="MN963200" xlink:type="simple">MN963200</ext-link>
                </td><td rowspan="1" colspan="1">
                  <ext-link xmlns:xlink="http://www.w3.org/1999/xlink" ext-link-type="gen" xlink:href="MN964329" xlink:type="simple">MN964329</ext-link>
                </td><td rowspan="1" colspan="1">
                  <ext-link xmlns:xlink="http://www.w3.org/1999/xlink" ext-link-type="gen" xlink:href="MN984397" xlink:type="simple">MN984397</ext-link>
                </td><td rowspan="1" colspan="1">/</td></tr><tr><td rowspan="1" colspan="1">67</td><td rowspan="1" colspan="1">CIBMT171062</td><td rowspan="1" colspan="1">Renqinbeng, Medog, Tibet, China</td><td rowspan="1" colspan="1">
                  <ext-link xmlns:xlink="http://www.w3.org/1999/xlink" ext-link-type="gen" xlink:href="MN963186" xlink:type="simple">MN963186</ext-link>
                </td><td rowspan="1" colspan="1">
                  <ext-link xmlns:xlink="http://www.w3.org/1999/xlink" ext-link-type="gen" xlink:href="MN963199" xlink:type="simple">MN963199</ext-link>
                </td><td rowspan="1" colspan="1">
                  <ext-link xmlns:xlink="http://www.w3.org/1999/xlink" ext-link-type="gen" xlink:href="MN964330" xlink:type="simple">MN964330</ext-link>
                </td><td rowspan="1" colspan="1">
                  <ext-link xmlns:xlink="http://www.w3.org/1999/xlink" ext-link-type="gen" xlink:href="MN984398" xlink:type="simple">MN984398</ext-link>
                </td><td rowspan="1" colspan="1">/</td></tr><tr><td rowspan="1" colspan="1">68</td><td rowspan="1" colspan="1">CIB022017061813</td><td rowspan="1" colspan="1">Bari, Medog, Tibet, China</td><td rowspan="1" colspan="1">/</td><td rowspan="1" colspan="1">
                  <ext-link xmlns:xlink="http://www.w3.org/1999/xlink" ext-link-type="gen" xlink:href="MN963220" xlink:type="simple">MN963220</ext-link>
                </td><td rowspan="1" colspan="1">/</td><td rowspan="1" colspan="1">/</td><td rowspan="1" colspan="1">/</td></tr><tr><td rowspan="1" colspan="1">69</td><td rowspan="1" colspan="1">CIBMT171054</td><td rowspan="1" colspan="1">Renqinbeng, Medog, Tibet, China</td><td rowspan="1" colspan="1">
                  <ext-link xmlns:xlink="http://www.w3.org/1999/xlink" ext-link-type="gen" xlink:href="MN963179" xlink:type="simple">MN963179</ext-link>
                </td><td rowspan="1" colspan="1">
                  <ext-link xmlns:xlink="http://www.w3.org/1999/xlink" ext-link-type="gen" xlink:href="MN963206" xlink:type="simple">MN963206</ext-link>
                </td><td rowspan="1" colspan="1">
                  <ext-link xmlns:xlink="http://www.w3.org/1999/xlink" ext-link-type="gen" xlink:href="MN964323" xlink:type="simple">MN964323</ext-link>
                </td><td rowspan="1" colspan="1">
                  <ext-link xmlns:xlink="http://www.w3.org/1999/xlink" ext-link-type="gen" xlink:href="MN984391" xlink:type="simple">MN984391</ext-link>
                </td><td rowspan="1" colspan="1">/</td></tr><tr><td rowspan="1" colspan="1">70</td><td rowspan="1" colspan="1">CIBMT171052</td><td rowspan="1" colspan="1">Renqinbeng, Medog, Tibet, China</td><td rowspan="1" colspan="1">
                  <ext-link xmlns:xlink="http://www.w3.org/1999/xlink" ext-link-type="gen" xlink:href="MN963177" xlink:type="simple">MN963177</ext-link>
                </td><td rowspan="1" colspan="1">
                  <ext-link xmlns:xlink="http://www.w3.org/1999/xlink" ext-link-type="gen" xlink:href="MN963208" xlink:type="simple">MN963208</ext-link>
                </td><td rowspan="1" colspan="1">
                  <ext-link xmlns:xlink="http://www.w3.org/1999/xlink" ext-link-type="gen" xlink:href="MN964321" xlink:type="simple">MN964321</ext-link>
                </td><td rowspan="1" colspan="1">
                  <ext-link xmlns:xlink="http://www.w3.org/1999/xlink" ext-link-type="gen" xlink:href="MN984389" xlink:type="simple">MN984389</ext-link>
                </td><td rowspan="1" colspan="1">/</td></tr><tr><td rowspan="1" colspan="1">71</td><td rowspan="1" colspan="1">CIB201706MT04</td><td rowspan="1" colspan="1">Bari, Medog, Tibet, China</td><td rowspan="1" colspan="1">
                  <ext-link xmlns:xlink="http://www.w3.org/1999/xlink" ext-link-type="gen" xlink:href="MN963175" xlink:type="simple">MN963175</ext-link>
                </td><td rowspan="1" colspan="1">
                  <ext-link xmlns:xlink="http://www.w3.org/1999/xlink" ext-link-type="gen" xlink:href="MN963214" xlink:type="simple">MN963214</ext-link>
                </td><td rowspan="1" colspan="1">
                  <ext-link xmlns:xlink="http://www.w3.org/1999/xlink" ext-link-type="gen" xlink:href="MN964315" xlink:type="simple">MN964315</ext-link>
                </td><td rowspan="1" colspan="1">
                  <ext-link xmlns:xlink="http://www.w3.org/1999/xlink" ext-link-type="gen" xlink:href="MN984383" xlink:type="simple">MN984383</ext-link>
                </td><td rowspan="1" colspan="1">/</td></tr><tr><td rowspan="1" colspan="1">72</td><td rowspan="1" colspan="1">CIB022017061805</td><td rowspan="1" colspan="1">Bari, Medog, Tibet, China</td><td rowspan="1" colspan="1">
                  <ext-link xmlns:xlink="http://www.w3.org/1999/xlink" ext-link-type="gen" xlink:href="MN963168" xlink:type="simple">MN963168</ext-link>
                </td><td rowspan="1" colspan="1">
                  <ext-link xmlns:xlink="http://www.w3.org/1999/xlink" ext-link-type="gen" xlink:href="MN963228" xlink:type="simple">MN963228</ext-link>
                </td><td rowspan="1" colspan="1">
                  <ext-link xmlns:xlink="http://www.w3.org/1999/xlink" ext-link-type="gen" xlink:href="MN964303" xlink:type="simple">MN964303</ext-link>
                </td><td rowspan="1" colspan="1">
                  <ext-link xmlns:xlink="http://www.w3.org/1999/xlink" ext-link-type="gen" xlink:href="MN984373" xlink:type="simple">MN984373</ext-link>
                </td><td rowspan="1" colspan="1">
                  <ext-link xmlns:xlink="http://www.w3.org/1999/xlink" ext-link-type="gen" xlink:href="MN984404" xlink:type="simple">MN984404</ext-link>
                </td></tr><tr><td rowspan="1" colspan="1">73</td><td rowspan="1" colspan="1">CIB022017061806</td><td rowspan="1" colspan="1">Bari, Medog, Tibet, China</td><td rowspan="1" colspan="1">
                  <ext-link xmlns:xlink="http://www.w3.org/1999/xlink" ext-link-type="gen" xlink:href="MN963169" xlink:type="simple">MN963169</ext-link>
                </td><td rowspan="1" colspan="1">
                  <ext-link xmlns:xlink="http://www.w3.org/1999/xlink" ext-link-type="gen" xlink:href="MN963227" xlink:type="simple">MN963227</ext-link>
                </td><td rowspan="1" colspan="1">
                  <ext-link xmlns:xlink="http://www.w3.org/1999/xlink" ext-link-type="gen" xlink:href="MN964304" xlink:type="simple">MN964304</ext-link>
                </td><td rowspan="1" colspan="1">
                  <ext-link xmlns:xlink="http://www.w3.org/1999/xlink" ext-link-type="gen" xlink:href="MN984374" xlink:type="simple">MN984374</ext-link>
                </td><td rowspan="1" colspan="1">
                  <ext-link xmlns:xlink="http://www.w3.org/1999/xlink" ext-link-type="gen" xlink:href="MN984405" xlink:type="simple">MN984405</ext-link>
                </td></tr><tr><td rowspan="1" colspan="1">74</td><td rowspan="1" colspan="1">CIB022017061807</td><td rowspan="1" colspan="1">Bari, Medog, Tibet, China</td><td rowspan="1" colspan="1">
                  <ext-link xmlns:xlink="http://www.w3.org/1999/xlink" ext-link-type="gen" xlink:href="MN963170" xlink:type="simple">MN963170</ext-link>
                </td><td rowspan="1" colspan="1">
                  <ext-link xmlns:xlink="http://www.w3.org/1999/xlink" ext-link-type="gen" xlink:href="MN963226" xlink:type="simple">MN963226</ext-link>
                </td><td rowspan="1" colspan="1">
                  <ext-link xmlns:xlink="http://www.w3.org/1999/xlink" ext-link-type="gen" xlink:href="MN964305" xlink:type="simple">MN964305</ext-link>
                </td><td rowspan="1" colspan="1">
                  <ext-link xmlns:xlink="http://www.w3.org/1999/xlink" ext-link-type="gen" xlink:href="MN984375" xlink:type="simple">MN984375</ext-link>
                </td><td rowspan="1" colspan="1">
                  <ext-link xmlns:xlink="http://www.w3.org/1999/xlink" ext-link-type="gen" xlink:href="MN984406" xlink:type="simple">MN984406</ext-link>
                </td></tr><tr><td rowspan="1" colspan="1">75</td><td rowspan="1" colspan="1">CIB022017061812</td><td rowspan="1" colspan="1">Bari, Medog, Tibet, China</td><td rowspan="1" colspan="1">/</td><td rowspan="1" colspan="1">
                  <ext-link xmlns:xlink="http://www.w3.org/1999/xlink" ext-link-type="gen" xlink:href="MN963221" xlink:type="simple">MN963221</ext-link>
                </td><td rowspan="1" colspan="1">/</td><td rowspan="1" colspan="1">/</td><td rowspan="1" colspan="1">/</td></tr><tr><td rowspan="1" colspan="1">76</td><td rowspan="5" colspan="1">
                  <tp:taxon-name><tp:taxon-name-part taxon-name-part-type="genus" reg="Megophrys">Megophrys</tp:taxon-name-part> <tp:taxon-name-part taxon-name-part-type="uncertainty-rank">cf.</tp:taxon-name-part> <tp:taxon-name-part taxon-name-part-type="species" reg="pachyproctus">pachyproctus</tp:taxon-name-part></tp:taxon-name>
                </td><td rowspan="1" colspan="1">CIBMT171055</td><td rowspan="1" colspan="1">Renqinbeng, Medog, Tibet, China</td><td rowspan="1" colspan="1">
                  <ext-link xmlns:xlink="http://www.w3.org/1999/xlink" ext-link-type="gen" xlink:href="MN963180" xlink:type="simple">MN963180</ext-link>
                </td><td rowspan="1" colspan="1">
                  <ext-link xmlns:xlink="http://www.w3.org/1999/xlink" ext-link-type="gen" xlink:href="MN963205" xlink:type="simple">MN963205</ext-link>
                </td><td rowspan="1" colspan="1">
                  <ext-link xmlns:xlink="http://www.w3.org/1999/xlink" ext-link-type="gen" xlink:href="MN964324" xlink:type="simple">MN964324</ext-link>
                </td><td rowspan="1" colspan="1">
                  <ext-link xmlns:xlink="http://www.w3.org/1999/xlink" ext-link-type="gen" xlink:href="MN984392" xlink:type="simple">MN984392</ext-link>
                </td><td rowspan="1" colspan="1">/</td></tr><tr><td rowspan="1" colspan="1">77</td><td rowspan="1" colspan="1">CIBMT171056</td><td rowspan="1" colspan="1">Renqinbeng, Medog, Tibet, China</td><td rowspan="1" colspan="1">
                  <ext-link xmlns:xlink="http://www.w3.org/1999/xlink" ext-link-type="gen" xlink:href="MN963181" xlink:type="simple">MN963181</ext-link>
                </td><td rowspan="1" colspan="1">
                  <ext-link xmlns:xlink="http://www.w3.org/1999/xlink" ext-link-type="gen" xlink:href="MN963204" xlink:type="simple">MN963204</ext-link>
                </td><td rowspan="1" colspan="1">
                  <ext-link xmlns:xlink="http://www.w3.org/1999/xlink" ext-link-type="gen" xlink:href="MN964325" xlink:type="simple">MN964325</ext-link>
                </td><td rowspan="1" colspan="1">
                  <ext-link xmlns:xlink="http://www.w3.org/1999/xlink" ext-link-type="gen" xlink:href="MN984393" xlink:type="simple">MN984393</ext-link>
                </td><td rowspan="1" colspan="1">/</td></tr><tr><td rowspan="1" colspan="1">78</td><td rowspan="1" colspan="1">CIBMT171057</td><td rowspan="1" colspan="1">Renqinbeng, Medog, Tibet, China</td><td rowspan="1" colspan="1">
                  <ext-link xmlns:xlink="http://www.w3.org/1999/xlink" ext-link-type="gen" xlink:href="MN963182" xlink:type="simple">MN963182</ext-link>
                </td><td rowspan="1" colspan="1">
                  <ext-link xmlns:xlink="http://www.w3.org/1999/xlink" ext-link-type="gen" xlink:href="MN963203" xlink:type="simple">MN963203</ext-link>
                </td><td rowspan="1" colspan="1">
                  <ext-link xmlns:xlink="http://www.w3.org/1999/xlink" ext-link-type="gen" xlink:href="MN964326" xlink:type="simple">MN964326</ext-link>
                </td><td rowspan="1" colspan="1">
                  <ext-link xmlns:xlink="http://www.w3.org/1999/xlink" ext-link-type="gen" xlink:href="MN984394" xlink:type="simple">MN984394</ext-link>
                </td><td rowspan="1" colspan="1">/</td></tr><tr><td rowspan="1" colspan="1">79</td><td rowspan="1" colspan="1">CIBMT171058</td><td rowspan="1" colspan="1">Renqinbeng, Medog, Tibet, China</td><td rowspan="1" colspan="1">
                  <ext-link xmlns:xlink="http://www.w3.org/1999/xlink" ext-link-type="gen" xlink:href="MN963183" xlink:type="simple">MN963183</ext-link>
                </td><td rowspan="1" colspan="1">
                  <ext-link xmlns:xlink="http://www.w3.org/1999/xlink" ext-link-type="gen" xlink:href="MN963202" xlink:type="simple">MN963202</ext-link>
                </td><td rowspan="1" colspan="1">
                  <ext-link xmlns:xlink="http://www.w3.org/1999/xlink" ext-link-type="gen" xlink:href="MN964327" xlink:type="simple">MN964327</ext-link>
                </td><td rowspan="1" colspan="1">
                  <ext-link xmlns:xlink="http://www.w3.org/1999/xlink" ext-link-type="gen" xlink:href="MN984395" xlink:type="simple">MN984395</ext-link>
                </td><td rowspan="1" colspan="1">/</td></tr><tr><td rowspan="1" colspan="1">80</td><td rowspan="1" colspan="1">CIBMT171059</td><td rowspan="1" colspan="1">Renqinbeng, Medog, Tibet, China</td><td rowspan="1" colspan="1">
                  <ext-link xmlns:xlink="http://www.w3.org/1999/xlink" ext-link-type="gen" xlink:href="MN963184" xlink:type="simple">MN963184</ext-link>
                </td><td rowspan="1" colspan="1">
                  <ext-link xmlns:xlink="http://www.w3.org/1999/xlink" ext-link-type="gen" xlink:href="MN963201" xlink:type="simple">MN963201</ext-link>
                </td><td rowspan="1" colspan="1">
                  <ext-link xmlns:xlink="http://www.w3.org/1999/xlink" ext-link-type="gen" xlink:href="MN964328" xlink:type="simple">MN964328</ext-link>
                </td><td rowspan="1" colspan="1">
                  <ext-link xmlns:xlink="http://www.w3.org/1999/xlink" ext-link-type="gen" xlink:href="MN984396" xlink:type="simple">MN984396</ext-link>
                </td><td rowspan="1" colspan="1">/</td></tr><tr><td rowspan="1" colspan="1">81</td><td rowspan="1" colspan="1">
                  <italic><tp:taxon-name><tp:taxon-name-part taxon-name-part-type="genus" reg="Megophrys">M.</tp:taxon-name-part> <tp:taxon-name-part taxon-name-part-type="species" reg="xianjuensis">xianjuensis</tp:taxon-name-part></tp:taxon-name></italic>
                </td><td rowspan="1" colspan="1">CIBXJ190503</td><td rowspan="1" colspan="1">Xianju, Zhejiang, China</td><td rowspan="1" colspan="1">/</td><td rowspan="1" colspan="1">
                  <ext-link xmlns:xlink="http://www.w3.org/1999/xlink" ext-link-type="gen" xlink:href="MN563758" xlink:type="simple">MN563758</ext-link>
                </td><td rowspan="1" colspan="1">
                  <ext-link xmlns:xlink="http://www.w3.org/1999/xlink" ext-link-type="gen" xlink:href="MN563774" xlink:type="simple">MN563774</ext-link>
                </td><td rowspan="1" colspan="1">/</td><td rowspan="1" colspan="1">/</td></tr><tr><td rowspan="1" colspan="1">82</td><td rowspan="1" colspan="1">
                  <italic><tp:taxon-name><tp:taxon-name-part taxon-name-part-type="genus" reg="Megophrys">M.</tp:taxon-name-part> <tp:taxon-name-part taxon-name-part-type="species" reg="lishuiensis">lishuiensis</tp:taxon-name-part></tp:taxon-name></italic>
                </td><td rowspan="1" colspan="1">WYF00169</td><td rowspan="1" colspan="1">Lishui, Zhejiang, China</td><td rowspan="1" colspan="1">/</td><td rowspan="1" colspan="1">
                  <ext-link xmlns:xlink="http://www.w3.org/1999/xlink" ext-link-type="gen" xlink:href="KY021418" xlink:type="simple">KY021418</ext-link>
                </td><td rowspan="1" colspan="1">/</td><td rowspan="1" colspan="1">/</td><td rowspan="1" colspan="1">/</td></tr><tr><td rowspan="1" colspan="1">83</td><td rowspan="1" colspan="1">
                  <italic><tp:taxon-name><tp:taxon-name-part taxon-name-part-type="genus" reg="Megophrys">M.</tp:taxon-name-part> <tp:taxon-name-part taxon-name-part-type="species" reg="shunhuangensis">shunhuangensis</tp:taxon-name-part></tp:taxon-name></italic>
                </td><td rowspan="1" colspan="1">HNNU16SH02</td><td rowspan="1" colspan="1">Shunhuang Mountains, Hunan, China</td><td rowspan="1" colspan="1">
                  <ext-link xmlns:xlink="http://www.w3.org/1999/xlink" ext-link-type="gen" xlink:href="MK836034" xlink:type="simple">MK836034</ext-link>
                </td><td rowspan="1" colspan="1">
                  <ext-link xmlns:xlink="http://www.w3.org/1999/xlink" ext-link-type="gen" xlink:href="MK836037" xlink:type="simple">MK836037</ext-link>
                </td><td rowspan="1" colspan="1">/</td><td rowspan="1" colspan="1">/</td><td rowspan="1" colspan="1">/</td></tr><tr><td rowspan="1" colspan="1">84</td><td rowspan="1" colspan="1">
                  <italic><tp:taxon-name><tp:taxon-name-part taxon-name-part-type="genus" reg="Megophrys">M.</tp:taxon-name-part> <tp:taxon-name-part taxon-name-part-type="species" reg="brachykolos">brachykolos</tp:taxon-name-part></tp:taxon-name></italic>
                </td><td rowspan="1" colspan="1">SYSa002258</td><td rowspan="1" colspan="1">Hong Kong, China</td><td rowspan="1" colspan="1">
                  <ext-link xmlns:xlink="http://www.w3.org/1999/xlink" ext-link-type="gen" xlink:href="MF667851" xlink:type="simple">MF667851</ext-link>
                </td><td rowspan="1" colspan="1">
                  <ext-link xmlns:xlink="http://www.w3.org/1999/xlink" ext-link-type="gen" xlink:href="KJ560403" xlink:type="simple">KJ560403</ext-link>
                </td><td rowspan="1" colspan="1">
                  <ext-link xmlns:xlink="http://www.w3.org/1999/xlink" ext-link-type="gen" xlink:href="MH406120" xlink:type="simple">MH406120</ext-link>
                </td><td rowspan="1" colspan="1">
                  <ext-link xmlns:xlink="http://www.w3.org/1999/xlink" ext-link-type="gen" xlink:href="MH404888" xlink:type="simple">MH404888</ext-link>
                </td><td rowspan="1" colspan="1">/</td></tr><tr><td rowspan="1" colspan="1">85</td><td rowspan="1" colspan="1">
                  <italic><tp:taxon-name><tp:taxon-name-part taxon-name-part-type="genus" reg="Megophrys">M.</tp:taxon-name-part> <tp:taxon-name-part taxon-name-part-type="species" reg="kuatunensis">kuatunensis</tp:taxon-name-part></tp:taxon-name></italic>
                </td><td rowspan="1" colspan="1">SYSa003449</td><td rowspan="1" colspan="1">Guadun, Fujian, China</td><td rowspan="1" colspan="1">
                  <ext-link xmlns:xlink="http://www.w3.org/1999/xlink" ext-link-type="gen" xlink:href="MF667850" xlink:type="simple">MF667850</ext-link>
                </td><td rowspan="1" colspan="1">
                  <ext-link xmlns:xlink="http://www.w3.org/1999/xlink" ext-link-type="gen" xlink:href="MF667881" xlink:type="simple">MF667881</ext-link>
                </td><td rowspan="1" colspan="1">
                  <ext-link xmlns:xlink="http://www.w3.org/1999/xlink" ext-link-type="gen" xlink:href="MH406206" xlink:type="simple">MH406206</ext-link>
                </td><td rowspan="1" colspan="1">
                  <ext-link xmlns:xlink="http://www.w3.org/1999/xlink" ext-link-type="gen" xlink:href="MH404982" xlink:type="simple">MH404982</ext-link>
                </td><td rowspan="1" colspan="1">/</td></tr><tr><td rowspan="1" colspan="1">86</td><td rowspan="1" colspan="1">
                  <italic><tp:taxon-name><tp:taxon-name-part taxon-name-part-type="genus" reg="Megophrys">M.</tp:taxon-name-part> <tp:taxon-name-part taxon-name-part-type="species" reg="dongguanensis">dongguanensis</tp:taxon-name-part></tp:taxon-name></italic>
                </td><td rowspan="1" colspan="1">SYSa001971/ CIB110006</td><td rowspan="1" colspan="1">Mt. Yinping, Dongguan City, Guangdong, China</td><td rowspan="1" colspan="1">/</td><td rowspan="1" colspan="1">
                  <ext-link xmlns:xlink="http://www.w3.org/1999/xlink" ext-link-type="gen" xlink:href="MK524097" xlink:type="simple">MK524097</ext-link>
                </td><td rowspan="1" colspan="1">
                  <ext-link xmlns:xlink="http://www.w3.org/1999/xlink" ext-link-type="gen" xlink:href="MK524128" xlink:type="simple">MK524128</ext-link>
                </td><td rowspan="1" colspan="1">/</td><td rowspan="1" colspan="1">/</td></tr><tr><td rowspan="1" colspan="1">87</td><td rowspan="1" colspan="1">
                  <italic><tp:taxon-name><tp:taxon-name-part taxon-name-part-type="genus" reg="Megophrys">M.</tp:taxon-name-part> <tp:taxon-name-part taxon-name-part-type="species" reg="nankunensis">nankunensis</tp:taxon-name-part></tp:taxon-name></italic>
                </td><td rowspan="1" colspan="1">SYSa004498</td><td rowspan="1" colspan="1">Mt. Nankun, Huizhou City,Guangdong, China</td><td rowspan="1" colspan="1">/</td><td rowspan="1" colspan="1">
                  <ext-link xmlns:xlink="http://www.w3.org/1999/xlink" ext-link-type="gen" xlink:href="MK524108" xlink:type="simple">MK524108</ext-link>
                </td><td rowspan="1" colspan="1">
                  <ext-link xmlns:xlink="http://www.w3.org/1999/xlink" ext-link-type="gen" xlink:href="MK524139" xlink:type="simple">MK524139</ext-link>
                </td><td rowspan="1" colspan="1">/</td><td rowspan="1" colspan="1">/</td></tr><tr><td rowspan="1" colspan="1">88</td><td rowspan="1" colspan="1">
                  <italic><tp:taxon-name><tp:taxon-name-part taxon-name-part-type="genus" reg="Megophrys">M.</tp:taxon-name-part> <tp:taxon-name-part taxon-name-part-type="species" reg="wugongensis">wugongensis</tp:taxon-name-part></tp:taxon-name></italic>
                </td><td rowspan="1" colspan="1">SYSa002610</td><td rowspan="1" colspan="1">Wugongshan Scenic Area, Anfu County, Jiangxi, China</td><td rowspan="1" colspan="1">/</td><td rowspan="1" colspan="1">
                  <ext-link xmlns:xlink="http://www.w3.org/1999/xlink" ext-link-type="gen" xlink:href="MK524114" xlink:type="simple">MK524114</ext-link>
                </td><td rowspan="1" colspan="1">
                  <ext-link xmlns:xlink="http://www.w3.org/1999/xlink" ext-link-type="gen" xlink:href="MK524145" xlink:type="simple">MK524145</ext-link>
                </td><td rowspan="1" colspan="1">/</td><td rowspan="1" colspan="1">/</td></tr><tr><td rowspan="1" colspan="1">89</td><td rowspan="1" colspan="1">
                  <italic><tp:taxon-name><tp:taxon-name-part taxon-name-part-type="genus" reg="Megophrys">M.</tp:taxon-name-part> <tp:taxon-name-part taxon-name-part-type="species" reg="ombrophila">ombrophila</tp:taxon-name-part></tp:taxon-name></italic>
                </td><td rowspan="1" colspan="1">NJFU2015201 KRM15</td><td rowspan="1" colspan="1">Mt. Wuyi, Fujian, China</td><td rowspan="1" colspan="1">
                  <ext-link xmlns:xlink="http://www.w3.org/1999/xlink" ext-link-type="gen" xlink:href="KX856422" xlink:type="simple">KX856422</ext-link>
                </td><td rowspan="1" colspan="1">
                  <ext-link xmlns:xlink="http://www.w3.org/1999/xlink" ext-link-type="gen" xlink:href="KX856401" xlink:type="simple">KX856401</ext-link>
                </td><td rowspan="1" colspan="1">/</td><td rowspan="1" colspan="1">/</td><td rowspan="1" colspan="1">/</td></tr><tr><td rowspan="1" colspan="1">90</td><td rowspan="1" colspan="1">
                  <italic><tp:taxon-name><tp:taxon-name-part taxon-name-part-type="genus" reg="Megophrys">M.</tp:taxon-name-part> <tp:taxon-name-part taxon-name-part-type="species" reg="obesa">obesa</tp:taxon-name-part></tp:taxon-name></italic>
                </td><td rowspan="1" colspan="1">SYSa002271</td><td rowspan="1" colspan="1">Heishiding, Guangdong, China</td><td rowspan="1" colspan="1">
                  <ext-link xmlns:xlink="http://www.w3.org/1999/xlink" ext-link-type="gen" xlink:href="MH406410" xlink:type="simple">MH406410</ext-link>
                </td><td rowspan="1" colspan="1">
                  <ext-link xmlns:xlink="http://www.w3.org/1999/xlink" ext-link-type="gen" xlink:href="KJ579121" xlink:type="simple">KJ579121</ext-link>
                </td><td rowspan="1" colspan="1">
                  <ext-link xmlns:xlink="http://www.w3.org/1999/xlink" ext-link-type="gen" xlink:href="MH406123" xlink:type="simple">MH406123</ext-link>
                </td><td rowspan="1" colspan="1">
                  <ext-link xmlns:xlink="http://www.w3.org/1999/xlink" ext-link-type="gen" xlink:href="MH404891" xlink:type="simple">MH404891</ext-link>
                </td><td rowspan="1" colspan="1">/</td></tr><tr><td rowspan="1" colspan="1">91</td><td rowspan="1" colspan="1">
                  <italic><tp:taxon-name><tp:taxon-name-part taxon-name-part-type="genus" reg="Megophrys">M.</tp:taxon-name-part> <tp:taxon-name-part taxon-name-part-type="species" reg="lini">lini</tp:taxon-name-part></tp:taxon-name></italic>
                </td><td rowspan="1" colspan="1">SYSa002381</td><td rowspan="1" colspan="1">Mt. Jinggang, Jiangxi, China</td><td rowspan="1" colspan="1">
                  <ext-link xmlns:xlink="http://www.w3.org/1999/xlink" ext-link-type="gen" xlink:href="MF667842" xlink:type="simple">MF667842</ext-link>
                </td><td rowspan="1" colspan="1">
                  <ext-link xmlns:xlink="http://www.w3.org/1999/xlink" ext-link-type="gen" xlink:href="MF667874" xlink:type="simple">MF667874</ext-link>
                </td><td rowspan="1" colspan="1">
                  <ext-link xmlns:xlink="http://www.w3.org/1999/xlink" ext-link-type="gen" xlink:href="MH406135" xlink:type="simple">MH406135</ext-link>
                </td><td rowspan="1" colspan="1">
                  <ext-link xmlns:xlink="http://www.w3.org/1999/xlink" ext-link-type="gen" xlink:href="MH404903" xlink:type="simple">MH404903</ext-link>
                </td><td rowspan="1" colspan="1">/</td></tr><tr><td rowspan="1" colspan="1">92</td><td rowspan="1" colspan="1">
                  <italic><tp:taxon-name><tp:taxon-name-part taxon-name-part-type="genus" reg="Megophrys">M.</tp:taxon-name-part> <tp:taxon-name-part taxon-name-part-type="species" reg="nanlingensis">nanlingensis</tp:taxon-name-part></tp:taxon-name></italic>
                </td><td rowspan="1" colspan="1">SYSa001959</td><td rowspan="1" colspan="1">Nanling Nature Reserve, Shaoguan City, Guangdong, China</td><td rowspan="1" colspan="1">/</td><td rowspan="1" colspan="1">
                  <ext-link xmlns:xlink="http://www.w3.org/1999/xlink" ext-link-type="gen" xlink:href="MK524111" xlink:type="simple">MK524111</ext-link>
                </td><td rowspan="1" colspan="1">
                  <ext-link xmlns:xlink="http://www.w3.org/1999/xlink" ext-link-type="gen" xlink:href="MK524142" xlink:type="simple">MK524142</ext-link>
                </td><td rowspan="1" colspan="1">/</td><td rowspan="1" colspan="1">/</td></tr><tr><td rowspan="1" colspan="1">93</td><td rowspan="1" colspan="1">
                  <italic><tp:taxon-name><tp:taxon-name-part taxon-name-part-type="genus" reg="Megophrys">M.</tp:taxon-name-part> <tp:taxon-name-part taxon-name-part-type="species" reg="cheni">cheni</tp:taxon-name-part></tp:taxon-name></italic>
                </td><td rowspan="1" colspan="1">SYSa002126</td><td rowspan="1" colspan="1">Taoyuandong, Hunan, China</td><td rowspan="1" colspan="1">
                  <ext-link xmlns:xlink="http://www.w3.org/1999/xlink" ext-link-type="gen" xlink:href="MH406389" xlink:type="simple">MH406389</ext-link>
                </td><td rowspan="1" colspan="1">
                  <ext-link xmlns:xlink="http://www.w3.org/1999/xlink" ext-link-type="gen" xlink:href="MH406659" xlink:type="simple">MH406659</ext-link>
                </td><td rowspan="1" colspan="1">
                  <ext-link xmlns:xlink="http://www.w3.org/1999/xlink" ext-link-type="gen" xlink:href="MH406096" xlink:type="simple">MH406096</ext-link>
                </td><td rowspan="1" colspan="1">
                  <ext-link xmlns:xlink="http://www.w3.org/1999/xlink" ext-link-type="gen" xlink:href="MH404864" xlink:type="simple">MH404864</ext-link>
                </td><td rowspan="1" colspan="1">/</td></tr><tr><td rowspan="1" colspan="1">94</td><td rowspan="1" colspan="1">
                  <italic><tp:taxon-name><tp:taxon-name-part taxon-name-part-type="genus" reg="Megophrys">M.</tp:taxon-name-part> <tp:taxon-name-part taxon-name-part-type="species" reg="insularis">insularis</tp:taxon-name-part></tp:taxon-name></italic>
                </td><td rowspan="1" colspan="1">SYSa002169</td><td rowspan="1" colspan="1">Nan’ao Island, Guangdong, China</td><td rowspan="1" colspan="1">
                  <ext-link xmlns:xlink="http://www.w3.org/1999/xlink" ext-link-type="gen" xlink:href="MH406393" xlink:type="simple">MH406393</ext-link>
                </td><td rowspan="1" colspan="1">
                  <ext-link xmlns:xlink="http://www.w3.org/1999/xlink" ext-link-type="gen" xlink:href="MH406663" xlink:type="simple">MH406663</ext-link>
                </td><td rowspan="1" colspan="1">
                  <ext-link xmlns:xlink="http://www.w3.org/1999/xlink" ext-link-type="gen" xlink:href="MH406103" xlink:type="simple">MH406103</ext-link>
                </td><td rowspan="1" colspan="1">
                  <ext-link xmlns:xlink="http://www.w3.org/1999/xlink" ext-link-type="gen" xlink:href="MH404871" xlink:type="simple">MH404871</ext-link>
                </td><td rowspan="1" colspan="1">/</td></tr><tr><td rowspan="1" colspan="1">95</td><td rowspan="1" colspan="1">
                  <italic><tp:taxon-name><tp:taxon-name-part taxon-name-part-type="genus" reg="Megophrys">M.</tp:taxon-name-part> <tp:taxon-name-part taxon-name-part-type="species" reg="jinggangensis">jinggangensis</tp:taxon-name-part></tp:taxon-name></italic>
                </td><td rowspan="1" colspan="1">SYSa004824</td><td rowspan="1" colspan="1">Mt. Sifang, Hunan, China</td><td rowspan="1" colspan="1">
                  <ext-link xmlns:xlink="http://www.w3.org/1999/xlink" ext-link-type="gen" xlink:href="MH406590" xlink:type="simple">MH406590</ext-link>
                </td><td rowspan="1" colspan="1">
                  <ext-link xmlns:xlink="http://www.w3.org/1999/xlink" ext-link-type="gen" xlink:href="MH406857" xlink:type="simple">MH406857</ext-link>
                </td><td rowspan="1" colspan="1">
                  <ext-link xmlns:xlink="http://www.w3.org/1999/xlink" ext-link-type="gen" xlink:href="MH406319" xlink:type="simple">MH406319</ext-link>
                </td><td rowspan="1" colspan="1">
                  <ext-link xmlns:xlink="http://www.w3.org/1999/xlink" ext-link-type="gen" xlink:href="MH405100" xlink:type="simple">MH405100</ext-link>
                </td><td rowspan="1" colspan="1">/</td></tr><tr><td rowspan="1" colspan="1">96</td><td rowspan="1" colspan="1">
                  <italic><tp:taxon-name><tp:taxon-name-part taxon-name-part-type="genus" reg="Megophrys">M.</tp:taxon-name-part> <tp:taxon-name-part taxon-name-part-type="species" reg="caudoprocta">caudoprocta</tp:taxon-name-part></tp:taxon-name></italic>
                </td><td rowspan="1" colspan="1">SYSa004281</td><td rowspan="1" colspan="1">Zhangjiajie, Hunan, China</td><td rowspan="1" colspan="1">
                  <ext-link xmlns:xlink="http://www.w3.org/1999/xlink" ext-link-type="gen" xlink:href="MH406528" xlink:type="simple">MH406528</ext-link>
                </td><td rowspan="1" colspan="1">
                  <ext-link xmlns:xlink="http://www.w3.org/1999/xlink" ext-link-type="gen" xlink:href="MH406795" xlink:type="simple">MH406795</ext-link>
                </td><td rowspan="1" colspan="1">
                  <ext-link xmlns:xlink="http://www.w3.org/1999/xlink" ext-link-type="gen" xlink:href="MH406257" xlink:type="simple">MH406257</ext-link>
                </td><td rowspan="1" colspan="1">
                  <ext-link xmlns:xlink="http://www.w3.org/1999/xlink" ext-link-type="gen" xlink:href="MH405036" xlink:type="simple">MH405036</ext-link>
                </td><td rowspan="1" colspan="1">/</td></tr><tr><td rowspan="1" colspan="1">97</td><td rowspan="1" colspan="1">
                  <italic><tp:taxon-name><tp:taxon-name-part taxon-name-part-type="genus" reg="Megophrys">M.</tp:taxon-name-part> <tp:taxon-name-part taxon-name-part-type="species" reg="tuberogranulatus">tuberogranulatus</tp:taxon-name-part></tp:taxon-name></italic>
                </td><td rowspan="1" colspan="1">SYSa004310</td><td rowspan="1" colspan="1">Zhangjiajie, Hunan, China</td><td rowspan="1" colspan="1">
                  <ext-link xmlns:xlink="http://www.w3.org/1999/xlink" ext-link-type="gen" xlink:href="MH406534" xlink:type="simple">MH406534</ext-link>
                </td><td rowspan="1" colspan="1">
                  <ext-link xmlns:xlink="http://www.w3.org/1999/xlink" ext-link-type="gen" xlink:href="MH406801" xlink:type="simple">MH406801</ext-link>
                </td><td rowspan="1" colspan="1">
                  <ext-link xmlns:xlink="http://www.w3.org/1999/xlink" ext-link-type="gen" xlink:href="MH406263" xlink:type="simple">MH406263</ext-link>
                </td><td rowspan="1" colspan="1">
                  <ext-link xmlns:xlink="http://www.w3.org/1999/xlink" ext-link-type="gen" xlink:href="MH405042" xlink:type="simple">MH405042</ext-link>
                </td><td rowspan="1" colspan="1">/</td></tr><tr><td rowspan="1" colspan="1">98</td><td rowspan="1" colspan="1">
                  <italic><tp:taxon-name><tp:taxon-name-part taxon-name-part-type="genus" reg="Megophrys">M.</tp:taxon-name-part> <tp:taxon-name-part taxon-name-part-type="species" reg="wushanensis">wushanensis</tp:taxon-name-part></tp:taxon-name></italic>
                </td><td rowspan="1" colspan="1">SYSa003008</td><td rowspan="1" colspan="1">Mt. Wu, Hubei, China</td><td rowspan="1" colspan="1">
                  <ext-link xmlns:xlink="http://www.w3.org/1999/xlink" ext-link-type="gen" xlink:href="MH406465" xlink:type="simple">MH406465</ext-link>
                </td><td rowspan="1" colspan="1">
                  <ext-link xmlns:xlink="http://www.w3.org/1999/xlink" ext-link-type="gen" xlink:href="MH406732" xlink:type="simple">MH406732</ext-link>
                </td><td rowspan="1" colspan="1">
                  <ext-link xmlns:xlink="http://www.w3.org/1999/xlink" ext-link-type="gen" xlink:href="MH406184" xlink:type="simple">MH406184</ext-link>
                </td><td rowspan="1" colspan="1">
                  <ext-link xmlns:xlink="http://www.w3.org/1999/xlink" ext-link-type="gen" xlink:href="MH404959" xlink:type="simple">MH404959</ext-link>
                </td><td rowspan="1" colspan="1">/</td></tr><tr><td rowspan="1" colspan="1">99</td><td rowspan="1" colspan="1">
                  <italic><tp:taxon-name><tp:taxon-name-part taxon-name-part-type="genus" reg="Megophrys">M.</tp:taxon-name-part> <tp:taxon-name-part taxon-name-part-type="species" reg="leishanensis">leishanensis</tp:taxon-name-part></tp:taxon-name></italic>
                </td><td rowspan="1" colspan="1">SYSa002213</td><td rowspan="1" colspan="1">Mt. Leigong, Guizhou, China</td><td rowspan="1" colspan="1">
                  <ext-link xmlns:xlink="http://www.w3.org/1999/xlink" ext-link-type="gen" xlink:href="MH406403" xlink:type="simple">MH406403</ext-link>
                </td><td rowspan="1" colspan="1">
                  <ext-link xmlns:xlink="http://www.w3.org/1999/xlink" ext-link-type="gen" xlink:href="MH406673" xlink:type="simple">MH406673</ext-link>
                </td><td rowspan="1" colspan="1">
                  <ext-link xmlns:xlink="http://www.w3.org/1999/xlink" ext-link-type="gen" xlink:href="MH406113" xlink:type="simple">MH406113</ext-link>
                </td><td rowspan="1" colspan="1">
                  <ext-link xmlns:xlink="http://www.w3.org/1999/xlink" ext-link-type="gen" xlink:href="MH404881" xlink:type="simple">MH404881</ext-link>
                </td><td rowspan="1" colspan="1">/</td></tr><tr><td rowspan="1" colspan="1">100</td><td rowspan="1" colspan="1">
                  <italic><tp:taxon-name><tp:taxon-name-part taxon-name-part-type="genus" reg="Megophrys">M.</tp:taxon-name-part> <tp:taxon-name-part taxon-name-part-type="species" reg="acuta">acuta</tp:taxon-name-part></tp:taxon-name></italic>
                </td><td rowspan="1" colspan="1">SYSa002276</td><td rowspan="1" colspan="1">Heishiding, Guangdong, China</td><td rowspan="1" colspan="1">
                  <ext-link xmlns:xlink="http://www.w3.org/1999/xlink" ext-link-type="gen" xlink:href="MH406413" xlink:type="simple">MH406413</ext-link>
                </td><td rowspan="1" colspan="1">
                  <ext-link xmlns:xlink="http://www.w3.org/1999/xlink" ext-link-type="gen" xlink:href="KJ579124" xlink:type="simple">KJ579124</ext-link>
                </td><td rowspan="1" colspan="1">
                  <ext-link xmlns:xlink="http://www.w3.org/1999/xlink" ext-link-type="gen" xlink:href="MH406126" xlink:type="simple">MH406126</ext-link>
                </td><td rowspan="1" colspan="1">
                  <ext-link xmlns:xlink="http://www.w3.org/1999/xlink" ext-link-type="gen" xlink:href="MH404894" xlink:type="simple">MH404894</ext-link>
                </td><td rowspan="1" colspan="1">/</td></tr><tr><td rowspan="1" colspan="1">101</td><td rowspan="1" colspan="1">
                  <italic><tp:taxon-name><tp:taxon-name-part taxon-name-part-type="genus" reg="Megophrys">M.</tp:taxon-name-part> <tp:taxon-name-part taxon-name-part-type="species" reg="boettgeri">boettgeri</tp:taxon-name-part></tp:taxon-name></italic>
                </td><td rowspan="1" colspan="1">SYSa004149</td><td rowspan="1" colspan="1">Mt. Wuyi, Fujian, China</td><td rowspan="1" colspan="1">
                  <ext-link xmlns:xlink="http://www.w3.org/1999/xlink" ext-link-type="gen" xlink:href="MF667847" xlink:type="simple">MF667847</ext-link>
                </td><td rowspan="1" colspan="1">
                  <ext-link xmlns:xlink="http://www.w3.org/1999/xlink" ext-link-type="gen" xlink:href="MF667878" xlink:type="simple">MF667878</ext-link>
                </td><td rowspan="1" colspan="1">
                  <ext-link xmlns:xlink="http://www.w3.org/1999/xlink" ext-link-type="gen" xlink:href="MH406247" xlink:type="simple">MH406247</ext-link>
                </td><td rowspan="1" colspan="1">
                  <ext-link xmlns:xlink="http://www.w3.org/1999/xlink" ext-link-type="gen" xlink:href="MH405026" xlink:type="simple">MH405026</ext-link>
                </td><td rowspan="1" colspan="1">/</td></tr><tr><td rowspan="1" colspan="1">102</td><td rowspan="1" colspan="1">
                  <italic><tp:taxon-name><tp:taxon-name-part taxon-name-part-type="genus" reg="Megophrys">M.</tp:taxon-name-part> <tp:taxon-name-part taxon-name-part-type="species" reg="huangshanensis">huangshanensis</tp:taxon-name-part></tp:taxon-name></italic>
                </td><td rowspan="1" colspan="1">SYSa002703</td><td rowspan="1" colspan="1">Huangshan, Anhui, China</td><td rowspan="1" colspan="1">
                  <ext-link xmlns:xlink="http://www.w3.org/1999/xlink" ext-link-type="gen" xlink:href="MF667854" xlink:type="simple">MF667854</ext-link>
                </td><td rowspan="1" colspan="1">
                  <ext-link xmlns:xlink="http://www.w3.org/1999/xlink" ext-link-type="gen" xlink:href="MF667883" xlink:type="simple">MF667883</ext-link>
                </td><td rowspan="1" colspan="1">
                  <ext-link xmlns:xlink="http://www.w3.org/1999/xlink" ext-link-type="gen" xlink:href="MH406161" xlink:type="simple">MH406161</ext-link>
                </td><td rowspan="1" colspan="1">
                  <ext-link xmlns:xlink="http://www.w3.org/1999/xlink" ext-link-type="gen" xlink:href="MH404929" xlink:type="simple">MH404929</ext-link>
                </td><td rowspan="1" colspan="1">/</td></tr><tr><td rowspan="1" colspan="1">103</td><td rowspan="1" colspan="1">
                  <italic><tp:taxon-name><tp:taxon-name-part taxon-name-part-type="genus" reg="Megophrys">M.</tp:taxon-name-part> <tp:taxon-name-part taxon-name-part-type="species" reg="liboensis">liboensis</tp:taxon-name-part></tp:taxon-name></italic>
                </td><td rowspan="1" colspan="1">GNUG20150813001</td><td rowspan="1" colspan="1">Libo Country, Guizhou, China</td><td rowspan="1" colspan="1">
                  <ext-link xmlns:xlink="http://www.w3.org/1999/xlink" ext-link-type="gen" xlink:href="MF285242" xlink:type="simple">MF285242</ext-link>
                </td><td rowspan="1" colspan="1">
                  <ext-link xmlns:xlink="http://www.w3.org/1999/xlink" ext-link-type="gen" xlink:href="MF285253" xlink:type="simple">MF285253</ext-link>
                </td><td rowspan="1" colspan="1">/</td><td rowspan="1" colspan="1">/</td><td rowspan="1" colspan="1">/</td></tr><tr><td rowspan="1" colspan="1">104</td><td rowspan="1" colspan="1">
                  <italic><tp:taxon-name><tp:taxon-name-part taxon-name-part-type="genus" reg="Megophrys">M.</tp:taxon-name-part> <tp:taxon-name-part taxon-name-part-type="species" reg="jiulianensis">jiulianensis</tp:taxon-name-part></tp:taxon-name></italic>
                </td><td rowspan="1" colspan="1">SYSa002107</td><td rowspan="1" colspan="1">Mt. Jiulian, Ganzhou City, Jiangxi, China</td><td rowspan="1" colspan="1">/</td><td rowspan="1" colspan="1">
                  <ext-link xmlns:xlink="http://www.w3.org/1999/xlink" ext-link-type="gen" xlink:href="MK524099" xlink:type="simple">MK524099</ext-link>
                </td><td rowspan="1" colspan="1">
                  <ext-link xmlns:xlink="http://www.w3.org/1999/xlink" ext-link-type="gen" xlink:href="MK524130" xlink:type="simple">MK524130</ext-link>
                </td><td rowspan="1" colspan="1">/</td><td rowspan="1" colspan="1">/</td></tr><tr><td rowspan="1" colspan="1">105</td><td rowspan="1" colspan="1">
                  <italic><tp:taxon-name><tp:taxon-name-part taxon-name-part-type="genus" reg="Megophrys">M.</tp:taxon-name-part> <tp:taxon-name-part taxon-name-part-type="species" reg="mufumontana">mufumontana</tp:taxon-name-part></tp:taxon-name></italic>
                </td><td rowspan="1" colspan="1">SYSa006390 CIB110012</td><td rowspan="1" colspan="1">Mt. Mufu, Pingjiang County, Hunan, China</td><td rowspan="1" colspan="1">/</td><td rowspan="1" colspan="1">
                  <ext-link xmlns:xlink="http://www.w3.org/1999/xlink" ext-link-type="gen" xlink:href="MK524104" xlink:type="simple">MK524104</ext-link>
                </td><td rowspan="1" colspan="1">
                  <ext-link xmlns:xlink="http://www.w3.org/1999/xlink" ext-link-type="gen" xlink:href="MK524135" xlink:type="simple">MK524135</ext-link>
                </td><td rowspan="1" colspan="1">/</td><td rowspan="1" colspan="1">/</td></tr><tr><td rowspan="1" colspan="1">106</td><td rowspan="1" colspan="1">
                  <italic><tp:taxon-name><tp:taxon-name-part taxon-name-part-type="genus" reg="Megophrys">M.</tp:taxon-name-part> <tp:taxon-name-part taxon-name-part-type="species" reg="baolongensis">baolongensis</tp:taxon-name-part></tp:taxon-name></italic>
                </td><td rowspan="1" colspan="1">KIZ019216</td><td rowspan="1" colspan="1">Baolong, Chongqing, China</td><td rowspan="1" colspan="1">/</td><td rowspan="1" colspan="1">
                  <ext-link xmlns:xlink="http://www.w3.org/1999/xlink" ext-link-type="gen" xlink:href="KX811813" xlink:type="simple">KX811813</ext-link>
                </td><td rowspan="1" colspan="1">
                  <ext-link xmlns:xlink="http://www.w3.org/1999/xlink" ext-link-type="gen" xlink:href="KX812093" xlink:type="simple">KX812093</ext-link>
                </td><td rowspan="1" colspan="1">
                  <ext-link xmlns:xlink="http://www.w3.org/1999/xlink" ext-link-type="gen" xlink:href="KX812202" xlink:type="simple">KX812202</ext-link>
                </td><td rowspan="1" colspan="1">/</td></tr><tr><td rowspan="1" colspan="1">107</td><td rowspan="1" colspan="1">
                  <italic><tp:taxon-name><tp:taxon-name-part taxon-name-part-type="genus" reg="Megophrys">M.</tp:taxon-name-part> <tp:taxon-name-part taxon-name-part-type="species" reg="sangzhiensis">sangzhiensis</tp:taxon-name-part></tp:taxon-name></italic>
                </td><td rowspan="1" colspan="1">SYSa004306</td><td rowspan="1" colspan="1">Zhangjiajie, Hunan, China</td><td rowspan="1" colspan="1">
                  <ext-link xmlns:xlink="http://www.w3.org/1999/xlink" ext-link-type="gen" xlink:href="MH406530" xlink:type="simple">MH406530</ext-link>
                </td><td rowspan="1" colspan="1">
                  <ext-link xmlns:xlink="http://www.w3.org/1999/xlink" ext-link-type="gen" xlink:href="MH406797" xlink:type="simple">MH406797</ext-link>
                </td><td rowspan="1" colspan="1">
                  <ext-link xmlns:xlink="http://www.w3.org/1999/xlink" ext-link-type="gen" xlink:href="MH406259" xlink:type="simple">MH406259</ext-link>
                </td><td rowspan="1" colspan="1">
                  <ext-link xmlns:xlink="http://www.w3.org/1999/xlink" ext-link-type="gen" xlink:href="MH405038" xlink:type="simple">MH405038</ext-link>
                </td><td rowspan="1" colspan="1">/</td></tr><tr><td rowspan="1" colspan="1">108</td><td rowspan="1" colspan="1">
                  <italic><tp:taxon-name><tp:taxon-name-part taxon-name-part-type="genus" reg="Megophrys">M.</tp:taxon-name-part> <tp:taxon-name-part taxon-name-part-type="species" reg="spinata">spinata</tp:taxon-name-part></tp:taxon-name></italic>
                </td><td rowspan="1" colspan="1">SYSa002226</td><td rowspan="1" colspan="1">Mt. Leigong, Guizhou, China</td><td rowspan="1" colspan="1">
                  <ext-link xmlns:xlink="http://www.w3.org/1999/xlink" ext-link-type="gen" xlink:href="MH406405" xlink:type="simple">MH406405</ext-link>
                </td><td rowspan="1" colspan="1">
                  <ext-link xmlns:xlink="http://www.w3.org/1999/xlink" ext-link-type="gen" xlink:href="MH406675" xlink:type="simple">MH406675</ext-link>
                </td><td rowspan="1" colspan="1">
                  <ext-link xmlns:xlink="http://www.w3.org/1999/xlink" ext-link-type="gen" xlink:href="MH406115" xlink:type="simple">MH406115</ext-link>
                </td><td rowspan="1" colspan="1">
                  <ext-link xmlns:xlink="http://www.w3.org/1999/xlink" ext-link-type="gen" xlink:href="MH404883" xlink:type="simple">MH404883</ext-link>
                </td><td rowspan="1" colspan="1">/</td></tr><tr><td rowspan="1" colspan="1">109</td><td rowspan="1" colspan="1">
                  <italic><tp:taxon-name><tp:taxon-name-part taxon-name-part-type="genus" reg="Megophrys">M.</tp:taxon-name-part> <tp:taxon-name-part taxon-name-part-type="species" reg="binlingensis">binlingensis</tp:taxon-name-part></tp:taxon-name></italic>
                </td><td rowspan="1" colspan="1">SYSa005313</td><td rowspan="1" colspan="1">Wawu Shan, Sichuan, China</td><td rowspan="1" colspan="1">
                  <ext-link xmlns:xlink="http://www.w3.org/1999/xlink" ext-link-type="gen" xlink:href="MH406625" xlink:type="simple">MH406625</ext-link>
                </td><td rowspan="1" colspan="1">
                  <ext-link xmlns:xlink="http://www.w3.org/1999/xlink" ext-link-type="gen" xlink:href="MH406892" xlink:type="simple">MH406892</ext-link>
                </td><td rowspan="1" colspan="1">
                  <ext-link xmlns:xlink="http://www.w3.org/1999/xlink" ext-link-type="gen" xlink:href="MH406354" xlink:type="simple">MH406354</ext-link>
                </td><td rowspan="1" colspan="1">
                  <ext-link xmlns:xlink="http://www.w3.org/1999/xlink" ext-link-type="gen" xlink:href="MH405137" xlink:type="simple">MH405137</ext-link>
                </td><td rowspan="1" colspan="1">/</td></tr><tr><td rowspan="1" colspan="1">110</td><td rowspan="1" colspan="1">
                  <italic><tp:taxon-name><tp:taxon-name-part taxon-name-part-type="genus" reg="Megophrys">M.</tp:taxon-name-part> <tp:taxon-name-part taxon-name-part-type="species" reg="wuliangshanensis">wuliangshanensis</tp:taxon-name-part></tp:taxon-name></italic>
                </td><td rowspan="1" colspan="1">SYSa003924</td><td rowspan="1" colspan="1">Mt. Wuliang, Yunnan, China</td><td rowspan="1" colspan="1">
                  <ext-link xmlns:xlink="http://www.w3.org/1999/xlink" ext-link-type="gen" xlink:href="MH406504" xlink:type="simple">MH406504</ext-link>
                </td><td rowspan="1" colspan="1">
                  <ext-link xmlns:xlink="http://www.w3.org/1999/xlink" ext-link-type="gen" xlink:href="MH406771" xlink:type="simple">MH406771</ext-link>
                </td><td rowspan="1" colspan="1">
                  <ext-link xmlns:xlink="http://www.w3.org/1999/xlink" ext-link-type="gen" xlink:href="MH406230" xlink:type="simple">MH406230</ext-link>
                </td><td rowspan="1" colspan="1">
                  <ext-link xmlns:xlink="http://www.w3.org/1999/xlink" ext-link-type="gen" xlink:href="MH405007" xlink:type="simple">MH405007</ext-link>
                </td><td rowspan="1" colspan="1">/</td></tr><tr><td rowspan="1" colspan="1">111</td><td rowspan="1" colspan="1">
                  <italic><tp:taxon-name><tp:taxon-name-part taxon-name-part-type="genus" reg="Megophrys">M.</tp:taxon-name-part> <tp:taxon-name-part taxon-name-part-type="species" reg="jingdongensis">jingdongensis</tp:taxon-name-part></tp:taxon-name></italic>
                </td><td rowspan="1" colspan="1">SYSa003928</td><td rowspan="1" colspan="1">Mt. Wuliang, Yunnan, China</td><td rowspan="1" colspan="1">
                  <ext-link xmlns:xlink="http://www.w3.org/1999/xlink" ext-link-type="gen" xlink:href="MH406506" xlink:type="simple">MH406506</ext-link>
                </td><td rowspan="1" colspan="1">
                  <ext-link xmlns:xlink="http://www.w3.org/1999/xlink" ext-link-type="gen" xlink:href="MH406773" xlink:type="simple">MH406773</ext-link>
                </td><td rowspan="1" colspan="1">
                  <ext-link xmlns:xlink="http://www.w3.org/1999/xlink" ext-link-type="gen" xlink:href="MH406232" xlink:type="simple">MH406232</ext-link>
                </td><td rowspan="1" colspan="1">
                  <ext-link xmlns:xlink="http://www.w3.org/1999/xlink" ext-link-type="gen" xlink:href="MH405009" xlink:type="simple">MH405009</ext-link>
                </td><td rowspan="1" colspan="1">/</td></tr><tr><td rowspan="1" colspan="1">112</td><td rowspan="1" colspan="1">
                  <italic><tp:taxon-name><tp:taxon-name-part taxon-name-part-type="genus" reg="Megophrys">M.</tp:taxon-name-part> <tp:taxon-name-part taxon-name-part-type="species" reg="daweimontis">daweimontis</tp:taxon-name-part></tp:taxon-name></italic>
                </td><td rowspan="1" colspan="1">KIZ048997</td><td rowspan="1" colspan="1">Dawei Shan, Yunnan, China</td><td rowspan="1" colspan="1">/</td><td rowspan="1" colspan="1">
                  <ext-link xmlns:xlink="http://www.w3.org/1999/xlink" ext-link-type="gen" xlink:href="KX811867" xlink:type="simple">KX811867</ext-link>
                </td><td rowspan="1" colspan="1">
                  <ext-link xmlns:xlink="http://www.w3.org/1999/xlink" ext-link-type="gen" xlink:href="KX812125" xlink:type="simple">KX812125</ext-link>
                </td><td rowspan="1" colspan="1">
                  <ext-link xmlns:xlink="http://www.w3.org/1999/xlink" ext-link-type="gen" xlink:href="KX812248" xlink:type="simple">KX812248</ext-link>
                </td><td rowspan="1" colspan="1">/</td></tr><tr><td rowspan="1" colspan="1">113</td><td rowspan="1" colspan="1">
                  <italic><tp:taxon-name><tp:taxon-name-part taxon-name-part-type="genus" reg="Megophrys">M.</tp:taxon-name-part> <tp:taxon-name-part taxon-name-part-type="species" reg="omeimontis">omeimontis</tp:taxon-name-part></tp:taxon-name></italic>
                </td><td rowspan="1" colspan="1">KIZ025765</td><td rowspan="1" colspan="1">Emei Shan, Sichuan, China</td><td rowspan="1" colspan="1">/</td><td rowspan="1" colspan="1">
                  <ext-link xmlns:xlink="http://www.w3.org/1999/xlink" ext-link-type="gen" xlink:href="KX811884" xlink:type="simple">KX811884</ext-link>
                </td><td rowspan="1" colspan="1">
                  <ext-link xmlns:xlink="http://www.w3.org/1999/xlink" ext-link-type="gen" xlink:href="KX812136" xlink:type="simple">KX812136</ext-link>
                </td><td rowspan="1" colspan="1">
                  <ext-link xmlns:xlink="http://www.w3.org/1999/xlink" ext-link-type="gen" xlink:href="KX812223" xlink:type="simple">KX812223</ext-link>
                </td><td rowspan="1" colspan="1">/</td></tr><tr><td rowspan="1" colspan="1">114</td><td rowspan="1" colspan="1">
                  <italic><tp:taxon-name><tp:taxon-name-part taxon-name-part-type="genus" reg="Megophrys">M.</tp:taxon-name-part> <tp:taxon-name-part taxon-name-part-type="species" reg="binchuanensis">binchuanensis</tp:taxon-name-part></tp:taxon-name></italic>
                </td><td rowspan="1" colspan="1">KIZ019441</td><td rowspan="1" colspan="1">Jizu Shan, Yunnan, China</td><td rowspan="1" colspan="1">/</td><td rowspan="1" colspan="1">
                  <ext-link xmlns:xlink="http://www.w3.org/1999/xlink" ext-link-type="gen" xlink:href="KX811849" xlink:type="simple">KX811849</ext-link>
                </td><td rowspan="1" colspan="1">
                  <ext-link xmlns:xlink="http://www.w3.org/1999/xlink" ext-link-type="gen" xlink:href="KX812112" xlink:type="simple">KX812112</ext-link>
                </td><td rowspan="1" colspan="1">
                  <ext-link xmlns:xlink="http://www.w3.org/1999/xlink" ext-link-type="gen" xlink:href="KX812219" xlink:type="simple">KX812219</ext-link>
                </td><td rowspan="1" colspan="1">/</td></tr><tr><td rowspan="1" colspan="1">115</td><td rowspan="1" colspan="1">
                  <italic><tp:taxon-name><tp:taxon-name-part taxon-name-part-type="genus" reg="Megophrys">M.</tp:taxon-name-part> <tp:taxon-name-part taxon-name-part-type="species" reg="rubrimera">rubrimera</tp:taxon-name-part></tp:taxon-name></italic>
                </td><td rowspan="1" colspan="1">AMS R177676</td><td rowspan="1" colspan="1">Sa Pa, Lao Cai, Vietnam</td><td rowspan="1" colspan="1">/</td><td rowspan="1" colspan="1">
                  <ext-link xmlns:xlink="http://www.w3.org/1999/xlink" ext-link-type="gen" xlink:href="MF536419" xlink:type="simple">MF536419</ext-link>
                </td><td rowspan="1" colspan="1">/</td><td rowspan="1" colspan="1">/</td><td rowspan="1" colspan="1">/</td></tr><tr><td rowspan="1" colspan="1">116</td><td rowspan="1" colspan="1">
                  <italic><tp:taxon-name><tp:taxon-name-part taxon-name-part-type="genus" reg="Megophrys">M.</tp:taxon-name-part> <tp:taxon-name-part taxon-name-part-type="species" reg="jiangi">jiangi</tp:taxon-name-part></tp:taxon-name></italic>
                </td><td rowspan="1" colspan="1">CIBKKS20180722006</td><td rowspan="1" colspan="1">Kuankuosui Nature Reserve, Guizhou, China</td><td rowspan="1" colspan="1">/</td><td rowspan="1" colspan="1">
                  <ext-link xmlns:xlink="http://www.w3.org/1999/xlink" ext-link-type="gen" xlink:href="MN107743" xlink:type="simple">MN107743</ext-link>
                </td><td rowspan="1" colspan="1">
                  <ext-link xmlns:xlink="http://www.w3.org/1999/xlink" ext-link-type="gen" xlink:href="MN107748" xlink:type="simple">MN107748</ext-link>
                </td><td rowspan="1" colspan="1">/</td><td rowspan="1" colspan="1">/</td></tr><tr><td rowspan="1" colspan="1">117</td><td rowspan="1" colspan="1">
                  <italic><tp:taxon-name><tp:taxon-name-part taxon-name-part-type="genus" reg="Megophrys">M.</tp:taxon-name-part> <tp:taxon-name-part taxon-name-part-type="species" reg="minor">minor</tp:taxon-name-part></tp:taxon-name></italic>
                </td><td rowspan="1" colspan="1">SYSa003209</td><td rowspan="1" colspan="1">Dujiangyan, Sichuan, China</td><td rowspan="1" colspan="1">
                  <ext-link xmlns:xlink="http://www.w3.org/1999/xlink" ext-link-type="gen" xlink:href="MF667825" xlink:type="simple">MF667825</ext-link>
                </td><td rowspan="1" colspan="1">
                  <ext-link xmlns:xlink="http://www.w3.org/1999/xlink" ext-link-type="gen" xlink:href="MF667862" xlink:type="simple">MF667862</ext-link>
                </td><td rowspan="1" colspan="1">
                  <ext-link xmlns:xlink="http://www.w3.org/1999/xlink" ext-link-type="gen" xlink:href="MH406194" xlink:type="simple">MH406194</ext-link>
                </td><td rowspan="1" colspan="1">
                  <ext-link xmlns:xlink="http://www.w3.org/1999/xlink" ext-link-type="gen" xlink:href="MH404969" xlink:type="simple">MH404969</ext-link>
                </td><td rowspan="1" colspan="1">/</td></tr><tr><td rowspan="1" colspan="1">118</td><td rowspan="1" colspan="1">
                  <italic><tp:taxon-name><tp:taxon-name-part taxon-name-part-type="genus" reg="Megophrys">M.</tp:taxon-name-part> <tp:taxon-name-part taxon-name-part-type="species" reg="hansi">hansi</tp:taxon-name-part></tp:taxon-name></italic>
                </td><td rowspan="1" colspan="1">AMCC 144729</td><td rowspan="1" colspan="1">Thua Tien Hue, A Luoi District, A Roang Commune, Viet Nam</td><td rowspan="1" colspan="1">
                  <ext-link xmlns:xlink="http://www.w3.org/1999/xlink" ext-link-type="gen" xlink:href="KY022204" xlink:type="simple">KY022204</ext-link>
                </td><td rowspan="1" colspan="1">
                  <ext-link xmlns:xlink="http://www.w3.org/1999/xlink" ext-link-type="gen" xlink:href="KY022204" xlink:type="simple">KY022204</ext-link>
                </td><td rowspan="1" colspan="1">/</td><td rowspan="1" colspan="1">
                  <ext-link xmlns:xlink="http://www.w3.org/1999/xlink" ext-link-type="gen" xlink:href="KY022229" xlink:type="simple">KY022229</ext-link>
                </td><td rowspan="1" colspan="1">
                  <ext-link xmlns:xlink="http://www.w3.org/1999/xlink" ext-link-type="gen" xlink:href="KY022165" xlink:type="simple">KY022165</ext-link>
                </td></tr><tr><td rowspan="1" colspan="1">119</td><td rowspan="1" colspan="1">
                  <italic><tp:taxon-name><tp:taxon-name-part taxon-name-part-type="genus" reg="Megophrys">M.</tp:taxon-name-part> <tp:taxon-name-part taxon-name-part-type="species" reg="microstoma">microstoma</tp:taxon-name-part></tp:taxon-name></italic>
                </td><td rowspan="1" colspan="1">KU KUH 311601</td><td rowspan="1" colspan="1">Shiwan Dashang Nature Reserve, Guangxi, China</td><td rowspan="1" colspan="1">
                  <ext-link xmlns:xlink="http://www.w3.org/1999/xlink" ext-link-type="gen" xlink:href="KY022200" xlink:type="simple">KY022200</ext-link>
                </td><td rowspan="1" colspan="1">
                  <ext-link xmlns:xlink="http://www.w3.org/1999/xlink" ext-link-type="gen" xlink:href="KY022200" xlink:type="simple">KY022200</ext-link>
                </td><td rowspan="1" colspan="1">/</td><td rowspan="1" colspan="1">
                  <ext-link xmlns:xlink="http://www.w3.org/1999/xlink" ext-link-type="gen" xlink:href="KY022234" xlink:type="simple">KY022234</ext-link>
                </td><td rowspan="1" colspan="1">
                  <ext-link xmlns:xlink="http://www.w3.org/1999/xlink" ext-link-type="gen" xlink:href="KY022170" xlink:type="simple">KY022170</ext-link>
                </td></tr><tr><td rowspan="1" colspan="1">120</td><td rowspan="1" colspan="1">
                  <italic><tp:taxon-name><tp:taxon-name-part taxon-name-part-type="genus" reg="Megophrys">M.</tp:taxon-name-part> <tp:taxon-name-part taxon-name-part-type="species" reg="gerti">gerti</tp:taxon-name-part></tp:taxon-name></italic>
                </td><td rowspan="1" colspan="1">AMCC 106456</td><td rowspan="1" colspan="1">Quang Nam, Tra My Dist., Tra Don Commune, Viet Nam</td><td rowspan="1" colspan="1">
                  <ext-link xmlns:xlink="http://www.w3.org/1999/xlink" ext-link-type="gen" xlink:href="KY022201" xlink:type="simple">KY022201</ext-link>
                </td><td rowspan="1" colspan="1">
                  <ext-link xmlns:xlink="http://www.w3.org/1999/xlink" ext-link-type="gen" xlink:href="KY022201" xlink:type="simple">KY022201</ext-link>
                </td><td rowspan="1" colspan="1">/</td><td rowspan="1" colspan="1">
                  <ext-link xmlns:xlink="http://www.w3.org/1999/xlink" ext-link-type="gen" xlink:href="KY022231" xlink:type="simple">KY022231</ext-link>
                </td><td rowspan="1" colspan="1">
                  <ext-link xmlns:xlink="http://www.w3.org/1999/xlink" ext-link-type="gen" xlink:href="KY022167" xlink:type="simple">KY022167</ext-link>
                </td></tr><tr><td rowspan="1" colspan="1">121</td><td rowspan="1" colspan="1">
                  <italic><tp:taxon-name><tp:taxon-name-part taxon-name-part-type="genus" reg="Megophrys">M.</tp:taxon-name-part> <tp:taxon-name-part taxon-name-part-type="species" reg="synoria">synoria</tp:taxon-name-part></tp:taxon-name></italic>
                </td><td rowspan="1" colspan="1">FMNH 262778</td><td rowspan="1" colspan="1">Mondolkiri, Cambodia</td><td rowspan="1" colspan="1">
                  <ext-link xmlns:xlink="http://www.w3.org/1999/xlink" ext-link-type="gen" xlink:href="KY022198" xlink:type="simple">KY022198</ext-link>
                </td><td rowspan="1" colspan="1">
                  <ext-link xmlns:xlink="http://www.w3.org/1999/xlink" ext-link-type="gen" xlink:href="KY022198" xlink:type="simple">KY022198</ext-link>
                </td><td rowspan="1" colspan="1">/</td><td rowspan="1" colspan="1">
                  <ext-link xmlns:xlink="http://www.w3.org/1999/xlink" ext-link-type="gen" xlink:href="KY022235" xlink:type="simple">KY022235</ext-link>
                </td><td rowspan="1" colspan="1">
                  <ext-link xmlns:xlink="http://www.w3.org/1999/xlink" ext-link-type="gen" xlink:href="KY022171" xlink:type="simple">KY022171</ext-link>
                </td></tr><tr><td rowspan="1" colspan="1">122</td><td rowspan="1" colspan="1">
                  <italic><tp:taxon-name><tp:taxon-name-part taxon-name-part-type="genus" reg="Megophrys">M.</tp:taxon-name-part> <tp:taxon-name-part taxon-name-part-type="species" reg="elfina">elfina</tp:taxon-name-part></tp:taxon-name></italic>
                </td><td rowspan="1" colspan="1">ZMMU NAP-02658</td><td rowspan="1" colspan="1">Chu Pan Fan Mt, Chu Yang Sin N.P., Dak Lak Prov., Vietnam</td><td rowspan="1" colspan="1">
                  <ext-link xmlns:xlink="http://www.w3.org/1999/xlink" ext-link-type="gen" xlink:href="KY425389" xlink:type="simple">KY425389</ext-link>
                </td><td rowspan="1" colspan="1">
                  <ext-link xmlns:xlink="http://www.w3.org/1999/xlink" ext-link-type="gen" xlink:href="KY425389" xlink:type="simple">KY425389</ext-link>
                </td><td rowspan="1" colspan="1">/</td><td rowspan="1" colspan="1">/</td><td rowspan="1" colspan="1">/</td></tr><tr><td rowspan="1" colspan="1">123</td><td rowspan="1" colspan="1">
                  <italic><tp:taxon-name><tp:taxon-name-part taxon-name-part-type="genus" reg="Megophrys">M.</tp:taxon-name-part> <tp:taxon-name-part taxon-name-part-type="species" reg="palpebralespinosa">palpebralespinosa</tp:taxon-name-part></tp:taxon-name></italic>
                </td><td rowspan="1" colspan="1">FMNH 258098</td><td rowspan="1" colspan="1">Phou Dendin National Biodiversity Conservation Area, Phongsaly, Laos</td><td rowspan="1" colspan="1">
                  <ext-link xmlns:xlink="http://www.w3.org/1999/xlink" ext-link-type="gen" xlink:href="KY022209" xlink:type="simple">KY022209</ext-link>
                </td><td rowspan="1" colspan="1">
                  <ext-link xmlns:xlink="http://www.w3.org/1999/xlink" ext-link-type="gen" xlink:href="KY022209" xlink:type="simple">KY022209</ext-link>
                </td><td rowspan="1" colspan="1">/</td><td rowspan="1" colspan="1">
                  <ext-link xmlns:xlink="http://www.w3.org/1999/xlink" ext-link-type="gen" xlink:href="KY022238" xlink:type="simple">KY022238</ext-link>
                </td><td rowspan="1" colspan="1">
                  <ext-link xmlns:xlink="http://www.w3.org/1999/xlink" ext-link-type="gen" xlink:href="KY022174" xlink:type="simple">KY022174</ext-link>
                </td></tr><tr><td rowspan="1" colspan="1">124</td><td rowspan="1" colspan="1">
                  <italic><tp:taxon-name><tp:taxon-name-part taxon-name-part-type="genus" reg="Megophrys">M.</tp:taxon-name-part> <tp:taxon-name-part taxon-name-part-type="species" reg="intermedia">intermedia</tp:taxon-name-part></tp:taxon-name></italic>
                </td><td rowspan="1" colspan="1">FMNH 258093</td><td rowspan="1" colspan="1">Xe Kong, Kaleum District, Xe Sap National Biodiversity Conservation Area, Laos</td><td rowspan="1" colspan="1">
                  <ext-link xmlns:xlink="http://www.w3.org/1999/xlink" ext-link-type="gen" xlink:href="KY022196" xlink:type="simple">KY022196</ext-link>
                </td><td rowspan="1" colspan="1">
                  <ext-link xmlns:xlink="http://www.w3.org/1999/xlink" ext-link-type="gen" xlink:href="KY022196" xlink:type="simple">KY022196</ext-link>
                </td><td rowspan="1" colspan="1">/</td><td rowspan="1" colspan="1">
                  <ext-link xmlns:xlink="http://www.w3.org/1999/xlink" ext-link-type="gen" xlink:href="KY022221" xlink:type="simple">KY022221</ext-link>
                </td><td rowspan="1" colspan="1">
                  <ext-link xmlns:xlink="http://www.w3.org/1999/xlink" ext-link-type="gen" xlink:href="KY022157" xlink:type="simple">KY022157</ext-link>
                </td></tr><tr><td rowspan="1" colspan="1">125</td><td rowspan="1" colspan="1">
                  <italic><tp:taxon-name><tp:taxon-name-part taxon-name-part-type="genus" reg="Megophrys">M.</tp:taxon-name-part> <tp:taxon-name-part taxon-name-part-type="species" reg="carinense">carinense</tp:taxon-name-part></tp:taxon-name></italic>
                </td><td rowspan="1" colspan="1"><abbrev xmlns:xlink="http://www.w3.org/1999/xlink" content-type="institution" xlink:title="Chinese Academy of Sciences" id="ABBRID0ELWDI" xlink:type="simple">CAS</abbrev> 243791</td><td rowspan="1" colspan="1">Khotama Camp, Yephyu, Dawei, Tanintharyi, Myanmar</td><td rowspan="1" colspan="1">
                  <ext-link xmlns:xlink="http://www.w3.org/1999/xlink" ext-link-type="gen" xlink:href="KY022197" xlink:type="simple">KY022197</ext-link>
                </td><td rowspan="1" colspan="1">
                  <ext-link xmlns:xlink="http://www.w3.org/1999/xlink" ext-link-type="gen" xlink:href="KY022197" xlink:type="simple">KY022197</ext-link>
                </td><td rowspan="1" colspan="1">/</td><td rowspan="1" colspan="1">
                  <ext-link xmlns:xlink="http://www.w3.org/1999/xlink" ext-link-type="gen" xlink:href="KY022219" xlink:type="simple">KY022219</ext-link>
                </td><td rowspan="1" colspan="1">
                  <ext-link xmlns:xlink="http://www.w3.org/1999/xlink" ext-link-type="gen" xlink:href="KY022155" xlink:type="simple">KY022155</ext-link>
                </td></tr><tr><td rowspan="1" colspan="1">126</td><td rowspan="1" colspan="1">
                  <italic><tp:taxon-name><tp:taxon-name-part taxon-name-part-type="genus" reg="Megophrys">M.</tp:taxon-name-part> <tp:taxon-name-part taxon-name-part-type="species" reg="lancip">lancip</tp:taxon-name-part></tp:taxon-name></italic>
                </td><td rowspan="1" colspan="1">MZB:Amp:22233</td><td rowspan="1" colspan="1">Ngarip, Ulubelu, Lampung, Sumatra, Indonesia</td><td rowspan="1" colspan="1">/</td><td rowspan="1" colspan="1">
                  <ext-link xmlns:xlink="http://www.w3.org/1999/xlink" ext-link-type="gen" xlink:href="KY679891" xlink:type="simple">KY679891</ext-link>
                </td><td rowspan="1" colspan="1">/</td><td rowspan="1" colspan="1">/</td><td rowspan="1" colspan="1">/</td></tr><tr><td rowspan="1" colspan="1">127</td><td rowspan="1" colspan="1">
                  <italic><tp:taxon-name><tp:taxon-name-part taxon-name-part-type="genus" reg="Megophrys">M.</tp:taxon-name-part> <tp:taxon-name-part taxon-name-part-type="species" reg="montana">montana</tp:taxon-name-part></tp:taxon-name></italic>
                </td><td rowspan="1" colspan="1">LSUMZ 81916</td><td rowspan="1" colspan="1">Sukabumi, Java, Indonesia</td><td rowspan="1" colspan="1">/</td><td rowspan="1" colspan="1">
                  <ext-link xmlns:xlink="http://www.w3.org/1999/xlink" ext-link-type="gen" xlink:href="KX811927" xlink:type="simple">KX811927</ext-link>
                </td><td rowspan="1" colspan="1">
                  <ext-link xmlns:xlink="http://www.w3.org/1999/xlink" ext-link-type="gen" xlink:href="KX812163" xlink:type="simple">KX812163</ext-link>
                </td><td rowspan="1" colspan="1">
                  <ext-link xmlns:xlink="http://www.w3.org/1999/xlink" ext-link-type="gen" xlink:href="KX812281" xlink:type="simple">KX812281</ext-link>
                </td><td rowspan="1" colspan="1">/</td></tr><tr><td rowspan="1" colspan="1">128</td><td rowspan="1" colspan="1">
                  <italic><tp:taxon-name><tp:taxon-name-part taxon-name-part-type="genus" reg="Megophrys">M.</tp:taxon-name-part> <tp:taxon-name-part taxon-name-part-type="species" reg="chuannanensis">chuannanensis</tp:taxon-name-part></tp:taxon-name></italic>
                </td><td rowspan="1" colspan="1">SYSa004926</td><td rowspan="1" colspan="1">Hejiang County, Sichuan, China</td><td rowspan="1" colspan="1">
                  <ext-link xmlns:xlink="http://www.w3.org/1999/xlink" ext-link-type="gen" xlink:href="MH406635" xlink:type="simple">MH406635</ext-link>
                </td><td rowspan="1" colspan="1">
                  <ext-link xmlns:xlink="http://www.w3.org/1999/xlink" ext-link-type="gen" xlink:href="MH406901" xlink:type="simple">MH406901</ext-link>
                </td><td rowspan="1" colspan="1">
                  <ext-link xmlns:xlink="http://www.w3.org/1999/xlink" ext-link-type="gen" xlink:href="MH406364" xlink:type="simple">MH406364</ext-link>
                </td><td rowspan="1" colspan="1">
                  <ext-link xmlns:xlink="http://www.w3.org/1999/xlink" ext-link-type="gen" xlink:href="MH405147" xlink:type="simple">MH405147</ext-link>
                </td><td rowspan="1" colspan="1">/</td></tr><tr><td rowspan="1" colspan="1">129</td><td rowspan="1" colspan="1">
                  <italic><tp:taxon-name><tp:taxon-name-part taxon-name-part-type="genus" reg="Megophrys">M.</tp:taxon-name-part> <tp:taxon-name-part taxon-name-part-type="species" reg="feae">feae</tp:taxon-name-part></tp:taxon-name></italic>
                </td><td rowspan="1" colspan="1">SYSa003912</td><td rowspan="1" colspan="1">Jingdong County, Yunnan, China</td><td rowspan="1" colspan="1">
                  <ext-link xmlns:xlink="http://www.w3.org/1999/xlink" ext-link-type="gen" xlink:href="MH406633" xlink:type="simple">MH406633</ext-link>
                </td><td rowspan="1" colspan="1">
                  <ext-link xmlns:xlink="http://www.w3.org/1999/xlink" ext-link-type="gen" xlink:href="MH406899" xlink:type="simple">MH406899</ext-link>
                </td><td rowspan="1" colspan="1">
                  <ext-link xmlns:xlink="http://www.w3.org/1999/xlink" ext-link-type="gen" xlink:href="MH406362" xlink:type="simple">MH406362</ext-link>
                </td><td rowspan="1" colspan="1">
                  <ext-link xmlns:xlink="http://www.w3.org/1999/xlink" ext-link-type="gen" xlink:href="MH405145" xlink:type="simple">MH405145</ext-link>
                </td><td rowspan="1" colspan="1">
                  <ext-link xmlns:xlink="http://www.w3.org/1999/xlink" ext-link-type="gen" xlink:href="MH450011" xlink:type="simple">MH450011</ext-link>
                </td></tr><tr><td rowspan="1" colspan="1">130</td><td rowspan="1" colspan="1">
                  <italic><tp:taxon-name><tp:taxon-name-part taxon-name-part-type="genus" reg="Megophrys">M.</tp:taxon-name-part> <tp:taxon-name-part taxon-name-part-type="species" reg="popei">popei</tp:taxon-name-part></tp:taxon-name></italic>
                </td><td rowspan="1" colspan="1">SYSa001864</td><td rowspan="1" colspan="1">Taoyuandong, Hunan, China</td><td rowspan="1" colspan="1">
                  <ext-link xmlns:xlink="http://www.w3.org/1999/xlink" ext-link-type="gen" xlink:href="MH406632" xlink:type="simple">MH406632</ext-link>
                </td><td rowspan="1" colspan="1">
                  <ext-link xmlns:xlink="http://www.w3.org/1999/xlink" ext-link-type="gen" xlink:href="KM504256" xlink:type="simple">KM504256</ext-link>
                </td><td rowspan="1" colspan="1">
                  <ext-link xmlns:xlink="http://www.w3.org/1999/xlink" ext-link-type="gen" xlink:href="MH406361" xlink:type="simple">MH406361</ext-link>
                </td><td rowspan="1" colspan="1">
                  <ext-link xmlns:xlink="http://www.w3.org/1999/xlink" ext-link-type="gen" xlink:href="MH405144" xlink:type="simple">MH405144</ext-link>
                </td><td rowspan="1" colspan="1">/</td></tr><tr><td rowspan="1" colspan="1">131</td><td rowspan="1" colspan="1">
                  <italic><tp:taxon-name><tp:taxon-name-part taxon-name-part-type="genus" reg="Megophrys">M.</tp:taxon-name-part> <tp:taxon-name-part taxon-name-part-type="species" reg="gigantica">gigantica</tp:taxon-name-part></tp:taxon-name></italic>
                </td><td rowspan="1" colspan="1">SYSa003883</td><td rowspan="1" colspan="1">Ailao Shan, Yunnan, China</td><td rowspan="1" colspan="1">
                  <ext-link xmlns:xlink="http://www.w3.org/1999/xlink" ext-link-type="gen" xlink:href="MH406499" xlink:type="simple">MH406499</ext-link>
                </td><td rowspan="1" colspan="1">
                  <ext-link xmlns:xlink="http://www.w3.org/1999/xlink" ext-link-type="gen" xlink:href="MH406766" xlink:type="simple">MH406766</ext-link>
                </td><td rowspan="1" colspan="1">
                  <ext-link xmlns:xlink="http://www.w3.org/1999/xlink" ext-link-type="gen" xlink:href="MH406225" xlink:type="simple">MH406225</ext-link>
                </td><td rowspan="1" colspan="1">
                  <ext-link xmlns:xlink="http://www.w3.org/1999/xlink" ext-link-type="gen" xlink:href="MH405001" xlink:type="simple">MH405001</ext-link>
                </td><td rowspan="1" colspan="1">
                  <ext-link xmlns:xlink="http://www.w3.org/1999/xlink" ext-link-type="gen" xlink:href="MH450010" xlink:type="simple">MH450010</ext-link>
                </td></tr><tr><td rowspan="1" colspan="1">132</td><td rowspan="1" colspan="1">
                  <italic><tp:taxon-name><tp:taxon-name-part taxon-name-part-type="genus" reg="Megophrys">M.</tp:taxon-name-part> <tp:taxon-name-part taxon-name-part-type="species" reg="wawuensis">wawuensis</tp:taxon-name-part></tp:taxon-name></italic>
                </td><td rowspan="1" colspan="1">SYSa005311</td><td rowspan="1" colspan="1">Wawu Shan, Sichuan, China</td><td rowspan="1" colspan="1">
                  <ext-link xmlns:xlink="http://www.w3.org/1999/xlink" ext-link-type="gen" xlink:href="MH406624" xlink:type="simple">MH406624</ext-link>
                </td><td rowspan="1" colspan="1">
                  <ext-link xmlns:xlink="http://www.w3.org/1999/xlink" ext-link-type="gen" xlink:href="MH406891" xlink:type="simple">MH406891</ext-link>
                </td><td rowspan="1" colspan="1">
                  <ext-link xmlns:xlink="http://www.w3.org/1999/xlink" ext-link-type="gen" xlink:href="MH406353" xlink:type="simple">MH406353</ext-link>
                </td><td rowspan="1" colspan="1">
                  <ext-link xmlns:xlink="http://www.w3.org/1999/xlink" ext-link-type="gen" xlink:href="MH405136" xlink:type="simple">MH405136</ext-link>
                </td><td rowspan="1" colspan="1">/</td></tr><tr><td rowspan="1" colspan="1">133</td><td rowspan="1" colspan="1">
                  <italic><tp:taxon-name><tp:taxon-name-part taxon-name-part-type="genus" reg="Megophrys">M.</tp:taxon-name-part> <tp:taxon-name-part taxon-name-part-type="species" reg="nankiangensis">nankiangensis</tp:taxon-name-part></tp:taxon-name></italic>
                </td><td rowspan="1" colspan="1"><abbrev xmlns:xlink="http://www.w3.org/1999/xlink" content-type="institution" xlink:title="Chengdu Institute of Biology" id="ABBRID0EGGAK" xlink:type="simple">CIB</abbrev> ZYC517</td><td rowspan="1" colspan="1">Nanjiang, Sichuan, China</td><td rowspan="1" colspan="1">/</td><td rowspan="1" colspan="1">
                  <ext-link xmlns:xlink="http://www.w3.org/1999/xlink" ext-link-type="gen" xlink:href="KX811900" xlink:type="simple">KX811900</ext-link>
                </td><td rowspan="1" colspan="1">/</td><td rowspan="1" colspan="1">/</td><td rowspan="1" colspan="1">/</td></tr><tr><td rowspan="1" colspan="1">134</td><td rowspan="1" colspan="1">
                  <italic><tp:taxon-name><tp:taxon-name-part taxon-name-part-type="genus" reg="Megophrys">M.</tp:taxon-name-part> <tp:taxon-name-part taxon-name-part-type="species" reg="shapingensis">shapingensis</tp:taxon-name-part></tp:taxon-name></italic>
                </td><td rowspan="1" colspan="1">KIZ014512</td><td rowspan="1" colspan="1">Liziping Nature Reserve, Sichuan, China</td><td rowspan="1" colspan="1">/</td><td rowspan="1" colspan="1">
                  <ext-link xmlns:xlink="http://www.w3.org/1999/xlink" ext-link-type="gen" xlink:href="KX811904" xlink:type="simple">KX811904</ext-link>
                </td><td rowspan="1" colspan="1">
                  <ext-link xmlns:xlink="http://www.w3.org/1999/xlink" ext-link-type="gen" xlink:href="KX812060" xlink:type="simple">KX812060</ext-link>
                </td><td rowspan="1" colspan="1">
                  <ext-link xmlns:xlink="http://www.w3.org/1999/xlink" ext-link-type="gen" xlink:href="KX812274" xlink:type="simple">KX812274</ext-link>
                </td><td rowspan="1" colspan="1">/</td></tr><tr><td rowspan="1" colspan="1">135</td><td rowspan="1" colspan="1">
                  <italic><tp:taxon-name><tp:taxon-name-part taxon-name-part-type="genus" reg="Megophrys">M.</tp:taxon-name-part> <tp:taxon-name-part taxon-name-part-type="species" reg="dringi">dringi</tp:taxon-name-part></tp:taxon-name></italic>
                </td><td rowspan="1" colspan="1">UNIMAS 8948</td><td rowspan="1" colspan="1">Gunung Mulu, Sarawak, Malaysia</td><td rowspan="1" colspan="1">/</td><td rowspan="1" colspan="1">
                  <ext-link xmlns:xlink="http://www.w3.org/1999/xlink" ext-link-type="gen" xlink:href="KJ831316" xlink:type="simple">KJ831316</ext-link>
                </td><td rowspan="1" colspan="1">/</td><td rowspan="1" colspan="1">/</td><td rowspan="1" colspan="1">/</td></tr><tr><td rowspan="1" colspan="1">136</td><td rowspan="1" colspan="1">
                  <italic><tp:taxon-name><tp:taxon-name-part taxon-name-part-type="genus" reg="Megophrys">M.</tp:taxon-name-part> <tp:taxon-name-part taxon-name-part-type="species" reg="nasuta">nasuta</tp:taxon-name-part></tp:taxon-name></italic>
                </td><td rowspan="1" colspan="1">MBH 5357</td><td rowspan="1" colspan="1">Bengkulu, Sumatra, Indonesia</td><td rowspan="1" colspan="1">
                  <ext-link xmlns:xlink="http://www.w3.org/1999/xlink" ext-link-type="gen" xlink:href="KY022185" xlink:type="simple">KY022185</ext-link>
                </td><td rowspan="1" colspan="1">
                  <ext-link xmlns:xlink="http://www.w3.org/1999/xlink" ext-link-type="gen" xlink:href="KY022185" xlink:type="simple">KY022185</ext-link>
                </td><td rowspan="1" colspan="1">/</td><td rowspan="1" colspan="1">
                  <ext-link xmlns:xlink="http://www.w3.org/1999/xlink" ext-link-type="gen" xlink:href="KY022225" xlink:type="simple">KY022225</ext-link>
                </td><td rowspan="1" colspan="1">
                  <ext-link xmlns:xlink="http://www.w3.org/1999/xlink" ext-link-type="gen" xlink:href="KY022161" xlink:type="simple">KY022161</ext-link>
                </td></tr><tr><td rowspan="1" colspan="1">137</td><td rowspan="1" colspan="1">
                  <italic><tp:taxon-name><tp:taxon-name-part taxon-name-part-type="genus" reg="Megophrys">M.</tp:taxon-name-part> <tp:taxon-name-part taxon-name-part-type="species" reg="kalimantanensis">kalimantanensis</tp:taxon-name-part></tp:taxon-name></italic>
                </td><td rowspan="1" colspan="1">FMNH 236525</td><td rowspan="1" colspan="1">Crocker Range National Park, Tenom Dist, Sabah, Borneo, Malaysia</td><td rowspan="1" colspan="1">
                  <ext-link xmlns:xlink="http://www.w3.org/1999/xlink" ext-link-type="gen" xlink:href="DQ283342" xlink:type="simple">DQ283342</ext-link>
                </td><td rowspan="1" colspan="1">
                  <ext-link xmlns:xlink="http://www.w3.org/1999/xlink" ext-link-type="gen" xlink:href="DQ283342" xlink:type="simple">DQ283342</ext-link>
                </td><td rowspan="1" colspan="1">/</td><td rowspan="1" colspan="1">/</td><td rowspan="1" colspan="1">/</td></tr><tr><td rowspan="1" colspan="1">138</td><td rowspan="1" colspan="1">
                  <italic><tp:taxon-name><tp:taxon-name-part taxon-name-part-type="genus" reg="Megophrys">M.</tp:taxon-name-part> <tp:taxon-name-part taxon-name-part-type="species" reg="kobayashii">kobayashii</tp:taxon-name-part></tp:taxon-name></italic>
                </td><td rowspan="1" colspan="1">UNIMAS 8148</td><td rowspan="1" colspan="1">Gunung Kinabalu National Park, Sabah, Malaysia</td><td rowspan="1" colspan="1">/</td><td rowspan="1" colspan="1">
                  <ext-link xmlns:xlink="http://www.w3.org/1999/xlink" ext-link-type="gen" xlink:href="KJ831313" xlink:type="simple">KJ831313</ext-link>
                </td><td rowspan="1" colspan="1">/</td><td rowspan="1" colspan="1">/</td><td rowspan="1" colspan="1">/</td></tr><tr><td rowspan="1" colspan="1">139</td><td rowspan="1" colspan="1">
                  <italic><tp:taxon-name><tp:taxon-name-part taxon-name-part-type="genus" reg="Megophrys">M.</tp:taxon-name-part> <tp:taxon-name-part taxon-name-part-type="species" reg="baluensis">baluensis</tp:taxon-name-part></tp:taxon-name></italic>
                </td><td rowspan="1" colspan="1">voucher not preserved</td><td rowspan="1" colspan="1">Kinabalu, Borneo</td><td rowspan="1" colspan="1">
                  <ext-link xmlns:xlink="http://www.w3.org/1999/xlink" ext-link-type="gen" xlink:href="DQ642146" xlink:type="simple">DQ642146</ext-link>
                </td><td rowspan="1" colspan="1">
                  <ext-link xmlns:xlink="http://www.w3.org/1999/xlink" ext-link-type="gen" xlink:href="DQ642121" xlink:type="simple">DQ642121</ext-link>
                </td><td rowspan="1" colspan="1">/</td><td rowspan="1" colspan="1">/</td><td rowspan="1" colspan="1">/</td></tr><tr><td rowspan="1" colspan="1">140</td><td rowspan="1" colspan="1">
                  <italic><tp:taxon-name><tp:taxon-name-part taxon-name-part-type="genus" reg="Megophrys">M.</tp:taxon-name-part> <tp:taxon-name-part taxon-name-part-type="species" reg="stejnegeri">stejnegeri</tp:taxon-name-part></tp:taxon-name></italic>
                </td><td rowspan="1" colspan="1">KU 314303</td><td rowspan="1" colspan="1">Pasonanca Natural Park, Zamboanga City, Philippines</td><td rowspan="1" colspan="1">/</td><td rowspan="1" colspan="1">
                  <ext-link xmlns:xlink="http://www.w3.org/1999/xlink" ext-link-type="gen" xlink:href="KX811922" xlink:type="simple">KX811922</ext-link>
                </td><td rowspan="1" colspan="1">
                  <ext-link xmlns:xlink="http://www.w3.org/1999/xlink" ext-link-type="gen" xlink:href="KX812052" xlink:type="simple">KX812052</ext-link>
                </td><td rowspan="1" colspan="1">
                  <ext-link xmlns:xlink="http://www.w3.org/1999/xlink" ext-link-type="gen" xlink:href="KX812172" xlink:type="simple">KX812172</ext-link>
                </td><td rowspan="1" colspan="1">/</td></tr><tr><td rowspan="1" colspan="1">141</td><td rowspan="1" colspan="1">
                  <italic><tp:taxon-name><tp:taxon-name-part taxon-name-part-type="genus" reg="Megophrys">M.</tp:taxon-name-part> <tp:taxon-name-part taxon-name-part-type="species" reg="edwardinae">edwardinae</tp:taxon-name-part></tp:taxon-name></italic>
                </td><td rowspan="1" colspan="1">FMNH 273694</td><td rowspan="1" colspan="1">Bintulu, Sarawak, Malaysia</td><td rowspan="1" colspan="1">/</td><td rowspan="1" colspan="1">
                  <ext-link xmlns:xlink="http://www.w3.org/1999/xlink" ext-link-type="gen" xlink:href="KX811918" xlink:type="simple">KX811918</ext-link>
                </td><td rowspan="1" colspan="1">
                  <ext-link xmlns:xlink="http://www.w3.org/1999/xlink" ext-link-type="gen" xlink:href="KX812050" xlink:type="simple">KX812050</ext-link>
                </td><td rowspan="1" colspan="1">
                  <ext-link xmlns:xlink="http://www.w3.org/1999/xlink" ext-link-type="gen" xlink:href="KX812168" xlink:type="simple">KX812168</ext-link>
                </td><td rowspan="1" colspan="1">/</td></tr><tr><td rowspan="1" colspan="1">142</td><td rowspan="1" colspan="1">
                  <italic><tp:taxon-name><tp:taxon-name-part taxon-name-part-type="genus" reg="Megophrys">M.</tp:taxon-name-part> <tp:taxon-name-part taxon-name-part-type="species" reg="ligaya">ligaya</tp:taxon-name-part></tp:taxon-name></italic>
                </td><td rowspan="1" colspan="1">ZMMU NAP-05015</td><td rowspan="1" colspan="1">Palawan, Philippines</td><td rowspan="1" colspan="1">/</td><td rowspan="1" colspan="1">
                  <ext-link xmlns:xlink="http://www.w3.org/1999/xlink" ext-link-type="gen" xlink:href="KX811919" xlink:type="simple">KX811919</ext-link>
                </td><td rowspan="1" colspan="1">
                  <ext-link xmlns:xlink="http://www.w3.org/1999/xlink" ext-link-type="gen" xlink:href="KX812051" xlink:type="simple">KX812051</ext-link>
                </td><td rowspan="1" colspan="1">
                  <ext-link xmlns:xlink="http://www.w3.org/1999/xlink" ext-link-type="gen" xlink:href="KX812169" xlink:type="simple">KX812169</ext-link>
                </td><td rowspan="1" colspan="1">/</td></tr><tr><td rowspan="1" colspan="1">143</td><td rowspan="1" colspan="1">
                  <italic><tp:taxon-name><tp:taxon-name-part taxon-name-part-type="genus" reg="Leptolalax">Leptolalax</tp:taxon-name-part> <tp:taxon-name-part taxon-name-part-type="species" reg="alpinus">alpinus</tp:taxon-name-part></tp:taxon-name></italic>
                </td><td rowspan="1" colspan="1">SYSa003927</td><td rowspan="1" colspan="1">Jingdong County, Yunnan, China</td><td rowspan="1" colspan="1">
                  <ext-link xmlns:xlink="http://www.w3.org/1999/xlink" ext-link-type="gen" xlink:href="MH406639" xlink:type="simple">MH406639</ext-link>
                </td><td rowspan="1" colspan="1">
                  <ext-link xmlns:xlink="http://www.w3.org/1999/xlink" ext-link-type="gen" xlink:href="MH406905" xlink:type="simple">MH406905</ext-link>
                </td><td rowspan="1" colspan="1">
                  <ext-link xmlns:xlink="http://www.w3.org/1999/xlink" ext-link-type="gen" xlink:href="MH406368" xlink:type="simple">MH406368</ext-link>
                </td><td rowspan="1" colspan="1">
                  <ext-link xmlns:xlink="http://www.w3.org/1999/xlink" ext-link-type="gen" xlink:href="MH405151" xlink:type="simple">MH405151</ext-link>
                </td><td rowspan="1" colspan="1">/</td></tr><tr><td rowspan="1" colspan="1">144</td><td rowspan="1" colspan="1">
                  <tp:taxon-name><tp:taxon-name-part taxon-name-part-type="genus" reg="Leptobrachium">Leptobrachium</tp:taxon-name-part> <tp:taxon-name-part taxon-name-part-type="uncertainty-rank">cf.</tp:taxon-name-part> <tp:taxon-name-part taxon-name-part-type="species" reg="rakhinensis">rakhinensis</tp:taxon-name-part></tp:taxon-name>
                </td><td rowspan="1" colspan="1">SDBDU 2009.49</td><td rowspan="1" colspan="1">Trishna Wildlife Sanctuary, South Dist, Tripura state, India</td><td rowspan="1" colspan="1">
                  <ext-link xmlns:xlink="http://www.w3.org/1999/xlink" ext-link-type="gen" xlink:href="KY022304" xlink:type="simple">KY022304</ext-link>
                </td><td rowspan="1" colspan="1">
                  <ext-link xmlns:xlink="http://www.w3.org/1999/xlink" ext-link-type="gen" xlink:href="KY022304" xlink:type="simple">KY022304</ext-link>
                </td><td rowspan="1" colspan="1">/</td><td rowspan="1" colspan="1">
                  <ext-link xmlns:xlink="http://www.w3.org/1999/xlink" ext-link-type="gen" xlink:href="KY022347" xlink:type="simple">KY022347</ext-link>
                </td><td rowspan="1" colspan="1">
                  <ext-link xmlns:xlink="http://www.w3.org/1999/xlink" ext-link-type="gen" xlink:href="KY022325" xlink:type="simple">KY022325</ext-link>
                </td></tr></tbody></table></table-wrap><table-wrap id="T3" position="float" orientation="portrait"><label>Table 3.</label><caption><p>Morphometric comparisons between the <italic><tp:taxon-name><tp:taxon-name-part taxon-name-part-type="genus" reg="Megophrys">Megophrys</tp:taxon-name-part></tp:taxon-name></italic> species from the eastern corner of Himalayas. P-value is resulted from Mann-Whitney <italic>U</italic> test on each character between species. Significant level at 0.05 (* P-value &lt; 0.05). Abbreviation for species name: <abbrev xmlns:xlink="http://www.w3.org/1999/xlink" xlink:title="M. cf. pachyproctus" id="ABBRID0EOZEK" xlink:type="simple">MCP</abbrev>, <tp:taxon-name><tp:taxon-name-part taxon-name-part-type="genus" reg="Megophrys">M.</tp:taxon-name-part> <tp:taxon-name-part taxon-name-part-type="uncertainty-rank">cf.</tp:taxon-name-part> <tp:taxon-name-part taxon-name-part-type="species" reg="pachyproctus">pachyproctus</tp:taxon-name-part></tp:taxon-name>; <abbrev xmlns:xlink="http://www.w3.org/1999/xlink" xlink:title="Megophrys zhoui" id="ABBRID0E6ZEK" xlink:type="simple">MZ</abbrev>, <italic><tp:taxon-name><tp:taxon-name-part taxon-name-part-type="genus" reg="Megophrys">Megophrys</tp:taxon-name-part> <tp:taxon-name-part taxon-name-part-type="species" reg="zhoui">zhoui</tp:taxon-name-part></tp:taxon-name></italic> sp. nov.; <abbrev xmlns:xlink="http://www.w3.org/1999/xlink" xlink:title="Megophrys yeae" id="ABBRID0EO1EK" xlink:type="simple">MY</abbrev>, <italic><tp:taxon-name><tp:taxon-name-part taxon-name-part-type="genus" reg="Megophrys">Megophrys</tp:taxon-name-part> <tp:taxon-name-part taxon-name-part-type="species" reg="yeae">yeae</tp:taxon-name-part></tp:taxon-name></italic> sp. nov.; <abbrev xmlns:xlink="http://www.w3.org/1999/xlink" xlink:title="M. pachyproctus" id="ABBRID0E41EK" xlink:type="simple">MP</abbrev>, <italic><tp:taxon-name><tp:taxon-name-part taxon-name-part-type="genus" reg="Megophrys">M.</tp:taxon-name-part> <tp:taxon-name-part taxon-name-part-type="species" reg="pachyproctus">pachyproctus</tp:taxon-name-part></tp:taxon-name></italic>; <abbrev xmlns:xlink="http://www.w3.org/1999/xlink" xlink:title="M. medogensis" id="ABBRID0EM2EK" xlink:type="simple">MM</abbrev>, <italic><tp:taxon-name><tp:taxon-name-part taxon-name-part-type="genus" reg="Megophrys">M.</tp:taxon-name-part> <tp:taxon-name-part taxon-name-part-type="species" reg="medogensis">medogensis</tp:taxon-name-part></tp:taxon-name></italic>; and <abbrev xmlns:xlink="http://www.w3.org/1999/xlink" xlink:title="M. vegrandis" id="ABBRID0E22EK" xlink:type="simple">MV</abbrev>, <italic><tp:taxon-name><tp:taxon-name-part taxon-name-part-type="genus" reg="Megophrys">M.</tp:taxon-name-part> <tp:taxon-name-part taxon-name-part-type="species" reg="vegrandis">vegrandis</tp:taxon-name-part></tp:taxon-name></italic>. See abbreviations for the morphological characters in Materials and methods section.</p></caption><table id="TID0EUXHK" rules="all"><tbody><tr><th rowspan="1" colspan="1">Sex</th><th rowspan="1" colspan="1">Character</th><th rowspan="1" colspan="1"><abbrev xmlns:xlink="http://www.w3.org/1999/xlink" xlink:title="M. cf. pachyproctus" id="ABBRID0EZ3EK" xlink:type="simple">MCP</abbrev> vs. <abbrev xmlns:xlink="http://www.w3.org/1999/xlink" xlink:title="Megophrys yeae" id="ABBRID0E43EK" xlink:type="simple">MY</abbrev></th><th rowspan="1" colspan="1"><abbrev xmlns:xlink="http://www.w3.org/1999/xlink" xlink:title="M. cf. pachyproctus" id="ABBRID0EE4EK" xlink:type="simple">MCP</abbrev> vs. <abbrev xmlns:xlink="http://www.w3.org/1999/xlink" xlink:title="Megophrys zhoui" id="ABBRID0EI4EK" xlink:type="simple">MZ</abbrev></th><th rowspan="1" colspan="1"><abbrev xmlns:xlink="http://www.w3.org/1999/xlink" xlink:title="M. cf. pachyproctus" id="ABBRID0EP4EK" xlink:type="simple">MCP</abbrev> vs. <abbrev xmlns:xlink="http://www.w3.org/1999/xlink" xlink:title="M. medogensis" id="ABBRID0ET4EK" xlink:type="simple">MM</abbrev></th><th rowspan="1" colspan="1"><abbrev xmlns:xlink="http://www.w3.org/1999/xlink" xlink:title="M. cf. pachyproctus" id="ABBRID0E14EK" xlink:type="simple">MCP</abbrev> vs. <abbrev xmlns:xlink="http://www.w3.org/1999/xlink" xlink:title="M. pachyproctus" id="ABBRID0E54EK" xlink:type="simple">MP</abbrev></th><th rowspan="1" colspan="1"><abbrev xmlns:xlink="http://www.w3.org/1999/xlink" xlink:title="M. cf. pachyproctus" id="ABBRID0EF5EK" xlink:type="simple">MCP</abbrev> vs. <abbrev xmlns:xlink="http://www.w3.org/1999/xlink" xlink:title="M. vegrandis" id="ABBRID0EJ5EK" xlink:type="simple">MV</abbrev></th><th rowspan="1" colspan="1"><abbrev xmlns:xlink="http://www.w3.org/1999/xlink" xlink:title="Megophrys zhoui" id="ABBRID0EQ5EK" xlink:type="simple">MZ</abbrev> vs. <abbrev xmlns:xlink="http://www.w3.org/1999/xlink" xlink:title="Megophrys yeae" id="ABBRID0EU5EK" xlink:type="simple">MY</abbrev></th><th rowspan="1" colspan="1"><abbrev xmlns:xlink="http://www.w3.org/1999/xlink" xlink:title="Megophrys zhoui" id="ABBRID0E25EK" xlink:type="simple">MZ</abbrev> vs. <abbrev xmlns:xlink="http://www.w3.org/1999/xlink" xlink:title="M. medogensis" id="ABBRID0E65EK" xlink:type="simple">MM</abbrev></th><th rowspan="1" colspan="1"><abbrev xmlns:xlink="http://www.w3.org/1999/xlink" xlink:title="Megophrys yeae" id="ABBRID0EG6EK" xlink:type="simple">MY</abbrev> vs. <abbrev xmlns:xlink="http://www.w3.org/1999/xlink" xlink:title="M. pachyproctus" id="ABBRID0EK6EK" xlink:type="simple">MP</abbrev></th><th rowspan="1" colspan="1"><abbrev xmlns:xlink="http://www.w3.org/1999/xlink" xlink:title="Megophrys yeae" id="ABBRID0ER6EK" xlink:type="simple">MY</abbrev> vs. <abbrev xmlns:xlink="http://www.w3.org/1999/xlink" xlink:title="M. medogensis" id="ABBRID0EV6EK" xlink:type="simple">MM</abbrev></th><th rowspan="1" colspan="1"><abbrev xmlns:xlink="http://www.w3.org/1999/xlink" xlink:title="M. pachyproctus" id="ABBRID0E36EK" xlink:type="simple">MP</abbrev> vs. <abbrev xmlns:xlink="http://www.w3.org/1999/xlink" xlink:title="M. vegrandis" id="ABBRID0EAAFK" xlink:type="simple">MV</abbrev></th><th rowspan="1" colspan="1"><abbrev xmlns:xlink="http://www.w3.org/1999/xlink" xlink:title="M. medogensis" id="ABBRID0EHAFK" xlink:type="simple">MM</abbrev> vs. <abbrev xmlns:xlink="http://www.w3.org/1999/xlink" xlink:title="M. vegrandis" id="ABBRID0ELAFK" xlink:type="simple">MV</abbrev></th></tr><tr><td rowspan="26" colspan="1">
                  <bold>Female</bold>
                </td><td rowspan="1" colspan="1">
                  <bold><abbrev xmlns:xlink="http://www.w3.org/1999/xlink" xlink:title="snout-vent length" id="ABBRID0E1AFK" xlink:type="simple">SVL</abbrev></bold>
                </td><td rowspan="1" colspan="1">0.133</td><td rowspan="1" colspan="1">0.133</td><td rowspan="1" colspan="1">0.016*</td><td rowspan="1" colspan="1">/</td><td rowspan="1" colspan="1">/</td><td rowspan="1" colspan="1">0.333</td><td rowspan="1" colspan="1">0.095</td><td rowspan="1" colspan="1">/</td><td rowspan="1" colspan="1">0.095</td><td rowspan="1" colspan="1">/</td><td rowspan="1" colspan="1">/</td></tr><tr><td rowspan="1" colspan="1">
                  <bold><abbrev xmlns:xlink="http://www.w3.org/1999/xlink" xlink:title="head width" id="ABBRID0EFCFK" xlink:type="simple">HW</abbrev></bold>
                </td><td rowspan="1" colspan="1">0.133</td><td rowspan="1" colspan="1">0.267</td><td rowspan="1" colspan="1">0.016*</td><td rowspan="1" colspan="1">/</td><td rowspan="1" colspan="1">/</td><td rowspan="1" colspan="1">0.333</td><td rowspan="1" colspan="1">0.095</td><td rowspan="1" colspan="1">/</td><td rowspan="1" colspan="1">0.095</td><td rowspan="1" colspan="1">/</td><td rowspan="1" colspan="1">/</td></tr><tr><td rowspan="1" colspan="1">
                  <bold><abbrev xmlns:xlink="http://www.w3.org/1999/xlink" xlink:title="head length" id="ABBRID0EQDFK" xlink:type="simple">HL</abbrev></bold>
                </td><td rowspan="1" colspan="1">1.000</td><td rowspan="1" colspan="1">0.267</td><td rowspan="1" colspan="1">0.032*</td><td rowspan="1" colspan="1">/</td><td rowspan="1" colspan="1">/</td><td rowspan="1" colspan="1">1.000</td><td rowspan="1" colspan="1">0.571</td><td rowspan="1" colspan="1">/</td><td rowspan="1" colspan="1">0.190</td><td rowspan="1" colspan="1">/</td><td rowspan="1" colspan="1">/</td></tr><tr><td rowspan="1" colspan="1">
                  <bold><abbrev xmlns:xlink="http://www.w3.org/1999/xlink" xlink:title="snout length" id="ABBRID0E2EFK" xlink:type="simple">SL</abbrev></bold>
                </td><td rowspan="1" colspan="1">0.533</td><td rowspan="1" colspan="1">0.267</td><td rowspan="1" colspan="1">0.032*</td><td rowspan="1" colspan="1">/</td><td rowspan="1" colspan="1">/</td><td rowspan="1" colspan="1">0.333</td><td rowspan="1" colspan="1">0.095</td><td rowspan="1" colspan="1">/</td><td rowspan="1" colspan="1">1.000</td><td rowspan="1" colspan="1">/</td><td rowspan="1" colspan="1">/</td></tr><tr><td rowspan="1" colspan="1">
                  <bold><abbrev xmlns:xlink="http://www.w3.org/1999/xlink" xlink:title="nostril-snout length" id="ABBRID0EGGFK" xlink:type="simple">SN</abbrev></bold>
                </td><td rowspan="1" colspan="1">1.000</td><td rowspan="1" colspan="1">0.267</td><td rowspan="1" colspan="1">1.000</td><td rowspan="1" colspan="1">/</td><td rowspan="1" colspan="1">/</td><td rowspan="1" colspan="1">0.333</td><td rowspan="1" colspan="1">0.190</td><td rowspan="1" colspan="1">/</td><td rowspan="1" colspan="1">0.857</td><td rowspan="1" colspan="1">/</td><td rowspan="1" colspan="1">/</td></tr><tr><td rowspan="1" colspan="1">
                  <bold><abbrev xmlns:xlink="http://www.w3.org/1999/xlink" xlink:title="eye-nostril length" id="ABBRID0ERHFK" xlink:type="simple">EN</abbrev></bold>
                </td><td rowspan="1" colspan="1">0.800</td><td rowspan="1" colspan="1">1.000</td><td rowspan="1" colspan="1">0.286</td><td rowspan="1" colspan="1">/</td><td rowspan="1" colspan="1">/</td><td rowspan="1" colspan="1">1.000</td><td rowspan="1" colspan="1">0.570</td><td rowspan="1" colspan="1">/</td><td rowspan="1" colspan="1">1.000</td><td rowspan="1" colspan="1">/</td><td rowspan="1" colspan="1">/</td></tr><tr><td rowspan="1" colspan="1">
                  <bold>IN</bold>
                </td><td rowspan="1" colspan="1">1.000</td><td rowspan="1" colspan="1">0.267</td><td rowspan="1" colspan="1">0.286</td><td rowspan="1" colspan="1">/</td><td rowspan="1" colspan="1">/</td><td rowspan="1" colspan="1">1.000</td><td rowspan="1" colspan="1">1.000</td><td rowspan="1" colspan="1">/</td><td rowspan="1" colspan="1">0.857</td><td rowspan="1" colspan="1">/</td><td rowspan="1" colspan="1">/</td></tr><tr><td rowspan="1" colspan="1">
                  <bold><abbrev xmlns:xlink="http://www.w3.org/1999/xlink" xlink:title="eye length" id="ABBRID0EEKFK" xlink:type="simple">EL</abbrev></bold>
                </td><td rowspan="1" colspan="1">0.133</td><td rowspan="1" colspan="1">1.000</td><td rowspan="1" colspan="1">1.000</td><td rowspan="1" colspan="1">/</td><td rowspan="1" colspan="1">/</td><td rowspan="1" colspan="1">0.667</td><td rowspan="1" colspan="1">1.000</td><td rowspan="1" colspan="1">/</td><td rowspan="1" colspan="1">0.095</td><td rowspan="1" colspan="1">/</td><td rowspan="1" colspan="1">/</td></tr><tr><td rowspan="1" colspan="1">
                  <bold><abbrev xmlns:xlink="http://www.w3.org/1999/xlink" xlink:title="inter upper eyelid width" id="ABBRID0EPLFK" xlink:type="simple">IUE</abbrev></bold>
                </td><td rowspan="1" colspan="1">0.533</td><td rowspan="1" colspan="1">0.533</td><td rowspan="1" colspan="1">0.111</td><td rowspan="1" colspan="1">/</td><td rowspan="1" colspan="1">/</td><td rowspan="1" colspan="1">1.000</td><td rowspan="1" colspan="1">1.000</td><td rowspan="1" colspan="1">/</td><td rowspan="1" colspan="1">1.000</td><td rowspan="1" colspan="1">/</td><td rowspan="1" colspan="1">/</td></tr><tr><td rowspan="1" colspan="1">
                  <bold><abbrev xmlns:xlink="http://www.w3.org/1999/xlink" xlink:title="maximum upper eyelid width" id="ABBRID0E1MFK" xlink:type="simple">UEW</abbrev></bold>
                </td><td rowspan="1" colspan="1">0.533</td><td rowspan="1" colspan="1">0.533</td><td rowspan="1" colspan="1">0.730</td><td rowspan="1" colspan="1">/</td><td rowspan="1" colspan="1">/</td><td rowspan="1" colspan="1">1.000</td><td rowspan="1" colspan="1">1.000</td><td rowspan="1" colspan="1">/</td><td rowspan="1" colspan="1">1.000</td><td rowspan="1" colspan="1">/</td><td rowspan="1" colspan="1">/</td></tr><tr><td rowspan="1" colspan="1">
                  <bold><abbrev xmlns:xlink="http://www.w3.org/1999/xlink" xlink:title="internal front of eyes" id="ABBRID0EFOFK" xlink:type="simple">IFE</abbrev></bold>
                </td><td rowspan="1" colspan="1">0.800</td><td rowspan="1" colspan="1">0.267</td><td rowspan="1" colspan="1">0.111</td><td rowspan="1" colspan="1">/</td><td rowspan="1" colspan="1">/</td><td rowspan="1" colspan="1">1.000</td><td rowspan="1" colspan="1">0.950</td><td rowspan="1" colspan="1">/</td><td rowspan="1" colspan="1">0.571</td><td rowspan="1" colspan="1">/</td><td rowspan="1" colspan="1">/</td></tr><tr><td rowspan="1" colspan="1">
                  <bold><abbrev xmlns:xlink="http://www.w3.org/1999/xlink" xlink:title="internal back of eyes" id="ABBRID0EQPFK" xlink:type="simple">IBE</abbrev></bold>
                </td><td rowspan="1" colspan="1">0.133</td><td rowspan="1" colspan="1">0.133</td><td rowspan="1" colspan="1">1.000</td><td rowspan="1" colspan="1">/</td><td rowspan="1" colspan="1">/</td><td rowspan="1" colspan="1">0.667</td><td rowspan="1" colspan="1">0.190</td><td rowspan="1" colspan="1">/</td><td rowspan="1" colspan="1">0.190</td><td rowspan="1" colspan="1">/</td><td rowspan="1" colspan="1">/</td></tr><tr><td rowspan="1" colspan="1">
                  <bold><abbrev xmlns:xlink="http://www.w3.org/1999/xlink" xlink:title="largest tympanum diameter" id="ABBRID0E2QFK" xlink:type="simple">TYD</abbrev></bold>
                </td><td rowspan="1" colspan="1">0.533</td><td rowspan="1" colspan="1">0.133</td><td rowspan="1" colspan="1">0.032*</td><td rowspan="1" colspan="1">/</td><td rowspan="1" colspan="1">/</td><td rowspan="1" colspan="1">0.333</td><td rowspan="1" colspan="1">0.095</td><td rowspan="1" colspan="1">/</td><td rowspan="1" colspan="1">0.095</td><td rowspan="1" colspan="1">/</td><td rowspan="1" colspan="1">/</td></tr><tr><td rowspan="1" colspan="1">
                  <bold><abbrev xmlns:xlink="http://www.w3.org/1999/xlink" xlink:title="tympanum-eye distance" id="ABBRID0EGSFK" xlink:type="simple">TYE</abbrev></bold>
                </td><td rowspan="1" colspan="1">0.800</td><td rowspan="1" colspan="1">0.133</td><td rowspan="1" colspan="1">0.016*</td><td rowspan="1" colspan="1">/</td><td rowspan="1" colspan="1">/</td><td rowspan="1" colspan="1">0.667</td><td rowspan="1" colspan="1">0.095</td><td rowspan="1" colspan="1">/</td><td rowspan="1" colspan="1">0.095</td><td rowspan="1" colspan="1">/</td><td rowspan="1" colspan="1">/</td></tr><tr><td rowspan="1" colspan="1">
                  <bold><abbrev xmlns:xlink="http://www.w3.org/1999/xlink" xlink:title="forearm length" id="ABBRID0ERTFK" xlink:type="simple">FAL</abbrev></bold>
                </td><td rowspan="1" colspan="1">0.133</td><td rowspan="1" colspan="1">0.800</td><td rowspan="1" colspan="1">0.286</td><td rowspan="1" colspan="1">/</td><td rowspan="1" colspan="1">/</td><td rowspan="1" colspan="1">0.333</td><td rowspan="1" colspan="1">0.381</td><td rowspan="1" colspan="1">/</td><td rowspan="1" colspan="1">0.095</td><td rowspan="1" colspan="1">/</td><td rowspan="1" colspan="1">/</td></tr><tr><td rowspan="1" colspan="1">
                  <bold><abbrev xmlns:xlink="http://www.w3.org/1999/xlink" xlink:title="hand length" id="ABBRID0E3UFK" xlink:type="simple">HAL</abbrev></bold>
                </td><td rowspan="1" colspan="1">0.133</td><td rowspan="1" colspan="1">1.000</td><td rowspan="1" colspan="1">0.016*</td><td rowspan="1" colspan="1">/</td><td rowspan="1" colspan="1">/</td><td rowspan="1" colspan="1">0.333</td><td rowspan="1" colspan="1">0.095</td><td rowspan="1" colspan="1">/</td><td rowspan="1" colspan="1">0.095</td><td rowspan="1" colspan="1">/</td><td rowspan="1" colspan="1">/</td></tr><tr><td rowspan="1" colspan="1">
                  <bold>FIL</bold>
                </td><td rowspan="1" colspan="1">1.000</td><td rowspan="1" colspan="1">0.133</td><td rowspan="1" colspan="1">0.016*</td><td rowspan="1" colspan="1">/</td><td rowspan="1" colspan="1">/</td><td rowspan="1" colspan="1">0.333</td><td rowspan="1" colspan="1">0.095</td><td rowspan="1" colspan="1">/</td><td rowspan="1" colspan="1">0.095</td><td rowspan="1" colspan="1">/</td><td rowspan="1" colspan="1">/</td></tr><tr><td rowspan="1" colspan="1">
                  <bold>FIIL</bold>
                </td><td rowspan="1" colspan="1">0.133</td><td rowspan="1" colspan="1">0.533</td><td rowspan="1" colspan="1">0.016*</td><td rowspan="1" colspan="1">/</td><td rowspan="1" colspan="1">/</td><td rowspan="1" colspan="1">0.333</td><td rowspan="1" colspan="1">0.095</td><td rowspan="1" colspan="1">/</td><td rowspan="1" colspan="1">0.381</td><td rowspan="1" colspan="1">/</td><td rowspan="1" colspan="1">/</td></tr><tr><td rowspan="1" colspan="1">
                  <bold>FIIIL</bold>
                </td><td rowspan="1" colspan="1">0.133</td><td rowspan="1" colspan="1">0.267</td><td rowspan="1" colspan="1">0.286</td><td rowspan="1" colspan="1">/</td><td rowspan="1" colspan="1">/</td><td rowspan="1" colspan="1">0.333</td><td rowspan="1" colspan="1">1.000</td><td rowspan="1" colspan="1">/</td><td rowspan="1" colspan="1">0.095</td><td rowspan="1" colspan="1">/</td><td rowspan="1" colspan="1">/</td></tr><tr><td rowspan="1" colspan="1">
                  <bold>FIVL</bold>
                </td><td rowspan="1" colspan="1">1.000</td><td rowspan="1" colspan="1">0.533</td><td rowspan="1" colspan="1">0.730</td><td rowspan="1" colspan="1">/</td><td rowspan="1" colspan="1">/</td><td rowspan="1" colspan="1">0.333</td><td rowspan="1" colspan="1">0.381</td><td rowspan="1" colspan="1">/</td><td rowspan="1" colspan="1">0.381</td><td rowspan="1" colspan="1">/</td><td rowspan="1" colspan="1">/</td></tr><tr><td rowspan="1" colspan="1">
                  <bold><abbrev xmlns:xlink="http://www.w3.org/1999/xlink" xlink:title="thigh length" id="ABBRID0EH2FK" xlink:type="simple">TL</abbrev></bold>
                </td><td rowspan="1" colspan="1">0.133</td><td rowspan="1" colspan="1">0.533</td><td rowspan="1" colspan="1">0.413</td><td rowspan="1" colspan="1">/</td><td rowspan="1" colspan="1">/</td><td rowspan="1" colspan="1">0.333</td><td rowspan="1" colspan="1">0.571</td><td rowspan="1" colspan="1">/</td><td rowspan="1" colspan="1">1.000</td><td rowspan="1" colspan="1">/</td><td rowspan="1" colspan="1">/</td></tr><tr><td rowspan="1" colspan="1">
                  <bold><abbrev xmlns:xlink="http://www.w3.org/1999/xlink" xlink:title="shank length" id="ABBRID0ES3FK" xlink:type="simple">SHL</abbrev></bold>
                </td><td rowspan="1" colspan="1">0.533</td><td rowspan="1" colspan="1">0.800</td><td rowspan="1" colspan="1">0.730</td><td rowspan="1" colspan="1">/</td><td rowspan="1" colspan="1">/</td><td rowspan="1" colspan="1">0.333</td><td rowspan="1" colspan="1">0.857</td><td rowspan="1" colspan="1">/</td><td rowspan="1" colspan="1">0.857</td><td rowspan="1" colspan="1">/</td><td rowspan="1" colspan="1">/</td></tr><tr><td rowspan="1" colspan="1">
                  <bold><abbrev xmlns:xlink="http://www.w3.org/1999/xlink" xlink:title="tarsal-foot length" id="ABBRID0E44FK" xlink:type="simple">TFOL</abbrev></bold>
                </td><td rowspan="1" colspan="1">1.000</td><td rowspan="1" colspan="1">0.133</td><td rowspan="1" colspan="1">0.730</td><td rowspan="1" colspan="1">/</td><td rowspan="1" colspan="1">/</td><td rowspan="1" colspan="1">0.333</td><td rowspan="1" colspan="1">0.857</td><td rowspan="1" colspan="1">/</td><td rowspan="1" colspan="1">1.000</td><td rowspan="1" colspan="1">/</td><td rowspan="1" colspan="1">/</td></tr><tr><td rowspan="1" colspan="1">
                  <bold><abbrev xmlns:xlink="http://www.w3.org/1999/xlink" xlink:title="foot length" id="ABBRID0EI6FK" xlink:type="simple">FOL</abbrev></bold>
                </td><td rowspan="1" colspan="1">1.000</td><td rowspan="1" colspan="1">0.267</td><td rowspan="1" colspan="1">1.000</td><td rowspan="1" colspan="1">/</td><td rowspan="1" colspan="1">/</td><td rowspan="1" colspan="1">0.333</td><td rowspan="1" colspan="1">0.571</td><td rowspan="1" colspan="1">/</td><td rowspan="1" colspan="1">1.000</td><td rowspan="1" colspan="1">/</td><td rowspan="1" colspan="1">/</td></tr><tr><td rowspan="1" colspan="1">
                  <bold><abbrev xmlns:xlink="http://www.w3.org/1999/xlink" xlink:title="finger III width" id="ABBRID0ETAGK" xlink:type="simple">FIIIW</abbrev></bold>
                </td><td rowspan="1" colspan="1">0.133</td><td rowspan="1" colspan="1">0.133</td><td rowspan="1" colspan="1">0.556</td><td rowspan="1" colspan="1">/</td><td rowspan="1" colspan="1">/</td><td rowspan="1" colspan="1">0.333</td><td rowspan="1" colspan="1">0.095</td><td rowspan="1" colspan="1">/</td><td rowspan="1" colspan="1">0.095</td><td rowspan="1" colspan="1">/</td><td rowspan="1" colspan="1">/</td></tr><tr><td rowspan="1" colspan="1">
                  <bold><abbrev xmlns:xlink="http://www.w3.org/1999/xlink" xlink:title="finger IV width" id="ABBRID0E5BGK" xlink:type="simple">FIVW</abbrev></bold>
                </td><td rowspan="1" colspan="1">0.133</td><td rowspan="1" colspan="1">0.133</td><td rowspan="1" colspan="1">0.730</td><td rowspan="1" colspan="1">/</td><td rowspan="1" colspan="1">/</td><td rowspan="1" colspan="1">0.333</td><td rowspan="1" colspan="1">0.095</td><td rowspan="1" colspan="1">/</td><td rowspan="1" colspan="1">0.095</td><td rowspan="1" colspan="1">/</td><td rowspan="1" colspan="1">/</td></tr><tr><td rowspan="13" colspan="1">
                  <bold>Male</bold>
                </td><td rowspan="1" colspan="1">
                  <bold><abbrev xmlns:xlink="http://www.w3.org/1999/xlink" xlink:title="snout-vent length" id="ABBRID0EPDGK" xlink:type="simple">SVL</abbrev></bold>
                </td><td rowspan="1" colspan="1">0.001*</td><td rowspan="1" colspan="1">/</td><td rowspan="1" colspan="1">0.476</td><td rowspan="1" colspan="1">0.533</td><td rowspan="1" colspan="1">0.029*</td><td rowspan="1" colspan="1">/</td><td rowspan="1" colspan="1">/</td><td rowspan="1" colspan="1">/</td><td rowspan="1" colspan="1">0.005*</td><td rowspan="1" colspan="1">0.643</td><td rowspan="1" colspan="1">0.038*</td></tr><tr><td rowspan="1" colspan="1">
                  <bold><abbrev xmlns:xlink="http://www.w3.org/1999/xlink" xlink:title="head width" id="ABBRID0E1EGK" xlink:type="simple">HW</abbrev></bold>
                </td><td rowspan="1" colspan="1">0.446</td><td rowspan="1" colspan="1">/</td><td rowspan="1" colspan="1">1.000</td><td rowspan="1" colspan="1">0.533</td><td rowspan="1" colspan="1">0.486</td><td rowspan="1" colspan="1">/</td><td rowspan="1" colspan="1">/</td><td rowspan="1" colspan="1">/</td><td rowspan="1" colspan="1">0.180</td><td rowspan="1" colspan="1">0.286</td><td rowspan="1" colspan="1">0.067</td></tr><tr><td rowspan="1" colspan="1">
                  <bold><abbrev xmlns:xlink="http://www.w3.org/1999/xlink" xlink:title="head length" id="ABBRID0EFGGK" xlink:type="simple">HL</abbrev></bold>
                </td><td rowspan="1" colspan="1">0.599</td><td rowspan="1" colspan="1">/</td><td rowspan="1" colspan="1">0.038*</td><td rowspan="1" colspan="1">1.000</td><td rowspan="1" colspan="1">0.057</td><td rowspan="1" colspan="1">/</td><td rowspan="1" colspan="1">/</td><td rowspan="1" colspan="1">/</td><td rowspan="1" colspan="1">0.005*</td><td rowspan="1" colspan="1">0.143</td><td rowspan="1" colspan="1">0.171</td></tr><tr><td rowspan="1" colspan="1">
                  <bold><abbrev xmlns:xlink="http://www.w3.org/1999/xlink" xlink:title="snout length" id="ABBRID0EQHGK" xlink:type="simple">SL</abbrev></bold>
                </td><td rowspan="1" colspan="1">0.521</td><td rowspan="1" colspan="1">/</td><td rowspan="1" colspan="1">0.610</td><td rowspan="1" colspan="1">0.533</td><td rowspan="1" colspan="1">0.200</td><td rowspan="1" colspan="1">/</td><td rowspan="1" colspan="1">/</td><td rowspan="1" colspan="1">/</td><td rowspan="1" colspan="1">0.125</td><td rowspan="1" colspan="1">0.286</td><td rowspan="1" colspan="1">0.067</td></tr><tr><td rowspan="1" colspan="1">
                  <bold>IN</bold>
                </td><td rowspan="1" colspan="1">0.262</td><td rowspan="1" colspan="1">/</td><td rowspan="1" colspan="1">0.257</td><td rowspan="1" colspan="1">1.000</td><td rowspan="1" colspan="1">0.686</td><td rowspan="1" colspan="1">/</td><td rowspan="1" colspan="1">/</td><td rowspan="1" colspan="1">/</td><td rowspan="1" colspan="1">1.000</td><td rowspan="1" colspan="1">1.000</td><td rowspan="1" colspan="1">0.352</td></tr><tr><td rowspan="1" colspan="1">
                  <bold><abbrev xmlns:xlink="http://www.w3.org/1999/xlink" xlink:title="eye length" id="ABBRID0EDKGK" xlink:type="simple">EL</abbrev></bold>
                </td><td rowspan="1" colspan="1">0.262</td><td rowspan="1" colspan="1">/</td><td rowspan="1" colspan="1">0.380</td><td rowspan="1" colspan="1">0.533</td><td rowspan="1" colspan="1">0.886</td><td rowspan="1" colspan="1">/</td><td rowspan="1" colspan="1">/</td><td rowspan="1" colspan="1">/</td><td rowspan="1" colspan="1">0.000*</td><td rowspan="1" colspan="1">0.710</td><td rowspan="1" colspan="1">0.670</td></tr><tr><td rowspan="1" colspan="1">
                  <bold><abbrev xmlns:xlink="http://www.w3.org/1999/xlink" xlink:title="maximum upper eyelid width" id="ABBRID0EOLGK" xlink:type="simple">UEW</abbrev></bold>
                </td><td rowspan="1" colspan="1">0.133</td><td rowspan="1" colspan="1">/</td><td rowspan="1" colspan="1">0.190</td><td rowspan="1" colspan="1">1.000</td><td rowspan="1" colspan="1">0.029*</td><td rowspan="1" colspan="1">/</td><td rowspan="1" colspan="1">/</td><td rowspan="1" colspan="1">/</td><td rowspan="1" colspan="1">0.180</td><td rowspan="1" colspan="1">0.710</td><td rowspan="1" colspan="1">0.010*</td></tr><tr><td rowspan="1" colspan="1">
                  <bold><abbrev xmlns:xlink="http://www.w3.org/1999/xlink" xlink:title="largest tympanum diameter" id="ABBRID0EZMGK" xlink:type="simple">TYD</abbrev></bold>
                </td><td rowspan="1" colspan="1">0.262</td><td rowspan="1" colspan="1">/</td><td rowspan="1" colspan="1">0.380</td><td rowspan="1" colspan="1">0.533</td><td rowspan="1" colspan="1">0.343</td><td rowspan="1" colspan="1">/</td><td rowspan="1" colspan="1">/</td><td rowspan="1" colspan="1">/</td><td rowspan="1" colspan="1">0.018*</td><td rowspan="1" colspan="1">1.000</td><td rowspan="1" colspan="1">0.010*</td></tr><tr><td rowspan="1" colspan="1">
                  <bold><abbrev xmlns:xlink="http://www.w3.org/1999/xlink" xlink:title="forearm length" id="ABBRID0EEOGK" xlink:type="simple">FAL</abbrev></bold>
                </td><td rowspan="1" colspan="1">0.002*</td><td rowspan="1" colspan="1">/</td><td rowspan="1" colspan="1">0.010*</td><td rowspan="1" colspan="1">1.000</td><td rowspan="1" colspan="1">0.029*</td><td rowspan="1" colspan="1">/</td><td rowspan="1" colspan="1">/</td><td rowspan="1" colspan="1">/</td><td rowspan="1" colspan="1">0.000*</td><td rowspan="1" colspan="1">0.710</td><td rowspan="1" colspan="1">0.010*</td></tr><tr><td rowspan="1" colspan="1">
                  <bold><abbrev xmlns:xlink="http://www.w3.org/1999/xlink" xlink:title="hand length" id="ABBRID0EPPGK" xlink:type="simple">HAL</abbrev></bold>
                </td><td rowspan="1" colspan="1">0.133</td><td rowspan="1" colspan="1">/</td><td rowspan="1" colspan="1">0.010*</td><td rowspan="1" colspan="1">0.800</td><td rowspan="1" colspan="1">0.029*</td><td rowspan="1" colspan="1">/</td><td rowspan="1" colspan="1">/</td><td rowspan="1" colspan="1">/</td><td rowspan="1" colspan="1">0.000*</td><td rowspan="1" colspan="1">0.710</td><td rowspan="1" colspan="1">0.010*</td></tr><tr><td rowspan="1" colspan="1">
                  <bold><abbrev xmlns:xlink="http://www.w3.org/1999/xlink" xlink:title="shank length" id="ABBRID0E1QGK" xlink:type="simple">SHL</abbrev></bold>
                </td><td rowspan="1" colspan="1">0.684</td><td rowspan="1" colspan="1">/</td><td rowspan="1" colspan="1">0.010*</td><td rowspan="1" colspan="1">0.533</td><td rowspan="1" colspan="1">0.343</td><td rowspan="1" colspan="1">/</td><td rowspan="1" colspan="1">/</td><td rowspan="1" colspan="1">/</td><td rowspan="1" colspan="1">0.102</td><td rowspan="1" colspan="1">0.710</td><td rowspan="1" colspan="1">0.914</td></tr><tr><td rowspan="1" colspan="1">
                  <bold><abbrev xmlns:xlink="http://www.w3.org/1999/xlink" xlink:title="tarsal-foot length" id="ABBRID0EFSGK" xlink:type="simple">TFOL</abbrev></bold>
                </td><td rowspan="1" colspan="1">0.212</td><td rowspan="1" colspan="1">/</td><td rowspan="1" colspan="1">0.171</td><td rowspan="1" colspan="1">1.000</td><td rowspan="1" colspan="1">0.343</td><td rowspan="1" colspan="1">/</td><td rowspan="1" colspan="1">/</td><td rowspan="1" colspan="1">/</td><td rowspan="1" colspan="1">0.964</td><td rowspan="1" colspan="1">0.643</td><td rowspan="1" colspan="1">0.171</td></tr><tr><td rowspan="1" colspan="1">
                  <bold><abbrev xmlns:xlink="http://www.w3.org/1999/xlink" xlink:title="foot length" id="ABBRID0EQTGK" xlink:type="simple">FOL</abbrev></bold>
                </td><td rowspan="1" colspan="1">0.020*</td><td rowspan="1" colspan="1">/</td><td rowspan="1" colspan="1">1.000</td><td rowspan="1" colspan="1">0.533</td><td rowspan="1" colspan="1">0.886</td><td rowspan="1" colspan="1">/</td><td rowspan="1" colspan="1">/</td><td rowspan="1" colspan="1">/</td><td rowspan="1" colspan="1">0.007*</td><td rowspan="1" colspan="1">1.000</td><td rowspan="1" colspan="1">0.762</td></tr></tbody></table></table-wrap><table-wrap id="T4" position="float" orientation="portrait"><label>Table 4.</label><caption><p>Comparisons of advertisement calls between three <italic><tp:taxon-name><tp:taxon-name-part taxon-name-part-type="genus" reg="Megophrys">Megophrys</tp:taxon-name-part></tp:taxon-name></italic> species in Medog. P-value is resulted from Mann-Whitney <italic>U</italic> test on each character between species. Significant level at 0.05 (* P-value &lt; 0.05). Abbreviation for species names: <abbrev xmlns:xlink="http://www.w3.org/1999/xlink" xlink:title="M. cf. pachyproctus" id="ABBRID0E42GK" xlink:type="simple">MCP</abbrev>, <tp:taxon-name><tp:taxon-name-part taxon-name-part-type="genus" reg="Megophrys">M.</tp:taxon-name-part> <tp:taxon-name-part taxon-name-part-type="uncertainty-rank">cf.</tp:taxon-name-part> <tp:taxon-name-part taxon-name-part-type="species" reg="pachyproctus">pachyproctus</tp:taxon-name-part></tp:taxon-name>; <abbrev xmlns:xlink="http://www.w3.org/1999/xlink" xlink:title="Megophrys yeae" id="ABBRID0EO3GK" xlink:type="simple">MY</abbrev>, <italic><tp:taxon-name><tp:taxon-name-part taxon-name-part-type="genus" reg="Megophrys">Megophrys</tp:taxon-name-part> <tp:taxon-name-part taxon-name-part-type="species" reg="yeae">yeae</tp:taxon-name-part></tp:taxon-name></italic> sp. nov.; and <abbrev xmlns:xlink="http://www.w3.org/1999/xlink" xlink:title="M. medogensis" id="ABBRID0E43GK" xlink:type="simple">MM</abbrev>, <italic><tp:taxon-name><tp:taxon-name-part taxon-name-part-type="genus" reg="Megophrys">M.</tp:taxon-name-part> <tp:taxon-name-part taxon-name-part-type="species" reg="medogensis">medogensis</tp:taxon-name-part></tp:taxon-name></italic>.</p></caption><table id="TID0EW4BM" rules="all"><tbody><tr><th rowspan="2" colspan="1">Call character</th><th rowspan="1" colspan="1">
                  <abbrev xmlns:xlink="http://www.w3.org/1999/xlink" xlink:title="M. cf. pachyproctus" id="ABBRID0EY4GK" xlink:type="simple">MCP</abbrev>
                </th><th rowspan="1" colspan="1">
                  <abbrev xmlns:xlink="http://www.w3.org/1999/xlink" xlink:title="Megophrys yeae" id="ABBRID0EA5GK" xlink:type="simple">MY</abbrev>
                </th><th rowspan="1" colspan="1">
                  <abbrev xmlns:xlink="http://www.w3.org/1999/xlink" xlink:title="M. medogensis" id="ABBRID0EI5GK" xlink:type="simple">MM</abbrev>
                </th><th rowspan="1" colspan="3">P-value</th></tr><tr><th rowspan="1" colspan="1">Mean ± SD (range)</th><th rowspan="1" colspan="1">Mean ± SD (range)</th><th rowspan="1" colspan="1">Mean ± SD (range)</th><th rowspan="1" colspan="1">MH vs. <abbrev xmlns:xlink="http://www.w3.org/1999/xlink" xlink:title="Megophrys yeae" id="ABBRID0E45GK" xlink:type="simple">MY</abbrev></th><th rowspan="1" colspan="1">MH vs. <abbrev xmlns:xlink="http://www.w3.org/1999/xlink" xlink:title="M. medogensis" id="ABBRID0EE6GK" xlink:type="simple">MM</abbrev></th><th rowspan="1" colspan="1"><abbrev xmlns:xlink="http://www.w3.org/1999/xlink" xlink:title="Megophrys yeae" id="ABBRID0EL6GK" xlink:type="simple">MY</abbrev> vs. <abbrev xmlns:xlink="http://www.w3.org/1999/xlink" xlink:title="M. medogensis" id="ABBRID0EP6GK" xlink:type="simple">MM</abbrev></th></tr><tr><td rowspan="1" colspan="1">
                  <bold>Number of individuals</bold>
                </td><td rowspan="1" colspan="1">6</td><td rowspan="1" colspan="1">3</td><td rowspan="1" colspan="1">3</td><td rowspan="1" colspan="1">/</td><td rowspan="1" colspan="1">/</td><td rowspan="1" colspan="1">/</td></tr><tr><td rowspan="1" colspan="1">
                  <bold>Total number of calls analyzed</bold>
                </td><td rowspan="1" colspan="1">3.2 ± 2.6 (1–8)</td><td rowspan="1" colspan="1">5.0 ± 2.6 (2–7)</td><td rowspan="1" colspan="1">5.3 ± 3.5 (2–9)</td><td rowspan="1" colspan="1">/</td><td rowspan="1" colspan="1">/</td><td rowspan="1" colspan="1">/</td></tr><tr><td rowspan="1" colspan="1">
                  <bold>Call repetition rate (calls/s)</bold>
                </td><td rowspan="1" colspan="1">3.0 ± 0.7 (1.9–4.1)</td><td rowspan="1" colspan="1">0.9 ± 0.2 (0.7–1.1)</td><td rowspan="1" colspan="1">1.2 ± 0.9 (0.6–2.2)</td><td rowspan="1" colspan="1">0.024*</td><td rowspan="1" colspan="1">1</td><td rowspan="1" colspan="1">0.048*</td></tr><tr><td rowspan="1" colspan="1">
                  <bold>Calls/call group</bold>
                </td><td rowspan="1" colspan="1">68.9 ± 46.7 (10.3–109.3)</td><td rowspan="1" colspan="1">10.8 ± 3.3 (7.1–13.3)</td><td rowspan="1" colspan="1">4.3 ± 1.6 (2.8–6.0)</td><td rowspan="1" colspan="1">0.229</td><td rowspan="1" colspan="1">0.1</td><td rowspan="1" colspan="1">0.057</td></tr><tr><td rowspan="1" colspan="1">
                  <bold>Call duration (ms)</bold>
                </td><td rowspan="1" colspan="1">139 ± 39 (99–212)</td><td rowspan="1" colspan="1">746 ± 221 (491–889)</td><td rowspan="1" colspan="1">176 ± 61 (121–241)</td><td rowspan="1" colspan="1">0.024*</td><td rowspan="1" colspan="1">0.1</td><td rowspan="1" colspan="1">0.381</td></tr><tr><td rowspan="1" colspan="1">
                  <bold>Intercall interval (ms)</bold>
                </td><td rowspan="1" colspan="1">218 ± 81 (146–370)</td><td rowspan="1" colspan="1">580 ± 122 (493–720)</td><td rowspan="1" colspan="1">205 ± 514 (153–254)</td><td rowspan="1" colspan="1">0.024*</td><td rowspan="1" colspan="1">0.1</td><td rowspan="1" colspan="1">0.905</td></tr><tr><td rowspan="1" colspan="1">
                  <bold>Pulses/call</bold>
                </td><td rowspan="1" colspan="1">9.2 ± 0.6 (8.5–9.9)</td><td rowspan="1" colspan="1">42.1 ± 2.0 (40.6–44.4)</td><td rowspan="1" colspan="1">17.1</td><td rowspan="1" colspan="1">0.024*</td><td rowspan="1" colspan="1">0.5</td><td rowspan="1" colspan="1">0.286</td></tr><tr><td rowspan="1" colspan="1">
                  <bold>Dominant frequency (kHz)</bold>
                </td><td rowspan="1" colspan="1">4.7 ± 0.3 (4.4–5.2)</td><td rowspan="1" colspan="1">3.2 ± 0.1 (3.2–3.3)</td><td rowspan="1" colspan="1">2.5 ± 0.1 (2.4–2.6)</td><td rowspan="1" colspan="1">0.024*</td><td rowspan="1" colspan="1">0.1</td><td rowspan="1" colspan="1">0.024*</td></tr><tr><td rowspan="1" colspan="1">
                  <bold>Temperature (°C)</bold>
                </td><td rowspan="1" colspan="1">17–25</td><td rowspan="1" colspan="1">17–21</td><td rowspan="1" colspan="1">19–20</td><td rowspan="1" colspan="1">/</td><td rowspan="1" colspan="1">/</td><td rowspan="1" colspan="1">/</td></tr></tbody></table></table-wrap><supplementary-material xmlns:xlink="http://www.w3.org/1999/xlink" id="S1" position="float" orientation="portrait" xlink:type="simple"><object-id content-type="doi" xlink:type="simple">10.3897/zookeys.977.55693.suppl1</object-id><object-id content-type="arpha" xlink:type="simple">6163AE27-2417-5E6E-968B-28A7E86B3B94</object-id><label>Supplementary material 1</label><caption><p>Table S1–S5</p></caption><statement content-type="dataType"><label>Data type</label><p>measurements</p></statement><statement content-type="notes"><label>Explanation note</label><p><bold>Table S1.</bold> Measurements of the adult specimens of <italic><tp:taxon-name><tp:taxon-name-part taxon-name-part-type="genus" reg="Megophrys">Megophrys</tp:taxon-name-part></tp:taxon-name></italic> used in this study. Unit in mm. See abbreviations for the morphological characters in Materials and methods section. <bold>Table S2.</bold> Measurements of the tadpole specimens of <italic><tp:taxon-name><tp:taxon-name-part taxon-name-part-type="genus" reg="Megophrys">Megophrys</tp:taxon-name-part></tp:taxon-name></italic> used in this study. Unit in mm. See abbreviations for the morphological characters in Materials and methods section. <bold>Table S3.</bold> Measurements of advertisement call parameters for three <italic><tp:taxon-name><tp:taxon-name-part taxon-name-part-type="genus" reg="Megophrys">Megophrys</tp:taxon-name-part></tp:taxon-name></italic> species in Medog. Values are given as mean (ranging). <bold>Table S4.</bold> Mean genetic distance under uncorrected <italic>p</italic>-distance model between <italic><tp:taxon-name><tp:taxon-name-part taxon-name-part-type="genus" reg="Megophrys">Megophrys</tp:taxon-name-part></tp:taxon-name></italic> species based on 16S gene. <bold>Table S5.</bold> Morphological comparisons between the <italic><tp:taxon-name><tp:taxon-name-part taxon-name-part-type="genus" reg="Megophrys">Megophrys</tp:taxon-name-part></tp:taxon-name></italic> species from the eastern Himalayas. Measurements in mm. See abbreviations for the morphological characters in Materials and methods section.</p></statement><media xlink:href="zookeys-977-101-s001.zip" mimetype="application" mime-subtype="x-zip-compressed" position="float" orientation="portrait" xlink:type="simple" id="oo_466662.zip"><uri content-type="original_file" xlink:type="simple">https://binary.pensoft.net/file/466662</uri></media><permissions><license xlink:type="simple"><license-p>This dataset is made available under the Open Database License (http://opendatacommons.org/licenses/odbl/1.0/). The Open Database License (ODbL) is a license agreement intended to allow users to freely share, modify, and use this Dataset while maintaining this same freedom for others, provided that the original source and author(s) are credited.</license-p></license></permissions><attrib specific-use="authors">Shengchao Shi, Meihua Zhang, Feng Xie, Jianping Jiang, Wulin Liu, Li Ding, Li Luan, Bin Wang</attrib></supplementary-material><fn-group><fn id="en3"><p>For detailed comparisons between these all related species, we independently described specimens of M. cf. pachyproctus in detail.</p></fn></fn-group></tp:treatment-sec></tp:taxon-treatment>
