# Supplementary material for: Multiple data revealed two new species of the Asian horned toad Megophrys Kuhl & Van Hasselt, 1822 (Anura, Megophryidae) from the eastern corner of the Himalayas
Source: Zookeys. 2020 Oct 22;977:101–61. doi: 10.3897/zookeys.977.55693 (PMC7596021; doi:10.3897/zookeys.977.55693)
Supplement: XML Treatment for Megophrys zhoui [file zookeys.977.55693-treatment4.xml]

<!DOCTYPE tp:taxon-treatment
  PUBLIC "-//TaxonX//DTD Taxonomic Treatment Publishing DTD v0 20100105//EN" "tax-treatment-NSO.dtd">
<tp:taxon-treatment xmlns:tp="http://www.plazi.org/taxpub"><tp:treatment-meta><kwd-group><label>Taxon classification</label><kwd><named-content xmlns:xlink="http://www.w3.org/1999/xlink" content-type="kingdom">Animalia</named-content></kwd><kwd><named-content xmlns:xlink="http://www.w3.org/1999/xlink" content-type="order">Anura</named-content></kwd><kwd><named-content xmlns:xlink="http://www.w3.org/1999/xlink" content-type="family">Megophryidae</named-content></kwd></kwd-group><mixed-citation publication-type="journal"><person-group><name><surname>Shi</surname><given-names>Shengchao</given-names></name><name><surname>Zhang</surname><given-names>Meihua</given-names></name><name><surname>Xie</surname><given-names>Feng</given-names></name><name><surname>Jiang</surname><given-names>Jianping</given-names></name><name><surname>Liu</surname><given-names>Wulin</given-names></name><name><surname>Li Ding</surname><given-names/></name><name><surname>Luan</surname><given-names>Li</given-names></name><name><surname>Wang</surname><given-names>Bin</given-names></name></person-group><article-title>Multiple data revealed two new species of the Asian horned toad <italic><tp:taxon-name><tp:taxon-name-part taxon-name-part-type="genus" reg="Megophrys">Megophrys</tp:taxon-name-part></tp:taxon-name></italic> Kuhl &amp; Van Hasselt, 1822 (<tp:taxon-name><tp:taxon-name-part taxon-name-part-type="order">Anura</tp:taxon-name-part></tp:taxon-name>, <tp:taxon-name><tp:taxon-name-part taxon-name-part-type="family">Megophryidae</tp:taxon-name-part></tp:taxon-name>) from the eastern corner of the Himalayas</article-title><source>Zookeys</source><day>22</day><month>10</month><year>2020</year><volume>977</volume><fpage>101</fpage><lpage>161</lpage><pub-id pub-id-type="doi">10.3897/zookeys.977.55693</pub-id></mixed-citation></tp:treatment-meta><tp:nomenclature><tp:taxon-name><object-id xmlns:xlink="http://www.w3.org/1999/xlink" content-type="arpha" xlink:type="simple">09949423-3041-56E0-B872-AA084EB4CE15</object-id>
              <tp:taxon-name-part taxon-name-part-type="genus" reg="Megophrys">Megophrys</tp:taxon-name-part>
              <tp:taxon-name-part taxon-name-part-type="species" reg="zhoui">zhoui</tp:taxon-name-part>
              <object-id xmlns:xlink="http://www.w3.org/1999/xlink" content-type="zoobank" xlink:type="simple">http://zoobank.org/8E90115E-03A7-440A-9A57-60F8D8489492</object-id>
            </tp:taxon-name><tp:taxon-status xmlns:xlink="http://www.w3.org/1999/xlink" xlink:type="simple">sp. nov.</tp:taxon-status><xref ref-type="fig" rid="F3">Figs 3D, I, N, S, X</xref><xref ref-type="fig" rid="F5">, 5D, I</xref><xref ref-type="fig" rid="F8">, 8</xref><xref ref-type="fig" rid="F10">, 10D, J</xref><xref ref-type="supplementary-material" rid="S2">, Suppl. material 2</xref><xref ref-type="table" rid="T1">: Figs S3, S5B; Tables 1</xref><xref ref-type="table" rid="T3">, 3</xref><xref ref-type="supplementary-material" rid="S1">, Suppl. material 1: Tables S1, S5</xref></tp:nomenclature><tp:treatment-sec sec-type="Holotype" id="SECID0E4FCM"><title>Holotype.</title><p>(Figs <xref ref-type="fig" rid="F3">3D, I, N, S, X</xref>, <xref ref-type="fig" rid="F8">8</xref>). Adult male CIBMT171053, collected from vicinity of Renqingbeng Temple, Medog County, Tibet Autonomous Region, China (<named-content xmlns:xlink="http://www.w3.org/1999/xlink" content-type="dwc:verbatimCoordinates" xlink:type="simple"><named-content content-type="geo-json" specific-use="{&#34;type&#34;:&#34;Point&#34;,&#34;coordinates&#34;:[95.361682,29.304832]}" id="NCID0EOGCM" xlink:type="simple">29.304832°N, 95.361682°E</named-content></named-content>, 2003 m) by SC Shi on 26 October 2017.</p></tp:treatment-sec><tp:treatment-sec sec-type="Paratypes" id="SECID0ETGCM"><title>Paratypes.</title><p>(Suppl. material <xref ref-type="supplementary-material" rid="S2">2</xref>: Fig. S3). Two adult gravid females CIBMT171060 and CIBMT171062, collected along with the holotype.</p></tp:treatment-sec><tp:treatment-sec sec-type="etymology" id="SECID0EBHCM"><title>Etymology.</title><p>The specific name is in honor of Professor Zhou Kai-Ya, for his contribution to Chinese amphibian research.</p></tp:treatment-sec><tp:treatment-sec sec-type="Suggested vernacular name" id="SECID0EGHCM"><title>Suggested vernacular name.</title><p>Zhou’s horned toad (English), Zhou Shi Jiao Chan (周氏角蟾, Chinese).</p></tp:treatment-sec><tp:treatment-sec sec-type="Diagnoses" id="SECID0ELHCM"><title>Diagnoses.</title><p><italic><tp:taxon-name><tp:taxon-name-part taxon-name-part-type="genus" reg="Megophrys">Megophrys</tp:taxon-name-part> <tp:taxon-name-part taxon-name-part-type="species" reg="zhoui">zhoui</tp:taxon-name-part></tp:taxon-name></italic> sp. nov. is assigned to the genus <italic><tp:taxon-name><tp:taxon-name-part taxon-name-part-type="genus" reg="Megophrys">Megophrys</tp:taxon-name-part></tp:taxon-name></italic><italic>sensu lato</italic> based upon molecular phylogenetic analyses and the following morphological characters: canthus rostralis well-developed; supratympanic fold distinct; axillary glands small and tit-like, on sides of the breast; head length more than 25% of body size; upper jaw protruding beyond the margin of the lower jaw; no skin fold on back of head; maxillary teeth present; tympanum distinct; hind legs long and thin.</p><p><italic><tp:taxon-name><tp:taxon-name-part taxon-name-part-type="genus" reg="Megophrys">Megophrys</tp:taxon-name-part> <tp:taxon-name-part taxon-name-part-type="species" reg="zhoui">zhoui</tp:taxon-name-part></tp:taxon-name></italic> sp. nov. is distinguished from its congeners by a combination of following characters: body small (male 23.0, n = 1; females 23.5–23.9, n = 2); vomerine ridge weak, vomerine teeth absent; tympanum present, moderate; base of finger I in similar size with finger II, relative finger lengths I &lt; II &lt; IV &lt; III, fingertips not expanded into small pads; toes with narrow lateral fringes or absent; inner metatarsal tubercle long oval, positioned on base of toe I; dorsal skin relatively smooth; protuberance beyond cloaca indistinct, barely visible from ventral view, not swollen; skull weakly ossified, premaxillary and maxillary teeth weak; skull wider slightly than long; nasal bones not contact with sphenethmoid.</p></tp:treatment-sec><tp:treatment-sec sec-type="description" id="SECID0ESICM"><title>Holotype description.</title><p>(Figs <xref ref-type="fig" rid="F3">3D, I, N, S, X</xref>, <xref ref-type="fig" rid="F8">8</xref>). Measurements in mm. Adult male, with well-developed testes; body slender, extremely small (<abbrev xmlns:xlink="http://www.w3.org/1999/xlink" xlink:title="snout-vent length" id="ABBRID0EAJCM" xlink:type="simple">SVL</abbrev> 23.0); protuberance beyond cloaca small, not visible from ventral view, not swollen.</p><p>Head moderate, longer than wide (<abbrev xmlns:xlink="http://www.w3.org/1999/xlink" xlink:title="head width" id="ABBRID0EGJCM" xlink:type="simple">HW</abbrev> 7.8, <abbrev xmlns:xlink="http://www.w3.org/1999/xlink" xlink:title="head length" id="ABBRID0EKJCM" xlink:type="simple">HL</abbrev> 8.3, <abbrev xmlns:xlink="http://www.w3.org/1999/xlink" xlink:title="internal front of eyes" id="ABBRID0EOJCM" xlink:type="simple">IFE</abbrev> 4.5, <abbrev xmlns:xlink="http://www.w3.org/1999/xlink" xlink:title="internal back of eyes" id="ABBRID0ESJCM" xlink:type="simple">IBE</abbrev> 7.2); snout near rounded in dorsal view, slightly protruding beyond lower jaw; rostral appendage absent (<abbrev xmlns:xlink="http://www.w3.org/1999/xlink" xlink:title="snout length" id="ABBRID0EWJCM" xlink:type="simple">SL</abbrev> 3.6); canthus rostralis blunt; loreal region slightly concave, dorsal surface of snout slightly concave; nostril oval, closer to eye than tip of snout (<abbrev xmlns:xlink="http://www.w3.org/1999/xlink" xlink:title="nostril-snout length" id="ABBRID0E1JCM" xlink:type="simple">SN</abbrev> 1.8, <abbrev xmlns:xlink="http://www.w3.org/1999/xlink" xlink:title="eye-nostril length" id="ABBRID0E5JCM" xlink:type="simple">EN</abbrev> 1.4); distance between nostrils approximate distance between upper eyelids (IN 3.0, <abbrev xmlns:xlink="http://www.w3.org/1999/xlink" xlink:title="inter upper eyelid width" id="ABBRID0ECKCM" xlink:type="simple">IUE</abbrev> 2.7); eyes twice size of tympanum (<abbrev xmlns:xlink="http://www.w3.org/1999/xlink" xlink:title="eye length" id="ABBRID0EGKCM" xlink:type="simple">EL</abbrev> 2.7, <abbrev xmlns:xlink="http://www.w3.org/1999/xlink" xlink:title="largest tympanum diameter" id="ABBRID0EKKCM" xlink:type="simple">TYD</abbrev> 1.3); pupils diamond, inferior angle slightly concave; eye-tympanum distance subequal with tympanum diameter (<abbrev xmlns:xlink="http://www.w3.org/1999/xlink" xlink:title="tympanum-eye distance" id="ABBRID0EOKCM" xlink:type="simple">TYE</abbrev> 1.1); tympanum rounded, upper 1/3 conceal with supratympanic ridge; interorbital space flat, wider than upper eyelids (<abbrev xmlns:xlink="http://www.w3.org/1999/xlink" xlink:title="maximum upper eyelid width" id="ABBRID0ESKCM" xlink:type="simple">UEW</abbrev> 2.3); pineal ocellus not visible; two arcuate vomerine ridges present, orientation of two ridges acutely angled, not enlarged at posterior ends, shortest distance between two ridges equal to length of vomerine ridges; vomerine teeth absent; maxillary teeth present; tongue weakly notched behind, medial lingual process absent.</p><p>Forearm slender, not wider than upper arms, shorter than hand (<abbrev xmlns:xlink="http://www.w3.org/1999/xlink" xlink:title="forearm length" id="ABBRID0EYKCM" xlink:type="simple">FAL</abbrev> 5.2, <abbrev xmlns:xlink="http://www.w3.org/1999/xlink" xlink:title="hand length" id="ABBRID0E3KCM" xlink:type="simple">HAL</abbrev> 7.1); fingers thin, without rudimentary webbing; subarticular tubercles absent; inner and outer metacarpal tubercles indistinct; base of finger I equal wide with base of finger II; finger relative length I &lt; II &lt; IV &lt; III; tips of fingers slightly swollen, without pads (<abbrev xmlns:xlink="http://www.w3.org/1999/xlink" xlink:title="finger III width" id="ABBRID0EALCM" xlink:type="simple">FIIIW</abbrev> 0.5).</p><p>Hindlimbs thin and long, tibio-tarsal articulation reaches middle eye; thighs shorter than shanks but longer than feet (<abbrev xmlns:xlink="http://www.w3.org/1999/xlink" xlink:title="thigh length" id="ABBRID0EGLCM" xlink:type="simple">TL</abbrev> 11.5, <abbrev xmlns:xlink="http://www.w3.org/1999/xlink" xlink:title="shank length" id="ABBRID0EKLCM" xlink:type="simple">SHL</abbrev> 12.5, FOL10.9, <abbrev xmlns:xlink="http://www.w3.org/1999/xlink" xlink:title="tarsal-foot length" id="ABBRID0EOLCM" xlink:type="simple">TFOL</abbrev> 16.7); toes slender, relative length I &lt; II &lt; V &lt; III &lt; IV, rudimentary webbed, without lateral fringes, tips slightly swollen, no dermal ridges on ventral surface; subarticular tubercles absent; outer metatarsal tubercle absent; inner metatarsal tubercle long oval (<abbrev xmlns:xlink="http://www.w3.org/1999/xlink" xlink:title="ength of the inner metatarsal tubercle" id="ABBRID0ESLCM" xlink:type="simple">IMT</abbrev> 1.1), positioned on base of toe I.</p><p>Dorsal surface of head and body basically smooth, with skin ridges formed by small disconnected granules; lateral surface of head smooth, tympanum ring not raised; two small granules on out edges of upper eyelid; supratympanic ridges nearly straight, extend from behind upper eyelids to above forearm insertions, rear part not thicker than the front; flanks smoother than dorsum, with several small tubercles one or two × size of nostril; skin on head scattered with tiny granules, some lager granules form a triangle between eyes; a “Y”-shaped skin ridges present between shoulders, but posterior part connected the middle of a “W”-shaped skin ridge on dorsum; several larger granules on rear dorsum behind the “W”; dorsal surface of arm smooth, scattered with tiny granules; dorsal hand and feet smooth; dorsal thighs and shanks smooth, with several larger granules; ventral surface of body and limbs smooth; pectoral glands tiny, barely visible, close to axilla on chest; pectoral glands small and rounded, slightly larger than fingertips; closer to outer edge of knee than to cloaca.</p></tp:treatment-sec><tp:treatment-sec sec-type="Coloration of holotype in preservative" id="SECID0EXLCM"><title>Coloration of holotype in preservative.</title><p>(Fig. <xref ref-type="fig" rid="F3">3D, I, N, S, X</xref>). Dorsal surface of body and limbs covered with dense gray pigments; larger granules on body and limbs light colored; a brown triangle present between eyes on head; markings on dorsum, and larger granules on dorsal thighs and shanks with brown fringes around; one broad brown transverse bands present on finger II, III and IV; two narrow transverse short bands present on lower arms; one or two faint brown transverse bands on dorsal toes. Lateral side of head pale gray mostly; skin on upper jaw between nostril and below eyes colored lighter; eyes dark with silver dense fiber around pupils and radiate on iris; supratympanic ridge light colored; chest, ventral surface of head, arms and shanks and feet covered with dense smoky gray pigments; abdomen ivory stained with smoky pigments, and scattered with several dark dots; several small ivory patches present on ventral margin of mandible; a darker brown patches with light colored inner edges extend from posterior end of jaws to ventral surface of upper arms on both sides; ventral surface hand mostly with smoky gray pigments, but base of finger I and II ivory; a brown stripe present on ventrolateral body; ventral surface of thighs smoky gray; tips of digits light colored; pectoral and femoral glands ivory.</p></tp:treatment-sec><tp:treatment-sec sec-type="Coloration of holotype in life" id="SECID0EBMCM"><title>Coloration of holotype in life.</title><p>(Fig. <xref ref-type="fig" rid="F8">8</xref>). Dorsal body and limbs orange-brown, granules on body orange-red; markings on dorsal body as described above; lateral head basically brown; supratympanic ridge orange; temporal region under supratympanic ridge dark brown; upper lips and canthus rostralis stained with orange; dark patches present on upper lips under eyes; iris orange-red, brighter around pupils. Flanks with several larger orange dots, ventrolateral trunk with white pigments and larger white dots. Throat, chest, arms orange-brown, mottled with dense white pigments; chin stained with orange, several small white patches present on lower lips; brown patches from posterior end of jaws to ventral surface of upper arms edged with white at inner side; upper abdomen orange-brown, stained with several faint orange dots; lower abdomen white, scattered with several clean orange dots; both lateral sides of abdomen with broad brown strips; ventral surface of thighs and shanks flesh brown, with several white tiny granules around cloaca; ventral hand with dense gray-brown pigments, base of finger I and II fleshy; inner and outer metacarpal tubercle, and tips of fingers light orange; ventral feet brown; inner metatarsal tubercle, tips of toes light orange.</p><fig id="F8" position="float" orientation="portrait"><object-id xmlns:xlink="http://www.w3.org/1999/xlink" content-type="doi" xlink:type="simple">10.3897/zookeys.977.55693.figure8</object-id><object-id xmlns:xlink="http://www.w3.org/1999/xlink" content-type="arpha" xlink:type="simple">B324EA98-EC67-515F-A6A6-DBD795986AA5</object-id><label>Figure 8.</label><caption><p>The holotype adult male CIBMT171053 of <italic><tp:taxon-name><tp:taxon-name-part taxon-name-part-type="genus" reg="Megophrys">Megophrys</tp:taxon-name-part> <tp:taxon-name-part taxon-name-part-type="species" reg="zhoui">zhoui</tp:taxon-name-part></tp:taxon-name></italic> sp. nov. in life. <bold>A</bold> dorsolateral view of body <bold>B</bold> ventral view of body <bold>C</bold> dorsolateral view of head <bold>D</bold> ventral view of hand <bold>E</bold> ventral view of foot.</p></caption><graphic xmlns:xlink="http://www.w3.org/1999/xlink" xlink:href="zookeys-977-101-g008.jpg" position="float" orientation="portrait" xlink:type="simple" id="oo_466659.jpg"><uri content-type="original_file" xlink:type="simple">https://binary.pensoft.net/fig/466659</uri></graphic></fig></tp:treatment-sec><tp:treatment-sec sec-type="Skull" id="SECID0ENNCM"><title>Skull.</title><p>(Fig. <xref ref-type="fig" rid="F5">5D, J</xref>). Skull weakly ossified, width equal to length; maxillary overlapping with the quadratojugal; premaxillary and maxillary teeth weak, barely visible; teeth absent on mandible; vomerine ridge weak, vomerine teeth absent; nasal process of premaxilla protruding beyond skull; nasal bones separated from each other, completely disconnected with sphenethmoid; sphenethmoid relatively smooth with several small pits on dorsal surface and ventral surface, the front edge of sphenethmoid rounded and protruding forward, separated from premaxilla; frontoparietal partially divided by a narrowly opening sagittal suture; anterior fontanelle almost occlusive; front and rear part of frontoparietal almost equally wide; posterior edge of exoccipitals posterior to the line connecting conjunctions of quadratojugal and mandible; pterygoid moderate; anterior process of squamosal slender and sharp, tip in the middle of the distance from the base to the junction of pterygoid and quadratojugal, posterior process present; prootic relatively smooth, separated from exoccipitals; anterior process of parasphenoid in shape of narrow trapezoid, anterior part not raised above sphenethmoid, conjunction of anterior process of parasphenoid with width ca. two thirds of the constriction near the base; columella auris short.</p></tp:treatment-sec><tp:treatment-sec sec-type="variation" id="SECID0EXNCM"><title>Variation.</title><p>(Suppl. material <xref ref-type="supplementary-material" rid="S2">2</xref>: Fig. S3). Paratypes resemble the holotype in general but with following differences: for CIBMT171060, narrow fringes present on toes, tympanum slightly larger than half eyes, orange granules on dorsum form an “X”-shaped skin ridge and a pair of nearly parallel ridges on dorsolateral trunk, and ventral surface less brown and more orange; for CIBMT171060, a broad “X” pattern present on dorsum, and parallel skin ridges on dorsolateral trunk do not make contact with skin ridges between the left parallel ridge.</p></tp:treatment-sec><tp:treatment-sec sec-type="description" id="SECID0EFOCM"><title>Secondary sexual characters.</title><p>Male with single subgular vocal sac; nuptial pad not observed in October; lineae musculinae absent.</p></tp:treatment-sec><tp:treatment-sec sec-type="distribution" id="SECID0EKOCM"><title>Distribution and natural history.</title><p>The species is currently only discovered from type locality Renqingbeng Temple area at elevation 2003 m in Medog County, Tibet Autonomous Region, China, inhabits small streams in subtropical forests (Fig. <xref ref-type="fig" rid="F10">10D, J</xref>; Suppl. material <xref ref-type="supplementary-material" rid="S1">1</xref>: Table S5B). All three individuals were found on short herds or ferns beside small mountain stream at a distance shorter than 0.5 m to the ground (Fig. <xref ref-type="fig" rid="F10">10J</xref>). Females were found to be gravid during October, but eggs not well developed. Advertisement calls not head in October. Several gravid females of <tp:taxon-name><tp:taxon-name-part taxon-name-part-type="genus" reg="Megophrys">Megophrys</tp:taxon-name-part> <tp:taxon-name-part taxon-name-part-type="uncertainty-rank">cf.</tp:taxon-name-part> <tp:taxon-name-part taxon-name-part-type="species" reg="pachyproctus">pachyproctus</tp:taxon-name-part></tp:taxon-name> were collected from the same small stream with types of <italic><tp:taxon-name><tp:taxon-name-part taxon-name-part-type="genus" reg="Megophrys">Megophrys</tp:taxon-name-part> <tp:taxon-name-part taxon-name-part-type="species" reg="zhoui">zhoui</tp:taxon-name-part></tp:taxon-name></italic> sp. nov. on the same night. <italic><tp:taxon-name><tp:taxon-name-part taxon-name-part-type="genus" reg="Theloderma">Theloderma</tp:taxon-name-part></tp:taxon-name></italic> sp. and <italic><tp:taxon-name><tp:taxon-name-part taxon-name-part-type="genus" reg="Amolops">Amolops</tp:taxon-name-part> <tp:taxon-name-part taxon-name-part-type="species" reg="nyingchiensis">nyingchiensis</tp:taxon-name-part></tp:taxon-name></italic> Jiang, Wang, Xie, Jiang, and Che, 2016 were recorded at the same habitat.</p></tp:treatment-sec><tp:treatment-sec sec-type="comparisons" id="SECID0EKQCM"><title>Comparison.</title><p>By body relatively smaller (male 23.0, n = 1; females 23.5–23.9, n = 2 measurements in mm), <italic><tp:taxon-name><tp:taxon-name-part taxon-name-part-type="genus" reg="Megophrys">Megophrys</tp:taxon-name-part> <tp:taxon-name-part taxon-name-part-type="species" reg="zhoui">zhoui</tp:taxon-name-part></tp:taxon-name></italic> sp. nov. differs from <italic><tp:taxon-name><tp:taxon-name-part taxon-name-part-type="genus" reg="Megophrys">M.</tp:taxon-name-part> <tp:taxon-name-part taxon-name-part-type="species" reg="pachyproctus">pachyproctus</tp:taxon-name-part></tp:taxon-name></italic> (males 35.3–35.7, n = 2; female 35.8, n = 1), <tp:taxon-name><tp:taxon-name-part taxon-name-part-type="genus" reg="Megophrys">Megophrys</tp:taxon-name-part> <tp:taxon-name-part taxon-name-part-type="uncertainty-rank">cf.</tp:taxon-name-part> <tp:taxon-name-part taxon-name-part-type="species" reg="pachyproctus">pachyproctus</tp:taxon-name-part></tp:taxon-name> (males 33.6–36.6, n = 5; females 40.6–42.8, n = 4), <italic><tp:taxon-name><tp:taxon-name-part taxon-name-part-type="genus" reg="Megophrys">M.</tp:taxon-name-part> <tp:taxon-name-part taxon-name-part-type="species" reg="medogensis">medogensis</tp:taxon-name-part></tp:taxon-name></italic> (males 57.2–68.7, n = 21), <italic><tp:taxon-name><tp:taxon-name-part taxon-name-part-type="genus" reg="Megophrys">M.</tp:taxon-name-part> <tp:taxon-name-part taxon-name-part-type="species" reg="acuta">acuta</tp:taxon-name-part></tp:taxon-name></italic> (males 27.1–33.0, n = 10), <italic><tp:taxon-name><tp:taxon-name-part taxon-name-part-type="genus" reg="Megophrys">M.</tp:taxon-name-part> <tp:taxon-name-part taxon-name-part-type="species" reg="baolongensis">baolongensis</tp:taxon-name-part></tp:taxon-name></italic> (males 41.8–45.0, n = 5), <italic><tp:taxon-name><tp:taxon-name-part taxon-name-part-type="genus" reg="Megophrys">M.</tp:taxon-name-part> <tp:taxon-name-part taxon-name-part-type="species" reg="binchuanensis">binchuanensis</tp:taxon-name-part></tp:taxon-name></italic> (males 32.0–36.0, n = 4), <italic><tp:taxon-name><tp:taxon-name-part taxon-name-part-type="genus" reg="Megophrys">M.</tp:taxon-name-part> <tp:taxon-name-part taxon-name-part-type="species" reg="binlingensis">binlingensis</tp:taxon-name-part></tp:taxon-name></italic> (males 45.1–51.0, n = 3), <italic><tp:taxon-name><tp:taxon-name-part taxon-name-part-type="genus" reg="Megophrys">M.</tp:taxon-name-part> <tp:taxon-name-part taxon-name-part-type="species" reg="boettgeri">boettgeri</tp:taxon-name-part></tp:taxon-name></italic> (males 34.5–37.8, n = 20), <italic><tp:taxon-name><tp:taxon-name-part taxon-name-part-type="genus" reg="Megophrys">M.</tp:taxon-name-part> <tp:taxon-name-part taxon-name-part-type="species" reg="brachykolos">brachykolos</tp:taxon-name-part></tp:taxon-name></italic> (males 33.7–39.3, n = 5), <italic><tp:taxon-name><tp:taxon-name-part taxon-name-part-type="genus" reg="Megophrys">M.</tp:taxon-name-part> <tp:taxon-name-part taxon-name-part-type="species" reg="caudoprocta">caudoprocta</tp:taxon-name-part></tp:taxon-name></italic> (males 70.8–81.3, n = 4), <italic><tp:taxon-name><tp:taxon-name-part taxon-name-part-type="genus" reg="Megophrys">M.</tp:taxon-name-part> <tp:taxon-name-part taxon-name-part-type="species" reg="cheni">cheni</tp:taxon-name-part></tp:taxon-name></italic> (males 26.2–29.5, n = 15), <italic><tp:taxon-name><tp:taxon-name-part taxon-name-part-type="genus" reg="Megophrys">M.</tp:taxon-name-part> <tp:taxon-name-part taxon-name-part-type="species" reg="daweimontis">daweimontis</tp:taxon-name-part></tp:taxon-name></italic> (males 34–37, n = 18), <italic><tp:taxon-name><tp:taxon-name-part taxon-name-part-type="genus" reg="Megophrys">M.</tp:taxon-name-part> <tp:taxon-name-part taxon-name-part-type="species" reg="fansipanensis">fansipanensis</tp:taxon-name-part></tp:taxon-name></italic> (males 30.9–44.3, n = 13), <italic><tp:taxon-name><tp:taxon-name-part taxon-name-part-type="genus" reg="Megophrys">M.</tp:taxon-name-part> <tp:taxon-name-part taxon-name-part-type="species" reg="hoanglienensis">hoanglienensis</tp:taxon-name-part></tp:taxon-name></italic> (males 37.4–47.6, n = 11), <italic><tp:taxon-name><tp:taxon-name-part taxon-name-part-type="genus" reg="Megophrys">M.</tp:taxon-name-part> <tp:taxon-name-part taxon-name-part-type="species" reg="insularis">insularis</tp:taxon-name-part></tp:taxon-name></italic> (males 36.8–41.2, n = 5), <italic><tp:taxon-name><tp:taxon-name-part taxon-name-part-type="genus" reg="Megophrys">M.</tp:taxon-name-part> <tp:taxon-name-part taxon-name-part-type="species" reg="jingdongensis">jingdongensis</tp:taxon-name-part></tp:taxon-name></italic> (males 53.0–56.5, n = 3), <italic><tp:taxon-name><tp:taxon-name-part taxon-name-part-type="genus" reg="Megophrys">M.</tp:taxon-name-part> <tp:taxon-name-part taxon-name-part-type="species" reg="jinggangensis">jinggangensis</tp:taxon-name-part></tp:taxon-name></italic> (males 35.1–36.7, n = 2), <italic><tp:taxon-name><tp:taxon-name-part taxon-name-part-type="genus" reg="Megophrys">M.</tp:taxon-name-part> <tp:taxon-name-part taxon-name-part-type="species" reg="kuatunensis">kuatunensis</tp:taxon-name-part></tp:taxon-name></italic> (males 26.2–31.4, n = 18), <italic><tp:taxon-name><tp:taxon-name-part taxon-name-part-type="genus" reg="Megophrys">M.</tp:taxon-name-part> <tp:taxon-name-part taxon-name-part-type="species" reg="liboensis">liboensis</tp:taxon-name-part></tp:taxon-name></italic> (males 61.6–62.9, n = 4), <italic><tp:taxon-name><tp:taxon-name-part taxon-name-part-type="genus" reg="Megophrys">M.</tp:taxon-name-part> <tp:taxon-name-part taxon-name-part-type="species" reg="lini">lini</tp:taxon-name-part></tp:taxon-name></italic> (males 34.1–39.7, n = 20), <italic><tp:taxon-name><tp:taxon-name-part taxon-name-part-type="genus" reg="Megophrys">M.</tp:taxon-name-part> <tp:taxon-name-part taxon-name-part-type="species" reg="lishuiensis">lishuiensis</tp:taxon-name-part></tp:taxon-name></italic> (males 30.7–34.7, n = 13), <italic><tp:taxon-name><tp:taxon-name-part taxon-name-part-type="genus" reg="Megophrys">M.</tp:taxon-name-part> <tp:taxon-name-part taxon-name-part-type="species" reg="minor">minor</tp:taxon-name-part></tp:taxon-name></italic> (males 34.5–41.2, n = 4), <italic><tp:taxon-name><tp:taxon-name-part taxon-name-part-type="genus" reg="Megophrys">M.</tp:taxon-name-part> <tp:taxon-name-part taxon-name-part-type="species" reg="obesa">obesa</tp:taxon-name-part></tp:taxon-name></italic> (male 35.6, n = 1; females 37.5–41.2, n = 6), <italic><tp:taxon-name><tp:taxon-name-part taxon-name-part-type="genus" reg="Megophrys">M.</tp:taxon-name-part> <tp:taxon-name-part taxon-name-part-type="species" reg="omeimontis">omeimontis</tp:taxon-name-part></tp:taxon-name></italic> (males 56.0–59.5, n = 10), <italic><tp:taxon-name><tp:taxon-name-part taxon-name-part-type="genus" reg="Megophrys">M.</tp:taxon-name-part> <tp:taxon-name-part taxon-name-part-type="species" reg="palpebralespinosa">palpebralespinosa</tp:taxon-name-part></tp:taxon-name></italic> (male 36, n = 1; female 41, n = 1), <italic><tp:taxon-name><tp:taxon-name-part taxon-name-part-type="genus" reg="Megophrys">M.</tp:taxon-name-part> <tp:taxon-name-part taxon-name-part-type="species" reg="rubrimera">rubrimera</tp:taxon-name-part></tp:taxon-name></italic> (males 26.7–30.5 n = 8), <italic><tp:taxon-name><tp:taxon-name-part taxon-name-part-type="genus" reg="Megophrys">M.</tp:taxon-name-part> <tp:taxon-name-part taxon-name-part-type="species" reg="sangzhiensis">sangzhiensis</tp:taxon-name-part></tp:taxon-name></italic> (male 54.7, n = 1), <italic><tp:taxon-name><tp:taxon-name-part taxon-name-part-type="genus" reg="Megophrys">M.</tp:taxon-name-part> <tp:taxon-name-part taxon-name-part-type="species" reg="shuichengensis">shuichengensis</tp:taxon-name-part></tp:taxon-name></italic> (males 102.0–118.3, n = 7), <italic><tp:taxon-name><tp:taxon-name-part taxon-name-part-type="genus" reg="Megophrys">M.</tp:taxon-name-part> <tp:taxon-name-part taxon-name-part-type="species" reg="spinata">spinata</tp:taxon-name-part></tp:taxon-name></italic> (males 47.2–54.4, n = 18), <italic><tp:taxon-name><tp:taxon-name-part taxon-name-part-type="genus" reg="Megophrys">M.</tp:taxon-name-part> <tp:taxon-name-part taxon-name-part-type="species" reg="tuberogranulata">tuberogranulata</tp:taxon-name-part></tp:taxon-name></italic> (males 33.2–39.6, n = 9), <italic><tp:taxon-name><tp:taxon-name-part taxon-name-part-type="genus" reg="Megophrys">M.</tp:taxon-name-part> <tp:taxon-name-part taxon-name-part-type="species" reg="wuliangshanensis">wuliangshanensis</tp:taxon-name-part></tp:taxon-name></italic> (males 27.3–31.6, n = 10), <italic><tp:taxon-name><tp:taxon-name-part taxon-name-part-type="genus" reg="Megophrys">M.</tp:taxon-name-part> <tp:taxon-name-part taxon-name-part-type="species" reg="wushanensis">wushanensis</tp:taxon-name-part></tp:taxon-name></italic> (males 30.4–35.5, n = 10), <italic><tp:taxon-name><tp:taxon-name-part taxon-name-part-type="genus" reg="Megophrys">M.</tp:taxon-name-part> <tp:taxon-name-part taxon-name-part-type="species" reg="ombrophila">ombrophila</tp:taxon-name-part></tp:taxon-name></italic> (males 27.4–34.5, n = 5), <italic><tp:taxon-name><tp:taxon-name-part taxon-name-part-type="genus" reg="Megophrys">M.</tp:taxon-name-part> <tp:taxon-name-part taxon-name-part-type="species" reg="leishanensis">leishanensis</tp:taxon-name-part></tp:taxon-name></italic> (males 32.1–42.3, n = 10), <italic><tp:taxon-name><tp:taxon-name-part taxon-name-part-type="genus" reg="Megophrys">M.</tp:taxon-name-part> <tp:taxon-name-part taxon-name-part-type="species" reg="dongguanensis">dongguanensis</tp:taxon-name-part></tp:taxon-name></italic> (males 30.2–39.3, n = 9), <italic><tp:taxon-name><tp:taxon-name-part taxon-name-part-type="genus" reg="Megophrys">M.</tp:taxon-name-part> <tp:taxon-name-part taxon-name-part-type="species" reg="nankunensis">nankunensis</tp:taxon-name-part></tp:taxon-name></italic> (males 29.9–34.9, n = 11), <italic><tp:taxon-name><tp:taxon-name-part taxon-name-part-type="genus" reg="Megophrys">M.</tp:taxon-name-part> <tp:taxon-name-part taxon-name-part-type="species" reg="jiulianensis">jiulianensis</tp:taxon-name-part></tp:taxon-name></italic> (males 30.4–33.9, n = 9), <italic><tp:taxon-name><tp:taxon-name-part taxon-name-part-type="genus" reg="Megophrys">M.</tp:taxon-name-part> <tp:taxon-name-part taxon-name-part-type="species" reg="nanlingensis">nanlingensis</tp:taxon-name-part></tp:taxon-name></italic> (males 30.5–37.3, n = 10), <italic><tp:taxon-name><tp:taxon-name-part taxon-name-part-type="genus" reg="Megophrys">M.</tp:taxon-name-part> <tp:taxon-name-part taxon-name-part-type="species" reg="wugongensis">wugongensis</tp:taxon-name-part></tp:taxon-name></italic> (males 31.0–34.1, n = 4), <italic><tp:taxon-name><tp:taxon-name-part taxon-name-part-type="genus" reg="Megophrys">M.</tp:taxon-name-part> <tp:taxon-name-part taxon-name-part-type="species" reg="mufumontana">mufumontana</tp:taxon-name-part></tp:taxon-name></italic> (males 30.1–30.8, n = 2), <italic><tp:taxon-name><tp:taxon-name-part taxon-name-part-type="genus" reg="Megophrys">M.</tp:taxon-name-part> <tp:taxon-name-part taxon-name-part-type="species" reg="feii">feii</tp:taxon-name-part></tp:taxon-name></italic> (males 24.5–25.1, n = 4; female 28.2–28.9, n = 2), <italic><tp:taxon-name><tp:taxon-name-part taxon-name-part-type="genus" reg="Megophrys">M.</tp:taxon-name-part> <tp:taxon-name-part taxon-name-part-type="species" reg="vegrandis">vegrandis</tp:taxon-name-part></tp:taxon-name></italic> (males 27.5–30.6, n = 4), <italic><tp:taxon-name><tp:taxon-name-part taxon-name-part-type="genus" reg="Megophrys">M.</tp:taxon-name-part> <tp:taxon-name-part taxon-name-part-type="species" reg="aceras">aceras</tp:taxon-name-part></tp:taxon-name></italic> (males 55.8–62.4, n = 6); <italic><tp:taxon-name><tp:taxon-name-part taxon-name-part-type="genus" reg="Megophrys">M.</tp:taxon-name-part> <tp:taxon-name-part taxon-name-part-type="species" reg="ancrae">ancrae</tp:taxon-name-part></tp:taxon-name></italic> (males 39.1–45.3, n = 8), <italic><tp:taxon-name><tp:taxon-name-part taxon-name-part-type="genus" reg="Megophrys">M.</tp:taxon-name-part> <tp:taxon-name-part taxon-name-part-type="species" reg="auralensis">auralensis</tp:taxon-name-part></tp:taxon-name></italic> (males 76.7, n = 1), <italic><tp:taxon-name><tp:taxon-name-part taxon-name-part-type="genus" reg="Megophrys">M.</tp:taxon-name-part> <tp:taxon-name-part taxon-name-part-type="species" reg="damrei">damrei</tp:taxon-name-part></tp:taxon-name></italic> (male 57.1, n = 1; female 69.1, n = 1), <italic><tp:taxon-name><tp:taxon-name-part taxon-name-part-type="genus" reg="Megophrys">M.</tp:taxon-name-part> <tp:taxon-name-part taxon-name-part-type="species" reg="flavipunctata">flavipunctata</tp:taxon-name-part></tp:taxon-name></italic> (males 56.9–68.4, n = 4), <italic><tp:taxon-name><tp:taxon-name-part taxon-name-part-type="genus" reg="Megophrys">M.</tp:taxon-name-part> <tp:taxon-name-part taxon-name-part-type="species" reg="glandulosa">glandulosa</tp:taxon-name-part></tp:taxon-name></italic> (males 76.3–81.0, n = 10), <italic><tp:taxon-name><tp:taxon-name-part taxon-name-part-type="genus" reg="Megophrys">M.</tp:taxon-name-part> <tp:taxon-name-part taxon-name-part-type="species" reg="himalayana">himalayana</tp:taxon-name-part></tp:taxon-name></italic> (males 68.0–73.5, n = 6), <italic><tp:taxon-name><tp:taxon-name-part taxon-name-part-type="genus" reg="Megophrys">M.</tp:taxon-name-part> <tp:taxon-name-part taxon-name-part-type="species" reg="huangshanensis">huangshanensis</tp:taxon-name-part></tp:taxon-name></italic> (males 36.0–41.6, n = 4), <italic><tp:taxon-name><tp:taxon-name-part taxon-name-part-type="genus" reg="Megophrys">M.</tp:taxon-name-part> <tp:taxon-name-part taxon-name-part-type="species" reg="katabhako">katabhako</tp:taxon-name-part></tp:taxon-name></italic> (males 35.4–37.0, n = 3), <italic><tp:taxon-name><tp:taxon-name-part taxon-name-part-type="genus" reg="Megophrys">M.</tp:taxon-name-part> <tp:taxon-name-part taxon-name-part-type="species" reg="lekaguli">lekaguli</tp:taxon-name-part></tp:taxon-name></italic> (males 55.6–66.6, n = 8), <italic><tp:taxon-name><tp:taxon-name-part taxon-name-part-type="genus" reg="Megophrys">M.</tp:taxon-name-part> <tp:taxon-name-part taxon-name-part-type="species" reg="longipes">longipes</tp:taxon-name-part></tp:taxon-name></italic> (male 47, n = 1; female 65, n = 1), <italic><tp:taxon-name><tp:taxon-name-part taxon-name-part-type="genus" reg="Megophrys">M.</tp:taxon-name-part> <tp:taxon-name-part taxon-name-part-type="species" reg="major">major</tp:taxon-name-part></tp:taxon-name></italic> (males 71.6–87.5, n = 12), <italic><tp:taxon-name><tp:taxon-name-part taxon-name-part-type="genus" reg="Megophrys">M.</tp:taxon-name-part> <tp:taxon-name-part taxon-name-part-type="species" reg="mangshanensis">mangshanensis</tp:taxon-name-part></tp:taxon-name></italic> (male 62.5, n = 1; female 73.0, n = 1), <italic><tp:taxon-name><tp:taxon-name-part taxon-name-part-type="genus" reg="Megophrys">M.</tp:taxon-name-part> <tp:taxon-name-part taxon-name-part-type="species" reg="maosonensis">maosonensis</tp:taxon-name-part></tp:taxon-name></italic> (male 77, n = 1; female 94, n = 1), <italic><tp:taxon-name><tp:taxon-name-part taxon-name-part-type="genus" reg="Megophrys">M.</tp:taxon-name-part> <tp:taxon-name-part taxon-name-part-type="species" reg="megacephala">megacephala</tp:taxon-name-part></tp:taxon-name></italic> (males 45.9–53.4, n = 12), <italic><tp:taxon-name><tp:taxon-name-part taxon-name-part-type="genus" reg="Megophrys">M.</tp:taxon-name-part> <tp:taxon-name-part taxon-name-part-type="species" reg="monticola">monticola</tp:taxon-name-part></tp:taxon-name></italic> (males 38.4–49.5, n = 17), <italic><tp:taxon-name><tp:taxon-name-part taxon-name-part-type="genus" reg="Megophrys">M.</tp:taxon-name-part> <tp:taxon-name-part taxon-name-part-type="species" reg="periosa">periosa</tp:taxon-name-part></tp:taxon-name></italic> (males 71.3–93.8, n = 12), <italic><tp:taxon-name><tp:taxon-name-part taxon-name-part-type="genus" reg="Megophrys">M.</tp:taxon-name-part> <tp:taxon-name-part taxon-name-part-type="species" reg="robusta">robusta</tp:taxon-name-part></tp:taxon-name></italic> (males 73.5–83.1, n = 6), <italic><tp:taxon-name><tp:taxon-name-part taxon-name-part-type="genus" reg="Megophrys">M.</tp:taxon-name-part> <tp:taxon-name-part taxon-name-part-type="species" reg="longipes">longipes</tp:taxon-name-part></tp:taxon-name></italic> (male 47, n = 1; female 65, n = 1), <italic><tp:taxon-name><tp:taxon-name-part taxon-name-part-type="genus" reg="Megophrys">M.</tp:taxon-name-part> <tp:taxon-name-part taxon-name-part-type="species" reg="oreocrypta">oreocrypta</tp:taxon-name-part></tp:taxon-name></italic> (female 94.9, n = 1), <italic><tp:taxon-name><tp:taxon-name-part taxon-name-part-type="genus" reg="Megophrys">M.</tp:taxon-name-part> <tp:taxon-name-part taxon-name-part-type="species" reg="oropedion">oropedion</tp:taxon-name-part></tp:taxon-name></italic> (males 32.8–39.2, n = 7), <italic><tp:taxon-name><tp:taxon-name-part taxon-name-part-type="genus" reg="Megophrys">M.</tp:taxon-name-part> <tp:taxon-name-part taxon-name-part-type="species" reg="parva">parva</tp:taxon-name-part></tp:taxon-name></italic> (males 35.6–50.6, n = 5), <italic><tp:taxon-name><tp:taxon-name-part taxon-name-part-type="genus" reg="Megophrys">M.</tp:taxon-name-part> <tp:taxon-name-part taxon-name-part-type="species" reg="periosa">periosa</tp:taxon-name-part></tp:taxon-name></italic> (males 71.3–93.8, n = 12), <italic><tp:taxon-name><tp:taxon-name-part taxon-name-part-type="genus" reg="Megophrys">M.</tp:taxon-name-part> <tp:taxon-name-part taxon-name-part-type="species" reg="robusta">robusta</tp:taxon-name-part></tp:taxon-name></italic> (males 73.5–83.1, n = 6), <italic><tp:taxon-name><tp:taxon-name-part taxon-name-part-type="genus" reg="Megophrys">M.</tp:taxon-name-part> <tp:taxon-name-part taxon-name-part-type="species" reg="sanu">sanu</tp:taxon-name-part></tp:taxon-name></italic> (males 39.0–46.7, n = 5), <italic><tp:taxon-name><tp:taxon-name-part taxon-name-part-type="genus" reg="Megophrys">M.</tp:taxon-name-part> <tp:taxon-name-part taxon-name-part-type="species" reg="serchhipii">serchhipii</tp:taxon-name-part></tp:taxon-name></italic> (male 37.1, n = 1), <italic><tp:taxon-name><tp:taxon-name-part taxon-name-part-type="genus" reg="Megophrys">M.</tp:taxon-name-part> <tp:taxon-name-part taxon-name-part-type="species" reg="takensis">takensis</tp:taxon-name-part></tp:taxon-name></italic> (males 47.3–53.0, n = 3), <italic><tp:taxon-name><tp:taxon-name-part taxon-name-part-type="genus" reg="Megophrys">M.</tp:taxon-name-part> <tp:taxon-name-part taxon-name-part-type="species" reg="zhangi">zhangi</tp:taxon-name-part></tp:taxon-name></italic> (males 32.5–37.2, n = 3), <italic><tp:taxon-name><tp:taxon-name-part taxon-name-part-type="genus" reg="Megophrys">M.</tp:taxon-name-part> <tp:taxon-name-part taxon-name-part-type="species" reg="zunhebotoensis">zunhebotoensis</tp:taxon-name-part></tp:taxon-name></italic> (male 30.0, n = 1; female 39.0, n = 1), <italic><tp:taxon-name><tp:taxon-name-part taxon-name-part-type="genus" reg="Megophrys">M.</tp:taxon-name-part> <tp:taxon-name-part taxon-name-part-type="species" reg="angka">angka</tp:taxon-name-part></tp:taxon-name></italic> (males31.2–32.1, n = 2), <italic><tp:taxon-name><tp:taxon-name-part taxon-name-part-type="genus" reg="Megophrys">M.</tp:taxon-name-part> <tp:taxon-name-part taxon-name-part-type="species" reg="shunhuangensis">shunhuangensis</tp:taxon-name-part></tp:taxon-name></italic> (males 30.3–33.7, n = 10), <italic><tp:taxon-name><tp:taxon-name-part taxon-name-part-type="genus" reg="Megophrys">M.</tp:taxon-name-part> <tp:taxon-name-part taxon-name-part-type="species" reg="jiangi">jiangi</tp:taxon-name-part></tp:taxon-name></italic> (males 34.4–39.2, n = 9), and <italic><tp:taxon-name><tp:taxon-name-part taxon-name-part-type="genus" reg="Megophrys">M.</tp:taxon-name-part> <tp:taxon-name-part taxon-name-part-type="species" reg="xianjuensis">xianjuensis</tp:taxon-name-part></tp:taxon-name></italic> (males 31.0–36.3, n = 7).</p><p>By tympanum distinct moderate, larger than half eye diameter, <italic><tp:taxon-name><tp:taxon-name-part taxon-name-part-type="genus" reg="Megophrys">Megophrys</tp:taxon-name-part> <tp:taxon-name-part taxon-name-part-type="species" reg="zhoui">zhoui</tp:taxon-name-part></tp:taxon-name></italic> sp. nov. differs from <italic><tp:taxon-name><tp:taxon-name-part taxon-name-part-type="genus" reg="Megophrys">M.</tp:taxon-name-part> <tp:taxon-name-part taxon-name-part-type="species" reg="gigantica">gigantica</tp:taxon-name-part></tp:taxon-name></italic>, <italic><tp:taxon-name><tp:taxon-name-part taxon-name-part-type="genus" reg="Megophrys">M.</tp:taxon-name-part> <tp:taxon-name-part taxon-name-part-type="species" reg="nankiangensis">nankiangensis</tp:taxon-name-part></tp:taxon-name></italic>, <italic><tp:taxon-name><tp:taxon-name-part taxon-name-part-type="genus" reg="Megophrys">M.</tp:taxon-name-part> <tp:taxon-name-part taxon-name-part-type="species" reg="shapingensis">shapingensis</tp:taxon-name-part></tp:taxon-name></italic>, and <italic><tp:taxon-name><tp:taxon-name-part taxon-name-part-type="genus" reg="Megophrys">M.</tp:taxon-name-part> <tp:taxon-name-part taxon-name-part-type="species" reg="wawuensis">wawuensis</tp:taxon-name-part></tp:taxon-name></italic> (vs. tympanum absent, concealed or very small in the latter).</p><p>By maxillary teeth present, <italic><tp:taxon-name><tp:taxon-name-part taxon-name-part-type="genus" reg="Megophrys">Megophrys</tp:taxon-name-part> <tp:taxon-name-part taxon-name-part-type="species" reg="zhoui">zhoui</tp:taxon-name-part></tp:taxon-name></italic> sp. nov. differs from <italic><tp:taxon-name><tp:taxon-name-part taxon-name-part-type="genus" reg="Megophrys">M.</tp:taxon-name-part> <tp:taxon-name-part taxon-name-part-type="species" reg="elfina">elfina</tp:taxon-name-part></tp:taxon-name></italic>, <italic><tp:taxon-name><tp:taxon-name-part taxon-name-part-type="genus" reg="Megophrys">M.</tp:taxon-name-part> <tp:taxon-name-part taxon-name-part-type="species" reg="gerti">gerti</tp:taxon-name-part></tp:taxon-name></italic>, <italic><tp:taxon-name><tp:taxon-name-part taxon-name-part-type="genus" reg="Megophrys">M.</tp:taxon-name-part> <tp:taxon-name-part taxon-name-part-type="species" reg="hansi">hansi</tp:taxon-name-part></tp:taxon-name></italic>, <italic><tp:taxon-name><tp:taxon-name-part taxon-name-part-type="genus" reg="Megophrys">M.</tp:taxon-name-part> <tp:taxon-name-part taxon-name-part-type="species" reg="koui">koui</tp:taxon-name-part></tp:taxon-name></italic>, <italic><tp:taxon-name><tp:taxon-name-part taxon-name-part-type="genus" reg="Megophrys">M.</tp:taxon-name-part> <tp:taxon-name-part taxon-name-part-type="species" reg="microstoma">microstoma</tp:taxon-name-part></tp:taxon-name></italic>, and <italic><tp:taxon-name><tp:taxon-name-part taxon-name-part-type="genus" reg="Megophrys">M.</tp:taxon-name-part> <tp:taxon-name-part taxon-name-part-type="species" reg="synoria">synoria</tp:taxon-name-part></tp:taxon-name></italic> (vs. absent in the latter).</p><p>By hind limbs long and head not wide and flat, <italic><tp:taxon-name><tp:taxon-name-part taxon-name-part-type="genus" reg="Megophrys">Megophrys</tp:taxon-name-part> <tp:taxon-name-part taxon-name-part-type="species" reg="zhoui">zhoui</tp:taxon-name-part></tp:taxon-name></italic> sp. nov. differs from <italic><tp:taxon-name><tp:taxon-name-part taxon-name-part-type="genus" reg="Megophrys">M.</tp:taxon-name-part> <tp:taxon-name-part taxon-name-part-type="species" reg="carinense">carinense</tp:taxon-name-part></tp:taxon-name></italic>, <italic><tp:taxon-name><tp:taxon-name-part taxon-name-part-type="genus" reg="Megophrys">M.</tp:taxon-name-part> <tp:taxon-name-part taxon-name-part-type="species" reg="chuannanensis">chuannanensis</tp:taxon-name-part></tp:taxon-name></italic>, <italic><tp:taxon-name><tp:taxon-name-part taxon-name-part-type="genus" reg="Megophrys">M.</tp:taxon-name-part> <tp:taxon-name-part taxon-name-part-type="species" reg="feae">feae</tp:taxon-name-part></tp:taxon-name></italic>, <italic><tp:taxon-name><tp:taxon-name-part taxon-name-part-type="genus" reg="Megophrys">M.</tp:taxon-name-part> <tp:taxon-name-part taxon-name-part-type="species" reg="intermedia">intermedia</tp:taxon-name-part></tp:taxon-name></italic>, and <italic><tp:taxon-name><tp:taxon-name-part taxon-name-part-type="genus" reg="Megophrys">M.</tp:taxon-name-part> <tp:taxon-name-part taxon-name-part-type="species" reg="popei">popei</tp:taxon-name-part></tp:taxon-name></italic> (vs. head wide flat and hind limbs short in the latter).</p><p>By lacking a single, wide and flat palpebral projection on the edge of the upper eyelid, <italic><tp:taxon-name><tp:taxon-name-part taxon-name-part-type="genus" reg="Megophrys">Megophrys</tp:taxon-name-part> <tp:taxon-name-part taxon-name-part-type="species" reg="zhoui">zhoui</tp:taxon-name-part></tp:taxon-name></italic> sp. nov. differs from <italic><tp:taxon-name><tp:taxon-name-part taxon-name-part-type="genus" reg="Megophrys">M.</tp:taxon-name-part> <tp:taxon-name-part taxon-name-part-type="species" reg="lancip">lancip</tp:taxon-name-part></tp:taxon-name></italic>, <italic><tp:taxon-name><tp:taxon-name-part taxon-name-part-type="genus" reg="Megophrys">M.</tp:taxon-name-part> <tp:taxon-name-part taxon-name-part-type="species" reg="montana">montana</tp:taxon-name-part></tp:taxon-name></italic>, <italic><tp:taxon-name><tp:taxon-name-part taxon-name-part-type="genus" reg="Megophrys">M.</tp:taxon-name-part> <tp:taxon-name-part taxon-name-part-type="species" reg="parallela">parallela</tp:taxon-name-part></tp:taxon-name></italic>, <italic><tp:taxon-name><tp:taxon-name-part taxon-name-part-type="genus" reg="Megophrys">M.</tp:taxon-name-part> <tp:taxon-name-part taxon-name-part-type="species" reg="baluensis">baluensis</tp:taxon-name-part></tp:taxon-name></italic>, <italic><tp:taxon-name><tp:taxon-name-part taxon-name-part-type="genus" reg="Megophrys">M.</tp:taxon-name-part> <tp:taxon-name-part taxon-name-part-type="species" reg="edwardinae">edwardinae</tp:taxon-name-part></tp:taxon-name></italic>, <italic><tp:taxon-name><tp:taxon-name-part taxon-name-part-type="genus" reg="Megophrys">M.</tp:taxon-name-part> <tp:taxon-name-part taxon-name-part-type="species" reg="kobayashii">kobayashii</tp:taxon-name-part></tp:taxon-name></italic>, <italic><tp:taxon-name><tp:taxon-name-part taxon-name-part-type="genus" reg="Megophrys">M.</tp:taxon-name-part> <tp:taxon-name-part taxon-name-part-type="species" reg="ligayae">ligayae</tp:taxon-name-part></tp:taxon-name></italic>, <italic><tp:taxon-name><tp:taxon-name-part taxon-name-part-type="genus" reg="Megophrys">M.</tp:taxon-name-part> <tp:taxon-name-part taxon-name-part-type="species" reg="nasuta">nasuta</tp:taxon-name-part></tp:taxon-name></italic>, and <italic><tp:taxon-name><tp:taxon-name-part taxon-name-part-type="genus" reg="Megophrys">M.</tp:taxon-name-part> <tp:taxon-name-part taxon-name-part-type="species" reg="kalimantanensis">kalimantanensis</tp:taxon-name-part></tp:taxon-name></italic> (vs. present in the latter).</p><p>By lacking rostral appendage, <italic><tp:taxon-name><tp:taxon-name-part taxon-name-part-type="genus" reg="Megophrys">Megophrys</tp:taxon-name-part> <tp:taxon-name-part taxon-name-part-type="species" reg="zhoui">zhoui</tp:taxon-name-part></tp:taxon-name></italic> sp. nov. differs from <italic><tp:taxon-name><tp:taxon-name-part taxon-name-part-type="genus" reg="Megophrys">M.</tp:taxon-name-part> <tp:taxon-name-part taxon-name-part-type="species" reg="stejnegeri">stejnegeri</tp:taxon-name-part></tp:taxon-name></italic> (vs. having less rostral appendage in the latter).</p><p>By lacking a distinct horn-like tubercle at edge of upper eyelid, <italic><tp:taxon-name><tp:taxon-name-part taxon-name-part-type="genus" reg="Megophrys">Megophrys</tp:taxon-name-part> <tp:taxon-name-part taxon-name-part-type="species" reg="zhoui">zhoui</tp:taxon-name-part></tp:taxon-name></italic> sp. nov. differs from <italic><tp:taxon-name><tp:taxon-name-part taxon-name-part-type="genus" reg="Megophrys">M.</tp:taxon-name-part> <tp:taxon-name-part taxon-name-part-type="species" reg="dringi">dringi</tp:taxon-name-part></tp:taxon-name></italic> (vs. present in the latter).</p><p>By vomerine ridge weak, <italic><tp:taxon-name><tp:taxon-name-part taxon-name-part-type="genus" reg="Megophrys">Megophrys</tp:taxon-name-part> <tp:taxon-name-part taxon-name-part-type="species" reg="zhoui">zhoui</tp:taxon-name-part></tp:taxon-name></italic> sp. nov. differs from <italic><tp:taxon-name><tp:taxon-name-part taxon-name-part-type="genus" reg="Megophrys">M.</tp:taxon-name-part> <tp:taxon-name-part taxon-name-part-type="species" reg="pachyproctus">pachyproctus</tp:taxon-name-part></tp:taxon-name></italic>, <italic><tp:taxon-name><tp:taxon-name-part taxon-name-part-type="genus" reg="Megophrys">M.</tp:taxon-name-part> <tp:taxon-name-part taxon-name-part-type="species" reg="medogensis">medogensis</tp:taxon-name-part></tp:taxon-name></italic>, and <tp:taxon-name><tp:taxon-name-part taxon-name-part-type="genus" reg="Megophrys">Megophrys</tp:taxon-name-part> <tp:taxon-name-part taxon-name-part-type="uncertainty-rank">cf.</tp:taxon-name-part> <tp:taxon-name-part taxon-name-part-type="species" reg="pachyproctus">pachyproctus</tp:taxon-name-part></tp:taxon-name> (vs. vomerine ridge stronger in the latter); differs from <italic><tp:taxon-name><tp:taxon-name-part taxon-name-part-type="genus" reg="Megophrys">M.</tp:taxon-name-part> <tp:taxon-name-part taxon-name-part-type="species" reg="vegrandis">vegrandis</tp:taxon-name-part></tp:taxon-name></italic>, <italic><tp:taxon-name><tp:taxon-name-part taxon-name-part-type="genus" reg="Megophrys">M.</tp:taxon-name-part> <tp:taxon-name-part taxon-name-part-type="species" reg="baolongensis">baolongensis</tp:taxon-name-part></tp:taxon-name></italic>, <italic><tp:taxon-name><tp:taxon-name-part taxon-name-part-type="genus" reg="Megophrys">M.</tp:taxon-name-part> <tp:taxon-name-part taxon-name-part-type="species" reg="binchuanensis">binchuanensis</tp:taxon-name-part></tp:taxon-name></italic>, <italic><tp:taxon-name><tp:taxon-name-part taxon-name-part-type="genus" reg="Megophrys">M.</tp:taxon-name-part> <tp:taxon-name-part taxon-name-part-type="species" reg="boettgeri">boettgeri</tp:taxon-name-part></tp:taxon-name></italic>, <italic><tp:taxon-name><tp:taxon-name-part taxon-name-part-type="genus" reg="Megophrys">M.</tp:taxon-name-part> <tp:taxon-name-part taxon-name-part-type="species" reg="kuatunensis">kuatunensis</tp:taxon-name-part></tp:taxon-name></italic>, <italic><tp:taxon-name><tp:taxon-name-part taxon-name-part-type="genus" reg="Megophrys">M.</tp:taxon-name-part> <tp:taxon-name-part taxon-name-part-type="species" reg="lishuiensis">lishuiensis</tp:taxon-name-part></tp:taxon-name></italic>, <italic><tp:taxon-name><tp:taxon-name-part taxon-name-part-type="genus" reg="Megophrys">M.</tp:taxon-name-part> <tp:taxon-name-part taxon-name-part-type="species" reg="wuliangshanensis">wuliangshanensis</tp:taxon-name-part></tp:taxon-name></italic>, <italic><tp:taxon-name><tp:taxon-name-part taxon-name-part-type="genus" reg="Megophrys">M.</tp:taxon-name-part> <tp:taxon-name-part taxon-name-part-type="species" reg="wushanensis">wushanensis</tp:taxon-name-part></tp:taxon-name></italic>, <italic><tp:taxon-name><tp:taxon-name-part taxon-name-part-type="genus" reg="Megophrys">M.</tp:taxon-name-part> <tp:taxon-name-part taxon-name-part-type="species" reg="ombrophila">ombrophila</tp:taxon-name-part></tp:taxon-name></italic>, <italic><tp:taxon-name><tp:taxon-name-part taxon-name-part-type="genus" reg="Megophrys">M.</tp:taxon-name-part> <tp:taxon-name-part taxon-name-part-type="species" reg="leishanensis">leishanensis</tp:taxon-name-part></tp:taxon-name></italic>, <italic><tp:taxon-name><tp:taxon-name-part taxon-name-part-type="genus" reg="Megophrys">M.</tp:taxon-name-part> <tp:taxon-name-part taxon-name-part-type="species" reg="feii">feii</tp:taxon-name-part></tp:taxon-name></italic>, <italic><tp:taxon-name><tp:taxon-name-part taxon-name-part-type="genus" reg="Megophrys">M.</tp:taxon-name-part> <tp:taxon-name-part taxon-name-part-type="species" reg="huangshanensis">huangshanensis</tp:taxon-name-part></tp:taxon-name></italic>, <italic><tp:taxon-name><tp:taxon-name-part taxon-name-part-type="genus" reg="Megophrys">M.</tp:taxon-name-part> <tp:taxon-name-part taxon-name-part-type="species" reg="shunhuangensis">shunhuangensis</tp:taxon-name-part></tp:taxon-name></italic>, and <italic><tp:taxon-name><tp:taxon-name-part taxon-name-part-type="genus" reg="Megophrys">M.</tp:taxon-name-part> <tp:taxon-name-part taxon-name-part-type="species" reg="jiangi">jiangi</tp:taxon-name-part></tp:taxon-name></italic> (vs. absent in the latter).</p><p>By vomerine teeth absent, <italic><tp:taxon-name><tp:taxon-name-part taxon-name-part-type="genus" reg="Megophrys">Megophrys</tp:taxon-name-part> <tp:taxon-name-part taxon-name-part-type="species" reg="zhoui">zhoui</tp:taxon-name-part></tp:taxon-name></italic> sp. nov. differs from <tp:taxon-name><tp:taxon-name-part taxon-name-part-type="genus" reg="Megophrys">Megophrys</tp:taxon-name-part> <tp:taxon-name-part taxon-name-part-type="uncertainty-rank">cf.</tp:taxon-name-part> <tp:taxon-name-part taxon-name-part-type="species" reg="pachyproctus">pachyproctus</tp:taxon-name-part></tp:taxon-name>, <italic><tp:taxon-name><tp:taxon-name-part taxon-name-part-type="genus" reg="Megophrys">M.</tp:taxon-name-part> <tp:taxon-name-part taxon-name-part-type="species" reg="pachyproctus">pachyproctus</tp:taxon-name-part></tp:taxon-name></italic>, <italic><tp:taxon-name><tp:taxon-name-part taxon-name-part-type="genus" reg="Megophrys">M.</tp:taxon-name-part> <tp:taxon-name-part taxon-name-part-type="species" reg="medogensis">medogensis</tp:taxon-name-part></tp:taxon-name></italic>, <italic><tp:taxon-name><tp:taxon-name-part taxon-name-part-type="genus" reg="Megophrys">M.</tp:taxon-name-part> <tp:taxon-name-part taxon-name-part-type="species" reg="caudoprocta">caudoprocta</tp:taxon-name-part></tp:taxon-name></italic>, <italic><tp:taxon-name><tp:taxon-name-part taxon-name-part-type="genus" reg="Megophrys">M.</tp:taxon-name-part> <tp:taxon-name-part taxon-name-part-type="species" reg="daweimontis">daweimontis</tp:taxon-name-part></tp:taxon-name></italic>, <italic><tp:taxon-name><tp:taxon-name-part taxon-name-part-type="genus" reg="Megophrys">M.</tp:taxon-name-part> <tp:taxon-name-part taxon-name-part-type="species" reg="fansipanensis">fansipanensis</tp:taxon-name-part></tp:taxon-name></italic>, <italic><tp:taxon-name><tp:taxon-name-part taxon-name-part-type="genus" reg="Megophrys">M.</tp:taxon-name-part> <tp:taxon-name-part taxon-name-part-type="species" reg="hoanglienensis">hoanglienensis</tp:taxon-name-part></tp:taxon-name></italic>, <italic><tp:taxon-name><tp:taxon-name-part taxon-name-part-type="genus" reg="Megophrys">M.</tp:taxon-name-part> <tp:taxon-name-part taxon-name-part-type="species" reg="insularis">insularis</tp:taxon-name-part></tp:taxon-name></italic>, <italic><tp:taxon-name><tp:taxon-name-part taxon-name-part-type="genus" reg="Megophrys">M.</tp:taxon-name-part> <tp:taxon-name-part taxon-name-part-type="species" reg="jingdongensis">jingdongensis</tp:taxon-name-part></tp:taxon-name></italic>, <italic><tp:taxon-name><tp:taxon-name-part taxon-name-part-type="genus" reg="Megophrys">M.</tp:taxon-name-part> <tp:taxon-name-part taxon-name-part-type="species" reg="jinggangensis">jinggangensis</tp:taxon-name-part></tp:taxon-name></italic>, <italic><tp:taxon-name><tp:taxon-name-part taxon-name-part-type="genus" reg="Megophrys">M.</tp:taxon-name-part> <tp:taxon-name-part taxon-name-part-type="species" reg="liboensis">liboensis</tp:taxon-name-part></tp:taxon-name></italic>, <italic><tp:taxon-name><tp:taxon-name-part taxon-name-part-type="genus" reg="Megophrys">M.</tp:taxon-name-part> <tp:taxon-name-part taxon-name-part-type="species" reg="omeimontis">omeimontis</tp:taxon-name-part></tp:taxon-name></italic>, <italic><tp:taxon-name><tp:taxon-name-part taxon-name-part-type="genus" reg="Megophrys">M.</tp:taxon-name-part> <tp:taxon-name-part taxon-name-part-type="species" reg="rubrimera">rubrimera</tp:taxon-name-part></tp:taxon-name></italic>, <italic><tp:taxon-name><tp:taxon-name-part taxon-name-part-type="genus" reg="Megophrys">M.</tp:taxon-name-part> <tp:taxon-name-part taxon-name-part-type="species" reg="dongguanensis">dongguanensis</tp:taxon-name-part></tp:taxon-name></italic>, <italic><tp:taxon-name><tp:taxon-name-part taxon-name-part-type="genus" reg="Megophrys">M.</tp:taxon-name-part> <tp:taxon-name-part taxon-name-part-type="species" reg="nankunensis">nankunensis</tp:taxon-name-part></tp:taxon-name></italic>, <italic><tp:taxon-name><tp:taxon-name-part taxon-name-part-type="genus" reg="Megophrys">M.</tp:taxon-name-part> <tp:taxon-name-part taxon-name-part-type="species" reg="jiulianensis">jiulianensis</tp:taxon-name-part></tp:taxon-name></italic>, <italic><tp:taxon-name><tp:taxon-name-part taxon-name-part-type="genus" reg="Megophrys">M.</tp:taxon-name-part> <tp:taxon-name-part taxon-name-part-type="species" reg="nanlingensis">nanlingensis</tp:taxon-name-part></tp:taxon-name></italic>, <italic><tp:taxon-name><tp:taxon-name-part taxon-name-part-type="genus" reg="Megophrys">M.</tp:taxon-name-part> <tp:taxon-name-part taxon-name-part-type="species" reg="aceras">aceras</tp:taxon-name-part></tp:taxon-name></italic>, <italic><tp:taxon-name><tp:taxon-name-part taxon-name-part-type="genus" reg="Megophrys">M.</tp:taxon-name-part> <tp:taxon-name-part taxon-name-part-type="species" reg="ancrae">ancrae</tp:taxon-name-part></tp:taxon-name></italic>, <italic><tp:taxon-name><tp:taxon-name-part taxon-name-part-type="genus" reg="Megophrys">M.</tp:taxon-name-part> <tp:taxon-name-part taxon-name-part-type="species" reg="damrei">damrei</tp:taxon-name-part></tp:taxon-name></italic>, <italic><tp:taxon-name><tp:taxon-name-part taxon-name-part-type="genus" reg="Megophrys">M.</tp:taxon-name-part> <tp:taxon-name-part taxon-name-part-type="species" reg="flavipunctata">flavipunctata</tp:taxon-name-part></tp:taxon-name>, <tp:taxon-name><tp:taxon-name-part taxon-name-part-type="genus" reg="Megophrys">M.</tp:taxon-name-part> <tp:taxon-name-part taxon-name-part-type="species" reg="glandulosa">glandulosa</tp:taxon-name-part></tp:taxon-name></italic>, <italic><tp:taxon-name><tp:taxon-name-part taxon-name-part-type="genus" reg="Megophrys">M.</tp:taxon-name-part> <tp:taxon-name-part taxon-name-part-type="species" reg="himalayana">himalayana</tp:taxon-name-part></tp:taxon-name></italic>, <italic><tp:taxon-name><tp:taxon-name-part taxon-name-part-type="genus" reg="Megophrys">M.</tp:taxon-name-part> <tp:taxon-name-part taxon-name-part-type="species" reg="katabhako">katabhako</tp:taxon-name-part></tp:taxon-name></italic>, <italic><tp:taxon-name><tp:taxon-name-part taxon-name-part-type="genus" reg="Megophrys">M.</tp:taxon-name-part> <tp:taxon-name-part taxon-name-part-type="species" reg="lekaguli">lekaguli</tp:taxon-name-part></tp:taxon-name></italic>, <italic><tp:taxon-name><tp:taxon-name-part taxon-name-part-type="genus" reg="Megophrys">M.</tp:taxon-name-part> <tp:taxon-name-part taxon-name-part-type="species" reg="longipes">longipes</tp:taxon-name-part></tp:taxon-name></italic>, <italic><tp:taxon-name><tp:taxon-name-part taxon-name-part-type="genus" reg="Megophrys">M.</tp:taxon-name-part> <tp:taxon-name-part taxon-name-part-type="species" reg="major">major</tp:taxon-name-part></tp:taxon-name></italic>, <italic><tp:taxon-name><tp:taxon-name-part taxon-name-part-type="genus" reg="Megophrys">M.</tp:taxon-name-part> <tp:taxon-name-part taxon-name-part-type="species" reg="mangshanensis">mangshanensis</tp:taxon-name-part></tp:taxon-name></italic>, <italic><tp:taxon-name><tp:taxon-name-part taxon-name-part-type="genus" reg="Megophrys">M.</tp:taxon-name-part> <tp:taxon-name-part taxon-name-part-type="species" reg="maosonensis">maosonensis</tp:taxon-name-part></tp:taxon-name></italic>, <italic><tp:taxon-name><tp:taxon-name-part taxon-name-part-type="genus" reg="Megophrys">M.</tp:taxon-name-part> <tp:taxon-name-part taxon-name-part-type="species" reg="megacephala">megacephala</tp:taxon-name-part></tp:taxon-name></italic>, <italic><tp:taxon-name><tp:taxon-name-part taxon-name-part-type="genus" reg="Megophrys">M.</tp:taxon-name-part> <tp:taxon-name-part taxon-name-part-type="species" reg="monticola">monticola</tp:taxon-name-part></tp:taxon-name></italic>, <italic><tp:taxon-name><tp:taxon-name-part taxon-name-part-type="genus" reg="Megophrys">M.</tp:taxon-name-part> <tp:taxon-name-part taxon-name-part-type="species" reg="oreocrypta">oreocrypta</tp:taxon-name-part></tp:taxon-name></italic>, <italic><tp:taxon-name><tp:taxon-name-part taxon-name-part-type="genus" reg="Megophrys">M.</tp:taxon-name-part> <tp:taxon-name-part taxon-name-part-type="species" reg="oropedion">oropedion</tp:taxon-name-part></tp:taxon-name></italic>, <italic><tp:taxon-name><tp:taxon-name-part taxon-name-part-type="genus" reg="Megophrys">M.</tp:taxon-name-part> <tp:taxon-name-part taxon-name-part-type="species" reg="parva">parva</tp:taxon-name-part></tp:taxon-name></italic>, <italic><tp:taxon-name><tp:taxon-name-part taxon-name-part-type="genus" reg="Megophrys">M.</tp:taxon-name-part> <tp:taxon-name-part taxon-name-part-type="species" reg="periosa">periosa</tp:taxon-name-part></tp:taxon-name></italic>, <italic><tp:taxon-name><tp:taxon-name-part taxon-name-part-type="genus" reg="Megophrys">M.</tp:taxon-name-part> <tp:taxon-name-part taxon-name-part-type="species" reg="serchhipii">serchhipii</tp:taxon-name-part></tp:taxon-name></italic>, <italic><tp:taxon-name><tp:taxon-name-part taxon-name-part-type="genus" reg="Megophrys">M.</tp:taxon-name-part> <tp:taxon-name-part taxon-name-part-type="species" reg="takensis">takensis</tp:taxon-name-part></tp:taxon-name></italic>, <italic><tp:taxon-name><tp:taxon-name-part taxon-name-part-type="genus" reg="Megophrys">M.</tp:taxon-name-part> <tp:taxon-name-part taxon-name-part-type="species" reg="zhangi">zhangi</tp:taxon-name-part></tp:taxon-name></italic>, and <italic><tp:taxon-name><tp:taxon-name-part taxon-name-part-type="genus" reg="Megophrys">M.</tp:taxon-name-part> <tp:taxon-name-part taxon-name-part-type="species" reg="zunhebotoensis">zunhebotoensis</tp:taxon-name-part></tp:taxon-name></italic> (vs. present in the latter).</p><p>By toes with narrow lateral fringes or absent, <italic><tp:taxon-name><tp:taxon-name-part taxon-name-part-type="genus" reg="Megophrys">Megophrys</tp:taxon-name-part> <tp:taxon-name-part taxon-name-part-type="species" reg="zhoui">zhoui</tp:taxon-name-part></tp:taxon-name></italic> sp. nov. differs from <italic><tp:taxon-name><tp:taxon-name-part taxon-name-part-type="genus" reg="Megophrys">M.</tp:taxon-name-part> <tp:taxon-name-part taxon-name-part-type="species" reg="binchuanensis">binchuanensis</tp:taxon-name-part></tp:taxon-name></italic>, <italic><tp:taxon-name><tp:taxon-name-part taxon-name-part-type="genus" reg="Megophrys">M.</tp:taxon-name-part> <tp:taxon-name-part taxon-name-part-type="species" reg="cheni">cheni</tp:taxon-name-part></tp:taxon-name></italic>, <italic><tp:taxon-name><tp:taxon-name-part taxon-name-part-type="genus" reg="Megophrys">M.</tp:taxon-name-part> <tp:taxon-name-part taxon-name-part-type="species" reg="jingdongensis">jingdongensis</tp:taxon-name-part></tp:taxon-name></italic>, <italic><tp:taxon-name><tp:taxon-name-part taxon-name-part-type="genus" reg="Megophrys">M.</tp:taxon-name-part> <tp:taxon-name-part taxon-name-part-type="species" reg="lini">lini</tp:taxon-name-part></tp:taxon-name></italic>, <italic><tp:taxon-name><tp:taxon-name-part taxon-name-part-type="genus" reg="Megophrys">M.</tp:taxon-name-part> <tp:taxon-name-part taxon-name-part-type="species" reg="rubrimera">rubrimera</tp:taxon-name-part></tp:taxon-name></italic>, <italic><tp:taxon-name><tp:taxon-name-part taxon-name-part-type="genus" reg="Megophrys">M.</tp:taxon-name-part> <tp:taxon-name-part taxon-name-part-type="species" reg="shuichengensis">shuichengensis</tp:taxon-name-part></tp:taxon-name></italic>, <italic><tp:taxon-name><tp:taxon-name-part taxon-name-part-type="genus" reg="Megophrys">M.</tp:taxon-name-part> <tp:taxon-name-part taxon-name-part-type="species" reg="spinata">spinata</tp:taxon-name-part></tp:taxon-name></italic>, <italic><tp:taxon-name><tp:taxon-name-part taxon-name-part-type="genus" reg="Megophrys">M.</tp:taxon-name-part> <tp:taxon-name-part taxon-name-part-type="species" reg="feii">feii</tp:taxon-name-part></tp:taxon-name></italic>, <italic><tp:taxon-name><tp:taxon-name-part taxon-name-part-type="genus" reg="Megophrys">M.</tp:taxon-name-part> <tp:taxon-name-part taxon-name-part-type="species" reg="vegrandis">vegrandis</tp:taxon-name-part></tp:taxon-name></italic>, and <italic><tp:taxon-name><tp:taxon-name-part taxon-name-part-type="genus" reg="Megophrys">M.</tp:taxon-name-part> <tp:taxon-name-part taxon-name-part-type="species" reg="glandulosa">glandulosa</tp:taxon-name-part></tp:taxon-name></italic> (vs. wide in the latter).</p><p>By dorsal skin relatively smooth, <italic><tp:taxon-name><tp:taxon-name-part taxon-name-part-type="genus" reg="Megophrys">Megophrys</tp:taxon-name-part> <tp:taxon-name-part taxon-name-part-type="species" reg="zhoui">zhoui</tp:taxon-name-part></tp:taxon-name></italic> sp. nov. differs from <italic><tp:taxon-name><tp:taxon-name-part taxon-name-part-type="genus" reg="Megophrys">M.</tp:taxon-name-part> <tp:taxon-name-part taxon-name-part-type="species" reg="pachyproctus">pachyproctus</tp:taxon-name-part></tp:taxon-name></italic>, <tp:taxon-name><tp:taxon-name-part taxon-name-part-type="genus" reg="Megophrys">Megophrys</tp:taxon-name-part> <tp:taxon-name-part taxon-name-part-type="uncertainty-rank">cf.</tp:taxon-name-part> <tp:taxon-name-part taxon-name-part-type="species" reg="pachyproctus">pachyproctus</tp:taxon-name-part></tp:taxon-name>, <italic><tp:taxon-name><tp:taxon-name-part taxon-name-part-type="genus" reg="Megophrys">M.</tp:taxon-name-part> <tp:taxon-name-part taxon-name-part-type="species" reg="insularis">insularis</tp:taxon-name-part></tp:taxon-name></italic>, <italic><tp:taxon-name><tp:taxon-name-part taxon-name-part-type="genus" reg="Megophrys">M.</tp:taxon-name-part> <tp:taxon-name-part taxon-name-part-type="species" reg="jinggangensis">jinggangensis</tp:taxon-name-part></tp:taxon-name></italic>, <italic><tp:taxon-name><tp:taxon-name-part taxon-name-part-type="genus" reg="Megophrys">M.</tp:taxon-name-part> <tp:taxon-name-part taxon-name-part-type="species" reg="tuberogranulata">tuberogranulata</tp:taxon-name-part></tp:taxon-name></italic>, <italic><tp:taxon-name><tp:taxon-name-part taxon-name-part-type="genus" reg="Megophrys">M.</tp:taxon-name-part> <tp:taxon-name-part taxon-name-part-type="species" reg="wuliangshanensis">wuliangshanensis</tp:taxon-name-part></tp:taxon-name></italic>, <italic><tp:taxon-name><tp:taxon-name-part taxon-name-part-type="genus" reg="Megophrys">M.</tp:taxon-name-part> <tp:taxon-name-part taxon-name-part-type="species" reg="leishanensis">leishanensis</tp:taxon-name-part></tp:taxon-name></italic>, <italic><tp:taxon-name><tp:taxon-name-part taxon-name-part-type="genus" reg="Megophrys">M.</tp:taxon-name-part> <tp:taxon-name-part taxon-name-part-type="species" reg="dongguanensis">dongguanensis</tp:taxon-name-part></tp:taxon-name></italic>, <italic><tp:taxon-name><tp:taxon-name-part taxon-name-part-type="genus" reg="Megophrys">M.</tp:taxon-name-part> <tp:taxon-name-part taxon-name-part-type="species" reg="jiulianensis">jiulianensis</tp:taxon-name-part></tp:taxon-name></italic>, <italic><tp:taxon-name><tp:taxon-name-part taxon-name-part-type="genus" reg="Megophrys">M.</tp:taxon-name-part> <tp:taxon-name-part taxon-name-part-type="species" reg="nanlingensis">nanlingensis</tp:taxon-name-part></tp:taxon-name></italic>, <italic><tp:taxon-name><tp:taxon-name-part taxon-name-part-type="genus" reg="Megophrys">M.</tp:taxon-name-part> <tp:taxon-name-part taxon-name-part-type="species" reg="wugongensis">wugongensis</tp:taxon-name-part></tp:taxon-name></italic>, <italic><tp:taxon-name><tp:taxon-name-part taxon-name-part-type="genus" reg="Megophrys">M.</tp:taxon-name-part> <tp:taxon-name-part taxon-name-part-type="species" reg="mufumontana">mufumontana</tp:taxon-name-part></tp:taxon-name></italic>, and <italic><tp:taxon-name><tp:taxon-name-part taxon-name-part-type="genus" reg="Megophrys">M.</tp:taxon-name-part> <tp:taxon-name-part taxon-name-part-type="species" reg="feii">feii</tp:taxon-name-part></tp:taxon-name></italic> (vs. rough in the latter).</p><p>By tympanum moderate (<abbrev xmlns:xlink="http://www.w3.org/1999/xlink" xlink:title="largest tympanum diameter" id="ABBRID0ECTEM" xlink:type="simple">TYD</abbrev>/<abbrev xmlns:xlink="http://www.w3.org/1999/xlink" xlink:title="eye length" id="ABBRID0EGTEM" xlink:type="simple">EL</abbrev> 0.40–0.60, n = 9), <italic><tp:taxon-name><tp:taxon-name-part taxon-name-part-type="genus" reg="Megophrys">Megophrys</tp:taxon-name-part> <tp:taxon-name-part taxon-name-part-type="species" reg="zhoui">zhoui</tp:taxon-name-part></tp:taxon-name></italic> sp. nov. differs from species with large tympanum: <italic><tp:taxon-name><tp:taxon-name-part taxon-name-part-type="genus" reg="Megophrys">M.</tp:taxon-name-part> <tp:taxon-name-part taxon-name-part-type="species" reg="brachykolos">brachykolos</tp:taxon-name-part></tp:taxon-name></italic> (0.70–0.75, n = 7); <italic><tp:taxon-name><tp:taxon-name-part taxon-name-part-type="genus" reg="Megophrys">M.</tp:taxon-name-part> <tp:taxon-name-part taxon-name-part-type="species" reg="jinggangensis">jinggangensis</tp:taxon-name-part></tp:taxon-name></italic> (0.73–0.88, n = 5), and <italic><tp:taxon-name><tp:taxon-name-part taxon-name-part-type="genus" reg="Megophrys">M.</tp:taxon-name-part> <tp:taxon-name-part taxon-name-part-type="species" reg="takensis">takensis</tp:taxon-name-part></tp:taxon-name></italic> (0.71–0.77, n = 4).</p><p>By fingertips not expanded into small pads, <italic><tp:taxon-name><tp:taxon-name-part taxon-name-part-type="genus" reg="Megophrys">Megophrys</tp:taxon-name-part> <tp:taxon-name-part taxon-name-part-type="species" reg="zhoui">zhoui</tp:taxon-name-part></tp:taxon-name></italic> sp. nov. differs from <italic><tp:taxon-name><tp:taxon-name-part taxon-name-part-type="genus" reg="Megophrys">M.</tp:taxon-name-part> <tp:taxon-name-part taxon-name-part-type="species" reg="vegrandis">vegrandis</tp:taxon-name-part></tp:taxon-name></italic>, <italic><tp:taxon-name><tp:taxon-name-part taxon-name-part-type="genus" reg="Megophrys">M.</tp:taxon-name-part> <tp:taxon-name-part taxon-name-part-type="species" reg="ancrae">ancrae</tp:taxon-name-part></tp:taxon-name></italic>, and <italic><tp:taxon-name><tp:taxon-name-part taxon-name-part-type="genus" reg="Megophrys">M.</tp:taxon-name-part> <tp:taxon-name-part taxon-name-part-type="species" reg="feii">feii</tp:taxon-name-part></tp:taxon-name></italic> (vs. fingertips with small pads in the latter).</p><p>By the following characters, <italic><tp:taxon-name><tp:taxon-name-part taxon-name-part-type="genus" reg="Megophrys">Megophrys</tp:taxon-name-part> <tp:taxon-name-part taxon-name-part-type="species" reg="zhoui">zhoui</tp:taxon-name-part></tp:taxon-name></italic> sp. nov. differs from <italic><tp:taxon-name><tp:taxon-name-part taxon-name-part-type="genus" reg="Megophrys">M.</tp:taxon-name-part> <tp:taxon-name-part taxon-name-part-type="species" reg="pachyproctus">pachyproctus</tp:taxon-name-part></tp:taxon-name></italic>: protuberance beyond cloaca small, not visible from ventral view, not swollen (vs. protuberance present on vent beyond cloaca large, swollen, arc-shaped, visible on both dorsal and lateral view in the latter); and inner metatarsal tubercle long oval, positioned on base of toe I (vs. inner metatarsal tubercle rounded, separate from base of toe I at a distance nearly twice its diameter in the latter).</p><p>By having following differences on skull morphology, <italic><tp:taxon-name><tp:taxon-name-part taxon-name-part-type="genus" reg="Megophrys">Megophrys</tp:taxon-name-part> <tp:taxon-name-part taxon-name-part-type="species" reg="zhoui">zhoui</tp:taxon-name-part></tp:taxon-name></italic> sp. nov. differs from <italic><tp:taxon-name><tp:taxon-name-part taxon-name-part-type="genus" reg="Megophrys">M.</tp:taxon-name-part> <tp:taxon-name-part taxon-name-part-type="species" reg="pachyproctus">pachyproctus</tp:taxon-name-part></tp:taxon-name></italic>: premaxillary and maxillary teeth weak, barely visible or separated from others by gaps (vs. strong, closely positioned with others in the latter); nasal bones not contact with sphenethmoid (vs. mostly in the latter); and middle front edge of sphenethmoid protruding (vs. truncate in the latter).</p><p>By base of finger I in similar size with finger II, relative finger lengths I &lt; II &lt; IV &lt; III, <italic><tp:taxon-name><tp:taxon-name-part taxon-name-part-type="genus" reg="Megophrys">Megophrys</tp:taxon-name-part> <tp:taxon-name-part taxon-name-part-type="species" reg="zhoui">zhoui</tp:taxon-name-part></tp:taxon-name></italic> sp. nov. differs from <italic><tp:taxon-name><tp:taxon-name-part taxon-name-part-type="genus" reg="Megophrys">M.</tp:taxon-name-part> <tp:taxon-name-part taxon-name-part-type="species" reg="medogensis">medogensis</tp:taxon-name-part></tp:taxon-name></italic> (vs. base of finger I distinctly larger than finger II, relative finger lengths II &lt; I &lt; IV &lt; III in the latter).</p><p>By having following differences on skull, <italic><tp:taxon-name><tp:taxon-name-part taxon-name-part-type="genus" reg="Megophrys">Megophrys</tp:taxon-name-part> <tp:taxon-name-part taxon-name-part-type="species" reg="zhoui">zhoui</tp:taxon-name-part></tp:taxon-name></italic> sp. nov. differs from <italic><tp:taxon-name><tp:taxon-name-part taxon-name-part-type="genus" reg="Megophrys">M.</tp:taxon-name-part> <tp:taxon-name-part taxon-name-part-type="species" reg="medogensis">medogensis</tp:taxon-name-part></tp:taxon-name></italic>: skull weakly ossified, opening of anterior fontanelle present, sagittal suture narrowly or wide open (vs. skull well ossified, opening of anterior fontanelle and sagittal suture occlusive in the latter); premaxillary and maxillary teeth weak, barely visible or separated from others by gaps (vs. strong, closely positioned with others in the latter); frontoparietal front equals rear (vs. distinctly wider in the latter); exoccipitals posterior to the line connecting conjunctions of quadratojugal and mandible (vs. anterior); and columella auris short (vs. long in the latter).</p><p>By base of finger I similar in size with finger II, nasal bones not in contact with sphenethmoid, and texture of sphenethmoid relatively smooth with several small pits, <italic><tp:taxon-name><tp:taxon-name-part taxon-name-part-type="genus" reg="Megophrys">Megophrys</tp:taxon-name-part> <tp:taxon-name-part taxon-name-part-type="species" reg="zhoui">zhoui</tp:taxon-name-part></tp:taxon-name></italic> sp. nov. differs from <tp:taxon-name><tp:taxon-name-part taxon-name-part-type="genus" reg="Megophrys">Megophrys</tp:taxon-name-part> <tp:taxon-name-part taxon-name-part-type="uncertainty-rank">cf.</tp:taxon-name-part> <tp:taxon-name-part taxon-name-part-type="species" reg="pachyproctus">pachyproctus</tp:taxon-name-part></tp:taxon-name> (vs. base of finger I larger than the base of finger II, nasal bones mostly contact with sphenethmoid, and sphenethmoid rough with curves and pits in the latter).</p></tp:treatment-sec><tp:treatment-sec><!--Section generated to contain objects referenced in tp:taxon-treatment.--><fig id="F3" position="float" orientation="portrait"><object-id xmlns:xlink="http://www.w3.org/1999/xlink" content-type="doi" xlink:type="simple">10.3897/zookeys.977.55693.figure3</object-id><object-id xmlns:xlink="http://www.w3.org/1999/xlink" content-type="arpha" xlink:type="simple">D164A4C2-295C-5355-B53F-21578E1608ED</object-id><label>Figure 3.</label><caption><p>Photos of specimens of <italic><tp:taxon-name><tp:taxon-name-part taxon-name-part-type="genus" reg="Megophrys">Megophrys</tp:taxon-name-part></tp:taxon-name></italic> species in Medog. <bold>A–E</bold> dorsal views of adult male holotype NWIPB770650 of <italic><tp:taxon-name><tp:taxon-name-part taxon-name-part-type="genus" reg="Megophrys">M.</tp:taxon-name-part> <tp:taxon-name-part taxon-name-part-type="species" reg="pachyproctus">pachyproctus</tp:taxon-name-part></tp:taxon-name></italic>, adult male topotype CIB022017061406 of <italic><tp:taxon-name><tp:taxon-name-part taxon-name-part-type="genus" reg="Megophrys">M.</tp:taxon-name-part> <tp:taxon-name-part taxon-name-part-type="species" reg="medogensis">medogensis</tp:taxon-name-part></tp:taxon-name></italic>, adult male CIB022017061805 of <tp:taxon-name><tp:taxon-name-part taxon-name-part-type="genus" reg="Megophrys">M.</tp:taxon-name-part> <tp:taxon-name-part taxon-name-part-type="uncertainty-rank">cf.</tp:taxon-name-part> <tp:taxon-name-part taxon-name-part-type="species" reg="pachyproctus">pachyproctus</tp:taxon-name-part></tp:taxon-name>, adult male holotype CIBMT171053 of <italic><tp:taxon-name><tp:taxon-name-part taxon-name-part-type="genus" reg="Megophrys">Megophrys</tp:taxon-name-part> <tp:taxon-name-part taxon-name-part-type="species" reg="zhoui">zhoui</tp:taxon-name-part></tp:taxon-name></italic> sp. nov., and adult male holotype CIB201706MT02 of <italic><tp:taxon-name><tp:taxon-name-part taxon-name-part-type="genus" reg="Megophrys">Megophrys</tp:taxon-name-part> <tp:taxon-name-part taxon-name-part-type="species" reg="yeae">yeae</tp:taxon-name-part></tp:taxon-name></italic> sp. nov., respectively <bold>F–J</bold> ventral views of the specimens, respectively <bold>K–O</bold> lateral view of head of the specimens, respectively <bold>P–T</bold> ventral view of hand of the specimens, respectively <bold>U–Y</bold> ventral view of foot of the specimens, respectively. Scale bar for body view equal to 10 mm, and for partial view 5 mm.</p></caption><graphic xmlns:xlink="http://www.w3.org/1999/xlink" xlink:href="zookeys-977-101-g003.jpg" position="float" orientation="portrait" xlink:type="simple" id="oo_466654.jpg"><uri content-type="original_file" xlink:type="simple">https://binary.pensoft.net/fig/466654</uri></graphic></fig><fig id="F5" position="float" orientation="portrait"><object-id xmlns:xlink="http://www.w3.org/1999/xlink" content-type="doi" xlink:type="simple">10.3897/zookeys.977.55693.figure5</object-id><object-id xmlns:xlink="http://www.w3.org/1999/xlink" content-type="arpha" xlink:type="simple">5CDCFAFD-BA92-575A-BFD6-21E439156245</object-id><label>Figure 5.</label><caption><p>Skull of <italic><tp:taxon-name><tp:taxon-name-part taxon-name-part-type="genus" reg="Megophrys">Megophrys</tp:taxon-name-part></tp:taxon-name></italic> species in Medog. <bold>A–E</bold> dorsal views of adult male holotype NWIPB770650 of <italic><tp:taxon-name><tp:taxon-name-part taxon-name-part-type="genus" reg="Megophrys">M.</tp:taxon-name-part> <tp:taxon-name-part taxon-name-part-type="species" reg="pachyproctus">pachyproctus</tp:taxon-name-part></tp:taxon-name></italic>, adult male topotype CIB022017061406 of <italic><tp:taxon-name><tp:taxon-name-part taxon-name-part-type="genus" reg="Megophrys">M.</tp:taxon-name-part> <tp:taxon-name-part taxon-name-part-type="species" reg="medogensis">medogensis</tp:taxon-name-part></tp:taxon-name></italic>, adult male CIB022017061805 of <tp:taxon-name><tp:taxon-name-part taxon-name-part-type="genus" reg="Megophrys">M.</tp:taxon-name-part> <tp:taxon-name-part taxon-name-part-type="uncertainty-rank">cf.</tp:taxon-name-part> <tp:taxon-name-part taxon-name-part-type="species" reg="pachyproctus">pachyproctus</tp:taxon-name-part></tp:taxon-name>, adult male holotype CIBMT171053 of <italic><tp:taxon-name><tp:taxon-name-part taxon-name-part-type="genus" reg="Megophrys">Megophrys</tp:taxon-name-part> <tp:taxon-name-part taxon-name-part-type="species" reg="zhoui">zhoui</tp:taxon-name-part></tp:taxon-name></italic> sp. nov., and adult male holotype CIB201706MT02 of <italic><tp:taxon-name><tp:taxon-name-part taxon-name-part-type="genus" reg="Megophrys">Megophrys</tp:taxon-name-part> <tp:taxon-name-part taxon-name-part-type="species" reg="yeae">yeae</tp:taxon-name-part></tp:taxon-name></italic> sp. nov., respectively <bold>F–J</bold> ventral views of the specimens, respectively. Key to skull: 1 premaxillary; 2 maxillary; 3 nasal; 4 sphenethmoid; 5 anterior fontanelle; 6 frontoparietal; 7 sagittal suture; 8 pterygoid; 9 squamosal; 10 quadratojugal; 11 prootic; 12 exoccipital; 13 vomerine ridge; 14 mandible; 15 anterior process of parasphenoid; 16 columella auris. Scale bar equal to 5 mm.</p></caption><graphic xmlns:xlink="http://www.w3.org/1999/xlink" xlink:href="zookeys-977-101-g005.jpg" position="float" orientation="portrait" xlink:type="simple" id="oo_466656.jpg"><uri content-type="original_file" xlink:type="simple">https://binary.pensoft.net/fig/466656</uri></graphic></fig><fig id="F10" position="float" orientation="portrait"><object-id xmlns:xlink="http://www.w3.org/1999/xlink" content-type="doi" xlink:type="simple">10.3897/zookeys.977.55693.figure10</object-id><object-id xmlns:xlink="http://www.w3.org/1999/xlink" content-type="arpha" xlink:type="simple">C5918BAB-AC55-56B6-A1DA-0120F2B0AE61</object-id><label>Figure 10.</label><caption><p>Microhabitats of <italic><tp:taxon-name><tp:taxon-name-part taxon-name-part-type="genus" reg="Megophrys">Megophrys</tp:taxon-name-part></tp:taxon-name></italic> toads in the field in Medog. <bold>A</bold> stream at elevation 850 m in Didong village, harboring the low-middle-elevation <italic><tp:taxon-name><tp:taxon-name-part taxon-name-part-type="genus" reg="Megophrys">M.</tp:taxon-name-part> <tp:taxon-name-part taxon-name-part-type="species" reg="medogensis">medogensis</tp:taxon-name-part></tp:taxon-name></italic> and <italic><tp:taxon-name><tp:taxon-name-part taxon-name-part-type="genus" reg="Megophrys">Megophrys</tp:taxon-name-part> <tp:taxon-name-part taxon-name-part-type="species" reg="yeae">yeae</tp:taxon-name-part></tp:taxon-name></italic> sp. nov. <bold>B</bold> a stream at 1530 m in Gelin village, hosting the low-middle-elevation <italic><tp:taxon-name><tp:taxon-name-part taxon-name-part-type="genus" reg="Megophrys">M.</tp:taxon-name-part> <tp:taxon-name-part taxon-name-part-type="species" reg="medogensis">medogensis</tp:taxon-name-part></tp:taxon-name></italic> and <italic><tp:taxon-name><tp:taxon-name-part taxon-name-part-type="genus" reg="Megophrys">M.</tp:taxon-name-part> <tp:taxon-name-part taxon-name-part-type="species" reg="pachyproctus">pachyproctus</tp:taxon-name-part></tp:taxon-name></italic><bold>C</bold> a stream at 1780 m in Bari village, harboring low-middle-elevation <italic><tp:taxon-name><tp:taxon-name-part taxon-name-part-type="genus" reg="Megophrys">M.</tp:taxon-name-part> <tp:taxon-name-part taxon-name-part-type="species" reg="medogensis">medogensis</tp:taxon-name-part></tp:taxon-name></italic>, <tp:taxon-name><tp:taxon-name-part taxon-name-part-type="genus" reg="Megophrys">M.</tp:taxon-name-part> <tp:taxon-name-part taxon-name-part-type="uncertainty-rank">cf.</tp:taxon-name-part> <tp:taxon-name-part taxon-name-part-type="species" reg="pachyproctus">pachyproctus</tp:taxon-name-part></tp:taxon-name> and <italic><tp:taxon-name><tp:taxon-name-part taxon-name-part-type="genus" reg="Megophrys">Megophrys</tp:taxon-name-part> <tp:taxon-name-part taxon-name-part-type="species" reg="yeae">yeae</tp:taxon-name-part></tp:taxon-name></italic> sp. nov. <bold>D</bold> a stream at 2003 m in the vicinity of Renqingbeng Temple, hosting <tp:taxon-name><tp:taxon-name-part taxon-name-part-type="genus" reg="Megophrys">M.</tp:taxon-name-part> <tp:taxon-name-part taxon-name-part-type="uncertainty-rank">cf.</tp:taxon-name-part> <tp:taxon-name-part taxon-name-part-type="species" reg="pachyproctus">pachyproctus</tp:taxon-name-part></tp:taxon-name> and <italic><tp:taxon-name><tp:taxon-name-part taxon-name-part-type="genus" reg="Megophrys">Megophrys</tp:taxon-name-part> <tp:taxon-name-part taxon-name-part-type="species" reg="zhoui">zhoui</tp:taxon-name-part></tp:taxon-name></italic> sp. nov. <bold>E</bold> a stream at 2142 m in Gedang village, hosting <italic><tp:taxon-name><tp:taxon-name-part taxon-name-part-type="genus" reg="Megophrys">M.</tp:taxon-name-part> <tp:taxon-name-part taxon-name-part-type="species" reg="medogensis">medogensis</tp:taxon-name-part></tp:taxon-name></italic><bold>F</bold> one adult male of low-middle-elevation <italic><tp:taxon-name><tp:taxon-name-part taxon-name-part-type="genus" reg="Megophrys">M.</tp:taxon-name-part> <tp:taxon-name-part taxon-name-part-type="species" reg="medogensis">medogensis</tp:taxon-name-part></tp:taxon-name></italic> calling on a dead leaf on the tropical forest ground nearby a stream in Didong village <bold>G</bold> the adult male paratype CIB022017061102 of <italic><tp:taxon-name><tp:taxon-name-part taxon-name-part-type="genus" reg="Megophrys">Megophrys</tp:taxon-name-part> <tp:taxon-name-part taxon-name-part-type="species" reg="yeae">yeae</tp:taxon-name-part></tp:taxon-name></italic> sp. nov. calling on a leaf of dense bushes under tropical forest, ca. 0.5 m above a stream in Didong village <bold>H</bold> the adult male CIB022017061806 of <tp:taxon-name><tp:taxon-name-part taxon-name-part-type="genus" reg="Megophrys">M.</tp:taxon-name-part> <tp:taxon-name-part taxon-name-part-type="uncertainty-rank">cf.</tp:taxon-name-part> <tp:taxon-name-part taxon-name-part-type="species" reg="pachyproctus">pachyproctus</tp:taxon-name-part></tp:taxon-name> calling on a branch of dead bush, ca. 0.5 m above ground under subtropical forest in Bari village <bold>I</bold> the gravid female CIBMT171054 of <tp:taxon-name><tp:taxon-name-part taxon-name-part-type="genus" reg="Megophrys">M.</tp:taxon-name-part> <tp:taxon-name-part taxon-name-part-type="uncertainty-rank">cf.</tp:taxon-name-part> <tp:taxon-name-part taxon-name-part-type="species" reg="pachyproctus">pachyproctus</tp:taxon-name-part></tp:taxon-name> precariously climbing up onto a stem of herb, ca. 0.3 m above a tiny stream under subtropical forest in Renqingbeng <bold>J</bold> the adult male holotype CIBMT171053 of <italic><tp:taxon-name><tp:taxon-name-part taxon-name-part-type="genus" reg="Megophrys">Megophrys</tp:taxon-name-part> <tp:taxon-name-part taxon-name-part-type="species" reg="zhoui">zhoui</tp:taxon-name-part></tp:taxon-name></italic> sp. nov. sitting on a split of a fern leaf in a small stream under subtropical forest in the vicinity of Renqingbeng Temple.</p></caption><graphic xmlns:xlink="http://www.w3.org/1999/xlink" xlink:href="zookeys-977-101-g010.jpg" position="float" orientation="portrait" xlink:type="simple" id="oo_466661.jpg"><uri content-type="original_file" xlink:type="simple">https://binary.pensoft.net/fig/466661</uri></graphic></fig><supplementary-material xmlns:xlink="http://www.w3.org/1999/xlink" id="S2" position="float" orientation="portrait" xlink:type="simple"><object-id content-type="doi" xlink:type="simple">10.3897/zookeys.977.55693.suppl2</object-id><object-id content-type="arpha" xlink:type="simple">EECB786B-0CBC-54FD-85BB-FD04F5A62C18</object-id><label>Supplementary material 2</label><caption><p>Figure S1–S5</p></caption><statement content-type="dataType"><label>Data type</label><p>multimedia</p></statement><statement content-type="notes"><label>Explanation note</label><p><bold>Figure S1.</bold><italic><tp:taxon-name><tp:taxon-name-part taxon-name-part-type="genus" reg="Megophrys">Megophrys</tp:taxon-name-part> <tp:taxon-name-part taxon-name-part-type="species" reg="medogensis">medogensis</tp:taxon-name-part></tp:taxon-name></italic> in life from Medog. <bold>A</bold>, <bold>B</bold> dorsal and ventral views of adult male CIB022017061404DD from Didong village, respectively <bold>C</bold>, <bold>D</bold> dorsal and ventral views of adult male CIB022017061405BB from Beibeng village, respectively <bold>E</bold> unvouchered calling male from Beibeng <bold>F</bold> adult female CIB022017061602 from Beibeng village. <bold>Figure S2.</bold> Photos showing variation of <tp:taxon-name><tp:taxon-name-part taxon-name-part-type="genus" reg="Megophrys">Megophrys</tp:taxon-name-part> <tp:taxon-name-part taxon-name-part-type="uncertainty-rank">cf.</tp:taxon-name-part> <tp:taxon-name-part taxon-name-part-type="species" reg="pachyproctus">pachyproctus</tp:taxon-name-part></tp:taxon-name> in life <bold>A</bold>, <bold>B</bold> adult male CIB022017061806 <bold>C</bold>, <bold>D</bold> adult male CIB022017061807 <bold>E</bold>, <bold>F</bold> gavid female CIBMT171054. Left: dorsolateral view; and right: ventral view. <bold>Figure S3.</bold> Photos of paratypes of <italic><tp:taxon-name><tp:taxon-name-part taxon-name-part-type="genus" reg="Megophrys">Megophrys</tp:taxon-name-part> <tp:taxon-name-part taxon-name-part-type="species" reg="zhoui">zhoui</tp:taxon-name-part></tp:taxon-name></italic> sp. nov. in life. <bold>A</bold>, <bold>B</bold> adult female CIBMT171062 <bold>C</bold>, <bold>D</bold> adult female CIBMT171060. Left for dorsolateral view, and right for ventral view. <bold>Figure S4.</bold> Photos of paratypes of <italic><tp:taxon-name><tp:taxon-name-part taxon-name-part-type="genus" reg="Megophrys">Megophrys</tp:taxon-name-part> <tp:taxon-name-part taxon-name-part-type="species" reg="yeae">yeae</tp:taxon-name-part></tp:taxon-name></italic> sp. nov. in life <bold>A</bold>, <bold>B</bold> adult female CIB201706MT03 <bold>C</bold>, <bold>D</bold> adult male CIB022017061103 <bold>E</bold> adult male CIBMT171065 <bold>F</bold> adult male CIBMT171066. Left: dorsolateral view, and right: ventral view. <bold>Figure S5.</bold> Typical forests inhabited by <italic><tp:taxon-name><tp:taxon-name-part taxon-name-part-type="genus" reg="Megophrys">Megophrys</tp:taxon-name-part></tp:taxon-name></italic> toads in Medog <bold>A</bold> landscape in Didong village at elevations of 600–850 m, harboring the low-middle-elevation <italic><tp:taxon-name><tp:taxon-name-part taxon-name-part-type="genus" reg="Megophrys">M.</tp:taxon-name-part> <tp:taxon-name-part taxon-name-part-type="species" reg="medogensis">medogensis</tp:taxon-name-part></tp:taxon-name></italic> and <italic><tp:taxon-name><tp:taxon-name-part taxon-name-part-type="genus" reg="Megophrys">Megophrys</tp:taxon-name-part> <tp:taxon-name-part taxon-name-part-type="species" reg="yeae">yeae</tp:taxon-name-part></tp:taxon-name></italic> sp. nov. <bold>B</bold> landscape in Bari village and vicinity of Renqingbeng Temple at elevations of ca. 1400–2100 m, the former harboring low-middle-elevation <italic><tp:taxon-name><tp:taxon-name-part taxon-name-part-type="genus" reg="Megophrys">M.</tp:taxon-name-part> <tp:taxon-name-part taxon-name-part-type="species" reg="medogensis">medogensis</tp:taxon-name-part></tp:taxon-name></italic>, <tp:taxon-name><tp:taxon-name-part taxon-name-part-type="genus" reg="Megophrys">M.</tp:taxon-name-part> <tp:taxon-name-part taxon-name-part-type="uncertainty-rank">cf.</tp:taxon-name-part> <tp:taxon-name-part taxon-name-part-type="species" reg="pachyproctus">pachyproctus</tp:taxon-name-part></tp:taxon-name>, and <italic><tp:taxon-name><tp:taxon-name-part taxon-name-part-type="genus" reg="Megophrys">Megophrys</tp:taxon-name-part> <tp:taxon-name-part taxon-name-part-type="species" reg="yeae">yeae</tp:taxon-name-part></tp:taxon-name></italic> sp. nov., and the latter hosting <tp:taxon-name><tp:taxon-name-part taxon-name-part-type="genus" reg="Megophrys">M.</tp:taxon-name-part> <tp:taxon-name-part taxon-name-part-type="uncertainty-rank">cf.</tp:taxon-name-part> <tp:taxon-name-part taxon-name-part-type="species" reg="pachyproctus">pachyproctus</tp:taxon-name-part></tp:taxon-name> and <italic><tp:taxon-name><tp:taxon-name-part taxon-name-part-type="genus" reg="Megophrys">Megophrys</tp:taxon-name-part> <tp:taxon-name-part taxon-name-part-type="species" reg="zhoui">zhoui</tp:taxon-name-part></tp:taxon-name></italic> sp. nov. <bold>C</bold> landscape in Gelin village at elevations of ca. 1500–1800 m, hosting the low-middle-elevation <italic><tp:taxon-name><tp:taxon-name-part taxon-name-part-type="genus" reg="Megophrys">M.</tp:taxon-name-part> <tp:taxon-name-part taxon-name-part-type="species" reg="medogensis">medogensis</tp:taxon-name-part></tp:taxon-name></italic> and <italic><tp:taxon-name><tp:taxon-name-part taxon-name-part-type="genus" reg="Megophrys">M.</tp:taxon-name-part> <tp:taxon-name-part taxon-name-part-type="species" reg="pachyproctus">pachyproctus</tp:taxon-name-part></tp:taxon-name></italic><bold>D</bold> Gedang village at elevations above 2100 m, harboring the high-elevation <italic><tp:taxon-name><tp:taxon-name-part taxon-name-part-type="genus" reg="Megophrys">M.</tp:taxon-name-part> <tp:taxon-name-part taxon-name-part-type="species" reg="medogensis">medogensis</tp:taxon-name-part></tp:taxon-name></italic><bold>E</bold>–<bold>H</bold> local forests in the four sites, respectively.</p></statement><media xlink:href="zookeys-977-101-s002.zip" mimetype="application" mime-subtype="x-zip-compressed" position="float" orientation="portrait" xlink:type="simple" id="oo_466663.zip"><uri content-type="original_file" xlink:type="simple">https://binary.pensoft.net/file/466663</uri></media><permissions><license xlink:type="simple"><license-p>This dataset is made available under the Open Database License (http://opendatacommons.org/licenses/odbl/1.0/). The Open Database License (ODbL) is a license agreement intended to allow users to freely share, modify, and use this Dataset while maintaining this same freedom for others, provided that the original source and author(s) are credited.</license-p></license></permissions><attrib specific-use="authors">Shengchao Shi, Meihua Zhang, Feng Xie, Jianping Jiang, Wulin Liu, Li Ding, Li Luan, Bin Wang</attrib></supplementary-material><table-wrap id="T1" position="float" orientation="portrait"><label>Table 1.</label><caption><p>Sampling information and GenBank accession numbers of samples used in the molecular analyses.</p></caption><table id="TID0EGQAK" rules="all"><tbody><tr><th rowspan="1" colspan="1">ID</th><th rowspan="1" colspan="1">Species</th><th rowspan="1" colspan="1">Voucher number</th><th rowspan="1" colspan="1">Locality</th><th rowspan="1" colspan="1">12S</th><th rowspan="1" colspan="1">16S</th><th rowspan="1" colspan="1">COI</th><th rowspan="1" colspan="1">RAG1</th><th rowspan="1" colspan="1">CXCR-4</th></tr><tr><td rowspan="1" colspan="1">1</td><td rowspan="16" colspan="1"><italic><tp:taxon-name><tp:taxon-name-part taxon-name-part-type="genus" reg="Megophrys">M.</tp:taxon-name-part> <tp:taxon-name-part taxon-name-part-type="species" reg="medogensis">medogensis</tp:taxon-name-part></tp:taxon-name></italic> low-middle elevation</td><td rowspan="1" colspan="1">CIB022017061502</td><td rowspan="1" colspan="1">Gelin, Medog, Tibet, China</td><td rowspan="1" colspan="1">/</td><td rowspan="1" colspan="1">
                  <ext-link xmlns:xlink="http://www.w3.org/1999/xlink" ext-link-type="gen" xlink:href="MN963236" xlink:type="simple">MN963236</ext-link>
                </td><td rowspan="1" colspan="1">
                  <ext-link xmlns:xlink="http://www.w3.org/1999/xlink" ext-link-type="gen" xlink:href="MN964296" xlink:type="simple">MN964296</ext-link>
                </td><td rowspan="1" colspan="1">
                  <ext-link xmlns:xlink="http://www.w3.org/1999/xlink" ext-link-type="gen" xlink:href="MN984365" xlink:type="simple">MN984365</ext-link>
                </td><td rowspan="1" colspan="1">/</td></tr><tr><td rowspan="1" colspan="1">2</td><td rowspan="1" colspan="1">CIB022017060801</td><td rowspan="1" colspan="1">Beibeng, Medog, Tibet, China</td><td rowspan="1" colspan="1">/</td><td rowspan="1" colspan="1">
                  <ext-link xmlns:xlink="http://www.w3.org/1999/xlink" ext-link-type="gen" xlink:href="MN963245" xlink:type="simple">MN963245</ext-link>
                </td><td rowspan="1" colspan="1">
                  <ext-link xmlns:xlink="http://www.w3.org/1999/xlink" ext-link-type="gen" xlink:href="MN964287" xlink:type="simple">MN964287</ext-link>
                </td><td rowspan="1" colspan="1">
                  <ext-link xmlns:xlink="http://www.w3.org/1999/xlink" ext-link-type="gen" xlink:href="MN984356" xlink:type="simple">MN984356</ext-link>
                </td><td rowspan="1" colspan="1">/</td></tr><tr><td rowspan="1" colspan="1">3</td><td rowspan="1" colspan="1">CIB022017060904</td><td rowspan="1" colspan="1">Didong, Medog, Tibet, China</td><td rowspan="1" colspan="1">/</td><td rowspan="1" colspan="1">
                  <ext-link xmlns:xlink="http://www.w3.org/1999/xlink" ext-link-type="gen" xlink:href="MN963244" xlink:type="simple">MN963244</ext-link>
                </td><td rowspan="1" colspan="1">
                  <ext-link xmlns:xlink="http://www.w3.org/1999/xlink" ext-link-type="gen" xlink:href="MN964288" xlink:type="simple">MN964288</ext-link>
                </td><td rowspan="1" colspan="1">
                  <ext-link xmlns:xlink="http://www.w3.org/1999/xlink" ext-link-type="gen" xlink:href="MN984357" xlink:type="simple">MN984357</ext-link>
                </td><td rowspan="1" colspan="1">/</td></tr><tr><td rowspan="1" colspan="1">4</td><td rowspan="1" colspan="1">CIB022017061808</td><td rowspan="1" colspan="1">Bari, Medog, Tibet, China</td><td rowspan="1" colspan="1">/</td><td rowspan="1" colspan="1">
                  <ext-link xmlns:xlink="http://www.w3.org/1999/xlink" ext-link-type="gen" xlink:href="MN963225" xlink:type="simple">MN963225</ext-link>
                </td><td rowspan="1" colspan="1">
                  <ext-link xmlns:xlink="http://www.w3.org/1999/xlink" ext-link-type="gen" xlink:href="MN964306" xlink:type="simple">MN964306</ext-link>
                </td><td rowspan="1" colspan="1">
                  <ext-link xmlns:xlink="http://www.w3.org/1999/xlink" ext-link-type="gen" xlink:href="MN984376" xlink:type="simple">MN984376</ext-link>
                </td><td rowspan="1" colspan="1">/</td></tr><tr><td rowspan="1" colspan="1">5</td><td rowspan="1" colspan="1">CIB022017061810</td><td rowspan="1" colspan="1">Bari, Medog, Tibet, China</td><td rowspan="1" colspan="1">/</td><td rowspan="1" colspan="1">
                  <ext-link xmlns:xlink="http://www.w3.org/1999/xlink" ext-link-type="gen" xlink:href="MN963223" xlink:type="simple">MN963223</ext-link>
                </td><td rowspan="1" colspan="1">
                  <ext-link xmlns:xlink="http://www.w3.org/1999/xlink" ext-link-type="gen" xlink:href="MN964308" xlink:type="simple">MN964308</ext-link>
                </td><td rowspan="1" colspan="1">
                  <ext-link xmlns:xlink="http://www.w3.org/1999/xlink" ext-link-type="gen" xlink:href="MN984378" xlink:type="simple">MN984378</ext-link>
                </td><td rowspan="1" colspan="1">/</td></tr><tr><td rowspan="1" colspan="1">6</td><td rowspan="1" colspan="1">CIB022017061801</td><td rowspan="1" colspan="1">Bari, Medog, Tibet, China</td><td rowspan="1" colspan="1">/</td><td rowspan="1" colspan="1">
                  <ext-link xmlns:xlink="http://www.w3.org/1999/xlink" ext-link-type="gen" xlink:href="MN963230" xlink:type="simple">MN963230</ext-link>
                </td><td rowspan="1" colspan="1">
                  <ext-link xmlns:xlink="http://www.w3.org/1999/xlink" ext-link-type="gen" xlink:href="MN964301" xlink:type="simple">MN964301</ext-link>
                </td><td rowspan="1" colspan="1">
                  <ext-link xmlns:xlink="http://www.w3.org/1999/xlink" ext-link-type="gen" xlink:href="MN984371" xlink:type="simple">MN984371</ext-link>
                </td><td rowspan="1" colspan="1">/</td></tr><tr><td rowspan="1" colspan="1">7</td><td rowspan="1" colspan="1">CIB022017061604</td><td rowspan="1" colspan="1">Beibeng, Medog, Tibet, China</td><td rowspan="1" colspan="1">/</td><td rowspan="1" colspan="1">
                  <ext-link xmlns:xlink="http://www.w3.org/1999/xlink" ext-link-type="gen" xlink:href="MN963232" xlink:type="simple">MN963232</ext-link>
                </td><td rowspan="1" colspan="1">
                  <ext-link xmlns:xlink="http://www.w3.org/1999/xlink" ext-link-type="gen" xlink:href="MN964299" xlink:type="simple">MN964299</ext-link>
                </td><td rowspan="1" colspan="1">
                  <ext-link xmlns:xlink="http://www.w3.org/1999/xlink" ext-link-type="gen" xlink:href="MN984369" xlink:type="simple">MN984369</ext-link>
                </td><td rowspan="1" colspan="1">/</td></tr><tr><td rowspan="1" colspan="1">8</td><td rowspan="1" colspan="1">CIB022017061601</td><td rowspan="1" colspan="1">Beibeng, Medog, Tibet, China</td><td rowspan="1" colspan="1">/</td><td rowspan="1" colspan="1">
                  <ext-link xmlns:xlink="http://www.w3.org/1999/xlink" ext-link-type="gen" xlink:href="MN963235" xlink:type="simple">MN963235</ext-link>
                </td><td rowspan="1" colspan="1">
                  <ext-link xmlns:xlink="http://www.w3.org/1999/xlink" ext-link-type="gen" xlink:href="MN964297" xlink:type="simple">MN964297</ext-link>
                </td><td rowspan="1" colspan="1">
                  <ext-link xmlns:xlink="http://www.w3.org/1999/xlink" ext-link-type="gen" xlink:href="MN984366" xlink:type="simple">MN984366</ext-link>
                </td><td rowspan="1" colspan="1">/</td></tr><tr><td rowspan="1" colspan="1">9</td><td rowspan="1" colspan="1">CIB022017061602</td><td rowspan="1" colspan="1">Beibeng, Medog, Tibet, China</td><td rowspan="1" colspan="1">/</td><td rowspan="1" colspan="1">
                  <ext-link xmlns:xlink="http://www.w3.org/1999/xlink" ext-link-type="gen" xlink:href="MN963234" xlink:type="simple">MN963234</ext-link>
                </td><td rowspan="1" colspan="1">
                  <ext-link xmlns:xlink="http://www.w3.org/1999/xlink" ext-link-type="gen" xlink:href="MN964298" xlink:type="simple">MN964298</ext-link>
                </td><td rowspan="1" colspan="1">
                  <ext-link xmlns:xlink="http://www.w3.org/1999/xlink" ext-link-type="gen" xlink:href="MN984367" xlink:type="simple">MN984367</ext-link>
                </td><td rowspan="1" colspan="1">/</td></tr><tr><td rowspan="1" colspan="1">10</td><td rowspan="1" colspan="1">CIB022017061603</td><td rowspan="1" colspan="1">Beibeng, Medog, Tibet, China</td><td rowspan="1" colspan="1">/</td><td rowspan="1" colspan="1">
                  <ext-link xmlns:xlink="http://www.w3.org/1999/xlink" ext-link-type="gen" xlink:href="MN963233" xlink:type="simple">MN963233</ext-link>
                </td><td rowspan="1" colspan="1">/</td><td rowspan="1" colspan="1">
                  <ext-link xmlns:xlink="http://www.w3.org/1999/xlink" ext-link-type="gen" xlink:href="MN984368" xlink:type="simple">MN984368</ext-link>
                </td><td rowspan="1" colspan="1">/</td></tr><tr><td rowspan="1" colspan="1">11</td><td rowspan="1" colspan="1">CIB022017061501</td><td rowspan="1" colspan="1">Gelin, Medog, Tibet, China</td><td rowspan="1" colspan="1">/</td><td rowspan="1" colspan="1">
                  <ext-link xmlns:xlink="http://www.w3.org/1999/xlink" ext-link-type="gen" xlink:href="MN963237" xlink:type="simple">MN963237</ext-link>
                </td><td rowspan="1" colspan="1">
                  <ext-link xmlns:xlink="http://www.w3.org/1999/xlink" ext-link-type="gen" xlink:href="MN964295" xlink:type="simple">MN964295</ext-link>
                </td><td rowspan="1" colspan="1">
                  <ext-link xmlns:xlink="http://www.w3.org/1999/xlink" ext-link-type="gen" xlink:href="MN984364" xlink:type="simple">MN984364</ext-link>
                </td><td rowspan="1" colspan="1">/</td></tr><tr><td rowspan="1" colspan="1">12</td><td rowspan="1" colspan="1">CIB022017061404DD</td><td rowspan="1" colspan="1">Didong, Medog, Tibet, China</td><td rowspan="1" colspan="1">/</td><td rowspan="1" colspan="1">
                  <ext-link xmlns:xlink="http://www.w3.org/1999/xlink" ext-link-type="gen" xlink:href="MN963240" xlink:type="simple">MN963240</ext-link>
                </td><td rowspan="1" colspan="1">
                  <ext-link xmlns:xlink="http://www.w3.org/1999/xlink" ext-link-type="gen" xlink:href="MN964292" xlink:type="simple">MN964292</ext-link>
                </td><td rowspan="1" colspan="1">
                  <ext-link xmlns:xlink="http://www.w3.org/1999/xlink" ext-link-type="gen" xlink:href="MN984361" xlink:type="simple">MN984361</ext-link>
                </td><td rowspan="1" colspan="1">/</td></tr><tr><td rowspan="1" colspan="1">13</td><td rowspan="1" colspan="1">CIB022017061406MT</td><td rowspan="1" colspan="1">Suburb Medog, Tibet, China</td><td rowspan="1" colspan="1">/</td><td rowspan="1" colspan="1">
                  <ext-link xmlns:xlink="http://www.w3.org/1999/xlink" ext-link-type="gen" xlink:href="MN963239" xlink:type="simple">MN963239</ext-link>
                </td><td rowspan="1" colspan="1">
                  <ext-link xmlns:xlink="http://www.w3.org/1999/xlink" ext-link-type="gen" xlink:href="MN964293" xlink:type="simple">MN964293</ext-link>
                </td><td rowspan="1" colspan="1">
                  <ext-link xmlns:xlink="http://www.w3.org/1999/xlink" ext-link-type="gen" xlink:href="MN984362" xlink:type="simple">MN984362</ext-link>
                </td><td rowspan="1" colspan="1">/</td></tr><tr><td rowspan="1" colspan="1">14</td><td rowspan="1" colspan="1">CIBMT1710104</td><td rowspan="1" colspan="1">Bari, Medog, Tibet, China</td><td rowspan="1" colspan="1">/</td><td rowspan="1" colspan="1">
                  <ext-link xmlns:xlink="http://www.w3.org/1999/xlink" ext-link-type="gen" xlink:href="MN963212" xlink:type="simple">MN963212</ext-link>
                </td><td rowspan="1" colspan="1">
                  <ext-link xmlns:xlink="http://www.w3.org/1999/xlink" ext-link-type="gen" xlink:href="MN964317" xlink:type="simple">MN964317</ext-link>
                </td><td rowspan="1" colspan="1">
                  <ext-link xmlns:xlink="http://www.w3.org/1999/xlink" ext-link-type="gen" xlink:href="MN984385" xlink:type="simple">MN984385</ext-link>
                </td><td rowspan="1" colspan="1">/</td></tr><tr><td rowspan="1" colspan="1">15</td><td rowspan="1" colspan="1">CIBMT1710101</td><td rowspan="1" colspan="1">Yadong, vicinity of suburb Medog, Tibet, China</td><td rowspan="1" colspan="1">/</td><td rowspan="1" colspan="1">
                  <ext-link xmlns:xlink="http://www.w3.org/1999/xlink" ext-link-type="gen" xlink:href="MN963213" xlink:type="simple">MN963213</ext-link>
                </td><td rowspan="1" colspan="1">
                  <ext-link xmlns:xlink="http://www.w3.org/1999/xlink" ext-link-type="gen" xlink:href="MN964316" xlink:type="simple">MN964316</ext-link>
                </td><td rowspan="1" colspan="1">
                  <ext-link xmlns:xlink="http://www.w3.org/1999/xlink" ext-link-type="gen" xlink:href="MN984384" xlink:type="simple">MN984384</ext-link>
                </td><td rowspan="1" colspan="1">/</td></tr><tr><td rowspan="1" colspan="1">16</td><td rowspan="1" colspan="1">KIZ06621</td><td rowspan="1" colspan="1">Beibeng, Tibet, China</td><td rowspan="1" colspan="1">/</td><td rowspan="1" colspan="1">
                  <ext-link xmlns:xlink="http://www.w3.org/1999/xlink" ext-link-type="gen" xlink:href="KX811767" xlink:type="simple">KX811767</ext-link>
                </td><td rowspan="1" colspan="1">
                  <ext-link xmlns:xlink="http://www.w3.org/1999/xlink" ext-link-type="gen" xlink:href="KX812082" xlink:type="simple">KX812082</ext-link>
                </td><td rowspan="1" colspan="1">
                  <ext-link xmlns:xlink="http://www.w3.org/1999/xlink" ext-link-type="gen" xlink:href="KX812197" xlink:type="simple">KX812197</ext-link>
                </td><td rowspan="1" colspan="1">/</td></tr><tr><td rowspan="1" colspan="1">17</td><td rowspan="1" colspan="1"><italic><tp:taxon-name><tp:taxon-name-part taxon-name-part-type="genus" reg="Megophrys">M.</tp:taxon-name-part> <tp:taxon-name-part taxon-name-part-type="species" reg="medogensis">medogensis</tp:taxon-name-part></tp:taxon-name></italic> unknown elevation</td><td rowspan="1" colspan="1">SYSa002932</td><td rowspan="1" colspan="1">Motuo, Tibet, China</td><td rowspan="1" colspan="1">
                  <ext-link xmlns:xlink="http://www.w3.org/1999/xlink" ext-link-type="gen" xlink:href="MH406458" xlink:type="simple">MH406458</ext-link>
                </td><td rowspan="1" colspan="1">
                  <ext-link xmlns:xlink="http://www.w3.org/1999/xlink" ext-link-type="gen" xlink:href="MH406725" xlink:type="simple">MH406725</ext-link>
                </td><td rowspan="1" colspan="1">
                  <ext-link xmlns:xlink="http://www.w3.org/1999/xlink" ext-link-type="gen" xlink:href="MH406177" xlink:type="simple">MH406177</ext-link>
                </td><td rowspan="1" colspan="1">
                  <ext-link xmlns:xlink="http://www.w3.org/1999/xlink" ext-link-type="gen" xlink:href="MH404950" xlink:type="simple">MH404950</ext-link>
                </td><td rowspan="1" colspan="1">/</td></tr><tr><td rowspan="1" colspan="1">18</td><td rowspan="1" colspan="1">
                  <italic><tp:taxon-name><tp:taxon-name-part taxon-name-part-type="genus" reg="Megophrys">M.</tp:taxon-name-part> <tp:taxon-name-part taxon-name-part-type="species" reg="glandulosa">glandulosa</tp:taxon-name-part></tp:taxon-name></italic>
                </td><td rowspan="1" colspan="1">SYSa003795</td><td rowspan="1" colspan="1">Jingdong County, Yunnan, China</td><td rowspan="1" colspan="1">
                  <ext-link xmlns:xlink="http://www.w3.org/1999/xlink" ext-link-type="gen" xlink:href="MH406493" xlink:type="simple">MH406493</ext-link>
                </td><td rowspan="1" colspan="1">
                  <ext-link xmlns:xlink="http://www.w3.org/1999/xlink" ext-link-type="gen" xlink:href="MH406760" xlink:type="simple">MH406760</ext-link>
                </td><td rowspan="1" colspan="1">
                  <ext-link xmlns:xlink="http://www.w3.org/1999/xlink" ext-link-type="gen" xlink:href="MH406219" xlink:type="simple">MH406219</ext-link>
                </td><td rowspan="1" colspan="1">
                  <ext-link xmlns:xlink="http://www.w3.org/1999/xlink" ext-link-type="gen" xlink:href="MH404995" xlink:type="simple">MH404995</ext-link>
                </td><td rowspan="1" colspan="1">/</td></tr><tr><td rowspan="1" colspan="1">19</td><td rowspan="5" colspan="1"><italic><tp:taxon-name><tp:taxon-name-part taxon-name-part-type="genus" reg="Megophrys">M.</tp:taxon-name-part> <tp:taxon-name-part taxon-name-part-type="species" reg="medogensis">medogensis</tp:taxon-name-part></tp:taxon-name></italic> high elevation</td><td rowspan="1" colspan="1">CIB022017062002</td><td rowspan="1" colspan="1">80K, Medog, Tibet, China</td><td rowspan="1" colspan="1">/</td><td rowspan="1" colspan="1">
                  <ext-link xmlns:xlink="http://www.w3.org/1999/xlink" ext-link-type="gen" xlink:href="MN963219" xlink:type="simple">MN963219</ext-link>
                </td><td rowspan="1" colspan="1">
                  <ext-link xmlns:xlink="http://www.w3.org/1999/xlink" ext-link-type="gen" xlink:href="MN964310" xlink:type="simple">MN964310</ext-link>
                </td><td rowspan="1" colspan="1">/</td><td rowspan="1" colspan="1">/</td></tr><tr><td rowspan="1" colspan="1">20</td><td rowspan="1" colspan="1">CIB022017062003</td><td rowspan="1" colspan="1">80K, Medog, Tibet, China</td><td rowspan="1" colspan="1">/</td><td rowspan="1" colspan="1">
                  <ext-link xmlns:xlink="http://www.w3.org/1999/xlink" ext-link-type="gen" xlink:href="MN963218" xlink:type="simple">MN963218</ext-link>
                </td><td rowspan="1" colspan="1">
                  <ext-link xmlns:xlink="http://www.w3.org/1999/xlink" ext-link-type="gen" xlink:href="MN964311" xlink:type="simple">MN964311</ext-link>
                </td><td rowspan="1" colspan="1">/</td><td rowspan="1" colspan="1">/</td></tr><tr><td rowspan="1" colspan="1">21</td><td rowspan="1" colspan="1">CIBMT1710106</td><td rowspan="1" colspan="1">Gutang (Gedang), Medog, Tibet, China</td><td rowspan="1" colspan="1">/</td><td rowspan="1" colspan="1">
                  <ext-link xmlns:xlink="http://www.w3.org/1999/xlink" ext-link-type="gen" xlink:href="MN963211" xlink:type="simple">MN963211</ext-link>
                </td><td rowspan="1" colspan="1">
                  <ext-link xmlns:xlink="http://www.w3.org/1999/xlink" ext-link-type="gen" xlink:href="MN964318" xlink:type="simple">MN964318</ext-link>
                </td><td rowspan="1" colspan="1">
                  <ext-link xmlns:xlink="http://www.w3.org/1999/xlink" ext-link-type="gen" xlink:href="MN984386" xlink:type="simple">MN984386</ext-link>
                </td><td rowspan="1" colspan="1">/</td></tr><tr><td rowspan="1" colspan="1">22</td><td rowspan="1" colspan="1">CIBMT1710107</td><td rowspan="1" colspan="1">Gutang (Gedang), Medog, Tibet, China</td><td rowspan="1" colspan="1">/</td><td rowspan="1" colspan="1">
                  <ext-link xmlns:xlink="http://www.w3.org/1999/xlink" ext-link-type="gen" xlink:href="MN963210" xlink:type="simple">MN963210</ext-link>
                </td><td rowspan="1" colspan="1">
                  <ext-link xmlns:xlink="http://www.w3.org/1999/xlink" ext-link-type="gen" xlink:href="MN964319" xlink:type="simple">MN964319</ext-link>
                </td><td rowspan="1" colspan="1">
                  <ext-link xmlns:xlink="http://www.w3.org/1999/xlink" ext-link-type="gen" xlink:href="MN984387" xlink:type="simple">MN984387</ext-link>
                </td><td rowspan="1" colspan="1">/</td></tr><tr><td rowspan="1" colspan="1">23</td><td rowspan="1" colspan="1">CIBMT1710112</td><td rowspan="1" colspan="1">80K, Medog, Tibet, China</td><td rowspan="1" colspan="1">
                  <ext-link xmlns:xlink="http://www.w3.org/1999/xlink" ext-link-type="gen" xlink:href="MN963176" xlink:type="simple">MN963176</ext-link>
                </td><td rowspan="1" colspan="1">
                  <ext-link xmlns:xlink="http://www.w3.org/1999/xlink" ext-link-type="gen" xlink:href="MN963209" xlink:type="simple">MN963209</ext-link>
                </td><td rowspan="1" colspan="1">
                  <ext-link xmlns:xlink="http://www.w3.org/1999/xlink" ext-link-type="gen" xlink:href="MN964320" xlink:type="simple">MN964320</ext-link>
                </td><td rowspan="1" colspan="1">
                  <ext-link xmlns:xlink="http://www.w3.org/1999/xlink" ext-link-type="gen" xlink:href="MN984388" xlink:type="simple">MN984388</ext-link>
                </td><td rowspan="1" colspan="1">/</td></tr><tr><td rowspan="1" colspan="1">24</td><td rowspan="1" colspan="1"><italic><tp:taxon-name><tp:taxon-name-part taxon-name-part-type="genus" reg="Megophrys">M.</tp:taxon-name-part> <tp:taxon-name-part taxon-name-part-type="species" reg="medogensis">medogensis</tp:taxon-name-part></tp:taxon-name></italic> unknown elevation</td><td rowspan="1" colspan="1">SYSa002934</td><td rowspan="1" colspan="1">Motuo, Tibet, China</td><td rowspan="1" colspan="1">
                  <ext-link xmlns:xlink="http://www.w3.org/1999/xlink" ext-link-type="gen" xlink:href="MH406459" xlink:type="simple">MH406459</ext-link>
                </td><td rowspan="1" colspan="1">
                  <ext-link xmlns:xlink="http://www.w3.org/1999/xlink" ext-link-type="gen" xlink:href="MH406726" xlink:type="simple">MH406726</ext-link>
                </td><td rowspan="1" colspan="1">
                  <ext-link xmlns:xlink="http://www.w3.org/1999/xlink" ext-link-type="gen" xlink:href="MH406178" xlink:type="simple">MH406178</ext-link>
                </td><td rowspan="1" colspan="1">
                  <ext-link xmlns:xlink="http://www.w3.org/1999/xlink" ext-link-type="gen" xlink:href="MH404952" xlink:type="simple">MH404952</ext-link>
                </td><td rowspan="1" colspan="1">/</td></tr><tr><td rowspan="1" colspan="1">25</td><td rowspan="1" colspan="1">
                  <italic><tp:taxon-name><tp:taxon-name-part taxon-name-part-type="genus" reg="Megophrys">M.</tp:taxon-name-part> <tp:taxon-name-part taxon-name-part-type="species" reg="mangshanensis">mangshanensis</tp:taxon-name-part></tp:taxon-name></italic>
                </td><td rowspan="1" colspan="1">KIZ021786</td><td rowspan="1" colspan="1">Nanling National Forest Park, Guangdong, China</td><td rowspan="1" colspan="1">/</td><td rowspan="1" colspan="1">
                  <ext-link xmlns:xlink="http://www.w3.org/1999/xlink" ext-link-type="gen" xlink:href="KX811790" xlink:type="simple">KX811790</ext-link>
                </td><td rowspan="1" colspan="1">
                  <ext-link xmlns:xlink="http://www.w3.org/1999/xlink" ext-link-type="gen" xlink:href="KX812079" xlink:type="simple">KX812079</ext-link>
                </td><td rowspan="1" colspan="1">
                  <ext-link xmlns:xlink="http://www.w3.org/1999/xlink" ext-link-type="gen" xlink:href="KX812194" xlink:type="simple">KX812194</ext-link>
                </td><td rowspan="1" colspan="1">/</td></tr><tr><td rowspan="1" colspan="1">26</td><td rowspan="1" colspan="1">
                  <italic><tp:taxon-name><tp:taxon-name-part taxon-name-part-type="genus" reg="Megophrys">M.</tp:taxon-name-part> <tp:taxon-name-part taxon-name-part-type="species" reg="maosonensis">maosonensis</tp:taxon-name-part></tp:taxon-name></italic>
                </td><td rowspan="1" colspan="1">ROM 16679</td><td rowspan="1" colspan="1">Tam Dao, Vinh Phuc, Vietnam</td><td rowspan="1" colspan="1">/</td><td rowspan="1" colspan="1">
                  <ext-link xmlns:xlink="http://www.w3.org/1999/xlink" ext-link-type="gen" xlink:href="KX811784" xlink:type="simple">KX811784</ext-link>
                </td><td rowspan="1" colspan="1">
                  <ext-link xmlns:xlink="http://www.w3.org/1999/xlink" ext-link-type="gen" xlink:href="KX812081" xlink:type="simple">KX812081</ext-link>
                </td><td rowspan="1" colspan="1">
                  <ext-link xmlns:xlink="http://www.w3.org/1999/xlink" ext-link-type="gen" xlink:href="KX812196" xlink:type="simple">KX812196</ext-link>
                </td><td rowspan="1" colspan="1">/</td></tr><tr><td rowspan="1" colspan="1">27</td><td rowspan="1" colspan="1">
                  <italic><tp:taxon-name><tp:taxon-name-part taxon-name-part-type="genus" reg="Megophrys">M.</tp:taxon-name-part> <tp:taxon-name-part taxon-name-part-type="species" reg="periosa">periosa</tp:taxon-name-part></tp:taxon-name></italic>
                </td><td rowspan="1" colspan="1">BNHS 6055 [SDBDU 2009.793]</td><td rowspan="1" colspan="1">
                  <named-content xmlns:xlink="http://www.w3.org/1999/xlink" content-type="dwc:verbatimCoordinates" xlink:type="simple">
                    <named-content content-type="geo-json" specific-use="{&#34;type&#34;:&#34;Point&#34;,&#34;coordinates&#34;:[94.986117,28.209433]}" id="NCID0EJJAG" xlink:type="simple">28°12'33.96"N, 94°59'10.02"E</named-content>
                  </named-content>
                </td><td rowspan="1" colspan="1">
                  <ext-link xmlns:xlink="http://www.w3.org/1999/xlink" ext-link-type="gen" xlink:href="MH647522" xlink:type="simple">MH647522</ext-link>
                </td><td rowspan="1" colspan="1">
                  <ext-link xmlns:xlink="http://www.w3.org/1999/xlink" ext-link-type="gen" xlink:href="MH647522" xlink:type="simple">MH647522</ext-link>
                </td><td rowspan="1" colspan="1">
                  <ext-link xmlns:xlink="http://www.w3.org/1999/xlink" ext-link-type="gen" xlink:href="MH647529" xlink:type="simple">MH647529</ext-link>
                </td><td rowspan="1" colspan="1">
                  <ext-link xmlns:xlink="http://www.w3.org/1999/xlink" ext-link-type="gen" xlink:href="MH647553" xlink:type="simple">MH647553</ext-link>
                </td><td rowspan="1" colspan="1">
                  <ext-link xmlns:xlink="http://www.w3.org/1999/xlink" ext-link-type="gen" xlink:href="MH647537" xlink:type="simple">MH647537</ext-link>
                </td></tr><tr><td rowspan="1" colspan="1">28</td><td rowspan="1" colspan="1">
                  <italic><tp:taxon-name><tp:taxon-name-part taxon-name-part-type="genus" reg="Megophrys">M.</tp:taxon-name-part> <tp:taxon-name-part taxon-name-part-type="species" reg="himalayana">himalayana</tp:taxon-name-part></tp:taxon-name></italic>
                </td><td rowspan="1" colspan="1">BNHS 6050 [SDBDU 2009.1227]</td><td rowspan="1" colspan="1">
                  <named-content xmlns:xlink="http://www.w3.org/1999/xlink" content-type="dwc:verbatimCoordinates" xlink:type="simple">
                    <named-content content-type="geo-json" specific-use="{&#34;type&#34;:&#34;Point&#34;,&#34;coordinates&#34;:[92.580617,27.082367]}" id="NCID0EYLAG" xlink:type="simple">27°4'56.52"N, 92°34'50.22"E</named-content>
                  </named-content>
                </td><td rowspan="1" colspan="1">
                  <ext-link xmlns:xlink="http://www.w3.org/1999/xlink" ext-link-type="gen" xlink:href="MH647526" xlink:type="simple">MH647526</ext-link>
                </td><td rowspan="1" colspan="1">
                  <ext-link xmlns:xlink="http://www.w3.org/1999/xlink" ext-link-type="gen" xlink:href="MH647526" xlink:type="simple">MH647526</ext-link>
                </td><td rowspan="1" colspan="1">/</td><td rowspan="1" colspan="1">
                  <ext-link xmlns:xlink="http://www.w3.org/1999/xlink" ext-link-type="gen" xlink:href="MH647554" xlink:type="simple">MH647554</ext-link>
                </td><td rowspan="1" colspan="1">
                  <ext-link xmlns:xlink="http://www.w3.org/1999/xlink" ext-link-type="gen" xlink:href="MH647538" xlink:type="simple">MH647538</ext-link>
                </td></tr><tr><td rowspan="1" colspan="1">29</td><td rowspan="1" colspan="1">
                  <italic><tp:taxon-name><tp:taxon-name-part taxon-name-part-type="genus" reg="Megophrys">M.</tp:taxon-name-part> <tp:taxon-name-part taxon-name-part-type="species" reg="flavipunctata">flavipunctata</tp:taxon-name-part></tp:taxon-name></italic>
                </td><td rowspan="1" colspan="1">SDBDU 2009.297</td><td rowspan="1" colspan="1">East Khasi Hills dist, Meghalaya, India</td><td rowspan="1" colspan="1">
                  <ext-link xmlns:xlink="http://www.w3.org/1999/xlink" ext-link-type="gen" xlink:href="KY022307" xlink:type="simple">KY022307</ext-link>
                </td><td rowspan="1" colspan="1">
                  <ext-link xmlns:xlink="http://www.w3.org/1999/xlink" ext-link-type="gen" xlink:href="KY022307" xlink:type="simple">KY022307</ext-link>
                </td><td rowspan="1" colspan="1">
                  <ext-link xmlns:xlink="http://www.w3.org/1999/xlink" ext-link-type="gen" xlink:href="MH647536" xlink:type="simple">MH647536</ext-link>
                </td><td rowspan="1" colspan="1">
                  <ext-link xmlns:xlink="http://www.w3.org/1999/xlink" ext-link-type="gen" xlink:href="KY022352" xlink:type="simple">KY022352</ext-link>
                </td><td rowspan="1" colspan="1">
                  <ext-link xmlns:xlink="http://www.w3.org/1999/xlink" ext-link-type="gen" xlink:href="KY022330" xlink:type="simple">KY022330</ext-link>
                </td></tr><tr><td rowspan="1" colspan="1">30</td><td rowspan="1" colspan="1">
                  <italic><tp:taxon-name><tp:taxon-name-part taxon-name-part-type="genus" reg="Megophrys">M.</tp:taxon-name-part> <tp:taxon-name-part taxon-name-part-type="species" reg="robusta">robusta</tp:taxon-name-part></tp:taxon-name></italic>
                </td><td rowspan="1" colspan="1">SDBDU 2011.1057</td><td rowspan="1" colspan="1">Darjeeling, West Bengal, India</td><td rowspan="1" colspan="1">
                  <ext-link xmlns:xlink="http://www.w3.org/1999/xlink" ext-link-type="gen" xlink:href="KY022314" xlink:type="simple">KY022314</ext-link>
                </td><td rowspan="1" colspan="1">
                  <ext-link xmlns:xlink="http://www.w3.org/1999/xlink" ext-link-type="gen" xlink:href="KY022314" xlink:type="simple">KY022314</ext-link>
                </td><td rowspan="1" colspan="1">/</td><td rowspan="1" colspan="1">
                  <ext-link xmlns:xlink="http://www.w3.org/1999/xlink" ext-link-type="gen" xlink:href="KY022365" xlink:type="simple">KY022365</ext-link>
                </td><td rowspan="1" colspan="1">
                  <ext-link xmlns:xlink="http://www.w3.org/1999/xlink" ext-link-type="gen" xlink:href="KY022343" xlink:type="simple">KY022343</ext-link>
                </td></tr><tr><td rowspan="1" colspan="1">31</td><td rowspan="1" colspan="1">
                  <italic><tp:taxon-name><tp:taxon-name-part taxon-name-part-type="genus" reg="Megophrys">M.</tp:taxon-name-part> <tp:taxon-name-part taxon-name-part-type="species" reg="oreocrypta">oreocrypta</tp:taxon-name-part></tp:taxon-name></italic>
                </td><td rowspan="1" colspan="1">SDBDU 2009.1104</td><td rowspan="1" colspan="1">West Garo Hills dist, Meghalaya, India</td><td rowspan="1" colspan="1">
                  <ext-link xmlns:xlink="http://www.w3.org/1999/xlink" ext-link-type="gen" xlink:href="KY022306" xlink:type="simple">KY022306</ext-link>
                </td><td rowspan="1" colspan="1">
                  <ext-link xmlns:xlink="http://www.w3.org/1999/xlink" ext-link-type="gen" xlink:href="KY022306" xlink:type="simple">KY022306</ext-link>
                </td><td rowspan="1" colspan="1">/</td><td rowspan="1" colspan="1">
                  <ext-link xmlns:xlink="http://www.w3.org/1999/xlink" ext-link-type="gen" xlink:href="KY022351" xlink:type="simple">KY022351</ext-link>
                </td><td rowspan="1" colspan="1">
                  <ext-link xmlns:xlink="http://www.w3.org/1999/xlink" ext-link-type="gen" xlink:href="KY022329" xlink:type="simple">KY022329</ext-link>
                </td></tr><tr><td rowspan="1" colspan="1">32</td><td rowspan="1" colspan="1">
                  <italic><tp:taxon-name><tp:taxon-name-part taxon-name-part-type="genus" reg="Megophrys">M.</tp:taxon-name-part> <tp:taxon-name-part taxon-name-part-type="species" reg="major">major</tp:taxon-name-part></tp:taxon-name></italic>
                </td><td rowspan="1" colspan="1">SDBDU 2007.229</td><td rowspan="1" colspan="1">Kohima dist, Nagaland, India</td><td rowspan="1" colspan="1">
                  <ext-link xmlns:xlink="http://www.w3.org/1999/xlink" ext-link-type="gen" xlink:href="MH647514" xlink:type="simple">MH647514</ext-link>
                </td><td rowspan="1" colspan="1">
                  <ext-link xmlns:xlink="http://www.w3.org/1999/xlink" ext-link-type="gen" xlink:href="MH647514" xlink:type="simple">MH647514</ext-link>
                </td><td rowspan="1" colspan="1">/</td><td rowspan="1" colspan="1">
                  <ext-link xmlns:xlink="http://www.w3.org/1999/xlink" ext-link-type="gen" xlink:href="MH647550" xlink:type="simple">MH647550</ext-link>
                </td><td rowspan="1" colspan="1">
                  <ext-link xmlns:xlink="http://www.w3.org/1999/xlink" ext-link-type="gen" xlink:href="MH647540" xlink:type="simple">MH647540</ext-link>
                </td></tr><tr><td rowspan="1" colspan="1">33</td><td rowspan="1" colspan="1">
                  <italic><tp:taxon-name><tp:taxon-name-part taxon-name-part-type="genus" reg="Megophrys">M.</tp:taxon-name-part> <tp:taxon-name-part taxon-name-part-type="species" reg="zhangi">zhangi</tp:taxon-name-part></tp:taxon-name></italic>
                </td><td rowspan="1" colspan="1">KIZ014278</td><td rowspan="1" colspan="1">Zhangmu, Tibet, China</td><td rowspan="1" colspan="1">/</td><td rowspan="1" colspan="1">
                  <ext-link xmlns:xlink="http://www.w3.org/1999/xlink" ext-link-type="gen" xlink:href="KX811765" xlink:type="simple">KX811765</ext-link>
                </td><td rowspan="1" colspan="1">
                  <ext-link xmlns:xlink="http://www.w3.org/1999/xlink" ext-link-type="gen" xlink:href="KX812084" xlink:type="simple">KX812084</ext-link>
                </td><td rowspan="1" colspan="1">
                  <ext-link xmlns:xlink="http://www.w3.org/1999/xlink" ext-link-type="gen" xlink:href="KX812200" xlink:type="simple">KX812200</ext-link>
                </td><td rowspan="1" colspan="1">/</td></tr><tr><td rowspan="1" colspan="1">34</td><td rowspan="1" colspan="1"><italic><tp:taxon-name><tp:taxon-name-part taxon-name-part-type="genus" reg="Megophrys">M.</tp:taxon-name-part> <tp:taxon-name-part taxon-name-part-type="species" reg="monticola">monticola</tp:taxon-name-part></tp:taxon-name></italic> middle elevation</td><td rowspan="1" colspan="1">SDBDU 2011.420</td><td rowspan="1" colspan="1">Darjeeling dist, West Bengal, India</td><td rowspan="1" colspan="1">
                  <ext-link xmlns:xlink="http://www.w3.org/1999/xlink" ext-link-type="gen" xlink:href="MH647510" xlink:type="simple">MH647510</ext-link>
                </td><td rowspan="1" colspan="1">
                  <ext-link xmlns:xlink="http://www.w3.org/1999/xlink" ext-link-type="gen" xlink:href="MH647510" xlink:type="simple">MH647510</ext-link>
                </td><td rowspan="1" colspan="1">/</td><td rowspan="1" colspan="1">
                  <ext-link xmlns:xlink="http://www.w3.org/1999/xlink" ext-link-type="gen" xlink:href="KY022359" xlink:type="simple">KY022359</ext-link>
                </td><td rowspan="1" colspan="1">
                  <ext-link xmlns:xlink="http://www.w3.org/1999/xlink" ext-link-type="gen" xlink:href="KY022337" xlink:type="simple">KY022337</ext-link>
                </td></tr><tr><td rowspan="1" colspan="1">35</td><td rowspan="2" colspan="1"><italic><tp:taxon-name><tp:taxon-name-part taxon-name-part-type="genus" reg="Megophrys">M.</tp:taxon-name-part> <tp:taxon-name-part taxon-name-part-type="species" reg="monticola">monticola</tp:taxon-name-part></tp:taxon-name></italic> high elevation</td><td rowspan="1" colspan="1">SDBDU 2011.1047</td><td rowspan="1" colspan="1">Darjeeling dist, West Bengal, India</td><td rowspan="1" colspan="1">
                  <ext-link xmlns:xlink="http://www.w3.org/1999/xlink" ext-link-type="gen" xlink:href="KY022312" xlink:type="simple">KY022312</ext-link>
                </td><td rowspan="1" colspan="1">
                  <ext-link xmlns:xlink="http://www.w3.org/1999/xlink" ext-link-type="gen" xlink:href="KY022312" xlink:type="simple">KY022312</ext-link>
                </td><td rowspan="1" colspan="1">/</td><td rowspan="1" colspan="1">
                  <ext-link xmlns:xlink="http://www.w3.org/1999/xlink" ext-link-type="gen" xlink:href="KY022358" xlink:type="simple">KY022358</ext-link>
                </td><td rowspan="1" colspan="1">
                  <ext-link xmlns:xlink="http://www.w3.org/1999/xlink" ext-link-type="gen" xlink:href="KY022336" xlink:type="simple">KY022336</ext-link>
                </td></tr><tr><td rowspan="1" colspan="1">36</td><td rowspan="1" colspan="1">ZSI11401</td><td rowspan="1" colspan="1">Kabi, North district, Sikkim, India</td><td rowspan="1" colspan="1">/</td><td rowspan="1" colspan="1">
                  <ext-link xmlns:xlink="http://www.w3.org/1999/xlink" ext-link-type="gen" xlink:href="KX894667" xlink:type="simple">KX894667</ext-link>
                </td><td rowspan="1" colspan="1">/</td><td rowspan="1" colspan="1">/</td><td rowspan="1" colspan="1">/</td></tr><tr><td rowspan="1" colspan="1">37</td><td rowspan="1" colspan="1">
                  <italic><tp:taxon-name><tp:taxon-name-part taxon-name-part-type="genus" reg="Megophrys">M.</tp:taxon-name-part> <tp:taxon-name-part taxon-name-part-type="species" reg="lekaguli">lekaguli</tp:taxon-name-part></tp:taxon-name></italic>
                </td><td rowspan="1" colspan="1">FMNH 265955</td><td rowspan="1" colspan="1">Pang Si Da, Sa Kaeo, Thailand</td><td rowspan="1" colspan="1">
                  <ext-link xmlns:xlink="http://www.w3.org/1999/xlink" ext-link-type="gen" xlink:href="KY022214" xlink:type="simple">KY022214</ext-link>
                </td><td rowspan="1" colspan="1">
                  <ext-link xmlns:xlink="http://www.w3.org/1999/xlink" ext-link-type="gen" xlink:href="KY022214" xlink:type="simple">KY022214</ext-link>
                </td><td rowspan="1" colspan="1">/</td><td rowspan="1" colspan="1">
                  <ext-link xmlns:xlink="http://www.w3.org/1999/xlink" ext-link-type="gen" xlink:href="KY022241" xlink:type="simple">KY022241</ext-link>
                </td><td rowspan="1" colspan="1">
                  <ext-link xmlns:xlink="http://www.w3.org/1999/xlink" ext-link-type="gen" xlink:href="KY022177" xlink:type="simple">KY022177</ext-link>
                </td></tr><tr><td rowspan="1" colspan="1">38</td><td rowspan="1" colspan="1">
                  <italic><tp:taxon-name><tp:taxon-name-part taxon-name-part-type="genus" reg="Megophrys">M.</tp:taxon-name-part> <tp:taxon-name-part taxon-name-part-type="species" reg="auralensis">auralensis</tp:taxon-name-part></tp:taxon-name></italic>
                </td><td rowspan="1" colspan="1">NCSM 79599</td><td rowspan="1" colspan="1">Aural, Kampong Speu, Cambodia</td><td rowspan="1" colspan="1">/</td><td rowspan="1" colspan="1">
                  <ext-link xmlns:xlink="http://www.w3.org/1999/xlink" ext-link-type="gen" xlink:href="KX811807" xlink:type="simple">KX811807</ext-link>
                </td><td rowspan="1" colspan="1">/</td><td rowspan="1" colspan="1">/</td><td rowspan="1" colspan="1">/</td></tr><tr><td rowspan="1" colspan="1">39</td><td rowspan="1" colspan="1">
                  <italic><tp:taxon-name><tp:taxon-name-part taxon-name-part-type="genus" reg="Megophrys">M.</tp:taxon-name-part> <tp:taxon-name-part taxon-name-part-type="species" reg="takensis">takensis</tp:taxon-name-part></tp:taxon-name></italic>
                </td><td rowspan="1" colspan="1">FMNH 261711</td><td rowspan="1" colspan="1">Khlong Lan National Park, Kampaeng, Thailand</td><td rowspan="1" colspan="1">
                  <ext-link xmlns:xlink="http://www.w3.org/1999/xlink" ext-link-type="gen" xlink:href="KY022215" xlink:type="simple">KY022215</ext-link>
                </td><td rowspan="1" colspan="1">
                  <ext-link xmlns:xlink="http://www.w3.org/1999/xlink" ext-link-type="gen" xlink:href="KY022215" xlink:type="simple">KY022215</ext-link>
                </td><td rowspan="1" colspan="1">/</td><td rowspan="1" colspan="1">
                  <ext-link xmlns:xlink="http://www.w3.org/1999/xlink" ext-link-type="gen" xlink:href="KY022246" xlink:type="simple">KY022246</ext-link>
                </td><td rowspan="1" colspan="1">
                  <ext-link xmlns:xlink="http://www.w3.org/1999/xlink" ext-link-type="gen" xlink:href="KY022183" xlink:type="simple">KY022183</ext-link>
                </td></tr><tr><td rowspan="1" colspan="1">40</td><td rowspan="1" colspan="1">
                  <tp:taxon-name><tp:taxon-name-part taxon-name-part-type="genus" reg="Megophrys">M.</tp:taxon-name-part> <tp:taxon-name-part taxon-name-part-type="uncertainty-rank">cf.</tp:taxon-name-part> <tp:taxon-name-part taxon-name-part-type="species" reg="parva">parva</tp:taxon-name-part></tp:taxon-name>
                </td><td rowspan="1" colspan="1">KIZ048507</td><td rowspan="1" colspan="1">Tongbiguan Nature Reserve, Yunnan, China</td><td rowspan="1" colspan="1">/</td><td rowspan="1" colspan="1">
                  <ext-link xmlns:xlink="http://www.w3.org/1999/xlink" ext-link-type="gen" xlink:href="KX811796" xlink:type="simple">KX811796</ext-link>
                </td><td rowspan="1" colspan="1">
                  <ext-link xmlns:xlink="http://www.w3.org/1999/xlink" ext-link-type="gen" xlink:href="KX812071" xlink:type="simple">KX812071</ext-link>
                </td><td rowspan="1" colspan="1">
                  <ext-link xmlns:xlink="http://www.w3.org/1999/xlink" ext-link-type="gen" xlink:href="KX812180" xlink:type="simple">KX812180</ext-link>
                </td><td rowspan="1" colspan="1">/</td></tr><tr><td rowspan="1" colspan="1">41</td><td rowspan="1" colspan="1">
                  <italic><tp:taxon-name><tp:taxon-name-part taxon-name-part-type="genus" reg="Megophrys">M.</tp:taxon-name-part> <tp:taxon-name-part taxon-name-part-type="species" reg="zunhebotoensis">zunhebotoensis</tp:taxon-name-part></tp:taxon-name></italic>
                </td><td rowspan="1" colspan="1">RGK 0041</td><td rowspan="1" colspan="1">Nagaland, India</td><td rowspan="1" colspan="1">
                  <ext-link xmlns:xlink="http://www.w3.org/1999/xlink" ext-link-type="gen" xlink:href="KY022322" xlink:type="simple">KY022322</ext-link>
                </td><td rowspan="1" colspan="1">
                  <ext-link xmlns:xlink="http://www.w3.org/1999/xlink" ext-link-type="gen" xlink:href="KY022322" xlink:type="simple">KY022322</ext-link>
                </td><td rowspan="1" colspan="1">/</td><td rowspan="1" colspan="1">
                  <ext-link xmlns:xlink="http://www.w3.org/1999/xlink" ext-link-type="gen" xlink:href="KY022367" xlink:type="simple">KY022367</ext-link>
                </td><td rowspan="1" colspan="1">
                  <ext-link xmlns:xlink="http://www.w3.org/1999/xlink" ext-link-type="gen" xlink:href="KY022345" xlink:type="simple">KY022345</ext-link>
                </td></tr><tr><td rowspan="1" colspan="1">42</td><td rowspan="1" colspan="1">
                  <italic><tp:taxon-name><tp:taxon-name-part taxon-name-part-type="genus" reg="Megophrys">M.</tp:taxon-name-part> <tp:taxon-name-part taxon-name-part-type="species" reg="serchhipii">serchhipii</tp:taxon-name-part></tp:taxon-name></italic>
                </td><td rowspan="1" colspan="1">SDBDU 2009.612</td><td rowspan="1" colspan="1">Tripura, India</td><td rowspan="1" colspan="1">
                  <ext-link xmlns:xlink="http://www.w3.org/1999/xlink" ext-link-type="gen" xlink:href="KY022323" xlink:type="simple">KY022323</ext-link>
                </td><td rowspan="1" colspan="1">
                  <ext-link xmlns:xlink="http://www.w3.org/1999/xlink" ext-link-type="gen" xlink:href="KY022323" xlink:type="simple">KY022323</ext-link>
                </td><td rowspan="1" colspan="1">/</td><td rowspan="1" colspan="1">
                  <ext-link xmlns:xlink="http://www.w3.org/1999/xlink" ext-link-type="gen" xlink:href="KY022366" xlink:type="simple">KY022366</ext-link>
                </td><td rowspan="1" colspan="1">
                  <ext-link xmlns:xlink="http://www.w3.org/1999/xlink" ext-link-type="gen" xlink:href="KY022344" xlink:type="simple">KY022344</ext-link>
                </td></tr><tr><td rowspan="1" colspan="1">43</td><td rowspan="1" colspan="1">
                  <italic><tp:taxon-name><tp:taxon-name-part taxon-name-part-type="genus" reg="Megophrys">M.</tp:taxon-name-part> <tp:taxon-name-part taxon-name-part-type="species" reg="ancrae">ancrae</tp:taxon-name-part></tp:taxon-name></italic>
                </td><td rowspan="1" colspan="1">SDBDU 2009.727</td><td rowspan="1" colspan="1">
                  <named-content xmlns:xlink="http://www.w3.org/1999/xlink" content-type="dwc:verbatimCoordinates" xlink:type="simple">
                    <named-content content-type="geo-json" specific-use="{&#34;type&#34;:&#34;Point&#34;,&#34;coordinates&#34;:[96.391117,27.497217]}" id="NCID0EJIBG" xlink:type="simple">27°29.833'N 96°23.467'E</named-content>
                  </named-content>
                </td><td rowspan="1" colspan="1">
                  <ext-link xmlns:xlink="http://www.w3.org/1999/xlink" ext-link-type="gen" xlink:href="KY022318" xlink:type="simple">KY022318</ext-link>
                </td><td rowspan="1" colspan="1">
                  <ext-link xmlns:xlink="http://www.w3.org/1999/xlink" ext-link-type="gen" xlink:href="KY022318" xlink:type="simple">KY022318</ext-link>
                </td><td rowspan="1" colspan="1">/</td><td rowspan="1" colspan="1">
                  <ext-link xmlns:xlink="http://www.w3.org/1999/xlink" ext-link-type="gen" xlink:href="KY022350" xlink:type="simple">KY022350</ext-link>
                </td><td rowspan="1" colspan="1">
                  <ext-link xmlns:xlink="http://www.w3.org/1999/xlink" ext-link-type="gen" xlink:href="KY022328" xlink:type="simple">KY022328</ext-link>
                </td></tr><tr><td rowspan="1" colspan="1">44</td><td rowspan="1" colspan="1">
                  <italic><tp:taxon-name><tp:taxon-name-part taxon-name-part-type="genus" reg="Megophrys">M.</tp:taxon-name-part> <tp:taxon-name-part taxon-name-part-type="species" reg="oropedion">oropedion</tp:taxon-name-part></tp:taxon-name></italic>
                </td><td rowspan="1" colspan="1">SDBDU 2009.299</td><td rowspan="1" colspan="1">Mawphlang, Mawphlang Sacred Forest, East Khasi Hills, Meghalaya, India</td><td rowspan="1" colspan="1">
                  <ext-link xmlns:xlink="http://www.w3.org/1999/xlink" ext-link-type="gen" xlink:href="KY022317" xlink:type="simple">KY022317</ext-link>
                </td><td rowspan="1" colspan="1">
                  <ext-link xmlns:xlink="http://www.w3.org/1999/xlink" ext-link-type="gen" xlink:href="KY022317" xlink:type="simple">KY022317</ext-link>
                </td><td rowspan="1" colspan="1">/</td><td rowspan="1" colspan="1">
                  <ext-link xmlns:xlink="http://www.w3.org/1999/xlink" ext-link-type="gen" xlink:href="KY022360" xlink:type="simple">KY022360</ext-link>
                </td><td rowspan="1" colspan="1">
                  <ext-link xmlns:xlink="http://www.w3.org/1999/xlink" ext-link-type="gen" xlink:href="KY022338" xlink:type="simple">KY022338</ext-link>
                </td></tr><tr><td rowspan="1" colspan="1">45</td><td rowspan="1" colspan="1">
                  <italic><tp:taxon-name><tp:taxon-name-part taxon-name-part-type="genus" reg="Megophrys">M.</tp:taxon-name-part> <tp:taxon-name-part taxon-name-part-type="species" reg="megacephala">megacephala</tp:taxon-name-part></tp:taxon-name></italic>
                </td><td rowspan="1" colspan="1">ZSI A 11213</td><td rowspan="1" colspan="1">East Khasi Hills, northern Meghalaya, India</td><td rowspan="1" colspan="1">
                  <ext-link xmlns:xlink="http://www.w3.org/1999/xlink" ext-link-type="gen" xlink:href="KY022315" xlink:type="simple">KY022315</ext-link>
                </td><td rowspan="1" colspan="1">
                  <ext-link xmlns:xlink="http://www.w3.org/1999/xlink" ext-link-type="gen" xlink:href="KY022315" xlink:type="simple">KY022315</ext-link>
                </td><td rowspan="1" colspan="1">/</td><td rowspan="1" colspan="1">
                  <ext-link xmlns:xlink="http://www.w3.org/1999/xlink" ext-link-type="gen" xlink:href="KY022357" xlink:type="simple">KY022357</ext-link>
                </td><td rowspan="1" colspan="1">
                  <ext-link xmlns:xlink="http://www.w3.org/1999/xlink" ext-link-type="gen" xlink:href="KY022335" xlink:type="simple">KY022335</ext-link>
                </td></tr><tr><td rowspan="1" colspan="1">46</td><td rowspan="1" colspan="1">
                  <italic><tp:taxon-name><tp:taxon-name-part taxon-name-part-type="genus" reg="Megophrys">M.</tp:taxon-name-part> <tp:taxon-name-part taxon-name-part-type="species" reg="aceras">aceras</tp:taxon-name-part></tp:taxon-name></italic>
                </td><td rowspan="1" colspan="1">LSUHC 7038</td><td rowspan="1" colspan="1">Tremengor Forest, Perak, Peninsular Malaysia, Malaysia</td><td rowspan="1" colspan="1">/</td><td rowspan="1" colspan="1">
                  <ext-link xmlns:xlink="http://www.w3.org/1999/xlink" ext-link-type="gen" xlink:href="GQ995534" xlink:type="simple">GQ995534</ext-link>
                </td><td rowspan="1" colspan="1">/</td><td rowspan="1" colspan="1">/</td><td rowspan="1" colspan="1">/</td></tr><tr><td rowspan="1" colspan="1">47</td><td rowspan="1" colspan="1">
                  <italic><tp:taxon-name><tp:taxon-name-part taxon-name-part-type="genus" reg="Megophrys">M.</tp:taxon-name-part> <tp:taxon-name-part taxon-name-part-type="species" reg="longipes">longipes</tp:taxon-name-part></tp:taxon-name></italic>
                </td><td rowspan="1" colspan="1">IABHU 21101</td><td rowspan="1" colspan="1">Genting highland, Malaysia</td><td rowspan="1" colspan="1">/</td><td rowspan="1" colspan="1">
                  <ext-link xmlns:xlink="http://www.w3.org/1999/xlink" ext-link-type="gen" xlink:href="AB530656" xlink:type="simple">AB530656</ext-link>
                </td><td rowspan="1" colspan="1">/</td><td rowspan="1" colspan="1">/</td><td rowspan="1" colspan="1">/</td></tr><tr><td rowspan="1" colspan="1">48</td><td rowspan="16" colspan="1"><italic><tp:taxon-name><tp:taxon-name-part taxon-name-part-type="genus" reg="Megophrys">Megophrys</tp:taxon-name-part> <tp:taxon-name-part taxon-name-part-type="species" reg="yeae">yeae</tp:taxon-name-part></tp:taxon-name></italic> sp. nov.</td><td rowspan="1" colspan="1">CIB201706MT01</td><td rowspan="1" colspan="1">Didong, Medog, Tibet, China</td><td rowspan="1" colspan="1">
                  <ext-link xmlns:xlink="http://www.w3.org/1999/xlink" ext-link-type="gen" xlink:href="MN963172" xlink:type="simple">MN963172</ext-link>
                </td><td rowspan="1" colspan="1">
                  <ext-link xmlns:xlink="http://www.w3.org/1999/xlink" ext-link-type="gen" xlink:href="MN963217" xlink:type="simple">MN963217</ext-link>
                </td><td rowspan="1" colspan="1">
                  <ext-link xmlns:xlink="http://www.w3.org/1999/xlink" ext-link-type="gen" xlink:href="MN964312" xlink:type="simple">MN964312</ext-link>
                </td><td rowspan="1" colspan="1">
                  <ext-link xmlns:xlink="http://www.w3.org/1999/xlink" ext-link-type="gen" xlink:href="MN984380" xlink:type="simple">MN984380</ext-link>
                </td><td rowspan="1" colspan="1">/</td></tr><tr><td rowspan="1" colspan="1">49</td><td rowspan="1" colspan="1">CIB201706MT02</td><td rowspan="1" colspan="1">Beibeng, Medog, Tibet, China</td><td rowspan="1" colspan="1">
                  <ext-link xmlns:xlink="http://www.w3.org/1999/xlink" ext-link-type="gen" xlink:href="MN963173" xlink:type="simple">MN963173</ext-link>
                </td><td rowspan="1" colspan="1">
                  <ext-link xmlns:xlink="http://www.w3.org/1999/xlink" ext-link-type="gen" xlink:href="MN963216" xlink:type="simple">MN963216</ext-link>
                </td><td rowspan="1" colspan="1">
                  <ext-link xmlns:xlink="http://www.w3.org/1999/xlink" ext-link-type="gen" xlink:href="MN964313" xlink:type="simple">MN964313</ext-link>
                </td><td rowspan="1" colspan="1">
                  <ext-link xmlns:xlink="http://www.w3.org/1999/xlink" ext-link-type="gen" xlink:href="MN984381" xlink:type="simple">MN984381</ext-link>
                </td><td rowspan="1" colspan="1">/</td></tr><tr><td rowspan="1" colspan="1">50</td><td rowspan="1" colspan="1">CIB201706MT03</td><td rowspan="1" colspan="1">Suburb of Medog, Tibet, China</td><td rowspan="1" colspan="1">
                  <ext-link xmlns:xlink="http://www.w3.org/1999/xlink" ext-link-type="gen" xlink:href="MN963174" xlink:type="simple">MN963174</ext-link>
                </td><td rowspan="1" colspan="1">
                  <ext-link xmlns:xlink="http://www.w3.org/1999/xlink" ext-link-type="gen" xlink:href="MN963215" xlink:type="simple">MN963215</ext-link>
                </td><td rowspan="1" colspan="1">
                  <ext-link xmlns:xlink="http://www.w3.org/1999/xlink" ext-link-type="gen" xlink:href="MN964314" xlink:type="simple">MN964314</ext-link>
                </td><td rowspan="1" colspan="1">
                  <ext-link xmlns:xlink="http://www.w3.org/1999/xlink" ext-link-type="gen" xlink:href="MN984382" xlink:type="simple">MN984382</ext-link>
                </td><td rowspan="1" colspan="1">/</td></tr><tr><td rowspan="1" colspan="1">51</td><td rowspan="1" colspan="1">CIB022017061102</td><td rowspan="1" colspan="1">Didong, Medog, Tibet, China</td><td rowspan="1" colspan="1">
                  <ext-link xmlns:xlink="http://www.w3.org/1999/xlink" ext-link-type="gen" xlink:href="MN963162" xlink:type="simple">MN963162</ext-link>
                </td><td rowspan="1" colspan="1">
                  <ext-link xmlns:xlink="http://www.w3.org/1999/xlink" ext-link-type="gen" xlink:href="MN963243" xlink:type="simple">MN963243</ext-link>
                </td><td rowspan="1" colspan="1">
                  <ext-link xmlns:xlink="http://www.w3.org/1999/xlink" ext-link-type="gen" xlink:href="MN964289" xlink:type="simple">MN964289</ext-link>
                </td><td rowspan="1" colspan="1">
                  <ext-link xmlns:xlink="http://www.w3.org/1999/xlink" ext-link-type="gen" xlink:href="MN984358" xlink:type="simple">MN984358</ext-link>
                </td><td rowspan="1" colspan="1">/</td></tr><tr><td rowspan="1" colspan="1">52</td><td rowspan="1" colspan="1">CIB022017061407b</td><td rowspan="1" colspan="1">Beibeng, Medog, Tibet, China</td><td rowspan="1" colspan="1">
                  <ext-link xmlns:xlink="http://www.w3.org/1999/xlink" ext-link-type="gen" xlink:href="MN963165" xlink:type="simple">MN963165</ext-link>
                </td><td rowspan="1" colspan="1">
                  <ext-link xmlns:xlink="http://www.w3.org/1999/xlink" ext-link-type="gen" xlink:href="MN963238" xlink:type="simple">MN963238</ext-link>
                </td><td rowspan="1" colspan="1">
                  <ext-link xmlns:xlink="http://www.w3.org/1999/xlink" ext-link-type="gen" xlink:href="MN964294" xlink:type="simple">MN964294</ext-link>
                </td><td rowspan="1" colspan="1">
                  <ext-link xmlns:xlink="http://www.w3.org/1999/xlink" ext-link-type="gen" xlink:href="MN984363" xlink:type="simple">MN984363</ext-link>
                </td><td rowspan="1" colspan="1">
                  <ext-link xmlns:xlink="http://www.w3.org/1999/xlink" ext-link-type="gen" xlink:href="MN984402" xlink:type="simple">MN984402</ext-link>
                </td></tr><tr><td rowspan="1" colspan="1">53</td><td rowspan="1" colspan="1">CIB022017061804</td><td rowspan="1" colspan="1">Bari, Medog, Tibet, China</td><td rowspan="1" colspan="1">
                  <ext-link xmlns:xlink="http://www.w3.org/1999/xlink" ext-link-type="gen" xlink:href="MN963167" xlink:type="simple">MN963167</ext-link>
                </td><td rowspan="1" colspan="1">
                  <ext-link xmlns:xlink="http://www.w3.org/1999/xlink" ext-link-type="gen" xlink:href="MN963229" xlink:type="simple">MN963229</ext-link>
                </td><td rowspan="1" colspan="1">
                  <ext-link xmlns:xlink="http://www.w3.org/1999/xlink" ext-link-type="gen" xlink:href="MN964302" xlink:type="simple">MN964302</ext-link>
                </td><td rowspan="1" colspan="1">
                  <ext-link xmlns:xlink="http://www.w3.org/1999/xlink" ext-link-type="gen" xlink:href="MN984372" xlink:type="simple">MN984372</ext-link>
                </td><td rowspan="1" colspan="1">
                  <ext-link xmlns:xlink="http://www.w3.org/1999/xlink" ext-link-type="gen" xlink:href="MN984403" xlink:type="simple">MN984403</ext-link>
                </td></tr><tr><td rowspan="1" colspan="1">54</td><td rowspan="1" colspan="1">CIB022017061809</td><td rowspan="1" colspan="1">Bari, Medog, Tibet, China</td><td rowspan="1" colspan="1">
                  <ext-link xmlns:xlink="http://www.w3.org/1999/xlink" ext-link-type="gen" xlink:href="MN963171" xlink:type="simple">MN963171</ext-link>
                </td><td rowspan="1" colspan="1">
                  <ext-link xmlns:xlink="http://www.w3.org/1999/xlink" ext-link-type="gen" xlink:href="MN963224" xlink:type="simple">MN963224</ext-link>
                </td><td rowspan="1" colspan="1">
                  <ext-link xmlns:xlink="http://www.w3.org/1999/xlink" ext-link-type="gen" xlink:href="MN964307" xlink:type="simple">MN964307</ext-link>
                </td><td rowspan="1" colspan="1">
                  <ext-link xmlns:xlink="http://www.w3.org/1999/xlink" ext-link-type="gen" xlink:href="MN984377" xlink:type="simple">MN984377</ext-link>
                </td><td rowspan="1" colspan="1">/</td></tr><tr><td rowspan="1" colspan="1">55</td><td rowspan="1" colspan="1">CIB022017061811</td><td rowspan="1" colspan="1">Bari, Medog, Tibet, China</td><td rowspan="1" colspan="1">/</td><td rowspan="1" colspan="1">
                  <ext-link xmlns:xlink="http://www.w3.org/1999/xlink" ext-link-type="gen" xlink:href="MN963222" xlink:type="simple">MN963222</ext-link>
                </td><td rowspan="1" colspan="1">
                  <ext-link xmlns:xlink="http://www.w3.org/1999/xlink" ext-link-type="gen" xlink:href="MN964309" xlink:type="simple">MN964309</ext-link>
                </td><td rowspan="1" colspan="1">
                  <ext-link xmlns:xlink="http://www.w3.org/1999/xlink" ext-link-type="gen" xlink:href="MN984379" xlink:type="simple">MN984379</ext-link>
                </td><td rowspan="1" colspan="1">/</td></tr><tr><td rowspan="1" colspan="1">56</td><td rowspan="1" colspan="1">CIB022017061103</td><td rowspan="1" colspan="1">Didong, Medog, Tibet, China</td><td rowspan="1" colspan="1">
                  <ext-link xmlns:xlink="http://www.w3.org/1999/xlink" ext-link-type="gen" xlink:href="MN963163" xlink:type="simple">MN963163</ext-link>
                </td><td rowspan="1" colspan="1">
                  <ext-link xmlns:xlink="http://www.w3.org/1999/xlink" ext-link-type="gen" xlink:href="MN963242" xlink:type="simple">MN963242</ext-link>
                </td><td rowspan="1" colspan="1">
                  <ext-link xmlns:xlink="http://www.w3.org/1999/xlink" ext-link-type="gen" xlink:href="MN964290" xlink:type="simple">MN964290</ext-link>
                </td><td rowspan="1" colspan="1">
                  <ext-link xmlns:xlink="http://www.w3.org/1999/xlink" ext-link-type="gen" xlink:href="MN984359" xlink:type="simple">MN984359</ext-link>
                </td><td rowspan="1" colspan="1">/</td></tr><tr><td rowspan="1" colspan="1">57</td><td rowspan="1" colspan="1">CIB022017061104</td><td rowspan="1" colspan="1">Didong, Medog, Tibet, China</td><td rowspan="1" colspan="1">
                  <ext-link xmlns:xlink="http://www.w3.org/1999/xlink" ext-link-type="gen" xlink:href="MN963164" xlink:type="simple">MN963164</ext-link>
                </td><td rowspan="1" colspan="1">
                  <ext-link xmlns:xlink="http://www.w3.org/1999/xlink" ext-link-type="gen" xlink:href="MN963241" xlink:type="simple">MN963241</ext-link>
                </td><td rowspan="1" colspan="1">
                  <ext-link xmlns:xlink="http://www.w3.org/1999/xlink" ext-link-type="gen" xlink:href="MN964291" xlink:type="simple">MN964291</ext-link>
                </td><td rowspan="1" colspan="1">
                  <ext-link xmlns:xlink="http://www.w3.org/1999/xlink" ext-link-type="gen" xlink:href="MN984360" xlink:type="simple">MN984360</ext-link>
                </td><td rowspan="1" colspan="1">/</td></tr><tr><td rowspan="1" colspan="1">58</td><td rowspan="1" colspan="1">CIB022017061606</td><td rowspan="1" colspan="1">Beibeng, Medog, Tibet, China</td><td rowspan="1" colspan="1">
                  <ext-link xmlns:xlink="http://www.w3.org/1999/xlink" ext-link-type="gen" xlink:href="MN963166" xlink:type="simple">MN963166</ext-link>
                </td><td rowspan="1" colspan="1">
                  <ext-link xmlns:xlink="http://www.w3.org/1999/xlink" ext-link-type="gen" xlink:href="MN963231" xlink:type="simple">MN963231</ext-link>
                </td><td rowspan="1" colspan="1">
                  <ext-link xmlns:xlink="http://www.w3.org/1999/xlink" ext-link-type="gen" xlink:href="MN964300" xlink:type="simple">MN964300</ext-link>
                </td><td rowspan="1" colspan="1">
                  <ext-link xmlns:xlink="http://www.w3.org/1999/xlink" ext-link-type="gen" xlink:href="MN984370" xlink:type="simple">MN984370</ext-link>
                </td><td rowspan="1" colspan="1">/</td></tr><tr><td rowspan="1" colspan="1">59</td><td rowspan="1" colspan="1">CIBMT171064</td><td rowspan="1" colspan="1">Yadong, vicinity of suburb Medog, Tibet, China</td><td rowspan="1" colspan="1">
                  <ext-link xmlns:xlink="http://www.w3.org/1999/xlink" ext-link-type="gen" xlink:href="MN963187" xlink:type="simple">MN963187</ext-link>
                </td><td rowspan="1" colspan="1">
                  <ext-link xmlns:xlink="http://www.w3.org/1999/xlink" ext-link-type="gen" xlink:href="MN963198" xlink:type="simple">MN963198</ext-link>
                </td><td rowspan="1" colspan="1">/</td><td rowspan="1" colspan="1">
                  <ext-link xmlns:xlink="http://www.w3.org/1999/xlink" ext-link-type="gen" xlink:href="MN984399" xlink:type="simple">MN984399</ext-link>
                </td><td rowspan="1" colspan="1">/</td></tr><tr><td rowspan="1" colspan="1">60</td><td rowspan="1" colspan="1">CIBMT171065</td><td rowspan="1" colspan="1">Yarang, Medog, Tibet, China</td><td rowspan="1" colspan="1">
                  <ext-link xmlns:xlink="http://www.w3.org/1999/xlink" ext-link-type="gen" xlink:href="MN963188" xlink:type="simple">MN963188</ext-link>
                </td><td rowspan="1" colspan="1">
                  <ext-link xmlns:xlink="http://www.w3.org/1999/xlink" ext-link-type="gen" xlink:href="MN963197" xlink:type="simple">MN963197</ext-link>
                </td><td rowspan="1" colspan="1">/</td><td rowspan="1" colspan="1">
                  <ext-link xmlns:xlink="http://www.w3.org/1999/xlink" ext-link-type="gen" xlink:href="MN984400" xlink:type="simple">MN984400</ext-link>
                </td><td rowspan="1" colspan="1">/</td></tr><tr><td rowspan="1" colspan="1">61</td><td rowspan="1" colspan="1">CIBMT171066</td><td rowspan="1" colspan="1">Yarang, Medog, Tibet, China</td><td rowspan="1" colspan="1">
                  <ext-link xmlns:xlink="http://www.w3.org/1999/xlink" ext-link-type="gen" xlink:href="MN963189" xlink:type="simple">MN963189</ext-link>
                </td><td rowspan="1" colspan="1">
                  <ext-link xmlns:xlink="http://www.w3.org/1999/xlink" ext-link-type="gen" xlink:href="MN963196" xlink:type="simple">MN963196</ext-link>
                </td><td rowspan="1" colspan="1">/</td><td rowspan="1" colspan="1">
                  <ext-link xmlns:xlink="http://www.w3.org/1999/xlink" ext-link-type="gen" xlink:href="MN984401" xlink:type="simple">MN984401</ext-link>
                </td><td rowspan="1" colspan="1">/</td></tr><tr><td rowspan="1" colspan="1">62</td><td rowspan="1" colspan="1">KIZ010978</td><td rowspan="1" colspan="1">Beibeng, Tibet, China</td><td rowspan="1" colspan="1">/</td><td rowspan="1" colspan="1">
                  <ext-link xmlns:xlink="http://www.w3.org/1999/xlink" ext-link-type="gen" xlink:href="KX811908" xlink:type="simple">KX811908</ext-link>
                </td><td rowspan="1" colspan="1">
                  <ext-link xmlns:xlink="http://www.w3.org/1999/xlink" ext-link-type="gen" xlink:href="KX812153" xlink:type="simple">KX812153</ext-link>
                </td><td rowspan="1" colspan="1">
                  <ext-link xmlns:xlink="http://www.w3.org/1999/xlink" ext-link-type="gen" xlink:href="KX812265" xlink:type="simple">KX812265</ext-link>
                </td><td rowspan="1" colspan="1">/</td></tr><tr><td rowspan="1" colspan="1">63</td><td rowspan="1" colspan="1">KIZ011175</td><td rowspan="1" colspan="1">Beibeng, Tibet, China</td><td rowspan="1" colspan="1">/</td><td rowspan="1" colspan="1">
                  <ext-link xmlns:xlink="http://www.w3.org/1999/xlink" ext-link-type="gen" xlink:href="KX811909" xlink:type="simple">KX811909</ext-link>
                </td><td rowspan="1" colspan="1">
                  <ext-link xmlns:xlink="http://www.w3.org/1999/xlink" ext-link-type="gen" xlink:href="KX812154" xlink:type="simple">KX812154</ext-link>
                </td><td rowspan="1" colspan="1">
                  <ext-link xmlns:xlink="http://www.w3.org/1999/xlink" ext-link-type="gen" xlink:href="KX812266" xlink:type="simple">KX812266</ext-link>
                </td><td rowspan="1" colspan="1">/</td></tr><tr><td rowspan="1" colspan="1">64</td><td rowspan="1" colspan="1">
                  <italic><tp:taxon-name><tp:taxon-name-part taxon-name-part-type="genus" reg="Megophrys">M.</tp:taxon-name-part> <tp:taxon-name-part taxon-name-part-type="species" reg="vegrandis">vegrandis</tp:taxon-name-part></tp:taxon-name></italic>
                </td><td rowspan="1" colspan="1">SDBDU 2009.1272 /ZSI A 11605</td><td rowspan="1" colspan="1">
                  <named-content xmlns:xlink="http://www.w3.org/1999/xlink" content-type="dwc:verbatimCoordinates" xlink:type="simple">
                    <named-content content-type="geo-json" specific-use="{&#34;type&#34;:&#34;Point&#34;,&#34;coordinates&#34;:[92.527367,27.101117]}" id="NCID0EWJAI" xlink:type="simple">27°06.067'N 92°31.642'E</named-content>
                  </named-content>
                </td><td rowspan="1" colspan="1">
                  <ext-link xmlns:xlink="http://www.w3.org/1999/xlink" ext-link-type="gen" xlink:href="KY022305" xlink:type="simple">KY022305</ext-link>
                </td><td rowspan="1" colspan="1">
                  <ext-link xmlns:xlink="http://www.w3.org/1999/xlink" ext-link-type="gen" xlink:href="KY022305" xlink:type="simple">KY022305</ext-link>
                </td><td rowspan="1" colspan="1">/</td><td rowspan="1" colspan="1">
                  <ext-link xmlns:xlink="http://www.w3.org/1999/xlink" ext-link-type="gen" xlink:href="KY022349" xlink:type="simple">KY022349</ext-link>
                </td><td rowspan="1" colspan="1">
                  <ext-link xmlns:xlink="http://www.w3.org/1999/xlink" ext-link-type="gen" xlink:href="KY022327" xlink:type="simple">KY022327</ext-link>
                </td></tr><tr><td rowspan="1" colspan="1">65</td><td rowspan="11" colspan="1">
                  <tp:taxon-name><tp:taxon-name-part taxon-name-part-type="genus" reg="Megophrys">Megophrys</tp:taxon-name-part> <tp:taxon-name-part taxon-name-part-type="uncertainty-rank">cf.</tp:taxon-name-part> <tp:taxon-name-part taxon-name-part-type="species" reg="pachyproctus">pachyproctus</tp:taxon-name-part></tp:taxon-name>
                </td><td rowspan="1" colspan="1">CIBMT171053</td><td rowspan="1" colspan="1">Renqinbeng, Medog, Tibet, China</td><td rowspan="1" colspan="1">
                  <ext-link xmlns:xlink="http://www.w3.org/1999/xlink" ext-link-type="gen" xlink:href="MN963178" xlink:type="simple">MN963178</ext-link>
                </td><td rowspan="1" colspan="1">
                  <ext-link xmlns:xlink="http://www.w3.org/1999/xlink" ext-link-type="gen" xlink:href="MN963207" xlink:type="simple">MN963207</ext-link>
                </td><td rowspan="1" colspan="1">
                  <ext-link xmlns:xlink="http://www.w3.org/1999/xlink" ext-link-type="gen" xlink:href="MN964322" xlink:type="simple">MN964322</ext-link>
                </td><td rowspan="1" colspan="1">
                  <ext-link xmlns:xlink="http://www.w3.org/1999/xlink" ext-link-type="gen" xlink:href="MN984390" xlink:type="simple">MN984390</ext-link>
                </td><td rowspan="1" colspan="1">/</td></tr><tr><td rowspan="1" colspan="1">66</td><td rowspan="1" colspan="1">CIBMT171060</td><td rowspan="1" colspan="1">Renqinbeng, Medog, Tibet, China</td><td rowspan="1" colspan="1">
                  <ext-link xmlns:xlink="http://www.w3.org/1999/xlink" ext-link-type="gen" xlink:href="MN963185" xlink:type="simple">MN963185</ext-link>
                </td><td rowspan="1" colspan="1">
                  <ext-link xmlns:xlink="http://www.w3.org/1999/xlink" ext-link-type="gen" xlink:href="MN963200" xlink:type="simple">MN963200</ext-link>
                </td><td rowspan="1" colspan="1">
                  <ext-link xmlns:xlink="http://www.w3.org/1999/xlink" ext-link-type="gen" xlink:href="MN964329" xlink:type="simple">MN964329</ext-link>
                </td><td rowspan="1" colspan="1">
                  <ext-link xmlns:xlink="http://www.w3.org/1999/xlink" ext-link-type="gen" xlink:href="MN984397" xlink:type="simple">MN984397</ext-link>
                </td><td rowspan="1" colspan="1">/</td></tr><tr><td rowspan="1" colspan="1">67</td><td rowspan="1" colspan="1">CIBMT171062</td><td rowspan="1" colspan="1">Renqinbeng, Medog, Tibet, China</td><td rowspan="1" colspan="1">
                  <ext-link xmlns:xlink="http://www.w3.org/1999/xlink" ext-link-type="gen" xlink:href="MN963186" xlink:type="simple">MN963186</ext-link>
                </td><td rowspan="1" colspan="1">
                  <ext-link xmlns:xlink="http://www.w3.org/1999/xlink" ext-link-type="gen" xlink:href="MN963199" xlink:type="simple">MN963199</ext-link>
                </td><td rowspan="1" colspan="1">
                  <ext-link xmlns:xlink="http://www.w3.org/1999/xlink" ext-link-type="gen" xlink:href="MN964330" xlink:type="simple">MN964330</ext-link>
                </td><td rowspan="1" colspan="1">
                  <ext-link xmlns:xlink="http://www.w3.org/1999/xlink" ext-link-type="gen" xlink:href="MN984398" xlink:type="simple">MN984398</ext-link>
                </td><td rowspan="1" colspan="1">/</td></tr><tr><td rowspan="1" colspan="1">68</td><td rowspan="1" colspan="1">CIB022017061813</td><td rowspan="1" colspan="1">Bari, Medog, Tibet, China</td><td rowspan="1" colspan="1">/</td><td rowspan="1" colspan="1">
                  <ext-link xmlns:xlink="http://www.w3.org/1999/xlink" ext-link-type="gen" xlink:href="MN963220" xlink:type="simple">MN963220</ext-link>
                </td><td rowspan="1" colspan="1">/</td><td rowspan="1" colspan="1">/</td><td rowspan="1" colspan="1">/</td></tr><tr><td rowspan="1" colspan="1">69</td><td rowspan="1" colspan="1">CIBMT171054</td><td rowspan="1" colspan="1">Renqinbeng, Medog, Tibet, China</td><td rowspan="1" colspan="1">
                  <ext-link xmlns:xlink="http://www.w3.org/1999/xlink" ext-link-type="gen" xlink:href="MN963179" xlink:type="simple">MN963179</ext-link>
                </td><td rowspan="1" colspan="1">
                  <ext-link xmlns:xlink="http://www.w3.org/1999/xlink" ext-link-type="gen" xlink:href="MN963206" xlink:type="simple">MN963206</ext-link>
                </td><td rowspan="1" colspan="1">
                  <ext-link xmlns:xlink="http://www.w3.org/1999/xlink" ext-link-type="gen" xlink:href="MN964323" xlink:type="simple">MN964323</ext-link>
                </td><td rowspan="1" colspan="1">
                  <ext-link xmlns:xlink="http://www.w3.org/1999/xlink" ext-link-type="gen" xlink:href="MN984391" xlink:type="simple">MN984391</ext-link>
                </td><td rowspan="1" colspan="1">/</td></tr><tr><td rowspan="1" colspan="1">70</td><td rowspan="1" colspan="1">CIBMT171052</td><td rowspan="1" colspan="1">Renqinbeng, Medog, Tibet, China</td><td rowspan="1" colspan="1">
                  <ext-link xmlns:xlink="http://www.w3.org/1999/xlink" ext-link-type="gen" xlink:href="MN963177" xlink:type="simple">MN963177</ext-link>
                </td><td rowspan="1" colspan="1">
                  <ext-link xmlns:xlink="http://www.w3.org/1999/xlink" ext-link-type="gen" xlink:href="MN963208" xlink:type="simple">MN963208</ext-link>
                </td><td rowspan="1" colspan="1">
                  <ext-link xmlns:xlink="http://www.w3.org/1999/xlink" ext-link-type="gen" xlink:href="MN964321" xlink:type="simple">MN964321</ext-link>
                </td><td rowspan="1" colspan="1">
                  <ext-link xmlns:xlink="http://www.w3.org/1999/xlink" ext-link-type="gen" xlink:href="MN984389" xlink:type="simple">MN984389</ext-link>
                </td><td rowspan="1" colspan="1">/</td></tr><tr><td rowspan="1" colspan="1">71</td><td rowspan="1" colspan="1">CIB201706MT04</td><td rowspan="1" colspan="1">Bari, Medog, Tibet, China</td><td rowspan="1" colspan="1">
                  <ext-link xmlns:xlink="http://www.w3.org/1999/xlink" ext-link-type="gen" xlink:href="MN963175" xlink:type="simple">MN963175</ext-link>
                </td><td rowspan="1" colspan="1">
                  <ext-link xmlns:xlink="http://www.w3.org/1999/xlink" ext-link-type="gen" xlink:href="MN963214" xlink:type="simple">MN963214</ext-link>
                </td><td rowspan="1" colspan="1">
                  <ext-link xmlns:xlink="http://www.w3.org/1999/xlink" ext-link-type="gen" xlink:href="MN964315" xlink:type="simple">MN964315</ext-link>
                </td><td rowspan="1" colspan="1">
                  <ext-link xmlns:xlink="http://www.w3.org/1999/xlink" ext-link-type="gen" xlink:href="MN984383" xlink:type="simple">MN984383</ext-link>
                </td><td rowspan="1" colspan="1">/</td></tr><tr><td rowspan="1" colspan="1">72</td><td rowspan="1" colspan="1">CIB022017061805</td><td rowspan="1" colspan="1">Bari, Medog, Tibet, China</td><td rowspan="1" colspan="1">
                  <ext-link xmlns:xlink="http://www.w3.org/1999/xlink" ext-link-type="gen" xlink:href="MN963168" xlink:type="simple">MN963168</ext-link>
                </td><td rowspan="1" colspan="1">
                  <ext-link xmlns:xlink="http://www.w3.org/1999/xlink" ext-link-type="gen" xlink:href="MN963228" xlink:type="simple">MN963228</ext-link>
                </td><td rowspan="1" colspan="1">
                  <ext-link xmlns:xlink="http://www.w3.org/1999/xlink" ext-link-type="gen" xlink:href="MN964303" xlink:type="simple">MN964303</ext-link>
                </td><td rowspan="1" colspan="1">
                  <ext-link xmlns:xlink="http://www.w3.org/1999/xlink" ext-link-type="gen" xlink:href="MN984373" xlink:type="simple">MN984373</ext-link>
                </td><td rowspan="1" colspan="1">
                  <ext-link xmlns:xlink="http://www.w3.org/1999/xlink" ext-link-type="gen" xlink:href="MN984404" xlink:type="simple">MN984404</ext-link>
                </td></tr><tr><td rowspan="1" colspan="1">73</td><td rowspan="1" colspan="1">CIB022017061806</td><td rowspan="1" colspan="1">Bari, Medog, Tibet, China</td><td rowspan="1" colspan="1">
                  <ext-link xmlns:xlink="http://www.w3.org/1999/xlink" ext-link-type="gen" xlink:href="MN963169" xlink:type="simple">MN963169</ext-link>
                </td><td rowspan="1" colspan="1">
                  <ext-link xmlns:xlink="http://www.w3.org/1999/xlink" ext-link-type="gen" xlink:href="MN963227" xlink:type="simple">MN963227</ext-link>
                </td><td rowspan="1" colspan="1">
                  <ext-link xmlns:xlink="http://www.w3.org/1999/xlink" ext-link-type="gen" xlink:href="MN964304" xlink:type="simple">MN964304</ext-link>
                </td><td rowspan="1" colspan="1">
                  <ext-link xmlns:xlink="http://www.w3.org/1999/xlink" ext-link-type="gen" xlink:href="MN984374" xlink:type="simple">MN984374</ext-link>
                </td><td rowspan="1" colspan="1">
                  <ext-link xmlns:xlink="http://www.w3.org/1999/xlink" ext-link-type="gen" xlink:href="MN984405" xlink:type="simple">MN984405</ext-link>
                </td></tr><tr><td rowspan="1" colspan="1">74</td><td rowspan="1" colspan="1">CIB022017061807</td><td rowspan="1" colspan="1">Bari, Medog, Tibet, China</td><td rowspan="1" colspan="1">
                  <ext-link xmlns:xlink="http://www.w3.org/1999/xlink" ext-link-type="gen" xlink:href="MN963170" xlink:type="simple">MN963170</ext-link>
                </td><td rowspan="1" colspan="1">
                  <ext-link xmlns:xlink="http://www.w3.org/1999/xlink" ext-link-type="gen" xlink:href="MN963226" xlink:type="simple">MN963226</ext-link>
                </td><td rowspan="1" colspan="1">
                  <ext-link xmlns:xlink="http://www.w3.org/1999/xlink" ext-link-type="gen" xlink:href="MN964305" xlink:type="simple">MN964305</ext-link>
                </td><td rowspan="1" colspan="1">
                  <ext-link xmlns:xlink="http://www.w3.org/1999/xlink" ext-link-type="gen" xlink:href="MN984375" xlink:type="simple">MN984375</ext-link>
                </td><td rowspan="1" colspan="1">
                  <ext-link xmlns:xlink="http://www.w3.org/1999/xlink" ext-link-type="gen" xlink:href="MN984406" xlink:type="simple">MN984406</ext-link>
                </td></tr><tr><td rowspan="1" colspan="1">75</td><td rowspan="1" colspan="1">CIB022017061812</td><td rowspan="1" colspan="1">Bari, Medog, Tibet, China</td><td rowspan="1" colspan="1">/</td><td rowspan="1" colspan="1">
                  <ext-link xmlns:xlink="http://www.w3.org/1999/xlink" ext-link-type="gen" xlink:href="MN963221" xlink:type="simple">MN963221</ext-link>
                </td><td rowspan="1" colspan="1">/</td><td rowspan="1" colspan="1">/</td><td rowspan="1" colspan="1">/</td></tr><tr><td rowspan="1" colspan="1">76</td><td rowspan="5" colspan="1">
                  <tp:taxon-name><tp:taxon-name-part taxon-name-part-type="genus" reg="Megophrys">Megophrys</tp:taxon-name-part> <tp:taxon-name-part taxon-name-part-type="uncertainty-rank">cf.</tp:taxon-name-part> <tp:taxon-name-part taxon-name-part-type="species" reg="pachyproctus">pachyproctus</tp:taxon-name-part></tp:taxon-name>
                </td><td rowspan="1" colspan="1">CIBMT171055</td><td rowspan="1" colspan="1">Renqinbeng, Medog, Tibet, China</td><td rowspan="1" colspan="1">
                  <ext-link xmlns:xlink="http://www.w3.org/1999/xlink" ext-link-type="gen" xlink:href="MN963180" xlink:type="simple">MN963180</ext-link>
                </td><td rowspan="1" colspan="1">
                  <ext-link xmlns:xlink="http://www.w3.org/1999/xlink" ext-link-type="gen" xlink:href="MN963205" xlink:type="simple">MN963205</ext-link>
                </td><td rowspan="1" colspan="1">
                  <ext-link xmlns:xlink="http://www.w3.org/1999/xlink" ext-link-type="gen" xlink:href="MN964324" xlink:type="simple">MN964324</ext-link>
                </td><td rowspan="1" colspan="1">
                  <ext-link xmlns:xlink="http://www.w3.org/1999/xlink" ext-link-type="gen" xlink:href="MN984392" xlink:type="simple">MN984392</ext-link>
                </td><td rowspan="1" colspan="1">/</td></tr><tr><td rowspan="1" colspan="1">77</td><td rowspan="1" colspan="1">CIBMT171056</td><td rowspan="1" colspan="1">Renqinbeng, Medog, Tibet, China</td><td rowspan="1" colspan="1">
                  <ext-link xmlns:xlink="http://www.w3.org/1999/xlink" ext-link-type="gen" xlink:href="MN963181" xlink:type="simple">MN963181</ext-link>
                </td><td rowspan="1" colspan="1">
                  <ext-link xmlns:xlink="http://www.w3.org/1999/xlink" ext-link-type="gen" xlink:href="MN963204" xlink:type="simple">MN963204</ext-link>
                </td><td rowspan="1" colspan="1">
                  <ext-link xmlns:xlink="http://www.w3.org/1999/xlink" ext-link-type="gen" xlink:href="MN964325" xlink:type="simple">MN964325</ext-link>
                </td><td rowspan="1" colspan="1">
                  <ext-link xmlns:xlink="http://www.w3.org/1999/xlink" ext-link-type="gen" xlink:href="MN984393" xlink:type="simple">MN984393</ext-link>
                </td><td rowspan="1" colspan="1">/</td></tr><tr><td rowspan="1" colspan="1">78</td><td rowspan="1" colspan="1">CIBMT171057</td><td rowspan="1" colspan="1">Renqinbeng, Medog, Tibet, China</td><td rowspan="1" colspan="1">
                  <ext-link xmlns:xlink="http://www.w3.org/1999/xlink" ext-link-type="gen" xlink:href="MN963182" xlink:type="simple">MN963182</ext-link>
                </td><td rowspan="1" colspan="1">
                  <ext-link xmlns:xlink="http://www.w3.org/1999/xlink" ext-link-type="gen" xlink:href="MN963203" xlink:type="simple">MN963203</ext-link>
                </td><td rowspan="1" colspan="1">
                  <ext-link xmlns:xlink="http://www.w3.org/1999/xlink" ext-link-type="gen" xlink:href="MN964326" xlink:type="simple">MN964326</ext-link>
                </td><td rowspan="1" colspan="1">
                  <ext-link xmlns:xlink="http://www.w3.org/1999/xlink" ext-link-type="gen" xlink:href="MN984394" xlink:type="simple">MN984394</ext-link>
                </td><td rowspan="1" colspan="1">/</td></tr><tr><td rowspan="1" colspan="1">79</td><td rowspan="1" colspan="1">CIBMT171058</td><td rowspan="1" colspan="1">Renqinbeng, Medog, Tibet, China</td><td rowspan="1" colspan="1">
                  <ext-link xmlns:xlink="http://www.w3.org/1999/xlink" ext-link-type="gen" xlink:href="MN963183" xlink:type="simple">MN963183</ext-link>
                </td><td rowspan="1" colspan="1">
                  <ext-link xmlns:xlink="http://www.w3.org/1999/xlink" ext-link-type="gen" xlink:href="MN963202" xlink:type="simple">MN963202</ext-link>
                </td><td rowspan="1" colspan="1">
                  <ext-link xmlns:xlink="http://www.w3.org/1999/xlink" ext-link-type="gen" xlink:href="MN964327" xlink:type="simple">MN964327</ext-link>
                </td><td rowspan="1" colspan="1">
                  <ext-link xmlns:xlink="http://www.w3.org/1999/xlink" ext-link-type="gen" xlink:href="MN984395" xlink:type="simple">MN984395</ext-link>
                </td><td rowspan="1" colspan="1">/</td></tr><tr><td rowspan="1" colspan="1">80</td><td rowspan="1" colspan="1">CIBMT171059</td><td rowspan="1" colspan="1">Renqinbeng, Medog, Tibet, China</td><td rowspan="1" colspan="1">
                  <ext-link xmlns:xlink="http://www.w3.org/1999/xlink" ext-link-type="gen" xlink:href="MN963184" xlink:type="simple">MN963184</ext-link>
                </td><td rowspan="1" colspan="1">
                  <ext-link xmlns:xlink="http://www.w3.org/1999/xlink" ext-link-type="gen" xlink:href="MN963201" xlink:type="simple">MN963201</ext-link>
                </td><td rowspan="1" colspan="1">
                  <ext-link xmlns:xlink="http://www.w3.org/1999/xlink" ext-link-type="gen" xlink:href="MN964328" xlink:type="simple">MN964328</ext-link>
                </td><td rowspan="1" colspan="1">
                  <ext-link xmlns:xlink="http://www.w3.org/1999/xlink" ext-link-type="gen" xlink:href="MN984396" xlink:type="simple">MN984396</ext-link>
                </td><td rowspan="1" colspan="1">/</td></tr><tr><td rowspan="1" colspan="1">81</td><td rowspan="1" colspan="1">
                  <italic><tp:taxon-name><tp:taxon-name-part taxon-name-part-type="genus" reg="Megophrys">M.</tp:taxon-name-part> <tp:taxon-name-part taxon-name-part-type="species" reg="xianjuensis">xianjuensis</tp:taxon-name-part></tp:taxon-name></italic>
                </td><td rowspan="1" colspan="1">CIBXJ190503</td><td rowspan="1" colspan="1">Xianju, Zhejiang, China</td><td rowspan="1" colspan="1">/</td><td rowspan="1" colspan="1">
                  <ext-link xmlns:xlink="http://www.w3.org/1999/xlink" ext-link-type="gen" xlink:href="MN563758" xlink:type="simple">MN563758</ext-link>
                </td><td rowspan="1" colspan="1">
                  <ext-link xmlns:xlink="http://www.w3.org/1999/xlink" ext-link-type="gen" xlink:href="MN563774" xlink:type="simple">MN563774</ext-link>
                </td><td rowspan="1" colspan="1">/</td><td rowspan="1" colspan="1">/</td></tr><tr><td rowspan="1" colspan="1">82</td><td rowspan="1" colspan="1">
                  <italic><tp:taxon-name><tp:taxon-name-part taxon-name-part-type="genus" reg="Megophrys">M.</tp:taxon-name-part> <tp:taxon-name-part taxon-name-part-type="species" reg="lishuiensis">lishuiensis</tp:taxon-name-part></tp:taxon-name></italic>
                </td><td rowspan="1" colspan="1">WYF00169</td><td rowspan="1" colspan="1">Lishui, Zhejiang, China</td><td rowspan="1" colspan="1">/</td><td rowspan="1" colspan="1">
                  <ext-link xmlns:xlink="http://www.w3.org/1999/xlink" ext-link-type="gen" xlink:href="KY021418" xlink:type="simple">KY021418</ext-link>
                </td><td rowspan="1" colspan="1">/</td><td rowspan="1" colspan="1">/</td><td rowspan="1" colspan="1">/</td></tr><tr><td rowspan="1" colspan="1">83</td><td rowspan="1" colspan="1">
                  <italic><tp:taxon-name><tp:taxon-name-part taxon-name-part-type="genus" reg="Megophrys">M.</tp:taxon-name-part> <tp:taxon-name-part taxon-name-part-type="species" reg="shunhuangensis">shunhuangensis</tp:taxon-name-part></tp:taxon-name></italic>
                </td><td rowspan="1" colspan="1">HNNU16SH02</td><td rowspan="1" colspan="1">Shunhuang Mountains, Hunan, China</td><td rowspan="1" colspan="1">
                  <ext-link xmlns:xlink="http://www.w3.org/1999/xlink" ext-link-type="gen" xlink:href="MK836034" xlink:type="simple">MK836034</ext-link>
                </td><td rowspan="1" colspan="1">
                  <ext-link xmlns:xlink="http://www.w3.org/1999/xlink" ext-link-type="gen" xlink:href="MK836037" xlink:type="simple">MK836037</ext-link>
                </td><td rowspan="1" colspan="1">/</td><td rowspan="1" colspan="1">/</td><td rowspan="1" colspan="1">/</td></tr><tr><td rowspan="1" colspan="1">84</td><td rowspan="1" colspan="1">
                  <italic><tp:taxon-name><tp:taxon-name-part taxon-name-part-type="genus" reg="Megophrys">M.</tp:taxon-name-part> <tp:taxon-name-part taxon-name-part-type="species" reg="brachykolos">brachykolos</tp:taxon-name-part></tp:taxon-name></italic>
                </td><td rowspan="1" colspan="1">SYSa002258</td><td rowspan="1" colspan="1">Hong Kong, China</td><td rowspan="1" colspan="1">
                  <ext-link xmlns:xlink="http://www.w3.org/1999/xlink" ext-link-type="gen" xlink:href="MF667851" xlink:type="simple">MF667851</ext-link>
                </td><td rowspan="1" colspan="1">
                  <ext-link xmlns:xlink="http://www.w3.org/1999/xlink" ext-link-type="gen" xlink:href="KJ560403" xlink:type="simple">KJ560403</ext-link>
                </td><td rowspan="1" colspan="1">
                  <ext-link xmlns:xlink="http://www.w3.org/1999/xlink" ext-link-type="gen" xlink:href="MH406120" xlink:type="simple">MH406120</ext-link>
                </td><td rowspan="1" colspan="1">
                  <ext-link xmlns:xlink="http://www.w3.org/1999/xlink" ext-link-type="gen" xlink:href="MH404888" xlink:type="simple">MH404888</ext-link>
                </td><td rowspan="1" colspan="1">/</td></tr><tr><td rowspan="1" colspan="1">85</td><td rowspan="1" colspan="1">
                  <italic><tp:taxon-name><tp:taxon-name-part taxon-name-part-type="genus" reg="Megophrys">M.</tp:taxon-name-part> <tp:taxon-name-part taxon-name-part-type="species" reg="kuatunensis">kuatunensis</tp:taxon-name-part></tp:taxon-name></italic>
                </td><td rowspan="1" colspan="1">SYSa003449</td><td rowspan="1" colspan="1">Guadun, Fujian, China</td><td rowspan="1" colspan="1">
                  <ext-link xmlns:xlink="http://www.w3.org/1999/xlink" ext-link-type="gen" xlink:href="MF667850" xlink:type="simple">MF667850</ext-link>
                </td><td rowspan="1" colspan="1">
                  <ext-link xmlns:xlink="http://www.w3.org/1999/xlink" ext-link-type="gen" xlink:href="MF667881" xlink:type="simple">MF667881</ext-link>
                </td><td rowspan="1" colspan="1">
                  <ext-link xmlns:xlink="http://www.w3.org/1999/xlink" ext-link-type="gen" xlink:href="MH406206" xlink:type="simple">MH406206</ext-link>
                </td><td rowspan="1" colspan="1">
                  <ext-link xmlns:xlink="http://www.w3.org/1999/xlink" ext-link-type="gen" xlink:href="MH404982" xlink:type="simple">MH404982</ext-link>
                </td><td rowspan="1" colspan="1">/</td></tr><tr><td rowspan="1" colspan="1">86</td><td rowspan="1" colspan="1">
                  <italic><tp:taxon-name><tp:taxon-name-part taxon-name-part-type="genus" reg="Megophrys">M.</tp:taxon-name-part> <tp:taxon-name-part taxon-name-part-type="species" reg="dongguanensis">dongguanensis</tp:taxon-name-part></tp:taxon-name></italic>
                </td><td rowspan="1" colspan="1">SYSa001971/ CIB110006</td><td rowspan="1" colspan="1">Mt. Yinping, Dongguan City, Guangdong, China</td><td rowspan="1" colspan="1">/</td><td rowspan="1" colspan="1">
                  <ext-link xmlns:xlink="http://www.w3.org/1999/xlink" ext-link-type="gen" xlink:href="MK524097" xlink:type="simple">MK524097</ext-link>
                </td><td rowspan="1" colspan="1">
                  <ext-link xmlns:xlink="http://www.w3.org/1999/xlink" ext-link-type="gen" xlink:href="MK524128" xlink:type="simple">MK524128</ext-link>
                </td><td rowspan="1" colspan="1">/</td><td rowspan="1" colspan="1">/</td></tr><tr><td rowspan="1" colspan="1">87</td><td rowspan="1" colspan="1">
                  <italic><tp:taxon-name><tp:taxon-name-part taxon-name-part-type="genus" reg="Megophrys">M.</tp:taxon-name-part> <tp:taxon-name-part taxon-name-part-type="species" reg="nankunensis">nankunensis</tp:taxon-name-part></tp:taxon-name></italic>
                </td><td rowspan="1" colspan="1">SYSa004498</td><td rowspan="1" colspan="1">Mt. Nankun, Huizhou City,Guangdong, China</td><td rowspan="1" colspan="1">/</td><td rowspan="1" colspan="1">
                  <ext-link xmlns:xlink="http://www.w3.org/1999/xlink" ext-link-type="gen" xlink:href="MK524108" xlink:type="simple">MK524108</ext-link>
                </td><td rowspan="1" colspan="1">
                  <ext-link xmlns:xlink="http://www.w3.org/1999/xlink" ext-link-type="gen" xlink:href="MK524139" xlink:type="simple">MK524139</ext-link>
                </td><td rowspan="1" colspan="1">/</td><td rowspan="1" colspan="1">/</td></tr><tr><td rowspan="1" colspan="1">88</td><td rowspan="1" colspan="1">
                  <italic><tp:taxon-name><tp:taxon-name-part taxon-name-part-type="genus" reg="Megophrys">M.</tp:taxon-name-part> <tp:taxon-name-part taxon-name-part-type="species" reg="wugongensis">wugongensis</tp:taxon-name-part></tp:taxon-name></italic>
                </td><td rowspan="1" colspan="1">SYSa002610</td><td rowspan="1" colspan="1">Wugongshan Scenic Area, Anfu County, Jiangxi, China</td><td rowspan="1" colspan="1">/</td><td rowspan="1" colspan="1">
                  <ext-link xmlns:xlink="http://www.w3.org/1999/xlink" ext-link-type="gen" xlink:href="MK524114" xlink:type="simple">MK524114</ext-link>
                </td><td rowspan="1" colspan="1">
                  <ext-link xmlns:xlink="http://www.w3.org/1999/xlink" ext-link-type="gen" xlink:href="MK524145" xlink:type="simple">MK524145</ext-link>
                </td><td rowspan="1" colspan="1">/</td><td rowspan="1" colspan="1">/</td></tr><tr><td rowspan="1" colspan="1">89</td><td rowspan="1" colspan="1">
                  <italic><tp:taxon-name><tp:taxon-name-part taxon-name-part-type="genus" reg="Megophrys">M.</tp:taxon-name-part> <tp:taxon-name-part taxon-name-part-type="species" reg="ombrophila">ombrophila</tp:taxon-name-part></tp:taxon-name></italic>
                </td><td rowspan="1" colspan="1">NJFU2015201 KRM15</td><td rowspan="1" colspan="1">Mt. Wuyi, Fujian, China</td><td rowspan="1" colspan="1">
                  <ext-link xmlns:xlink="http://www.w3.org/1999/xlink" ext-link-type="gen" xlink:href="KX856422" xlink:type="simple">KX856422</ext-link>
                </td><td rowspan="1" colspan="1">
                  <ext-link xmlns:xlink="http://www.w3.org/1999/xlink" ext-link-type="gen" xlink:href="KX856401" xlink:type="simple">KX856401</ext-link>
                </td><td rowspan="1" colspan="1">/</td><td rowspan="1" colspan="1">/</td><td rowspan="1" colspan="1">/</td></tr><tr><td rowspan="1" colspan="1">90</td><td rowspan="1" colspan="1">
                  <italic><tp:taxon-name><tp:taxon-name-part taxon-name-part-type="genus" reg="Megophrys">M.</tp:taxon-name-part> <tp:taxon-name-part taxon-name-part-type="species" reg="obesa">obesa</tp:taxon-name-part></tp:taxon-name></italic>
                </td><td rowspan="1" colspan="1">SYSa002271</td><td rowspan="1" colspan="1">Heishiding, Guangdong, China</td><td rowspan="1" colspan="1">
                  <ext-link xmlns:xlink="http://www.w3.org/1999/xlink" ext-link-type="gen" xlink:href="MH406410" xlink:type="simple">MH406410</ext-link>
                </td><td rowspan="1" colspan="1">
                  <ext-link xmlns:xlink="http://www.w3.org/1999/xlink" ext-link-type="gen" xlink:href="KJ579121" xlink:type="simple">KJ579121</ext-link>
                </td><td rowspan="1" colspan="1">
                  <ext-link xmlns:xlink="http://www.w3.org/1999/xlink" ext-link-type="gen" xlink:href="MH406123" xlink:type="simple">MH406123</ext-link>
                </td><td rowspan="1" colspan="1">
                  <ext-link xmlns:xlink="http://www.w3.org/1999/xlink" ext-link-type="gen" xlink:href="MH404891" xlink:type="simple">MH404891</ext-link>
                </td><td rowspan="1" colspan="1">/</td></tr><tr><td rowspan="1" colspan="1">91</td><td rowspan="1" colspan="1">
                  <italic><tp:taxon-name><tp:taxon-name-part taxon-name-part-type="genus" reg="Megophrys">M.</tp:taxon-name-part> <tp:taxon-name-part taxon-name-part-type="species" reg="lini">lini</tp:taxon-name-part></tp:taxon-name></italic>
                </td><td rowspan="1" colspan="1">SYSa002381</td><td rowspan="1" colspan="1">Mt. Jinggang, Jiangxi, China</td><td rowspan="1" colspan="1">
                  <ext-link xmlns:xlink="http://www.w3.org/1999/xlink" ext-link-type="gen" xlink:href="MF667842" xlink:type="simple">MF667842</ext-link>
                </td><td rowspan="1" colspan="1">
                  <ext-link xmlns:xlink="http://www.w3.org/1999/xlink" ext-link-type="gen" xlink:href="MF667874" xlink:type="simple">MF667874</ext-link>
                </td><td rowspan="1" colspan="1">
                  <ext-link xmlns:xlink="http://www.w3.org/1999/xlink" ext-link-type="gen" xlink:href="MH406135" xlink:type="simple">MH406135</ext-link>
                </td><td rowspan="1" colspan="1">
                  <ext-link xmlns:xlink="http://www.w3.org/1999/xlink" ext-link-type="gen" xlink:href="MH404903" xlink:type="simple">MH404903</ext-link>
                </td><td rowspan="1" colspan="1">/</td></tr><tr><td rowspan="1" colspan="1">92</td><td rowspan="1" colspan="1">
                  <italic><tp:taxon-name><tp:taxon-name-part taxon-name-part-type="genus" reg="Megophrys">M.</tp:taxon-name-part> <tp:taxon-name-part taxon-name-part-type="species" reg="nanlingensis">nanlingensis</tp:taxon-name-part></tp:taxon-name></italic>
                </td><td rowspan="1" colspan="1">SYSa001959</td><td rowspan="1" colspan="1">Nanling Nature Reserve, Shaoguan City, Guangdong, China</td><td rowspan="1" colspan="1">/</td><td rowspan="1" colspan="1">
                  <ext-link xmlns:xlink="http://www.w3.org/1999/xlink" ext-link-type="gen" xlink:href="MK524111" xlink:type="simple">MK524111</ext-link>
                </td><td rowspan="1" colspan="1">
                  <ext-link xmlns:xlink="http://www.w3.org/1999/xlink" ext-link-type="gen" xlink:href="MK524142" xlink:type="simple">MK524142</ext-link>
                </td><td rowspan="1" colspan="1">/</td><td rowspan="1" colspan="1">/</td></tr><tr><td rowspan="1" colspan="1">93</td><td rowspan="1" colspan="1">
                  <italic><tp:taxon-name><tp:taxon-name-part taxon-name-part-type="genus" reg="Megophrys">M.</tp:taxon-name-part> <tp:taxon-name-part taxon-name-part-type="species" reg="cheni">cheni</tp:taxon-name-part></tp:taxon-name></italic>
                </td><td rowspan="1" colspan="1">SYSa002126</td><td rowspan="1" colspan="1">Taoyuandong, Hunan, China</td><td rowspan="1" colspan="1">
                  <ext-link xmlns:xlink="http://www.w3.org/1999/xlink" ext-link-type="gen" xlink:href="MH406389" xlink:type="simple">MH406389</ext-link>
                </td><td rowspan="1" colspan="1">
                  <ext-link xmlns:xlink="http://www.w3.org/1999/xlink" ext-link-type="gen" xlink:href="MH406659" xlink:type="simple">MH406659</ext-link>
                </td><td rowspan="1" colspan="1">
                  <ext-link xmlns:xlink="http://www.w3.org/1999/xlink" ext-link-type="gen" xlink:href="MH406096" xlink:type="simple">MH406096</ext-link>
                </td><td rowspan="1" colspan="1">
                  <ext-link xmlns:xlink="http://www.w3.org/1999/xlink" ext-link-type="gen" xlink:href="MH404864" xlink:type="simple">MH404864</ext-link>
                </td><td rowspan="1" colspan="1">/</td></tr><tr><td rowspan="1" colspan="1">94</td><td rowspan="1" colspan="1">
                  <italic><tp:taxon-name><tp:taxon-name-part taxon-name-part-type="genus" reg="Megophrys">M.</tp:taxon-name-part> <tp:taxon-name-part taxon-name-part-type="species" reg="insularis">insularis</tp:taxon-name-part></tp:taxon-name></italic>
                </td><td rowspan="1" colspan="1">SYSa002169</td><td rowspan="1" colspan="1">Nan’ao Island, Guangdong, China</td><td rowspan="1" colspan="1">
                  <ext-link xmlns:xlink="http://www.w3.org/1999/xlink" ext-link-type="gen" xlink:href="MH406393" xlink:type="simple">MH406393</ext-link>
                </td><td rowspan="1" colspan="1">
                  <ext-link xmlns:xlink="http://www.w3.org/1999/xlink" ext-link-type="gen" xlink:href="MH406663" xlink:type="simple">MH406663</ext-link>
                </td><td rowspan="1" colspan="1">
                  <ext-link xmlns:xlink="http://www.w3.org/1999/xlink" ext-link-type="gen" xlink:href="MH406103" xlink:type="simple">MH406103</ext-link>
                </td><td rowspan="1" colspan="1">
                  <ext-link xmlns:xlink="http://www.w3.org/1999/xlink" ext-link-type="gen" xlink:href="MH404871" xlink:type="simple">MH404871</ext-link>
                </td><td rowspan="1" colspan="1">/</td></tr><tr><td rowspan="1" colspan="1">95</td><td rowspan="1" colspan="1">
                  <italic><tp:taxon-name><tp:taxon-name-part taxon-name-part-type="genus" reg="Megophrys">M.</tp:taxon-name-part> <tp:taxon-name-part taxon-name-part-type="species" reg="jinggangensis">jinggangensis</tp:taxon-name-part></tp:taxon-name></italic>
                </td><td rowspan="1" colspan="1">SYSa004824</td><td rowspan="1" colspan="1">Mt. Sifang, Hunan, China</td><td rowspan="1" colspan="1">
                  <ext-link xmlns:xlink="http://www.w3.org/1999/xlink" ext-link-type="gen" xlink:href="MH406590" xlink:type="simple">MH406590</ext-link>
                </td><td rowspan="1" colspan="1">
                  <ext-link xmlns:xlink="http://www.w3.org/1999/xlink" ext-link-type="gen" xlink:href="MH406857" xlink:type="simple">MH406857</ext-link>
                </td><td rowspan="1" colspan="1">
                  <ext-link xmlns:xlink="http://www.w3.org/1999/xlink" ext-link-type="gen" xlink:href="MH406319" xlink:type="simple">MH406319</ext-link>
                </td><td rowspan="1" colspan="1">
                  <ext-link xmlns:xlink="http://www.w3.org/1999/xlink" ext-link-type="gen" xlink:href="MH405100" xlink:type="simple">MH405100</ext-link>
                </td><td rowspan="1" colspan="1">/</td></tr><tr><td rowspan="1" colspan="1">96</td><td rowspan="1" colspan="1">
                  <italic><tp:taxon-name><tp:taxon-name-part taxon-name-part-type="genus" reg="Megophrys">M.</tp:taxon-name-part> <tp:taxon-name-part taxon-name-part-type="species" reg="caudoprocta">caudoprocta</tp:taxon-name-part></tp:taxon-name></italic>
                </td><td rowspan="1" colspan="1">SYSa004281</td><td rowspan="1" colspan="1">Zhangjiajie, Hunan, China</td><td rowspan="1" colspan="1">
                  <ext-link xmlns:xlink="http://www.w3.org/1999/xlink" ext-link-type="gen" xlink:href="MH406528" xlink:type="simple">MH406528</ext-link>
                </td><td rowspan="1" colspan="1">
                  <ext-link xmlns:xlink="http://www.w3.org/1999/xlink" ext-link-type="gen" xlink:href="MH406795" xlink:type="simple">MH406795</ext-link>
                </td><td rowspan="1" colspan="1">
                  <ext-link xmlns:xlink="http://www.w3.org/1999/xlink" ext-link-type="gen" xlink:href="MH406257" xlink:type="simple">MH406257</ext-link>
                </td><td rowspan="1" colspan="1">
                  <ext-link xmlns:xlink="http://www.w3.org/1999/xlink" ext-link-type="gen" xlink:href="MH405036" xlink:type="simple">MH405036</ext-link>
                </td><td rowspan="1" colspan="1">/</td></tr><tr><td rowspan="1" colspan="1">97</td><td rowspan="1" colspan="1">
                  <italic><tp:taxon-name><tp:taxon-name-part taxon-name-part-type="genus" reg="Megophrys">M.</tp:taxon-name-part> <tp:taxon-name-part taxon-name-part-type="species" reg="tuberogranulatus">tuberogranulatus</tp:taxon-name-part></tp:taxon-name></italic>
                </td><td rowspan="1" colspan="1">SYSa004310</td><td rowspan="1" colspan="1">Zhangjiajie, Hunan, China</td><td rowspan="1" colspan="1">
                  <ext-link xmlns:xlink="http://www.w3.org/1999/xlink" ext-link-type="gen" xlink:href="MH406534" xlink:type="simple">MH406534</ext-link>
                </td><td rowspan="1" colspan="1">
                  <ext-link xmlns:xlink="http://www.w3.org/1999/xlink" ext-link-type="gen" xlink:href="MH406801" xlink:type="simple">MH406801</ext-link>
                </td><td rowspan="1" colspan="1">
                  <ext-link xmlns:xlink="http://www.w3.org/1999/xlink" ext-link-type="gen" xlink:href="MH406263" xlink:type="simple">MH406263</ext-link>
                </td><td rowspan="1" colspan="1">
                  <ext-link xmlns:xlink="http://www.w3.org/1999/xlink" ext-link-type="gen" xlink:href="MH405042" xlink:type="simple">MH405042</ext-link>
                </td><td rowspan="1" colspan="1">/</td></tr><tr><td rowspan="1" colspan="1">98</td><td rowspan="1" colspan="1">
                  <italic><tp:taxon-name><tp:taxon-name-part taxon-name-part-type="genus" reg="Megophrys">M.</tp:taxon-name-part> <tp:taxon-name-part taxon-name-part-type="species" reg="wushanensis">wushanensis</tp:taxon-name-part></tp:taxon-name></italic>
                </td><td rowspan="1" colspan="1">SYSa003008</td><td rowspan="1" colspan="1">Mt. Wu, Hubei, China</td><td rowspan="1" colspan="1">
                  <ext-link xmlns:xlink="http://www.w3.org/1999/xlink" ext-link-type="gen" xlink:href="MH406465" xlink:type="simple">MH406465</ext-link>
                </td><td rowspan="1" colspan="1">
                  <ext-link xmlns:xlink="http://www.w3.org/1999/xlink" ext-link-type="gen" xlink:href="MH406732" xlink:type="simple">MH406732</ext-link>
                </td><td rowspan="1" colspan="1">
                  <ext-link xmlns:xlink="http://www.w3.org/1999/xlink" ext-link-type="gen" xlink:href="MH406184" xlink:type="simple">MH406184</ext-link>
                </td><td rowspan="1" colspan="1">
                  <ext-link xmlns:xlink="http://www.w3.org/1999/xlink" ext-link-type="gen" xlink:href="MH404959" xlink:type="simple">MH404959</ext-link>
                </td><td rowspan="1" colspan="1">/</td></tr><tr><td rowspan="1" colspan="1">99</td><td rowspan="1" colspan="1">
                  <italic><tp:taxon-name><tp:taxon-name-part taxon-name-part-type="genus" reg="Megophrys">M.</tp:taxon-name-part> <tp:taxon-name-part taxon-name-part-type="species" reg="leishanensis">leishanensis</tp:taxon-name-part></tp:taxon-name></italic>
                </td><td rowspan="1" colspan="1">SYSa002213</td><td rowspan="1" colspan="1">Mt. Leigong, Guizhou, China</td><td rowspan="1" colspan="1">
                  <ext-link xmlns:xlink="http://www.w3.org/1999/xlink" ext-link-type="gen" xlink:href="MH406403" xlink:type="simple">MH406403</ext-link>
                </td><td rowspan="1" colspan="1">
                  <ext-link xmlns:xlink="http://www.w3.org/1999/xlink" ext-link-type="gen" xlink:href="MH406673" xlink:type="simple">MH406673</ext-link>
                </td><td rowspan="1" colspan="1">
                  <ext-link xmlns:xlink="http://www.w3.org/1999/xlink" ext-link-type="gen" xlink:href="MH406113" xlink:type="simple">MH406113</ext-link>
                </td><td rowspan="1" colspan="1">
                  <ext-link xmlns:xlink="http://www.w3.org/1999/xlink" ext-link-type="gen" xlink:href="MH404881" xlink:type="simple">MH404881</ext-link>
                </td><td rowspan="1" colspan="1">/</td></tr><tr><td rowspan="1" colspan="1">100</td><td rowspan="1" colspan="1">
                  <italic><tp:taxon-name><tp:taxon-name-part taxon-name-part-type="genus" reg="Megophrys">M.</tp:taxon-name-part> <tp:taxon-name-part taxon-name-part-type="species" reg="acuta">acuta</tp:taxon-name-part></tp:taxon-name></italic>
                </td><td rowspan="1" colspan="1">SYSa002276</td><td rowspan="1" colspan="1">Heishiding, Guangdong, China</td><td rowspan="1" colspan="1">
                  <ext-link xmlns:xlink="http://www.w3.org/1999/xlink" ext-link-type="gen" xlink:href="MH406413" xlink:type="simple">MH406413</ext-link>
                </td><td rowspan="1" colspan="1">
                  <ext-link xmlns:xlink="http://www.w3.org/1999/xlink" ext-link-type="gen" xlink:href="KJ579124" xlink:type="simple">KJ579124</ext-link>
                </td><td rowspan="1" colspan="1">
                  <ext-link xmlns:xlink="http://www.w3.org/1999/xlink" ext-link-type="gen" xlink:href="MH406126" xlink:type="simple">MH406126</ext-link>
                </td><td rowspan="1" colspan="1">
                  <ext-link xmlns:xlink="http://www.w3.org/1999/xlink" ext-link-type="gen" xlink:href="MH404894" xlink:type="simple">MH404894</ext-link>
                </td><td rowspan="1" colspan="1">/</td></tr><tr><td rowspan="1" colspan="1">101</td><td rowspan="1" colspan="1">
                  <italic><tp:taxon-name><tp:taxon-name-part taxon-name-part-type="genus" reg="Megophrys">M.</tp:taxon-name-part> <tp:taxon-name-part taxon-name-part-type="species" reg="boettgeri">boettgeri</tp:taxon-name-part></tp:taxon-name></italic>
                </td><td rowspan="1" colspan="1">SYSa004149</td><td rowspan="1" colspan="1">Mt. Wuyi, Fujian, China</td><td rowspan="1" colspan="1">
                  <ext-link xmlns:xlink="http://www.w3.org/1999/xlink" ext-link-type="gen" xlink:href="MF667847" xlink:type="simple">MF667847</ext-link>
                </td><td rowspan="1" colspan="1">
                  <ext-link xmlns:xlink="http://www.w3.org/1999/xlink" ext-link-type="gen" xlink:href="MF667878" xlink:type="simple">MF667878</ext-link>
                </td><td rowspan="1" colspan="1">
                  <ext-link xmlns:xlink="http://www.w3.org/1999/xlink" ext-link-type="gen" xlink:href="MH406247" xlink:type="simple">MH406247</ext-link>
                </td><td rowspan="1" colspan="1">
                  <ext-link xmlns:xlink="http://www.w3.org/1999/xlink" ext-link-type="gen" xlink:href="MH405026" xlink:type="simple">MH405026</ext-link>
                </td><td rowspan="1" colspan="1">/</td></tr><tr><td rowspan="1" colspan="1">102</td><td rowspan="1" colspan="1">
                  <italic><tp:taxon-name><tp:taxon-name-part taxon-name-part-type="genus" reg="Megophrys">M.</tp:taxon-name-part> <tp:taxon-name-part taxon-name-part-type="species" reg="huangshanensis">huangshanensis</tp:taxon-name-part></tp:taxon-name></italic>
                </td><td rowspan="1" colspan="1">SYSa002703</td><td rowspan="1" colspan="1">Huangshan, Anhui, China</td><td rowspan="1" colspan="1">
                  <ext-link xmlns:xlink="http://www.w3.org/1999/xlink" ext-link-type="gen" xlink:href="MF667854" xlink:type="simple">MF667854</ext-link>
                </td><td rowspan="1" colspan="1">
                  <ext-link xmlns:xlink="http://www.w3.org/1999/xlink" ext-link-type="gen" xlink:href="MF667883" xlink:type="simple">MF667883</ext-link>
                </td><td rowspan="1" colspan="1">
                  <ext-link xmlns:xlink="http://www.w3.org/1999/xlink" ext-link-type="gen" xlink:href="MH406161" xlink:type="simple">MH406161</ext-link>
                </td><td rowspan="1" colspan="1">
                  <ext-link xmlns:xlink="http://www.w3.org/1999/xlink" ext-link-type="gen" xlink:href="MH404929" xlink:type="simple">MH404929</ext-link>
                </td><td rowspan="1" colspan="1">/</td></tr><tr><td rowspan="1" colspan="1">103</td><td rowspan="1" colspan="1">
                  <italic><tp:taxon-name><tp:taxon-name-part taxon-name-part-type="genus" reg="Megophrys">M.</tp:taxon-name-part> <tp:taxon-name-part taxon-name-part-type="species" reg="liboensis">liboensis</tp:taxon-name-part></tp:taxon-name></italic>
                </td><td rowspan="1" colspan="1">GNUG20150813001</td><td rowspan="1" colspan="1">Libo Country, Guizhou, China</td><td rowspan="1" colspan="1">
                  <ext-link xmlns:xlink="http://www.w3.org/1999/xlink" ext-link-type="gen" xlink:href="MF285242" xlink:type="simple">MF285242</ext-link>
                </td><td rowspan="1" colspan="1">
                  <ext-link xmlns:xlink="http://www.w3.org/1999/xlink" ext-link-type="gen" xlink:href="MF285253" xlink:type="simple">MF285253</ext-link>
                </td><td rowspan="1" colspan="1">/</td><td rowspan="1" colspan="1">/</td><td rowspan="1" colspan="1">/</td></tr><tr><td rowspan="1" colspan="1">104</td><td rowspan="1" colspan="1">
                  <italic><tp:taxon-name><tp:taxon-name-part taxon-name-part-type="genus" reg="Megophrys">M.</tp:taxon-name-part> <tp:taxon-name-part taxon-name-part-type="species" reg="jiulianensis">jiulianensis</tp:taxon-name-part></tp:taxon-name></italic>
                </td><td rowspan="1" colspan="1">SYSa002107</td><td rowspan="1" colspan="1">Mt. Jiulian, Ganzhou City, Jiangxi, China</td><td rowspan="1" colspan="1">/</td><td rowspan="1" colspan="1">
                  <ext-link xmlns:xlink="http://www.w3.org/1999/xlink" ext-link-type="gen" xlink:href="MK524099" xlink:type="simple">MK524099</ext-link>
                </td><td rowspan="1" colspan="1">
                  <ext-link xmlns:xlink="http://www.w3.org/1999/xlink" ext-link-type="gen" xlink:href="MK524130" xlink:type="simple">MK524130</ext-link>
                </td><td rowspan="1" colspan="1">/</td><td rowspan="1" colspan="1">/</td></tr><tr><td rowspan="1" colspan="1">105</td><td rowspan="1" colspan="1">
                  <italic><tp:taxon-name><tp:taxon-name-part taxon-name-part-type="genus" reg="Megophrys">M.</tp:taxon-name-part> <tp:taxon-name-part taxon-name-part-type="species" reg="mufumontana">mufumontana</tp:taxon-name-part></tp:taxon-name></italic>
                </td><td rowspan="1" colspan="1">SYSa006390 CIB110012</td><td rowspan="1" colspan="1">Mt. Mufu, Pingjiang County, Hunan, China</td><td rowspan="1" colspan="1">/</td><td rowspan="1" colspan="1">
                  <ext-link xmlns:xlink="http://www.w3.org/1999/xlink" ext-link-type="gen" xlink:href="MK524104" xlink:type="simple">MK524104</ext-link>
                </td><td rowspan="1" colspan="1">
                  <ext-link xmlns:xlink="http://www.w3.org/1999/xlink" ext-link-type="gen" xlink:href="MK524135" xlink:type="simple">MK524135</ext-link>
                </td><td rowspan="1" colspan="1">/</td><td rowspan="1" colspan="1">/</td></tr><tr><td rowspan="1" colspan="1">106</td><td rowspan="1" colspan="1">
                  <italic><tp:taxon-name><tp:taxon-name-part taxon-name-part-type="genus" reg="Megophrys">M.</tp:taxon-name-part> <tp:taxon-name-part taxon-name-part-type="species" reg="baolongensis">baolongensis</tp:taxon-name-part></tp:taxon-name></italic>
                </td><td rowspan="1" colspan="1">KIZ019216</td><td rowspan="1" colspan="1">Baolong, Chongqing, China</td><td rowspan="1" colspan="1">/</td><td rowspan="1" colspan="1">
                  <ext-link xmlns:xlink="http://www.w3.org/1999/xlink" ext-link-type="gen" xlink:href="KX811813" xlink:type="simple">KX811813</ext-link>
                </td><td rowspan="1" colspan="1">
                  <ext-link xmlns:xlink="http://www.w3.org/1999/xlink" ext-link-type="gen" xlink:href="KX812093" xlink:type="simple">KX812093</ext-link>
                </td><td rowspan="1" colspan="1">
                  <ext-link xmlns:xlink="http://www.w3.org/1999/xlink" ext-link-type="gen" xlink:href="KX812202" xlink:type="simple">KX812202</ext-link>
                </td><td rowspan="1" colspan="1">/</td></tr><tr><td rowspan="1" colspan="1">107</td><td rowspan="1" colspan="1">
                  <italic><tp:taxon-name><tp:taxon-name-part taxon-name-part-type="genus" reg="Megophrys">M.</tp:taxon-name-part> <tp:taxon-name-part taxon-name-part-type="species" reg="sangzhiensis">sangzhiensis</tp:taxon-name-part></tp:taxon-name></italic>
                </td><td rowspan="1" colspan="1">SYSa004306</td><td rowspan="1" colspan="1">Zhangjiajie, Hunan, China</td><td rowspan="1" colspan="1">
                  <ext-link xmlns:xlink="http://www.w3.org/1999/xlink" ext-link-type="gen" xlink:href="MH406530" xlink:type="simple">MH406530</ext-link>
                </td><td rowspan="1" colspan="1">
                  <ext-link xmlns:xlink="http://www.w3.org/1999/xlink" ext-link-type="gen" xlink:href="MH406797" xlink:type="simple">MH406797</ext-link>
                </td><td rowspan="1" colspan="1">
                  <ext-link xmlns:xlink="http://www.w3.org/1999/xlink" ext-link-type="gen" xlink:href="MH406259" xlink:type="simple">MH406259</ext-link>
                </td><td rowspan="1" colspan="1">
                  <ext-link xmlns:xlink="http://www.w3.org/1999/xlink" ext-link-type="gen" xlink:href="MH405038" xlink:type="simple">MH405038</ext-link>
                </td><td rowspan="1" colspan="1">/</td></tr><tr><td rowspan="1" colspan="1">108</td><td rowspan="1" colspan="1">
                  <italic><tp:taxon-name><tp:taxon-name-part taxon-name-part-type="genus" reg="Megophrys">M.</tp:taxon-name-part> <tp:taxon-name-part taxon-name-part-type="species" reg="spinata">spinata</tp:taxon-name-part></tp:taxon-name></italic>
                </td><td rowspan="1" colspan="1">SYSa002226</td><td rowspan="1" colspan="1">Mt. Leigong, Guizhou, China</td><td rowspan="1" colspan="1">
                  <ext-link xmlns:xlink="http://www.w3.org/1999/xlink" ext-link-type="gen" xlink:href="MH406405" xlink:type="simple">MH406405</ext-link>
                </td><td rowspan="1" colspan="1">
                  <ext-link xmlns:xlink="http://www.w3.org/1999/xlink" ext-link-type="gen" xlink:href="MH406675" xlink:type="simple">MH406675</ext-link>
                </td><td rowspan="1" colspan="1">
                  <ext-link xmlns:xlink="http://www.w3.org/1999/xlink" ext-link-type="gen" xlink:href="MH406115" xlink:type="simple">MH406115</ext-link>
                </td><td rowspan="1" colspan="1">
                  <ext-link xmlns:xlink="http://www.w3.org/1999/xlink" ext-link-type="gen" xlink:href="MH404883" xlink:type="simple">MH404883</ext-link>
                </td><td rowspan="1" colspan="1">/</td></tr><tr><td rowspan="1" colspan="1">109</td><td rowspan="1" colspan="1">
                  <italic><tp:taxon-name><tp:taxon-name-part taxon-name-part-type="genus" reg="Megophrys">M.</tp:taxon-name-part> <tp:taxon-name-part taxon-name-part-type="species" reg="binlingensis">binlingensis</tp:taxon-name-part></tp:taxon-name></italic>
                </td><td rowspan="1" colspan="1">SYSa005313</td><td rowspan="1" colspan="1">Wawu Shan, Sichuan, China</td><td rowspan="1" colspan="1">
                  <ext-link xmlns:xlink="http://www.w3.org/1999/xlink" ext-link-type="gen" xlink:href="MH406625" xlink:type="simple">MH406625</ext-link>
                </td><td rowspan="1" colspan="1">
                  <ext-link xmlns:xlink="http://www.w3.org/1999/xlink" ext-link-type="gen" xlink:href="MH406892" xlink:type="simple">MH406892</ext-link>
                </td><td rowspan="1" colspan="1">
                  <ext-link xmlns:xlink="http://www.w3.org/1999/xlink" ext-link-type="gen" xlink:href="MH406354" xlink:type="simple">MH406354</ext-link>
                </td><td rowspan="1" colspan="1">
                  <ext-link xmlns:xlink="http://www.w3.org/1999/xlink" ext-link-type="gen" xlink:href="MH405137" xlink:type="simple">MH405137</ext-link>
                </td><td rowspan="1" colspan="1">/</td></tr><tr><td rowspan="1" colspan="1">110</td><td rowspan="1" colspan="1">
                  <italic><tp:taxon-name><tp:taxon-name-part taxon-name-part-type="genus" reg="Megophrys">M.</tp:taxon-name-part> <tp:taxon-name-part taxon-name-part-type="species" reg="wuliangshanensis">wuliangshanensis</tp:taxon-name-part></tp:taxon-name></italic>
                </td><td rowspan="1" colspan="1">SYSa003924</td><td rowspan="1" colspan="1">Mt. Wuliang, Yunnan, China</td><td rowspan="1" colspan="1">
                  <ext-link xmlns:xlink="http://www.w3.org/1999/xlink" ext-link-type="gen" xlink:href="MH406504" xlink:type="simple">MH406504</ext-link>
                </td><td rowspan="1" colspan="1">
                  <ext-link xmlns:xlink="http://www.w3.org/1999/xlink" ext-link-type="gen" xlink:href="MH406771" xlink:type="simple">MH406771</ext-link>
                </td><td rowspan="1" colspan="1">
                  <ext-link xmlns:xlink="http://www.w3.org/1999/xlink" ext-link-type="gen" xlink:href="MH406230" xlink:type="simple">MH406230</ext-link>
                </td><td rowspan="1" colspan="1">
                  <ext-link xmlns:xlink="http://www.w3.org/1999/xlink" ext-link-type="gen" xlink:href="MH405007" xlink:type="simple">MH405007</ext-link>
                </td><td rowspan="1" colspan="1">/</td></tr><tr><td rowspan="1" colspan="1">111</td><td rowspan="1" colspan="1">
                  <italic><tp:taxon-name><tp:taxon-name-part taxon-name-part-type="genus" reg="Megophrys">M.</tp:taxon-name-part> <tp:taxon-name-part taxon-name-part-type="species" reg="jingdongensis">jingdongensis</tp:taxon-name-part></tp:taxon-name></italic>
                </td><td rowspan="1" colspan="1">SYSa003928</td><td rowspan="1" colspan="1">Mt. Wuliang, Yunnan, China</td><td rowspan="1" colspan="1">
                  <ext-link xmlns:xlink="http://www.w3.org/1999/xlink" ext-link-type="gen" xlink:href="MH406506" xlink:type="simple">MH406506</ext-link>
                </td><td rowspan="1" colspan="1">
                  <ext-link xmlns:xlink="http://www.w3.org/1999/xlink" ext-link-type="gen" xlink:href="MH406773" xlink:type="simple">MH406773</ext-link>
                </td><td rowspan="1" colspan="1">
                  <ext-link xmlns:xlink="http://www.w3.org/1999/xlink" ext-link-type="gen" xlink:href="MH406232" xlink:type="simple">MH406232</ext-link>
                </td><td rowspan="1" colspan="1">
                  <ext-link xmlns:xlink="http://www.w3.org/1999/xlink" ext-link-type="gen" xlink:href="MH405009" xlink:type="simple">MH405009</ext-link>
                </td><td rowspan="1" colspan="1">/</td></tr><tr><td rowspan="1" colspan="1">112</td><td rowspan="1" colspan="1">
                  <italic><tp:taxon-name><tp:taxon-name-part taxon-name-part-type="genus" reg="Megophrys">M.</tp:taxon-name-part> <tp:taxon-name-part taxon-name-part-type="species" reg="daweimontis">daweimontis</tp:taxon-name-part></tp:taxon-name></italic>
                </td><td rowspan="1" colspan="1">KIZ048997</td><td rowspan="1" colspan="1">Dawei Shan, Yunnan, China</td><td rowspan="1" colspan="1">/</td><td rowspan="1" colspan="1">
                  <ext-link xmlns:xlink="http://www.w3.org/1999/xlink" ext-link-type="gen" xlink:href="KX811867" xlink:type="simple">KX811867</ext-link>
                </td><td rowspan="1" colspan="1">
                  <ext-link xmlns:xlink="http://www.w3.org/1999/xlink" ext-link-type="gen" xlink:href="KX812125" xlink:type="simple">KX812125</ext-link>
                </td><td rowspan="1" colspan="1">
                  <ext-link xmlns:xlink="http://www.w3.org/1999/xlink" ext-link-type="gen" xlink:href="KX812248" xlink:type="simple">KX812248</ext-link>
                </td><td rowspan="1" colspan="1">/</td></tr><tr><td rowspan="1" colspan="1">113</td><td rowspan="1" colspan="1">
                  <italic><tp:taxon-name><tp:taxon-name-part taxon-name-part-type="genus" reg="Megophrys">M.</tp:taxon-name-part> <tp:taxon-name-part taxon-name-part-type="species" reg="omeimontis">omeimontis</tp:taxon-name-part></tp:taxon-name></italic>
                </td><td rowspan="1" colspan="1">KIZ025765</td><td rowspan="1" colspan="1">Emei Shan, Sichuan, China</td><td rowspan="1" colspan="1">/</td><td rowspan="1" colspan="1">
                  <ext-link xmlns:xlink="http://www.w3.org/1999/xlink" ext-link-type="gen" xlink:href="KX811884" xlink:type="simple">KX811884</ext-link>
                </td><td rowspan="1" colspan="1">
                  <ext-link xmlns:xlink="http://www.w3.org/1999/xlink" ext-link-type="gen" xlink:href="KX812136" xlink:type="simple">KX812136</ext-link>
                </td><td rowspan="1" colspan="1">
                  <ext-link xmlns:xlink="http://www.w3.org/1999/xlink" ext-link-type="gen" xlink:href="KX812223" xlink:type="simple">KX812223</ext-link>
                </td><td rowspan="1" colspan="1">/</td></tr><tr><td rowspan="1" colspan="1">114</td><td rowspan="1" colspan="1">
                  <italic><tp:taxon-name><tp:taxon-name-part taxon-name-part-type="genus" reg="Megophrys">M.</tp:taxon-name-part> <tp:taxon-name-part taxon-name-part-type="species" reg="binchuanensis">binchuanensis</tp:taxon-name-part></tp:taxon-name></italic>
                </td><td rowspan="1" colspan="1">KIZ019441</td><td rowspan="1" colspan="1">Jizu Shan, Yunnan, China</td><td rowspan="1" colspan="1">/</td><td rowspan="1" colspan="1">
                  <ext-link xmlns:xlink="http://www.w3.org/1999/xlink" ext-link-type="gen" xlink:href="KX811849" xlink:type="simple">KX811849</ext-link>
                </td><td rowspan="1" colspan="1">
                  <ext-link xmlns:xlink="http://www.w3.org/1999/xlink" ext-link-type="gen" xlink:href="KX812112" xlink:type="simple">KX812112</ext-link>
                </td><td rowspan="1" colspan="1">
                  <ext-link xmlns:xlink="http://www.w3.org/1999/xlink" ext-link-type="gen" xlink:href="KX812219" xlink:type="simple">KX812219</ext-link>
                </td><td rowspan="1" colspan="1">/</td></tr><tr><td rowspan="1" colspan="1">115</td><td rowspan="1" colspan="1">
                  <italic><tp:taxon-name><tp:taxon-name-part taxon-name-part-type="genus" reg="Megophrys">M.</tp:taxon-name-part> <tp:taxon-name-part taxon-name-part-type="species" reg="rubrimera">rubrimera</tp:taxon-name-part></tp:taxon-name></italic>
                </td><td rowspan="1" colspan="1">AMS R177676</td><td rowspan="1" colspan="1">Sa Pa, Lao Cai, Vietnam</td><td rowspan="1" colspan="1">/</td><td rowspan="1" colspan="1">
                  <ext-link xmlns:xlink="http://www.w3.org/1999/xlink" ext-link-type="gen" xlink:href="MF536419" xlink:type="simple">MF536419</ext-link>
                </td><td rowspan="1" colspan="1">/</td><td rowspan="1" colspan="1">/</td><td rowspan="1" colspan="1">/</td></tr><tr><td rowspan="1" colspan="1">116</td><td rowspan="1" colspan="1">
                  <italic><tp:taxon-name><tp:taxon-name-part taxon-name-part-type="genus" reg="Megophrys">M.</tp:taxon-name-part> <tp:taxon-name-part taxon-name-part-type="species" reg="jiangi">jiangi</tp:taxon-name-part></tp:taxon-name></italic>
                </td><td rowspan="1" colspan="1">CIBKKS20180722006</td><td rowspan="1" colspan="1">Kuankuosui Nature Reserve, Guizhou, China</td><td rowspan="1" colspan="1">/</td><td rowspan="1" colspan="1">
                  <ext-link xmlns:xlink="http://www.w3.org/1999/xlink" ext-link-type="gen" xlink:href="MN107743" xlink:type="simple">MN107743</ext-link>
                </td><td rowspan="1" colspan="1">
                  <ext-link xmlns:xlink="http://www.w3.org/1999/xlink" ext-link-type="gen" xlink:href="MN107748" xlink:type="simple">MN107748</ext-link>
                </td><td rowspan="1" colspan="1">/</td><td rowspan="1" colspan="1">/</td></tr><tr><td rowspan="1" colspan="1">117</td><td rowspan="1" colspan="1">
                  <italic><tp:taxon-name><tp:taxon-name-part taxon-name-part-type="genus" reg="Megophrys">M.</tp:taxon-name-part> <tp:taxon-name-part taxon-name-part-type="species" reg="minor">minor</tp:taxon-name-part></tp:taxon-name></italic>
                </td><td rowspan="1" colspan="1">SYSa003209</td><td rowspan="1" colspan="1">Dujiangyan, Sichuan, China</td><td rowspan="1" colspan="1">
                  <ext-link xmlns:xlink="http://www.w3.org/1999/xlink" ext-link-type="gen" xlink:href="MF667825" xlink:type="simple">MF667825</ext-link>
                </td><td rowspan="1" colspan="1">
                  <ext-link xmlns:xlink="http://www.w3.org/1999/xlink" ext-link-type="gen" xlink:href="MF667862" xlink:type="simple">MF667862</ext-link>
                </td><td rowspan="1" colspan="1">
                  <ext-link xmlns:xlink="http://www.w3.org/1999/xlink" ext-link-type="gen" xlink:href="MH406194" xlink:type="simple">MH406194</ext-link>
                </td><td rowspan="1" colspan="1">
                  <ext-link xmlns:xlink="http://www.w3.org/1999/xlink" ext-link-type="gen" xlink:href="MH404969" xlink:type="simple">MH404969</ext-link>
                </td><td rowspan="1" colspan="1">/</td></tr><tr><td rowspan="1" colspan="1">118</td><td rowspan="1" colspan="1">
                  <italic><tp:taxon-name><tp:taxon-name-part taxon-name-part-type="genus" reg="Megophrys">M.</tp:taxon-name-part> <tp:taxon-name-part taxon-name-part-type="species" reg="hansi">hansi</tp:taxon-name-part></tp:taxon-name></italic>
                </td><td rowspan="1" colspan="1">AMCC 144729</td><td rowspan="1" colspan="1">Thua Tien Hue, A Luoi District, A Roang Commune, Viet Nam</td><td rowspan="1" colspan="1">
                  <ext-link xmlns:xlink="http://www.w3.org/1999/xlink" ext-link-type="gen" xlink:href="KY022204" xlink:type="simple">KY022204</ext-link>
                </td><td rowspan="1" colspan="1">
                  <ext-link xmlns:xlink="http://www.w3.org/1999/xlink" ext-link-type="gen" xlink:href="KY022204" xlink:type="simple">KY022204</ext-link>
                </td><td rowspan="1" colspan="1">/</td><td rowspan="1" colspan="1">
                  <ext-link xmlns:xlink="http://www.w3.org/1999/xlink" ext-link-type="gen" xlink:href="KY022229" xlink:type="simple">KY022229</ext-link>
                </td><td rowspan="1" colspan="1">
                  <ext-link xmlns:xlink="http://www.w3.org/1999/xlink" ext-link-type="gen" xlink:href="KY022165" xlink:type="simple">KY022165</ext-link>
                </td></tr><tr><td rowspan="1" colspan="1">119</td><td rowspan="1" colspan="1">
                  <italic><tp:taxon-name><tp:taxon-name-part taxon-name-part-type="genus" reg="Megophrys">M.</tp:taxon-name-part> <tp:taxon-name-part taxon-name-part-type="species" reg="microstoma">microstoma</tp:taxon-name-part></tp:taxon-name></italic>
                </td><td rowspan="1" colspan="1">KU KUH 311601</td><td rowspan="1" colspan="1">Shiwan Dashang Nature Reserve, Guangxi, China</td><td rowspan="1" colspan="1">
                  <ext-link xmlns:xlink="http://www.w3.org/1999/xlink" ext-link-type="gen" xlink:href="KY022200" xlink:type="simple">KY022200</ext-link>
                </td><td rowspan="1" colspan="1">
                  <ext-link xmlns:xlink="http://www.w3.org/1999/xlink" ext-link-type="gen" xlink:href="KY022200" xlink:type="simple">KY022200</ext-link>
                </td><td rowspan="1" colspan="1">/</td><td rowspan="1" colspan="1">
                  <ext-link xmlns:xlink="http://www.w3.org/1999/xlink" ext-link-type="gen" xlink:href="KY022234" xlink:type="simple">KY022234</ext-link>
                </td><td rowspan="1" colspan="1">
                  <ext-link xmlns:xlink="http://www.w3.org/1999/xlink" ext-link-type="gen" xlink:href="KY022170" xlink:type="simple">KY022170</ext-link>
                </td></tr><tr><td rowspan="1" colspan="1">120</td><td rowspan="1" colspan="1">
                  <italic><tp:taxon-name><tp:taxon-name-part taxon-name-part-type="genus" reg="Megophrys">M.</tp:taxon-name-part> <tp:taxon-name-part taxon-name-part-type="species" reg="gerti">gerti</tp:taxon-name-part></tp:taxon-name></italic>
                </td><td rowspan="1" colspan="1">AMCC 106456</td><td rowspan="1" colspan="1">Quang Nam, Tra My Dist., Tra Don Commune, Viet Nam</td><td rowspan="1" colspan="1">
                  <ext-link xmlns:xlink="http://www.w3.org/1999/xlink" ext-link-type="gen" xlink:href="KY022201" xlink:type="simple">KY022201</ext-link>
                </td><td rowspan="1" colspan="1">
                  <ext-link xmlns:xlink="http://www.w3.org/1999/xlink" ext-link-type="gen" xlink:href="KY022201" xlink:type="simple">KY022201</ext-link>
                </td><td rowspan="1" colspan="1">/</td><td rowspan="1" colspan="1">
                  <ext-link xmlns:xlink="http://www.w3.org/1999/xlink" ext-link-type="gen" xlink:href="KY022231" xlink:type="simple">KY022231</ext-link>
                </td><td rowspan="1" colspan="1">
                  <ext-link xmlns:xlink="http://www.w3.org/1999/xlink" ext-link-type="gen" xlink:href="KY022167" xlink:type="simple">KY022167</ext-link>
                </td></tr><tr><td rowspan="1" colspan="1">121</td><td rowspan="1" colspan="1">
                  <italic><tp:taxon-name><tp:taxon-name-part taxon-name-part-type="genus" reg="Megophrys">M.</tp:taxon-name-part> <tp:taxon-name-part taxon-name-part-type="species" reg="synoria">synoria</tp:taxon-name-part></tp:taxon-name></italic>
                </td><td rowspan="1" colspan="1">FMNH 262778</td><td rowspan="1" colspan="1">Mondolkiri, Cambodia</td><td rowspan="1" colspan="1">
                  <ext-link xmlns:xlink="http://www.w3.org/1999/xlink" ext-link-type="gen" xlink:href="KY022198" xlink:type="simple">KY022198</ext-link>
                </td><td rowspan="1" colspan="1">
                  <ext-link xmlns:xlink="http://www.w3.org/1999/xlink" ext-link-type="gen" xlink:href="KY022198" xlink:type="simple">KY022198</ext-link>
                </td><td rowspan="1" colspan="1">/</td><td rowspan="1" colspan="1">
                  <ext-link xmlns:xlink="http://www.w3.org/1999/xlink" ext-link-type="gen" xlink:href="KY022235" xlink:type="simple">KY022235</ext-link>
                </td><td rowspan="1" colspan="1">
                  <ext-link xmlns:xlink="http://www.w3.org/1999/xlink" ext-link-type="gen" xlink:href="KY022171" xlink:type="simple">KY022171</ext-link>
                </td></tr><tr><td rowspan="1" colspan="1">122</td><td rowspan="1" colspan="1">
                  <italic><tp:taxon-name><tp:taxon-name-part taxon-name-part-type="genus" reg="Megophrys">M.</tp:taxon-name-part> <tp:taxon-name-part taxon-name-part-type="species" reg="elfina">elfina</tp:taxon-name-part></tp:taxon-name></italic>
                </td><td rowspan="1" colspan="1">ZMMU NAP-02658</td><td rowspan="1" colspan="1">Chu Pan Fan Mt, Chu Yang Sin N.P., Dak Lak Prov., Vietnam</td><td rowspan="1" colspan="1">
                  <ext-link xmlns:xlink="http://www.w3.org/1999/xlink" ext-link-type="gen" xlink:href="KY425389" xlink:type="simple">KY425389</ext-link>
                </td><td rowspan="1" colspan="1">
                  <ext-link xmlns:xlink="http://www.w3.org/1999/xlink" ext-link-type="gen" xlink:href="KY425389" xlink:type="simple">KY425389</ext-link>
                </td><td rowspan="1" colspan="1">/</td><td rowspan="1" colspan="1">/</td><td rowspan="1" colspan="1">/</td></tr><tr><td rowspan="1" colspan="1">123</td><td rowspan="1" colspan="1">
                  <italic><tp:taxon-name><tp:taxon-name-part taxon-name-part-type="genus" reg="Megophrys">M.</tp:taxon-name-part> <tp:taxon-name-part taxon-name-part-type="species" reg="palpebralespinosa">palpebralespinosa</tp:taxon-name-part></tp:taxon-name></italic>
                </td><td rowspan="1" colspan="1">FMNH 258098</td><td rowspan="1" colspan="1">Phou Dendin National Biodiversity Conservation Area, Phongsaly, Laos</td><td rowspan="1" colspan="1">
                  <ext-link xmlns:xlink="http://www.w3.org/1999/xlink" ext-link-type="gen" xlink:href="KY022209" xlink:type="simple">KY022209</ext-link>
                </td><td rowspan="1" colspan="1">
                  <ext-link xmlns:xlink="http://www.w3.org/1999/xlink" ext-link-type="gen" xlink:href="KY022209" xlink:type="simple">KY022209</ext-link>
                </td><td rowspan="1" colspan="1">/</td><td rowspan="1" colspan="1">
                  <ext-link xmlns:xlink="http://www.w3.org/1999/xlink" ext-link-type="gen" xlink:href="KY022238" xlink:type="simple">KY022238</ext-link>
                </td><td rowspan="1" colspan="1">
                  <ext-link xmlns:xlink="http://www.w3.org/1999/xlink" ext-link-type="gen" xlink:href="KY022174" xlink:type="simple">KY022174</ext-link>
                </td></tr><tr><td rowspan="1" colspan="1">124</td><td rowspan="1" colspan="1">
                  <italic><tp:taxon-name><tp:taxon-name-part taxon-name-part-type="genus" reg="Megophrys">M.</tp:taxon-name-part> <tp:taxon-name-part taxon-name-part-type="species" reg="intermedia">intermedia</tp:taxon-name-part></tp:taxon-name></italic>
                </td><td rowspan="1" colspan="1">FMNH 258093</td><td rowspan="1" colspan="1">Xe Kong, Kaleum District, Xe Sap National Biodiversity Conservation Area, Laos</td><td rowspan="1" colspan="1">
                  <ext-link xmlns:xlink="http://www.w3.org/1999/xlink" ext-link-type="gen" xlink:href="KY022196" xlink:type="simple">KY022196</ext-link>
                </td><td rowspan="1" colspan="1">
                  <ext-link xmlns:xlink="http://www.w3.org/1999/xlink" ext-link-type="gen" xlink:href="KY022196" xlink:type="simple">KY022196</ext-link>
                </td><td rowspan="1" colspan="1">/</td><td rowspan="1" colspan="1">
                  <ext-link xmlns:xlink="http://www.w3.org/1999/xlink" ext-link-type="gen" xlink:href="KY022221" xlink:type="simple">KY022221</ext-link>
                </td><td rowspan="1" colspan="1">
                  <ext-link xmlns:xlink="http://www.w3.org/1999/xlink" ext-link-type="gen" xlink:href="KY022157" xlink:type="simple">KY022157</ext-link>
                </td></tr><tr><td rowspan="1" colspan="1">125</td><td rowspan="1" colspan="1">
                  <italic><tp:taxon-name><tp:taxon-name-part taxon-name-part-type="genus" reg="Megophrys">M.</tp:taxon-name-part> <tp:taxon-name-part taxon-name-part-type="species" reg="carinense">carinense</tp:taxon-name-part></tp:taxon-name></italic>
                </td><td rowspan="1" colspan="1"><abbrev xmlns:xlink="http://www.w3.org/1999/xlink" content-type="institution" xlink:title="Chinese Academy of Sciences" id="ABBRID0ELWDI" xlink:type="simple">CAS</abbrev> 243791</td><td rowspan="1" colspan="1">Khotama Camp, Yephyu, Dawei, Tanintharyi, Myanmar</td><td rowspan="1" colspan="1">
                  <ext-link xmlns:xlink="http://www.w3.org/1999/xlink" ext-link-type="gen" xlink:href="KY022197" xlink:type="simple">KY022197</ext-link>
                </td><td rowspan="1" colspan="1">
                  <ext-link xmlns:xlink="http://www.w3.org/1999/xlink" ext-link-type="gen" xlink:href="KY022197" xlink:type="simple">KY022197</ext-link>
                </td><td rowspan="1" colspan="1">/</td><td rowspan="1" colspan="1">
                  <ext-link xmlns:xlink="http://www.w3.org/1999/xlink" ext-link-type="gen" xlink:href="KY022219" xlink:type="simple">KY022219</ext-link>
                </td><td rowspan="1" colspan="1">
                  <ext-link xmlns:xlink="http://www.w3.org/1999/xlink" ext-link-type="gen" xlink:href="KY022155" xlink:type="simple">KY022155</ext-link>
                </td></tr><tr><td rowspan="1" colspan="1">126</td><td rowspan="1" colspan="1">
                  <italic><tp:taxon-name><tp:taxon-name-part taxon-name-part-type="genus" reg="Megophrys">M.</tp:taxon-name-part> <tp:taxon-name-part taxon-name-part-type="species" reg="lancip">lancip</tp:taxon-name-part></tp:taxon-name></italic>
                </td><td rowspan="1" colspan="1">MZB:Amp:22233</td><td rowspan="1" colspan="1">Ngarip, Ulubelu, Lampung, Sumatra, Indonesia</td><td rowspan="1" colspan="1">/</td><td rowspan="1" colspan="1">
                  <ext-link xmlns:xlink="http://www.w3.org/1999/xlink" ext-link-type="gen" xlink:href="KY679891" xlink:type="simple">KY679891</ext-link>
                </td><td rowspan="1" colspan="1">/</td><td rowspan="1" colspan="1">/</td><td rowspan="1" colspan="1">/</td></tr><tr><td rowspan="1" colspan="1">127</td><td rowspan="1" colspan="1">
                  <italic><tp:taxon-name><tp:taxon-name-part taxon-name-part-type="genus" reg="Megophrys">M.</tp:taxon-name-part> <tp:taxon-name-part taxon-name-part-type="species" reg="montana">montana</tp:taxon-name-part></tp:taxon-name></italic>
                </td><td rowspan="1" colspan="1">LSUMZ 81916</td><td rowspan="1" colspan="1">Sukabumi, Java, Indonesia</td><td rowspan="1" colspan="1">/</td><td rowspan="1" colspan="1">
                  <ext-link xmlns:xlink="http://www.w3.org/1999/xlink" ext-link-type="gen" xlink:href="KX811927" xlink:type="simple">KX811927</ext-link>
                </td><td rowspan="1" colspan="1">
                  <ext-link xmlns:xlink="http://www.w3.org/1999/xlink" ext-link-type="gen" xlink:href="KX812163" xlink:type="simple">KX812163</ext-link>
                </td><td rowspan="1" colspan="1">
                  <ext-link xmlns:xlink="http://www.w3.org/1999/xlink" ext-link-type="gen" xlink:href="KX812281" xlink:type="simple">KX812281</ext-link>
                </td><td rowspan="1" colspan="1">/</td></tr><tr><td rowspan="1" colspan="1">128</td><td rowspan="1" colspan="1">
                  <italic><tp:taxon-name><tp:taxon-name-part taxon-name-part-type="genus" reg="Megophrys">M.</tp:taxon-name-part> <tp:taxon-name-part taxon-name-part-type="species" reg="chuannanensis">chuannanensis</tp:taxon-name-part></tp:taxon-name></italic>
                </td><td rowspan="1" colspan="1">SYSa004926</td><td rowspan="1" colspan="1">Hejiang County, Sichuan, China</td><td rowspan="1" colspan="1">
                  <ext-link xmlns:xlink="http://www.w3.org/1999/xlink" ext-link-type="gen" xlink:href="MH406635" xlink:type="simple">MH406635</ext-link>
                </td><td rowspan="1" colspan="1">
                  <ext-link xmlns:xlink="http://www.w3.org/1999/xlink" ext-link-type="gen" xlink:href="MH406901" xlink:type="simple">MH406901</ext-link>
                </td><td rowspan="1" colspan="1">
                  <ext-link xmlns:xlink="http://www.w3.org/1999/xlink" ext-link-type="gen" xlink:href="MH406364" xlink:type="simple">MH406364</ext-link>
                </td><td rowspan="1" colspan="1">
                  <ext-link xmlns:xlink="http://www.w3.org/1999/xlink" ext-link-type="gen" xlink:href="MH405147" xlink:type="simple">MH405147</ext-link>
                </td><td rowspan="1" colspan="1">/</td></tr><tr><td rowspan="1" colspan="1">129</td><td rowspan="1" colspan="1">
                  <italic><tp:taxon-name><tp:taxon-name-part taxon-name-part-type="genus" reg="Megophrys">M.</tp:taxon-name-part> <tp:taxon-name-part taxon-name-part-type="species" reg="feae">feae</tp:taxon-name-part></tp:taxon-name></italic>
                </td><td rowspan="1" colspan="1">SYSa003912</td><td rowspan="1" colspan="1">Jingdong County, Yunnan, China</td><td rowspan="1" colspan="1">
                  <ext-link xmlns:xlink="http://www.w3.org/1999/xlink" ext-link-type="gen" xlink:href="MH406633" xlink:type="simple">MH406633</ext-link>
                </td><td rowspan="1" colspan="1">
                  <ext-link xmlns:xlink="http://www.w3.org/1999/xlink" ext-link-type="gen" xlink:href="MH406899" xlink:type="simple">MH406899</ext-link>
                </td><td rowspan="1" colspan="1">
                  <ext-link xmlns:xlink="http://www.w3.org/1999/xlink" ext-link-type="gen" xlink:href="MH406362" xlink:type="simple">MH406362</ext-link>
                </td><td rowspan="1" colspan="1">
                  <ext-link xmlns:xlink="http://www.w3.org/1999/xlink" ext-link-type="gen" xlink:href="MH405145" xlink:type="simple">MH405145</ext-link>
                </td><td rowspan="1" colspan="1">
                  <ext-link xmlns:xlink="http://www.w3.org/1999/xlink" ext-link-type="gen" xlink:href="MH450011" xlink:type="simple">MH450011</ext-link>
                </td></tr><tr><td rowspan="1" colspan="1">130</td><td rowspan="1" colspan="1">
                  <italic><tp:taxon-name><tp:taxon-name-part taxon-name-part-type="genus" reg="Megophrys">M.</tp:taxon-name-part> <tp:taxon-name-part taxon-name-part-type="species" reg="popei">popei</tp:taxon-name-part></tp:taxon-name></italic>
                </td><td rowspan="1" colspan="1">SYSa001864</td><td rowspan="1" colspan="1">Taoyuandong, Hunan, China</td><td rowspan="1" colspan="1">
                  <ext-link xmlns:xlink="http://www.w3.org/1999/xlink" ext-link-type="gen" xlink:href="MH406632" xlink:type="simple">MH406632</ext-link>
                </td><td rowspan="1" colspan="1">
                  <ext-link xmlns:xlink="http://www.w3.org/1999/xlink" ext-link-type="gen" xlink:href="KM504256" xlink:type="simple">KM504256</ext-link>
                </td><td rowspan="1" colspan="1">
                  <ext-link xmlns:xlink="http://www.w3.org/1999/xlink" ext-link-type="gen" xlink:href="MH406361" xlink:type="simple">MH406361</ext-link>
                </td><td rowspan="1" colspan="1">
                  <ext-link xmlns:xlink="http://www.w3.org/1999/xlink" ext-link-type="gen" xlink:href="MH405144" xlink:type="simple">MH405144</ext-link>
                </td><td rowspan="1" colspan="1">/</td></tr><tr><td rowspan="1" colspan="1">131</td><td rowspan="1" colspan="1">
                  <italic><tp:taxon-name><tp:taxon-name-part taxon-name-part-type="genus" reg="Megophrys">M.</tp:taxon-name-part> <tp:taxon-name-part taxon-name-part-type="species" reg="gigantica">gigantica</tp:taxon-name-part></tp:taxon-name></italic>
                </td><td rowspan="1" colspan="1">SYSa003883</td><td rowspan="1" colspan="1">Ailao Shan, Yunnan, China</td><td rowspan="1" colspan="1">
                  <ext-link xmlns:xlink="http://www.w3.org/1999/xlink" ext-link-type="gen" xlink:href="MH406499" xlink:type="simple">MH406499</ext-link>
                </td><td rowspan="1" colspan="1">
                  <ext-link xmlns:xlink="http://www.w3.org/1999/xlink" ext-link-type="gen" xlink:href="MH406766" xlink:type="simple">MH406766</ext-link>
                </td><td rowspan="1" colspan="1">
                  <ext-link xmlns:xlink="http://www.w3.org/1999/xlink" ext-link-type="gen" xlink:href="MH406225" xlink:type="simple">MH406225</ext-link>
                </td><td rowspan="1" colspan="1">
                  <ext-link xmlns:xlink="http://www.w3.org/1999/xlink" ext-link-type="gen" xlink:href="MH405001" xlink:type="simple">MH405001</ext-link>
                </td><td rowspan="1" colspan="1">
                  <ext-link xmlns:xlink="http://www.w3.org/1999/xlink" ext-link-type="gen" xlink:href="MH450010" xlink:type="simple">MH450010</ext-link>
                </td></tr><tr><td rowspan="1" colspan="1">132</td><td rowspan="1" colspan="1">
                  <italic><tp:taxon-name><tp:taxon-name-part taxon-name-part-type="genus" reg="Megophrys">M.</tp:taxon-name-part> <tp:taxon-name-part taxon-name-part-type="species" reg="wawuensis">wawuensis</tp:taxon-name-part></tp:taxon-name></italic>
                </td><td rowspan="1" colspan="1">SYSa005311</td><td rowspan="1" colspan="1">Wawu Shan, Sichuan, China</td><td rowspan="1" colspan="1">
                  <ext-link xmlns:xlink="http://www.w3.org/1999/xlink" ext-link-type="gen" xlink:href="MH406624" xlink:type="simple">MH406624</ext-link>
                </td><td rowspan="1" colspan="1">
                  <ext-link xmlns:xlink="http://www.w3.org/1999/xlink" ext-link-type="gen" xlink:href="MH406891" xlink:type="simple">MH406891</ext-link>
                </td><td rowspan="1" colspan="1">
                  <ext-link xmlns:xlink="http://www.w3.org/1999/xlink" ext-link-type="gen" xlink:href="MH406353" xlink:type="simple">MH406353</ext-link>
                </td><td rowspan="1" colspan="1">
                  <ext-link xmlns:xlink="http://www.w3.org/1999/xlink" ext-link-type="gen" xlink:href="MH405136" xlink:type="simple">MH405136</ext-link>
                </td><td rowspan="1" colspan="1">/</td></tr><tr><td rowspan="1" colspan="1">133</td><td rowspan="1" colspan="1">
                  <italic><tp:taxon-name><tp:taxon-name-part taxon-name-part-type="genus" reg="Megophrys">M.</tp:taxon-name-part> <tp:taxon-name-part taxon-name-part-type="species" reg="nankiangensis">nankiangensis</tp:taxon-name-part></tp:taxon-name></italic>
                </td><td rowspan="1" colspan="1"><abbrev xmlns:xlink="http://www.w3.org/1999/xlink" content-type="institution" xlink:title="Chengdu Institute of Biology" id="ABBRID0EGGAK" xlink:type="simple">CIB</abbrev> ZYC517</td><td rowspan="1" colspan="1">Nanjiang, Sichuan, China</td><td rowspan="1" colspan="1">/</td><td rowspan="1" colspan="1">
                  <ext-link xmlns:xlink="http://www.w3.org/1999/xlink" ext-link-type="gen" xlink:href="KX811900" xlink:type="simple">KX811900</ext-link>
                </td><td rowspan="1" colspan="1">/</td><td rowspan="1" colspan="1">/</td><td rowspan="1" colspan="1">/</td></tr><tr><td rowspan="1" colspan="1">134</td><td rowspan="1" colspan="1">
                  <italic><tp:taxon-name><tp:taxon-name-part taxon-name-part-type="genus" reg="Megophrys">M.</tp:taxon-name-part> <tp:taxon-name-part taxon-name-part-type="species" reg="shapingensis">shapingensis</tp:taxon-name-part></tp:taxon-name></italic>
                </td><td rowspan="1" colspan="1">KIZ014512</td><td rowspan="1" colspan="1">Liziping Nature Reserve, Sichuan, China</td><td rowspan="1" colspan="1">/</td><td rowspan="1" colspan="1">
                  <ext-link xmlns:xlink="http://www.w3.org/1999/xlink" ext-link-type="gen" xlink:href="KX811904" xlink:type="simple">KX811904</ext-link>
                </td><td rowspan="1" colspan="1">
                  <ext-link xmlns:xlink="http://www.w3.org/1999/xlink" ext-link-type="gen" xlink:href="KX812060" xlink:type="simple">KX812060</ext-link>
                </td><td rowspan="1" colspan="1">
                  <ext-link xmlns:xlink="http://www.w3.org/1999/xlink" ext-link-type="gen" xlink:href="KX812274" xlink:type="simple">KX812274</ext-link>
                </td><td rowspan="1" colspan="1">/</td></tr><tr><td rowspan="1" colspan="1">135</td><td rowspan="1" colspan="1">
                  <italic><tp:taxon-name><tp:taxon-name-part taxon-name-part-type="genus" reg="Megophrys">M.</tp:taxon-name-part> <tp:taxon-name-part taxon-name-part-type="species" reg="dringi">dringi</tp:taxon-name-part></tp:taxon-name></italic>
                </td><td rowspan="1" colspan="1">UNIMAS 8948</td><td rowspan="1" colspan="1">Gunung Mulu, Sarawak, Malaysia</td><td rowspan="1" colspan="1">/</td><td rowspan="1" colspan="1">
                  <ext-link xmlns:xlink="http://www.w3.org/1999/xlink" ext-link-type="gen" xlink:href="KJ831316" xlink:type="simple">KJ831316</ext-link>
                </td><td rowspan="1" colspan="1">/</td><td rowspan="1" colspan="1">/</td><td rowspan="1" colspan="1">/</td></tr><tr><td rowspan="1" colspan="1">136</td><td rowspan="1" colspan="1">
                  <italic><tp:taxon-name><tp:taxon-name-part taxon-name-part-type="genus" reg="Megophrys">M.</tp:taxon-name-part> <tp:taxon-name-part taxon-name-part-type="species" reg="nasuta">nasuta</tp:taxon-name-part></tp:taxon-name></italic>
                </td><td rowspan="1" colspan="1">MBH 5357</td><td rowspan="1" colspan="1">Bengkulu, Sumatra, Indonesia</td><td rowspan="1" colspan="1">
                  <ext-link xmlns:xlink="http://www.w3.org/1999/xlink" ext-link-type="gen" xlink:href="KY022185" xlink:type="simple">KY022185</ext-link>
                </td><td rowspan="1" colspan="1">
                  <ext-link xmlns:xlink="http://www.w3.org/1999/xlink" ext-link-type="gen" xlink:href="KY022185" xlink:type="simple">KY022185</ext-link>
                </td><td rowspan="1" colspan="1">/</td><td rowspan="1" colspan="1">
                  <ext-link xmlns:xlink="http://www.w3.org/1999/xlink" ext-link-type="gen" xlink:href="KY022225" xlink:type="simple">KY022225</ext-link>
                </td><td rowspan="1" colspan="1">
                  <ext-link xmlns:xlink="http://www.w3.org/1999/xlink" ext-link-type="gen" xlink:href="KY022161" xlink:type="simple">KY022161</ext-link>
                </td></tr><tr><td rowspan="1" colspan="1">137</td><td rowspan="1" colspan="1">
                  <italic><tp:taxon-name><tp:taxon-name-part taxon-name-part-type="genus" reg="Megophrys">M.</tp:taxon-name-part> <tp:taxon-name-part taxon-name-part-type="species" reg="kalimantanensis">kalimantanensis</tp:taxon-name-part></tp:taxon-name></italic>
                </td><td rowspan="1" colspan="1">FMNH 236525</td><td rowspan="1" colspan="1">Crocker Range National Park, Tenom Dist, Sabah, Borneo, Malaysia</td><td rowspan="1" colspan="1">
                  <ext-link xmlns:xlink="http://www.w3.org/1999/xlink" ext-link-type="gen" xlink:href="DQ283342" xlink:type="simple">DQ283342</ext-link>
                </td><td rowspan="1" colspan="1">
                  <ext-link xmlns:xlink="http://www.w3.org/1999/xlink" ext-link-type="gen" xlink:href="DQ283342" xlink:type="simple">DQ283342</ext-link>
                </td><td rowspan="1" colspan="1">/</td><td rowspan="1" colspan="1">/</td><td rowspan="1" colspan="1">/</td></tr><tr><td rowspan="1" colspan="1">138</td><td rowspan="1" colspan="1">
                  <italic><tp:taxon-name><tp:taxon-name-part taxon-name-part-type="genus" reg="Megophrys">M.</tp:taxon-name-part> <tp:taxon-name-part taxon-name-part-type="species" reg="kobayashii">kobayashii</tp:taxon-name-part></tp:taxon-name></italic>
                </td><td rowspan="1" colspan="1">UNIMAS 8148</td><td rowspan="1" colspan="1">Gunung Kinabalu National Park, Sabah, Malaysia</td><td rowspan="1" colspan="1">/</td><td rowspan="1" colspan="1">
                  <ext-link xmlns:xlink="http://www.w3.org/1999/xlink" ext-link-type="gen" xlink:href="KJ831313" xlink:type="simple">KJ831313</ext-link>
                </td><td rowspan="1" colspan="1">/</td><td rowspan="1" colspan="1">/</td><td rowspan="1" colspan="1">/</td></tr><tr><td rowspan="1" colspan="1">139</td><td rowspan="1" colspan="1">
                  <italic><tp:taxon-name><tp:taxon-name-part taxon-name-part-type="genus" reg="Megophrys">M.</tp:taxon-name-part> <tp:taxon-name-part taxon-name-part-type="species" reg="baluensis">baluensis</tp:taxon-name-part></tp:taxon-name></italic>
                </td><td rowspan="1" colspan="1">voucher not preserved</td><td rowspan="1" colspan="1">Kinabalu, Borneo</td><td rowspan="1" colspan="1">
                  <ext-link xmlns:xlink="http://www.w3.org/1999/xlink" ext-link-type="gen" xlink:href="DQ642146" xlink:type="simple">DQ642146</ext-link>
                </td><td rowspan="1" colspan="1">
                  <ext-link xmlns:xlink="http://www.w3.org/1999/xlink" ext-link-type="gen" xlink:href="DQ642121" xlink:type="simple">DQ642121</ext-link>
                </td><td rowspan="1" colspan="1">/</td><td rowspan="1" colspan="1">/</td><td rowspan="1" colspan="1">/</td></tr><tr><td rowspan="1" colspan="1">140</td><td rowspan="1" colspan="1">
                  <italic><tp:taxon-name><tp:taxon-name-part taxon-name-part-type="genus" reg="Megophrys">M.</tp:taxon-name-part> <tp:taxon-name-part taxon-name-part-type="species" reg="stejnegeri">stejnegeri</tp:taxon-name-part></tp:taxon-name></italic>
                </td><td rowspan="1" colspan="1">KU 314303</td><td rowspan="1" colspan="1">Pasonanca Natural Park, Zamboanga City, Philippines</td><td rowspan="1" colspan="1">/</td><td rowspan="1" colspan="1">
                  <ext-link xmlns:xlink="http://www.w3.org/1999/xlink" ext-link-type="gen" xlink:href="KX811922" xlink:type="simple">KX811922</ext-link>
                </td><td rowspan="1" colspan="1">
                  <ext-link xmlns:xlink="http://www.w3.org/1999/xlink" ext-link-type="gen" xlink:href="KX812052" xlink:type="simple">KX812052</ext-link>
                </td><td rowspan="1" colspan="1">
                  <ext-link xmlns:xlink="http://www.w3.org/1999/xlink" ext-link-type="gen" xlink:href="KX812172" xlink:type="simple">KX812172</ext-link>
                </td><td rowspan="1" colspan="1">/</td></tr><tr><td rowspan="1" colspan="1">141</td><td rowspan="1" colspan="1">
                  <italic><tp:taxon-name><tp:taxon-name-part taxon-name-part-type="genus" reg="Megophrys">M.</tp:taxon-name-part> <tp:taxon-name-part taxon-name-part-type="species" reg="edwardinae">edwardinae</tp:taxon-name-part></tp:taxon-name></italic>
                </td><td rowspan="1" colspan="1">FMNH 273694</td><td rowspan="1" colspan="1">Bintulu, Sarawak, Malaysia</td><td rowspan="1" colspan="1">/</td><td rowspan="1" colspan="1">
                  <ext-link xmlns:xlink="http://www.w3.org/1999/xlink" ext-link-type="gen" xlink:href="KX811918" xlink:type="simple">KX811918</ext-link>
                </td><td rowspan="1" colspan="1">
                  <ext-link xmlns:xlink="http://www.w3.org/1999/xlink" ext-link-type="gen" xlink:href="KX812050" xlink:type="simple">KX812050</ext-link>
                </td><td rowspan="1" colspan="1">
                  <ext-link xmlns:xlink="http://www.w3.org/1999/xlink" ext-link-type="gen" xlink:href="KX812168" xlink:type="simple">KX812168</ext-link>
                </td><td rowspan="1" colspan="1">/</td></tr><tr><td rowspan="1" colspan="1">142</td><td rowspan="1" colspan="1">
                  <italic><tp:taxon-name><tp:taxon-name-part taxon-name-part-type="genus" reg="Megophrys">M.</tp:taxon-name-part> <tp:taxon-name-part taxon-name-part-type="species" reg="ligaya">ligaya</tp:taxon-name-part></tp:taxon-name></italic>
                </td><td rowspan="1" colspan="1">ZMMU NAP-05015</td><td rowspan="1" colspan="1">Palawan, Philippines</td><td rowspan="1" colspan="1">/</td><td rowspan="1" colspan="1">
                  <ext-link xmlns:xlink="http://www.w3.org/1999/xlink" ext-link-type="gen" xlink:href="KX811919" xlink:type="simple">KX811919</ext-link>
                </td><td rowspan="1" colspan="1">
                  <ext-link xmlns:xlink="http://www.w3.org/1999/xlink" ext-link-type="gen" xlink:href="KX812051" xlink:type="simple">KX812051</ext-link>
                </td><td rowspan="1" colspan="1">
                  <ext-link xmlns:xlink="http://www.w3.org/1999/xlink" ext-link-type="gen" xlink:href="KX812169" xlink:type="simple">KX812169</ext-link>
                </td><td rowspan="1" colspan="1">/</td></tr><tr><td rowspan="1" colspan="1">143</td><td rowspan="1" colspan="1">
                  <italic><tp:taxon-name><tp:taxon-name-part taxon-name-part-type="genus" reg="Leptolalax">Leptolalax</tp:taxon-name-part> <tp:taxon-name-part taxon-name-part-type="species" reg="alpinus">alpinus</tp:taxon-name-part></tp:taxon-name></italic>
                </td><td rowspan="1" colspan="1">SYSa003927</td><td rowspan="1" colspan="1">Jingdong County, Yunnan, China</td><td rowspan="1" colspan="1">
                  <ext-link xmlns:xlink="http://www.w3.org/1999/xlink" ext-link-type="gen" xlink:href="MH406639" xlink:type="simple">MH406639</ext-link>
                </td><td rowspan="1" colspan="1">
                  <ext-link xmlns:xlink="http://www.w3.org/1999/xlink" ext-link-type="gen" xlink:href="MH406905" xlink:type="simple">MH406905</ext-link>
                </td><td rowspan="1" colspan="1">
                  <ext-link xmlns:xlink="http://www.w3.org/1999/xlink" ext-link-type="gen" xlink:href="MH406368" xlink:type="simple">MH406368</ext-link>
                </td><td rowspan="1" colspan="1">
                  <ext-link xmlns:xlink="http://www.w3.org/1999/xlink" ext-link-type="gen" xlink:href="MH405151" xlink:type="simple">MH405151</ext-link>
                </td><td rowspan="1" colspan="1">/</td></tr><tr><td rowspan="1" colspan="1">144</td><td rowspan="1" colspan="1">
                  <tp:taxon-name><tp:taxon-name-part taxon-name-part-type="genus" reg="Leptobrachium">Leptobrachium</tp:taxon-name-part> <tp:taxon-name-part taxon-name-part-type="uncertainty-rank">cf.</tp:taxon-name-part> <tp:taxon-name-part taxon-name-part-type="species" reg="rakhinensis">rakhinensis</tp:taxon-name-part></tp:taxon-name>
                </td><td rowspan="1" colspan="1">SDBDU 2009.49</td><td rowspan="1" colspan="1">Trishna Wildlife Sanctuary, South Dist, Tripura state, India</td><td rowspan="1" colspan="1">
                  <ext-link xmlns:xlink="http://www.w3.org/1999/xlink" ext-link-type="gen" xlink:href="KY022304" xlink:type="simple">KY022304</ext-link>
                </td><td rowspan="1" colspan="1">
                  <ext-link xmlns:xlink="http://www.w3.org/1999/xlink" ext-link-type="gen" xlink:href="KY022304" xlink:type="simple">KY022304</ext-link>
                </td><td rowspan="1" colspan="1">/</td><td rowspan="1" colspan="1">
                  <ext-link xmlns:xlink="http://www.w3.org/1999/xlink" ext-link-type="gen" xlink:href="KY022347" xlink:type="simple">KY022347</ext-link>
                </td><td rowspan="1" colspan="1">
                  <ext-link xmlns:xlink="http://www.w3.org/1999/xlink" ext-link-type="gen" xlink:href="KY022325" xlink:type="simple">KY022325</ext-link>
                </td></tr></tbody></table></table-wrap><table-wrap id="T3" position="float" orientation="portrait"><label>Table 3.</label><caption><p>Morphometric comparisons between the <italic><tp:taxon-name><tp:taxon-name-part taxon-name-part-type="genus" reg="Megophrys">Megophrys</tp:taxon-name-part></tp:taxon-name></italic> species from the eastern corner of Himalayas. P-value is resulted from Mann-Whitney <italic>U</italic> test on each character between species. Significant level at 0.05 (* P-value &lt; 0.05). Abbreviation for species name: <abbrev xmlns:xlink="http://www.w3.org/1999/xlink" xlink:title="M. cf. pachyproctus" id="ABBRID0EOZEK" xlink:type="simple">MCP</abbrev>, <tp:taxon-name><tp:taxon-name-part taxon-name-part-type="genus" reg="Megophrys">M.</tp:taxon-name-part> <tp:taxon-name-part taxon-name-part-type="uncertainty-rank">cf.</tp:taxon-name-part> <tp:taxon-name-part taxon-name-part-type="species" reg="pachyproctus">pachyproctus</tp:taxon-name-part></tp:taxon-name>; <abbrev xmlns:xlink="http://www.w3.org/1999/xlink" xlink:title="Megophrys zhoui" id="ABBRID0E6ZEK" xlink:type="simple">MZ</abbrev>, <italic><tp:taxon-name><tp:taxon-name-part taxon-name-part-type="genus" reg="Megophrys">Megophrys</tp:taxon-name-part> <tp:taxon-name-part taxon-name-part-type="species" reg="zhoui">zhoui</tp:taxon-name-part></tp:taxon-name></italic> sp. nov.; <abbrev xmlns:xlink="http://www.w3.org/1999/xlink" xlink:title="Megophrys yeae" id="ABBRID0EO1EK" xlink:type="simple">MY</abbrev>, <italic><tp:taxon-name><tp:taxon-name-part taxon-name-part-type="genus" reg="Megophrys">Megophrys</tp:taxon-name-part> <tp:taxon-name-part taxon-name-part-type="species" reg="yeae">yeae</tp:taxon-name-part></tp:taxon-name></italic> sp. nov.; <abbrev xmlns:xlink="http://www.w3.org/1999/xlink" xlink:title="M. pachyproctus" id="ABBRID0E41EK" xlink:type="simple">MP</abbrev>, <italic><tp:taxon-name><tp:taxon-name-part taxon-name-part-type="genus" reg="Megophrys">M.</tp:taxon-name-part> <tp:taxon-name-part taxon-name-part-type="species" reg="pachyproctus">pachyproctus</tp:taxon-name-part></tp:taxon-name></italic>; <abbrev xmlns:xlink="http://www.w3.org/1999/xlink" xlink:title="M. medogensis" id="ABBRID0EM2EK" xlink:type="simple">MM</abbrev>, <italic><tp:taxon-name><tp:taxon-name-part taxon-name-part-type="genus" reg="Megophrys">M.</tp:taxon-name-part> <tp:taxon-name-part taxon-name-part-type="species" reg="medogensis">medogensis</tp:taxon-name-part></tp:taxon-name></italic>; and <abbrev xmlns:xlink="http://www.w3.org/1999/xlink" xlink:title="M. vegrandis" id="ABBRID0E22EK" xlink:type="simple">MV</abbrev>, <italic><tp:taxon-name><tp:taxon-name-part taxon-name-part-type="genus" reg="Megophrys">M.</tp:taxon-name-part> <tp:taxon-name-part taxon-name-part-type="species" reg="vegrandis">vegrandis</tp:taxon-name-part></tp:taxon-name></italic>. See abbreviations for the morphological characters in Materials and methods section.</p></caption><table id="TID0EUXHK" rules="all"><tbody><tr><th rowspan="1" colspan="1">Sex</th><th rowspan="1" colspan="1">Character</th><th rowspan="1" colspan="1"><abbrev xmlns:xlink="http://www.w3.org/1999/xlink" xlink:title="M. cf. pachyproctus" id="ABBRID0EZ3EK" xlink:type="simple">MCP</abbrev> vs. <abbrev xmlns:xlink="http://www.w3.org/1999/xlink" xlink:title="Megophrys yeae" id="ABBRID0E43EK" xlink:type="simple">MY</abbrev></th><th rowspan="1" colspan="1"><abbrev xmlns:xlink="http://www.w3.org/1999/xlink" xlink:title="M. cf. pachyproctus" id="ABBRID0EE4EK" xlink:type="simple">MCP</abbrev> vs. <abbrev xmlns:xlink="http://www.w3.org/1999/xlink" xlink:title="Megophrys zhoui" id="ABBRID0EI4EK" xlink:type="simple">MZ</abbrev></th><th rowspan="1" colspan="1"><abbrev xmlns:xlink="http://www.w3.org/1999/xlink" xlink:title="M. cf. pachyproctus" id="ABBRID0EP4EK" xlink:type="simple">MCP</abbrev> vs. <abbrev xmlns:xlink="http://www.w3.org/1999/xlink" xlink:title="M. medogensis" id="ABBRID0ET4EK" xlink:type="simple">MM</abbrev></th><th rowspan="1" colspan="1"><abbrev xmlns:xlink="http://www.w3.org/1999/xlink" xlink:title="M. cf. pachyproctus" id="ABBRID0E14EK" xlink:type="simple">MCP</abbrev> vs. <abbrev xmlns:xlink="http://www.w3.org/1999/xlink" xlink:title="M. pachyproctus" id="ABBRID0E54EK" xlink:type="simple">MP</abbrev></th><th rowspan="1" colspan="1"><abbrev xmlns:xlink="http://www.w3.org/1999/xlink" xlink:title="M. cf. pachyproctus" id="ABBRID0EF5EK" xlink:type="simple">MCP</abbrev> vs. <abbrev xmlns:xlink="http://www.w3.org/1999/xlink" xlink:title="M. vegrandis" id="ABBRID0EJ5EK" xlink:type="simple">MV</abbrev></th><th rowspan="1" colspan="1"><abbrev xmlns:xlink="http://www.w3.org/1999/xlink" xlink:title="Megophrys zhoui" id="ABBRID0EQ5EK" xlink:type="simple">MZ</abbrev> vs. <abbrev xmlns:xlink="http://www.w3.org/1999/xlink" xlink:title="Megophrys yeae" id="ABBRID0EU5EK" xlink:type="simple">MY</abbrev></th><th rowspan="1" colspan="1"><abbrev xmlns:xlink="http://www.w3.org/1999/xlink" xlink:title="Megophrys zhoui" id="ABBRID0E25EK" xlink:type="simple">MZ</abbrev> vs. <abbrev xmlns:xlink="http://www.w3.org/1999/xlink" xlink:title="M. medogensis" id="ABBRID0E65EK" xlink:type="simple">MM</abbrev></th><th rowspan="1" colspan="1"><abbrev xmlns:xlink="http://www.w3.org/1999/xlink" xlink:title="Megophrys yeae" id="ABBRID0EG6EK" xlink:type="simple">MY</abbrev> vs. <abbrev xmlns:xlink="http://www.w3.org/1999/xlink" xlink:title="M. pachyproctus" id="ABBRID0EK6EK" xlink:type="simple">MP</abbrev></th><th rowspan="1" colspan="1"><abbrev xmlns:xlink="http://www.w3.org/1999/xlink" xlink:title="Megophrys yeae" id="ABBRID0ER6EK" xlink:type="simple">MY</abbrev> vs. <abbrev xmlns:xlink="http://www.w3.org/1999/xlink" xlink:title="M. medogensis" id="ABBRID0EV6EK" xlink:type="simple">MM</abbrev></th><th rowspan="1" colspan="1"><abbrev xmlns:xlink="http://www.w3.org/1999/xlink" xlink:title="M. pachyproctus" id="ABBRID0E36EK" xlink:type="simple">MP</abbrev> vs. <abbrev xmlns:xlink="http://www.w3.org/1999/xlink" xlink:title="M. vegrandis" id="ABBRID0EAAFK" xlink:type="simple">MV</abbrev></th><th rowspan="1" colspan="1"><abbrev xmlns:xlink="http://www.w3.org/1999/xlink" xlink:title="M. medogensis" id="ABBRID0EHAFK" xlink:type="simple">MM</abbrev> vs. <abbrev xmlns:xlink="http://www.w3.org/1999/xlink" xlink:title="M. vegrandis" id="ABBRID0ELAFK" xlink:type="simple">MV</abbrev></th></tr><tr><td rowspan="26" colspan="1">
                  <bold>Female</bold>
                </td><td rowspan="1" colspan="1">
                  <bold><abbrev xmlns:xlink="http://www.w3.org/1999/xlink" xlink:title="snout-vent length" id="ABBRID0E1AFK" xlink:type="simple">SVL</abbrev></bold>
                </td><td rowspan="1" colspan="1">0.133</td><td rowspan="1" colspan="1">0.133</td><td rowspan="1" colspan="1">0.016*</td><td rowspan="1" colspan="1">/</td><td rowspan="1" colspan="1">/</td><td rowspan="1" colspan="1">0.333</td><td rowspan="1" colspan="1">0.095</td><td rowspan="1" colspan="1">/</td><td rowspan="1" colspan="1">0.095</td><td rowspan="1" colspan="1">/</td><td rowspan="1" colspan="1">/</td></tr><tr><td rowspan="1" colspan="1">
                  <bold><abbrev xmlns:xlink="http://www.w3.org/1999/xlink" xlink:title="head width" id="ABBRID0EFCFK" xlink:type="simple">HW</abbrev></bold>
                </td><td rowspan="1" colspan="1">0.133</td><td rowspan="1" colspan="1">0.267</td><td rowspan="1" colspan="1">0.016*</td><td rowspan="1" colspan="1">/</td><td rowspan="1" colspan="1">/</td><td rowspan="1" colspan="1">0.333</td><td rowspan="1" colspan="1">0.095</td><td rowspan="1" colspan="1">/</td><td rowspan="1" colspan="1">0.095</td><td rowspan="1" colspan="1">/</td><td rowspan="1" colspan="1">/</td></tr><tr><td rowspan="1" colspan="1">
                  <bold><abbrev xmlns:xlink="http://www.w3.org/1999/xlink" xlink:title="head length" id="ABBRID0EQDFK" xlink:type="simple">HL</abbrev></bold>
                </td><td rowspan="1" colspan="1">1.000</td><td rowspan="1" colspan="1">0.267</td><td rowspan="1" colspan="1">0.032*</td><td rowspan="1" colspan="1">/</td><td rowspan="1" colspan="1">/</td><td rowspan="1" colspan="1">1.000</td><td rowspan="1" colspan="1">0.571</td><td rowspan="1" colspan="1">/</td><td rowspan="1" colspan="1">0.190</td><td rowspan="1" colspan="1">/</td><td rowspan="1" colspan="1">/</td></tr><tr><td rowspan="1" colspan="1">
                  <bold><abbrev xmlns:xlink="http://www.w3.org/1999/xlink" xlink:title="snout length" id="ABBRID0E2EFK" xlink:type="simple">SL</abbrev></bold>
                </td><td rowspan="1" colspan="1">0.533</td><td rowspan="1" colspan="1">0.267</td><td rowspan="1" colspan="1">0.032*</td><td rowspan="1" colspan="1">/</td><td rowspan="1" colspan="1">/</td><td rowspan="1" colspan="1">0.333</td><td rowspan="1" colspan="1">0.095</td><td rowspan="1" colspan="1">/</td><td rowspan="1" colspan="1">1.000</td><td rowspan="1" colspan="1">/</td><td rowspan="1" colspan="1">/</td></tr><tr><td rowspan="1" colspan="1">
                  <bold><abbrev xmlns:xlink="http://www.w3.org/1999/xlink" xlink:title="nostril-snout length" id="ABBRID0EGGFK" xlink:type="simple">SN</abbrev></bold>
                </td><td rowspan="1" colspan="1">1.000</td><td rowspan="1" colspan="1">0.267</td><td rowspan="1" colspan="1">1.000</td><td rowspan="1" colspan="1">/</td><td rowspan="1" colspan="1">/</td><td rowspan="1" colspan="1">0.333</td><td rowspan="1" colspan="1">0.190</td><td rowspan="1" colspan="1">/</td><td rowspan="1" colspan="1">0.857</td><td rowspan="1" colspan="1">/</td><td rowspan="1" colspan="1">/</td></tr><tr><td rowspan="1" colspan="1">
                  <bold><abbrev xmlns:xlink="http://www.w3.org/1999/xlink" xlink:title="eye-nostril length" id="ABBRID0ERHFK" xlink:type="simple">EN</abbrev></bold>
                </td><td rowspan="1" colspan="1">0.800</td><td rowspan="1" colspan="1">1.000</td><td rowspan="1" colspan="1">0.286</td><td rowspan="1" colspan="1">/</td><td rowspan="1" colspan="1">/</td><td rowspan="1" colspan="1">1.000</td><td rowspan="1" colspan="1">0.570</td><td rowspan="1" colspan="1">/</td><td rowspan="1" colspan="1">1.000</td><td rowspan="1" colspan="1">/</td><td rowspan="1" colspan="1">/</td></tr><tr><td rowspan="1" colspan="1">
                  <bold>IN</bold>
                </td><td rowspan="1" colspan="1">1.000</td><td rowspan="1" colspan="1">0.267</td><td rowspan="1" colspan="1">0.286</td><td rowspan="1" colspan="1">/</td><td rowspan="1" colspan="1">/</td><td rowspan="1" colspan="1">1.000</td><td rowspan="1" colspan="1">1.000</td><td rowspan="1" colspan="1">/</td><td rowspan="1" colspan="1">0.857</td><td rowspan="1" colspan="1">/</td><td rowspan="1" colspan="1">/</td></tr><tr><td rowspan="1" colspan="1">
                  <bold><abbrev xmlns:xlink="http://www.w3.org/1999/xlink" xlink:title="eye length" id="ABBRID0EEKFK" xlink:type="simple">EL</abbrev></bold>
                </td><td rowspan="1" colspan="1">0.133</td><td rowspan="1" colspan="1">1.000</td><td rowspan="1" colspan="1">1.000</td><td rowspan="1" colspan="1">/</td><td rowspan="1" colspan="1">/</td><td rowspan="1" colspan="1">0.667</td><td rowspan="1" colspan="1">1.000</td><td rowspan="1" colspan="1">/</td><td rowspan="1" colspan="1">0.095</td><td rowspan="1" colspan="1">/</td><td rowspan="1" colspan="1">/</td></tr><tr><td rowspan="1" colspan="1">
                  <bold><abbrev xmlns:xlink="http://www.w3.org/1999/xlink" xlink:title="inter upper eyelid width" id="ABBRID0EPLFK" xlink:type="simple">IUE</abbrev></bold>
                </td><td rowspan="1" colspan="1">0.533</td><td rowspan="1" colspan="1">0.533</td><td rowspan="1" colspan="1">0.111</td><td rowspan="1" colspan="1">/</td><td rowspan="1" colspan="1">/</td><td rowspan="1" colspan="1">1.000</td><td rowspan="1" colspan="1">1.000</td><td rowspan="1" colspan="1">/</td><td rowspan="1" colspan="1">1.000</td><td rowspan="1" colspan="1">/</td><td rowspan="1" colspan="1">/</td></tr><tr><td rowspan="1" colspan="1">
                  <bold><abbrev xmlns:xlink="http://www.w3.org/1999/xlink" xlink:title="maximum upper eyelid width" id="ABBRID0E1MFK" xlink:type="simple">UEW</abbrev></bold>
                </td><td rowspan="1" colspan="1">0.533</td><td rowspan="1" colspan="1">0.533</td><td rowspan="1" colspan="1">0.730</td><td rowspan="1" colspan="1">/</td><td rowspan="1" colspan="1">/</td><td rowspan="1" colspan="1">1.000</td><td rowspan="1" colspan="1">1.000</td><td rowspan="1" colspan="1">/</td><td rowspan="1" colspan="1">1.000</td><td rowspan="1" colspan="1">/</td><td rowspan="1" colspan="1">/</td></tr><tr><td rowspan="1" colspan="1">
                  <bold><abbrev xmlns:xlink="http://www.w3.org/1999/xlink" xlink:title="internal front of eyes" id="ABBRID0EFOFK" xlink:type="simple">IFE</abbrev></bold>
                </td><td rowspan="1" colspan="1">0.800</td><td rowspan="1" colspan="1">0.267</td><td rowspan="1" colspan="1">0.111</td><td rowspan="1" colspan="1">/</td><td rowspan="1" colspan="1">/</td><td rowspan="1" colspan="1">1.000</td><td rowspan="1" colspan="1">0.950</td><td rowspan="1" colspan="1">/</td><td rowspan="1" colspan="1">0.571</td><td rowspan="1" colspan="1">/</td><td rowspan="1" colspan="1">/</td></tr><tr><td rowspan="1" colspan="1">
                  <bold><abbrev xmlns:xlink="http://www.w3.org/1999/xlink" xlink:title="internal back of eyes" id="ABBRID0EQPFK" xlink:type="simple">IBE</abbrev></bold>
                </td><td rowspan="1" colspan="1">0.133</td><td rowspan="1" colspan="1">0.133</td><td rowspan="1" colspan="1">1.000</td><td rowspan="1" colspan="1">/</td><td rowspan="1" colspan="1">/</td><td rowspan="1" colspan="1">0.667</td><td rowspan="1" colspan="1">0.190</td><td rowspan="1" colspan="1">/</td><td rowspan="1" colspan="1">0.190</td><td rowspan="1" colspan="1">/</td><td rowspan="1" colspan="1">/</td></tr><tr><td rowspan="1" colspan="1">
                  <bold><abbrev xmlns:xlink="http://www.w3.org/1999/xlink" xlink:title="largest tympanum diameter" id="ABBRID0E2QFK" xlink:type="simple">TYD</abbrev></bold>
                </td><td rowspan="1" colspan="1">0.533</td><td rowspan="1" colspan="1">0.133</td><td rowspan="1" colspan="1">0.032*</td><td rowspan="1" colspan="1">/</td><td rowspan="1" colspan="1">/</td><td rowspan="1" colspan="1">0.333</td><td rowspan="1" colspan="1">0.095</td><td rowspan="1" colspan="1">/</td><td rowspan="1" colspan="1">0.095</td><td rowspan="1" colspan="1">/</td><td rowspan="1" colspan="1">/</td></tr><tr><td rowspan="1" colspan="1">
                  <bold><abbrev xmlns:xlink="http://www.w3.org/1999/xlink" xlink:title="tympanum-eye distance" id="ABBRID0EGSFK" xlink:type="simple">TYE</abbrev></bold>
                </td><td rowspan="1" colspan="1">0.800</td><td rowspan="1" colspan="1">0.133</td><td rowspan="1" colspan="1">0.016*</td><td rowspan="1" colspan="1">/</td><td rowspan="1" colspan="1">/</td><td rowspan="1" colspan="1">0.667</td><td rowspan="1" colspan="1">0.095</td><td rowspan="1" colspan="1">/</td><td rowspan="1" colspan="1">0.095</td><td rowspan="1" colspan="1">/</td><td rowspan="1" colspan="1">/</td></tr><tr><td rowspan="1" colspan="1">
                  <bold><abbrev xmlns:xlink="http://www.w3.org/1999/xlink" xlink:title="forearm length" id="ABBRID0ERTFK" xlink:type="simple">FAL</abbrev></bold>
                </td><td rowspan="1" colspan="1">0.133</td><td rowspan="1" colspan="1">0.800</td><td rowspan="1" colspan="1">0.286</td><td rowspan="1" colspan="1">/</td><td rowspan="1" colspan="1">/</td><td rowspan="1" colspan="1">0.333</td><td rowspan="1" colspan="1">0.381</td><td rowspan="1" colspan="1">/</td><td rowspan="1" colspan="1">0.095</td><td rowspan="1" colspan="1">/</td><td rowspan="1" colspan="1">/</td></tr><tr><td rowspan="1" colspan="1">
                  <bold><abbrev xmlns:xlink="http://www.w3.org/1999/xlink" xlink:title="hand length" id="ABBRID0E3UFK" xlink:type="simple">HAL</abbrev></bold>
                </td><td rowspan="1" colspan="1">0.133</td><td rowspan="1" colspan="1">1.000</td><td rowspan="1" colspan="1">0.016*</td><td rowspan="1" colspan="1">/</td><td rowspan="1" colspan="1">/</td><td rowspan="1" colspan="1">0.333</td><td rowspan="1" colspan="1">0.095</td><td rowspan="1" colspan="1">/</td><td rowspan="1" colspan="1">0.095</td><td rowspan="1" colspan="1">/</td><td rowspan="1" colspan="1">/</td></tr><tr><td rowspan="1" colspan="1">
                  <bold>FIL</bold>
                </td><td rowspan="1" colspan="1">1.000</td><td rowspan="1" colspan="1">0.133</td><td rowspan="1" colspan="1">0.016*</td><td rowspan="1" colspan="1">/</td><td rowspan="1" colspan="1">/</td><td rowspan="1" colspan="1">0.333</td><td rowspan="1" colspan="1">0.095</td><td rowspan="1" colspan="1">/</td><td rowspan="1" colspan="1">0.095</td><td rowspan="1" colspan="1">/</td><td rowspan="1" colspan="1">/</td></tr><tr><td rowspan="1" colspan="1">
                  <bold>FIIL</bold>
                </td><td rowspan="1" colspan="1">0.133</td><td rowspan="1" colspan="1">0.533</td><td rowspan="1" colspan="1">0.016*</td><td rowspan="1" colspan="1">/</td><td rowspan="1" colspan="1">/</td><td rowspan="1" colspan="1">0.333</td><td rowspan="1" colspan="1">0.095</td><td rowspan="1" colspan="1">/</td><td rowspan="1" colspan="1">0.381</td><td rowspan="1" colspan="1">/</td><td rowspan="1" colspan="1">/</td></tr><tr><td rowspan="1" colspan="1">
                  <bold>FIIIL</bold>
                </td><td rowspan="1" colspan="1">0.133</td><td rowspan="1" colspan="1">0.267</td><td rowspan="1" colspan="1">0.286</td><td rowspan="1" colspan="1">/</td><td rowspan="1" colspan="1">/</td><td rowspan="1" colspan="1">0.333</td><td rowspan="1" colspan="1">1.000</td><td rowspan="1" colspan="1">/</td><td rowspan="1" colspan="1">0.095</td><td rowspan="1" colspan="1">/</td><td rowspan="1" colspan="1">/</td></tr><tr><td rowspan="1" colspan="1">
                  <bold>FIVL</bold>
                </td><td rowspan="1" colspan="1">1.000</td><td rowspan="1" colspan="1">0.533</td><td rowspan="1" colspan="1">0.730</td><td rowspan="1" colspan="1">/</td><td rowspan="1" colspan="1">/</td><td rowspan="1" colspan="1">0.333</td><td rowspan="1" colspan="1">0.381</td><td rowspan="1" colspan="1">/</td><td rowspan="1" colspan="1">0.381</td><td rowspan="1" colspan="1">/</td><td rowspan="1" colspan="1">/</td></tr><tr><td rowspan="1" colspan="1">
                  <bold><abbrev xmlns:xlink="http://www.w3.org/1999/xlink" xlink:title="thigh length" id="ABBRID0EH2FK" xlink:type="simple">TL</abbrev></bold>
                </td><td rowspan="1" colspan="1">0.133</td><td rowspan="1" colspan="1">0.533</td><td rowspan="1" colspan="1">0.413</td><td rowspan="1" colspan="1">/</td><td rowspan="1" colspan="1">/</td><td rowspan="1" colspan="1">0.333</td><td rowspan="1" colspan="1">0.571</td><td rowspan="1" colspan="1">/</td><td rowspan="1" colspan="1">1.000</td><td rowspan="1" colspan="1">/</td><td rowspan="1" colspan="1">/</td></tr><tr><td rowspan="1" colspan="1">
                  <bold><abbrev xmlns:xlink="http://www.w3.org/1999/xlink" xlink:title="shank length" id="ABBRID0ES3FK" xlink:type="simple">SHL</abbrev></bold>
                </td><td rowspan="1" colspan="1">0.533</td><td rowspan="1" colspan="1">0.800</td><td rowspan="1" colspan="1">0.730</td><td rowspan="1" colspan="1">/</td><td rowspan="1" colspan="1">/</td><td rowspan="1" colspan="1">0.333</td><td rowspan="1" colspan="1">0.857</td><td rowspan="1" colspan="1">/</td><td rowspan="1" colspan="1">0.857</td><td rowspan="1" colspan="1">/</td><td rowspan="1" colspan="1">/</td></tr><tr><td rowspan="1" colspan="1">
                  <bold><abbrev xmlns:xlink="http://www.w3.org/1999/xlink" xlink:title="tarsal-foot length" id="ABBRID0E44FK" xlink:type="simple">TFOL</abbrev></bold>
                </td><td rowspan="1" colspan="1">1.000</td><td rowspan="1" colspan="1">0.133</td><td rowspan="1" colspan="1">0.730</td><td rowspan="1" colspan="1">/</td><td rowspan="1" colspan="1">/</td><td rowspan="1" colspan="1">0.333</td><td rowspan="1" colspan="1">0.857</td><td rowspan="1" colspan="1">/</td><td rowspan="1" colspan="1">1.000</td><td rowspan="1" colspan="1">/</td><td rowspan="1" colspan="1">/</td></tr><tr><td rowspan="1" colspan="1">
                  <bold><abbrev xmlns:xlink="http://www.w3.org/1999/xlink" xlink:title="foot length" id="ABBRID0EI6FK" xlink:type="simple">FOL</abbrev></bold>
                </td><td rowspan="1" colspan="1">1.000</td><td rowspan="1" colspan="1">0.267</td><td rowspan="1" colspan="1">1.000</td><td rowspan="1" colspan="1">/</td><td rowspan="1" colspan="1">/</td><td rowspan="1" colspan="1">0.333</td><td rowspan="1" colspan="1">0.571</td><td rowspan="1" colspan="1">/</td><td rowspan="1" colspan="1">1.000</td><td rowspan="1" colspan="1">/</td><td rowspan="1" colspan="1">/</td></tr><tr><td rowspan="1" colspan="1">
                  <bold><abbrev xmlns:xlink="http://www.w3.org/1999/xlink" xlink:title="finger III width" id="ABBRID0ETAGK" xlink:type="simple">FIIIW</abbrev></bold>
                </td><td rowspan="1" colspan="1">0.133</td><td rowspan="1" colspan="1">0.133</td><td rowspan="1" colspan="1">0.556</td><td rowspan="1" colspan="1">/</td><td rowspan="1" colspan="1">/</td><td rowspan="1" colspan="1">0.333</td><td rowspan="1" colspan="1">0.095</td><td rowspan="1" colspan="1">/</td><td rowspan="1" colspan="1">0.095</td><td rowspan="1" colspan="1">/</td><td rowspan="1" colspan="1">/</td></tr><tr><td rowspan="1" colspan="1">
                  <bold><abbrev xmlns:xlink="http://www.w3.org/1999/xlink" xlink:title="finger IV width" id="ABBRID0E5BGK" xlink:type="simple">FIVW</abbrev></bold>
                </td><td rowspan="1" colspan="1">0.133</td><td rowspan="1" colspan="1">0.133</td><td rowspan="1" colspan="1">0.730</td><td rowspan="1" colspan="1">/</td><td rowspan="1" colspan="1">/</td><td rowspan="1" colspan="1">0.333</td><td rowspan="1" colspan="1">0.095</td><td rowspan="1" colspan="1">/</td><td rowspan="1" colspan="1">0.095</td><td rowspan="1" colspan="1">/</td><td rowspan="1" colspan="1">/</td></tr><tr><td rowspan="13" colspan="1">
                  <bold>Male</bold>
                </td><td rowspan="1" colspan="1">
                  <bold><abbrev xmlns:xlink="http://www.w3.org/1999/xlink" xlink:title="snout-vent length" id="ABBRID0EPDGK" xlink:type="simple">SVL</abbrev></bold>
                </td><td rowspan="1" colspan="1">0.001*</td><td rowspan="1" colspan="1">/</td><td rowspan="1" colspan="1">0.476</td><td rowspan="1" colspan="1">0.533</td><td rowspan="1" colspan="1">0.029*</td><td rowspan="1" colspan="1">/</td><td rowspan="1" colspan="1">/</td><td rowspan="1" colspan="1">/</td><td rowspan="1" colspan="1">0.005*</td><td rowspan="1" colspan="1">0.643</td><td rowspan="1" colspan="1">0.038*</td></tr><tr><td rowspan="1" colspan="1">
                  <bold><abbrev xmlns:xlink="http://www.w3.org/1999/xlink" xlink:title="head width" id="ABBRID0E1EGK" xlink:type="simple">HW</abbrev></bold>
                </td><td rowspan="1" colspan="1">0.446</td><td rowspan="1" colspan="1">/</td><td rowspan="1" colspan="1">1.000</td><td rowspan="1" colspan="1">0.533</td><td rowspan="1" colspan="1">0.486</td><td rowspan="1" colspan="1">/</td><td rowspan="1" colspan="1">/</td><td rowspan="1" colspan="1">/</td><td rowspan="1" colspan="1">0.180</td><td rowspan="1" colspan="1">0.286</td><td rowspan="1" colspan="1">0.067</td></tr><tr><td rowspan="1" colspan="1">
                  <bold><abbrev xmlns:xlink="http://www.w3.org/1999/xlink" xlink:title="head length" id="ABBRID0EFGGK" xlink:type="simple">HL</abbrev></bold>
                </td><td rowspan="1" colspan="1">0.599</td><td rowspan="1" colspan="1">/</td><td rowspan="1" colspan="1">0.038*</td><td rowspan="1" colspan="1">1.000</td><td rowspan="1" colspan="1">0.057</td><td rowspan="1" colspan="1">/</td><td rowspan="1" colspan="1">/</td><td rowspan="1" colspan="1">/</td><td rowspan="1" colspan="1">0.005*</td><td rowspan="1" colspan="1">0.143</td><td rowspan="1" colspan="1">0.171</td></tr><tr><td rowspan="1" colspan="1">
                  <bold><abbrev xmlns:xlink="http://www.w3.org/1999/xlink" xlink:title="snout length" id="ABBRID0EQHGK" xlink:type="simple">SL</abbrev></bold>
                </td><td rowspan="1" colspan="1">0.521</td><td rowspan="1" colspan="1">/</td><td rowspan="1" colspan="1">0.610</td><td rowspan="1" colspan="1">0.533</td><td rowspan="1" colspan="1">0.200</td><td rowspan="1" colspan="1">/</td><td rowspan="1" colspan="1">/</td><td rowspan="1" colspan="1">/</td><td rowspan="1" colspan="1">0.125</td><td rowspan="1" colspan="1">0.286</td><td rowspan="1" colspan="1">0.067</td></tr><tr><td rowspan="1" colspan="1">
                  <bold>IN</bold>
                </td><td rowspan="1" colspan="1">0.262</td><td rowspan="1" colspan="1">/</td><td rowspan="1" colspan="1">0.257</td><td rowspan="1" colspan="1">1.000</td><td rowspan="1" colspan="1">0.686</td><td rowspan="1" colspan="1">/</td><td rowspan="1" colspan="1">/</td><td rowspan="1" colspan="1">/</td><td rowspan="1" colspan="1">1.000</td><td rowspan="1" colspan="1">1.000</td><td rowspan="1" colspan="1">0.352</td></tr><tr><td rowspan="1" colspan="1">
                  <bold><abbrev xmlns:xlink="http://www.w3.org/1999/xlink" xlink:title="eye length" id="ABBRID0EDKGK" xlink:type="simple">EL</abbrev></bold>
                </td><td rowspan="1" colspan="1">0.262</td><td rowspan="1" colspan="1">/</td><td rowspan="1" colspan="1">0.380</td><td rowspan="1" colspan="1">0.533</td><td rowspan="1" colspan="1">0.886</td><td rowspan="1" colspan="1">/</td><td rowspan="1" colspan="1">/</td><td rowspan="1" colspan="1">/</td><td rowspan="1" colspan="1">0.000*</td><td rowspan="1" colspan="1">0.710</td><td rowspan="1" colspan="1">0.670</td></tr><tr><td rowspan="1" colspan="1">
                  <bold><abbrev xmlns:xlink="http://www.w3.org/1999/xlink" xlink:title="maximum upper eyelid width" id="ABBRID0EOLGK" xlink:type="simple">UEW</abbrev></bold>
                </td><td rowspan="1" colspan="1">0.133</td><td rowspan="1" colspan="1">/</td><td rowspan="1" colspan="1">0.190</td><td rowspan="1" colspan="1">1.000</td><td rowspan="1" colspan="1">0.029*</td><td rowspan="1" colspan="1">/</td><td rowspan="1" colspan="1">/</td><td rowspan="1" colspan="1">/</td><td rowspan="1" colspan="1">0.180</td><td rowspan="1" colspan="1">0.710</td><td rowspan="1" colspan="1">0.010*</td></tr><tr><td rowspan="1" colspan="1">
                  <bold><abbrev xmlns:xlink="http://www.w3.org/1999/xlink" xlink:title="largest tympanum diameter" id="ABBRID0EZMGK" xlink:type="simple">TYD</abbrev></bold>
                </td><td rowspan="1" colspan="1">0.262</td><td rowspan="1" colspan="1">/</td><td rowspan="1" colspan="1">0.380</td><td rowspan="1" colspan="1">0.533</td><td rowspan="1" colspan="1">0.343</td><td rowspan="1" colspan="1">/</td><td rowspan="1" colspan="1">/</td><td rowspan="1" colspan="1">/</td><td rowspan="1" colspan="1">0.018*</td><td rowspan="1" colspan="1">1.000</td><td rowspan="1" colspan="1">0.010*</td></tr><tr><td rowspan="1" colspan="1">
                  <bold><abbrev xmlns:xlink="http://www.w3.org/1999/xlink" xlink:title="forearm length" id="ABBRID0EEOGK" xlink:type="simple">FAL</abbrev></bold>
                </td><td rowspan="1" colspan="1">0.002*</td><td rowspan="1" colspan="1">/</td><td rowspan="1" colspan="1">0.010*</td><td rowspan="1" colspan="1">1.000</td><td rowspan="1" colspan="1">0.029*</td><td rowspan="1" colspan="1">/</td><td rowspan="1" colspan="1">/</td><td rowspan="1" colspan="1">/</td><td rowspan="1" colspan="1">0.000*</td><td rowspan="1" colspan="1">0.710</td><td rowspan="1" colspan="1">0.010*</td></tr><tr><td rowspan="1" colspan="1">
                  <bold><abbrev xmlns:xlink="http://www.w3.org/1999/xlink" xlink:title="hand length" id="ABBRID0EPPGK" xlink:type="simple">HAL</abbrev></bold>
                </td><td rowspan="1" colspan="1">0.133</td><td rowspan="1" colspan="1">/</td><td rowspan="1" colspan="1">0.010*</td><td rowspan="1" colspan="1">0.800</td><td rowspan="1" colspan="1">0.029*</td><td rowspan="1" colspan="1">/</td><td rowspan="1" colspan="1">/</td><td rowspan="1" colspan="1">/</td><td rowspan="1" colspan="1">0.000*</td><td rowspan="1" colspan="1">0.710</td><td rowspan="1" colspan="1">0.010*</td></tr><tr><td rowspan="1" colspan="1">
                  <bold><abbrev xmlns:xlink="http://www.w3.org/1999/xlink" xlink:title="shank length" id="ABBRID0E1QGK" xlink:type="simple">SHL</abbrev></bold>
                </td><td rowspan="1" colspan="1">0.684</td><td rowspan="1" colspan="1">/</td><td rowspan="1" colspan="1">0.010*</td><td rowspan="1" colspan="1">0.533</td><td rowspan="1" colspan="1">0.343</td><td rowspan="1" colspan="1">/</td><td rowspan="1" colspan="1">/</td><td rowspan="1" colspan="1">/</td><td rowspan="1" colspan="1">0.102</td><td rowspan="1" colspan="1">0.710</td><td rowspan="1" colspan="1">0.914</td></tr><tr><td rowspan="1" colspan="1">
                  <bold><abbrev xmlns:xlink="http://www.w3.org/1999/xlink" xlink:title="tarsal-foot length" id="ABBRID0EFSGK" xlink:type="simple">TFOL</abbrev></bold>
                </td><td rowspan="1" colspan="1">0.212</td><td rowspan="1" colspan="1">/</td><td rowspan="1" colspan="1">0.171</td><td rowspan="1" colspan="1">1.000</td><td rowspan="1" colspan="1">0.343</td><td rowspan="1" colspan="1">/</td><td rowspan="1" colspan="1">/</td><td rowspan="1" colspan="1">/</td><td rowspan="1" colspan="1">0.964</td><td rowspan="1" colspan="1">0.643</td><td rowspan="1" colspan="1">0.171</td></tr><tr><td rowspan="1" colspan="1">
                  <bold><abbrev xmlns:xlink="http://www.w3.org/1999/xlink" xlink:title="foot length" id="ABBRID0EQTGK" xlink:type="simple">FOL</abbrev></bold>
                </td><td rowspan="1" colspan="1">0.020*</td><td rowspan="1" colspan="1">/</td><td rowspan="1" colspan="1">1.000</td><td rowspan="1" colspan="1">0.533</td><td rowspan="1" colspan="1">0.886</td><td rowspan="1" colspan="1">/</td><td rowspan="1" colspan="1">/</td><td rowspan="1" colspan="1">/</td><td rowspan="1" colspan="1">0.007*</td><td rowspan="1" colspan="1">1.000</td><td rowspan="1" colspan="1">0.762</td></tr></tbody></table></table-wrap><supplementary-material xmlns:xlink="http://www.w3.org/1999/xlink" id="S1" position="float" orientation="portrait" xlink:type="simple"><object-id content-type="doi" xlink:type="simple">10.3897/zookeys.977.55693.suppl1</object-id><object-id content-type="arpha" xlink:type="simple">6163AE27-2417-5E6E-968B-28A7E86B3B94</object-id><label>Supplementary material 1</label><caption><p>Table S1–S5</p></caption><statement content-type="dataType"><label>Data type</label><p>measurements</p></statement><statement content-type="notes"><label>Explanation note</label><p><bold>Table S1.</bold> Measurements of the adult specimens of <italic><tp:taxon-name><tp:taxon-name-part taxon-name-part-type="genus" reg="Megophrys">Megophrys</tp:taxon-name-part></tp:taxon-name></italic> used in this study. Unit in mm. See abbreviations for the morphological characters in Materials and methods section. <bold>Table S2.</bold> Measurements of the tadpole specimens of <italic><tp:taxon-name><tp:taxon-name-part taxon-name-part-type="genus" reg="Megophrys">Megophrys</tp:taxon-name-part></tp:taxon-name></italic> used in this study. Unit in mm. See abbreviations for the morphological characters in Materials and methods section. <bold>Table S3.</bold> Measurements of advertisement call parameters for three <italic><tp:taxon-name><tp:taxon-name-part taxon-name-part-type="genus" reg="Megophrys">Megophrys</tp:taxon-name-part></tp:taxon-name></italic> species in Medog. Values are given as mean (ranging). <bold>Table S4.</bold> Mean genetic distance under uncorrected <italic>p</italic>-distance model between <italic><tp:taxon-name><tp:taxon-name-part taxon-name-part-type="genus" reg="Megophrys">Megophrys</tp:taxon-name-part></tp:taxon-name></italic> species based on 16S gene. <bold>Table S5.</bold> Morphological comparisons between the <italic><tp:taxon-name><tp:taxon-name-part taxon-name-part-type="genus" reg="Megophrys">Megophrys</tp:taxon-name-part></tp:taxon-name></italic> species from the eastern Himalayas. Measurements in mm. See abbreviations for the morphological characters in Materials and methods section.</p></statement><media xlink:href="zookeys-977-101-s001.zip" mimetype="application" mime-subtype="x-zip-compressed" position="float" orientation="portrait" xlink:type="simple" id="oo_466662.zip"><uri content-type="original_file" xlink:type="simple">https://binary.pensoft.net/file/466662</uri></media><permissions><license xlink:type="simple"><license-p>This dataset is made available under the Open Database License (http://opendatacommons.org/licenses/odbl/1.0/). The Open Database License (ODbL) is a license agreement intended to allow users to freely share, modify, and use this Dataset while maintaining this same freedom for others, provided that the original source and author(s) are credited.</license-p></license></permissions><attrib specific-use="authors">Shengchao Shi, Meihua Zhang, Feng Xie, Jianping Jiang, Wulin Liu, Li Ding, Li Luan, Bin Wang</attrib></supplementary-material></tp:treatment-sec></tp:taxon-treatment>
