# Supplementary material for: Multiple data revealed two new species of the Asian horned toad Megophrys Kuhl & Van Hasselt, 1822 (Anura, Megophryidae) from the eastern corner of the Himalayas
Source: Zookeys. 2020 Oct 22;977:101–61. doi: 10.3897/zookeys.977.55693 (PMC7596021; doi:10.3897/zookeys.977.55693)
Supplement: XML Treatment for Megophrys yeae [file zookeys.977.55693-treatment5.xml]

<!DOCTYPE tp:taxon-treatment
  PUBLIC "-//TaxonX//DTD Taxonomic Treatment Publishing DTD v0 20100105//EN" "tax-treatment-NSO.dtd">
<tp:taxon-treatment xmlns:tp="http://www.plazi.org/taxpub"><tp:treatment-meta><kwd-group><label>Taxon classification</label><kwd><named-content xmlns:xlink="http://www.w3.org/1999/xlink" content-type="kingdom">Animalia</named-content></kwd><kwd><named-content xmlns:xlink="http://www.w3.org/1999/xlink" content-type="order">Anura</named-content></kwd><kwd><named-content xmlns:xlink="http://www.w3.org/1999/xlink" content-type="family">Megophryidae</named-content></kwd></kwd-group><mixed-citation publication-type="journal"><person-group><name><surname>Shi</surname><given-names>Shengchao</given-names></name><name><surname>Zhang</surname><given-names>Meihua</given-names></name><name><surname>Xie</surname><given-names>Feng</given-names></name><name><surname>Jiang</surname><given-names>Jianping</given-names></name><name><surname>Liu</surname><given-names>Wulin</given-names></name><name><surname>Li Ding</surname><given-names/></name><name><surname>Luan</surname><given-names>Li</given-names></name><name><surname>Wang</surname><given-names>Bin</given-names></name></person-group><article-title>Multiple data revealed two new species of the Asian horned toad <italic><tp:taxon-name><tp:taxon-name-part taxon-name-part-type="genus" reg="Megophrys">Megophrys</tp:taxon-name-part></tp:taxon-name></italic> Kuhl &amp; Van Hasselt, 1822 (<tp:taxon-name><tp:taxon-name-part taxon-name-part-type="order">Anura</tp:taxon-name-part></tp:taxon-name>, <tp:taxon-name><tp:taxon-name-part taxon-name-part-type="family">Megophryidae</tp:taxon-name-part></tp:taxon-name>) from the eastern corner of the Himalayas</article-title><source>Zookeys</source><day>22</day><month>10</month><year>2020</year><volume>977</volume><fpage>101</fpage><lpage>161</lpage><pub-id pub-id-type="doi">10.3897/zookeys.977.55693</pub-id></mixed-citation></tp:treatment-meta><tp:nomenclature><tp:taxon-name><object-id xmlns:xlink="http://www.w3.org/1999/xlink" content-type="arpha" xlink:type="simple">A1D67614-55C0-5A09-A338-9B41D1E1934F</object-id>
              <tp:taxon-name-part taxon-name-part-type="genus" reg="Megophrys">Megophrys</tp:taxon-name-part>
              <tp:taxon-name-part taxon-name-part-type="species" reg="yeae">yeae</tp:taxon-name-part>
              <object-id xmlns:xlink="http://www.w3.org/1999/xlink" content-type="zoobank" xlink:type="simple">http://zoobank.org/983FA221-7721-49AE-B8F7-568383A19D18</object-id>
            </tp:taxon-name><tp:taxon-status xmlns:xlink="http://www.w3.org/1999/xlink" xlink:type="simple">sp. nov.</tp:taxon-status><xref ref-type="fig" rid="F3">Figs 3E, J, O, T, Y</xref><xref ref-type="fig" rid="F4">, 4C, F, I, L</xref><xref ref-type="fig" rid="F5">, 5E, J</xref><xref ref-type="fig" rid="F6">, 6D, H, L, P</xref><xref ref-type="fig" rid="F9">, 9</xref><xref ref-type="fig" rid="F10">, 10A, C, G</xref><xref ref-type="supplementary-material" rid="S2">, Suppl. material 2</xref><xref ref-type="table" rid="T1">: Figs S4, S5A, S5B, S5E, S5F; Tables 1</xref><xref ref-type="table" rid="T2">, 2</xref><xref ref-type="table" rid="T3">, 3</xref><xref ref-type="table" rid="T4">, 4</xref><xref ref-type="supplementary-material" rid="S1">, Suppl. material 1: Tables S1-S3, S5</xref></tp:nomenclature><tp:treatment-sec sec-type="Holotype" id="SECID0E14EM"><title>Holotype.</title><p>(Figs <xref ref-type="fig" rid="F3">3E, J, O, T, Y</xref>, <xref ref-type="fig" rid="F4">4C, F, I, L</xref>, <xref ref-type="fig" rid="F9">9</xref>). CIB201706MT02, adult male, collected in Beibeng village, Medog County, Tibet Autonomous Region, China (<named-content xmlns:xlink="http://www.w3.org/1999/xlink" content-type="dwc:verbatimCoordinates" xlink:type="simple"><named-content content-type="geo-json" specific-use="{&#34;type&#34;:&#34;Point&#34;,&#34;coordinates&#34;:[95.185610,29.242920]}" id="NCID0EP5EM" xlink:type="simple">29.24292°N, 95.18561°E</named-content></named-content>, 870 m), at 1:40 h on 15 June 2017 by SC Shi and L Ding.</p></tp:treatment-sec><tp:treatment-sec sec-type="Paratypes" id="SECID0EU5EM"><title>Paratypes.</title><p>Thirteen specimens (eleven males and two females) from Medog County, Tibet Autonomous Region, China. Four adult males (CIB201706MT01, CIB022017061102, CIB022017061103, and CIB022017061104) collected in Didong village (<named-content xmlns:xlink="http://www.w3.org/1999/xlink" content-type="dwc:verbatimCoordinates" xlink:type="simple"><named-content content-type="geo-json" specific-use="{&#34;type&#34;:&#34;Point&#34;,&#34;coordinates&#34;:[95.124630,29.225080]}" id="NCID0E45EM" xlink:type="simple">29.22508°N, 95.12463°E</named-content></named-content>, 670 m) on 11 June 2017 by SC Shi and L Ding. One adult female (CIB201706MT03) collected on 13 June 2017 in Medog urban neighborhood (<named-content xmlns:xlink="http://www.w3.org/1999/xlink" content-type="dwc:verbatimCoordinates" xlink:type="simple"><named-content content-type="geo-json" specific-use="{&#34;type&#34;:&#34;Point&#34;,&#34;coordinates&#34;:[95.313240,29.322130]}" id="NCID0EF6EM" xlink:type="simple">29.32213°N, 95.31324°E</named-content></named-content>, 907 m) by SC Shi and L Ding. One adult female (CIBMTXC-201701-043) and one adult male (CIBMTXC-201701-044) collected on 28 May 2017 in Medog City neighborhood by F Xie and DW Yang. Two adult males (CIB022017061606 and CIB022017061407) collected in the same location of holotype by SC Shi and L Ding. One male (CIB022017061804) collected in Bari village (<named-content xmlns:xlink="http://www.w3.org/1999/xlink" content-type="dwc:verbatimCoordinates" xlink:type="simple"><named-content content-type="geo-json" specific-use="{&#34;type&#34;:&#34;Point&#34;,&#34;coordinates&#34;:[95.360160,29.329470]}" id="NCID0EN6EM" xlink:type="simple">29.32947°N, 95.36016°E</named-content></named-content>, 1780 m) at 21:01 18 June 2017 by S.C. Shi. Two adult males (CIBMT171065 and CIBMT171066) collected on 10 and 24 October 2017 in Yarang village (<named-content xmlns:xlink="http://www.w3.org/1999/xlink" content-type="dwc:verbatimCoordinates" xlink:type="simple"><named-content content-type="geo-json" specific-use="{&#34;type&#34;:&#34;Point&#34;,&#34;coordinates&#34;:[95.281260,29.294850]}" id="NCID0EV6EM" xlink:type="simple">29.29485°N, 95.28126°E</named-content></named-content>, 795 m) by F Xie and DW Yang. One adult male (CIBMT171064) collected at 23:54, 25 October 2017 in Yadong village in the vicinity of Medog city suburb (<named-content xmlns:xlink="http://www.w3.org/1999/xlink" content-type="dwc:verbatimCoordinates" xlink:type="simple"><named-content content-type="geo-json" specific-use="{&#34;type&#34;:&#34;Point&#34;,&#34;coordinates&#34;:[95.343970,29.326540]}" id="NCID0E46EM" xlink:type="simple">29.32654°N, 95. 34397°E</named-content></named-content>, 1073 m) by SC Shi and B Wang.</p></tp:treatment-sec><tp:treatment-sec sec-type="etymology" id="SECID0ECAFM"><title>Etymology.</title><p>The specific name <italic><tp:taxon-name><tp:taxon-name-part taxon-name-part-type="genus" reg="Megophrys"/><tp:taxon-name-part taxon-name-part-type="species" reg="yeae">yeae</tp:taxon-name-part></tp:taxon-name></italic> is in honor of Professor Ye Chang-Yuan, for her contribution to Chinese amphibian research and inspiration for younger generations of Chinese herpetologists.</p></tp:treatment-sec><tp:treatment-sec sec-type="Suggested vernacular name" id="SECID0ESAFM"><title>Suggested vernacular name.</title><p>Ye’s horned toad (English), Ye Shi Jiao Chan (叶氏角蟾, Chinese).</p></tp:treatment-sec><tp:treatment-sec sec-type="Diagnoses" id="SECID0EXAFM"><title>Diagnoses.</title><p><italic><tp:taxon-name><tp:taxon-name-part taxon-name-part-type="genus" reg="Megophrys">Megophrys</tp:taxon-name-part> <tp:taxon-name-part taxon-name-part-type="species" reg="yeae">yeae</tp:taxon-name-part></tp:taxon-name></italic> sp. nov. is assigned to the genus <italic><tp:taxon-name><tp:taxon-name-part taxon-name-part-type="genus" reg="Megophrys">Megophrys</tp:taxon-name-part></tp:taxon-name></italic><italic>sensu lato</italic> based on molecular phylogenetic analyses and the following morphological characters: canthus rostralis well-developed; a tiny horn’-like tubercle at edge of upper eyelid present; supratympanic fold distinct; axillary glands small and tit-like, on sides of the breast; oral disc of tadpoles funnel-like; mouth of tadpoles lacking transverse rows of teeth; head length more than 25% of body size; upper jaw protruding beyond the margin of the lower jaw; no skin fold on back of head; maxillary teeth present; tympanum distinct; hind legs long and thin.</p><p><italic><tp:taxon-name><tp:taxon-name-part taxon-name-part-type="genus" reg="Megophrys">Megophrys</tp:taxon-name-part> <tp:taxon-name-part taxon-name-part-type="species" reg="yeae">yeae</tp:taxon-name-part></tp:taxon-name></italic> sp. nov. is distinguished from its congeners by a combination of following characters: body relatively small (males 23.8–29.1 mm, n = 12; females 27.9–31.3 mm, n = 2); vomerine ridge weak, vomerine teeth absent; base of first finger weak, size equal to the base of second finger, tips of fingers II-IV flat, expand to small pad; foot of males shorter (<abbrev xmlns:xlink="http://www.w3.org/1999/xlink" xlink:title="foot length" id="ABBRID0E5BFM" xlink:type="simple">FOL</abbrev> 10.8–12.6 mm, n = 12); dorsal skin being relatively smooth; protuberance beyond cloaca small, not visible from ventral view, not swollen; nuptial pad absent; skull weakly ossified, wider than long; premaxillary and maxillary teeth weak, separated from others by gaps; texture of sphenethmoid smooth, without curves and pits; anterior fontanelle opening large, sagittal suture occlusive; advertisement call short and fast (duration 99–212 ms, repetition rate 1.9–4.1 call/s, intervals, n = 6), and dominant frequency high (4.4–5.2 kHz, n = 6).</p></tp:treatment-sec><tp:treatment-sec sec-type="description" id="SECID0ECCFM"><title>Description of holotype.</title><p>(Figs <xref ref-type="fig" rid="F3">3E, J, O, T, Y</xref>, <xref ref-type="fig" rid="F4">4C, F, I, L</xref>, <xref ref-type="fig" rid="F9">9</xref>). Measurements in mm. Adult male. Body small and slender (<abbrev xmlns:xlink="http://www.w3.org/1999/xlink" xlink:title="snout-vent length" id="ABBRID0EUCFM" xlink:type="simple">SVL</abbrev> 27.5); protuberance beyond cloaca small, not visible from ventral view, not swollen.</p><p>Head moderate, wider slightly than long (<abbrev xmlns:xlink="http://www.w3.org/1999/xlink" xlink:title="head width" id="ABBRID0E1CFM" xlink:type="simple">HW</abbrev> 9.8, <abbrev xmlns:xlink="http://www.w3.org/1999/xlink" xlink:title="head length" id="ABBRID0E5CFM" xlink:type="simple">HL</abbrev> 9.0, <abbrev xmlns:xlink="http://www.w3.org/1999/xlink" xlink:title="internal front of eyes" id="ABBRID0ECDFM" xlink:type="simple">IFE</abbrev> 5.1, <abbrev xmlns:xlink="http://www.w3.org/1999/xlink" xlink:title="internal back of eyes" id="ABBRID0EGDFM" xlink:type="simple">IBE</abbrev> 8.7); snout rounded in dorsal view, slightly projecting in profile, protruding beyond lower jaw, rostral appendage absent (<abbrev xmlns:xlink="http://www.w3.org/1999/xlink" xlink:title="snout length" id="ABBRID0EKDFM" xlink:type="simple">SL</abbrev> 3.6); loreal region vertical and concave; canthus rostralis blunt; dorsal surface of snout slight concave; nostrils oval, nearly in the middle of distance from snout to eye(<abbrev xmlns:xlink="http://www.w3.org/1999/xlink" xlink:title="nostril-snout length" id="ABBRID0EODFM" xlink:type="simple">SN</abbrev> 1.9, <abbrev xmlns:xlink="http://www.w3.org/1999/xlink" xlink:title="eye-nostril length" id="ABBRID0ESDFM" xlink:type="simple">EN</abbrev> 2.0); distance between nostrils (IN 3.2) almost equal with the shortest distance between upper eyelids (<abbrev xmlns:xlink="http://www.w3.org/1999/xlink" xlink:title="inter upper eyelid width" id="ABBRID0EWDFM" xlink:type="simple">IUE</abbrev> 3.1); tympanum small, rounded, diameter (<abbrev xmlns:xlink="http://www.w3.org/1999/xlink" xlink:title="largest tympanum diameter" id="ABBRID0E1DFM" xlink:type="simple">TYD</abbrev> 1.6) less than half of eye length (<abbrev xmlns:xlink="http://www.w3.org/1999/xlink" xlink:title="eye length" id="ABBRID0E5DFM" xlink:type="simple">EL</abbrev> 3.8 mm), upper one third of tympanum anulus merge with supratympanic fold (Figure <xref ref-type="fig" rid="F5">5C</xref>); eye-tympanum distance (<abbrev xmlns:xlink="http://www.w3.org/1999/xlink" xlink:title="tympanum-eye distance" id="ABBRID0EGEFM" xlink:type="simple">TYE</abbrev> 1.6) equal to tympanum diameter; pupil near oval, with a gap at lower edge; visible pineal ocellus absent; vomerine ridges weak, interval longer than its length, vomerine teeth absent; tongue feebly notched behind, hardly visible, with no medial lingual process.</p><p>Forearm long and slim, forearm length (<abbrev xmlns:xlink="http://www.w3.org/1999/xlink" xlink:title="forearm length" id="ABBRID0EMEFM" xlink:type="simple">FAL</abbrev> 7.0) 25% of body length, slightly shorter than hand (<abbrev xmlns:xlink="http://www.w3.org/1999/xlink" xlink:title="hand length" id="ABBRID0EQEFM" xlink:type="simple">HAL</abbrev> 8.3), not enlarged relative to the upper arm; relative finger lengths I &lt; II &lt; IV &lt; III; base of first finger weak, size equal to the base of second finger; tips of finger I rounded, slightly swollen, tips of fingers II-IV flat and expanded, forming small oval pads (<abbrev xmlns:xlink="http://www.w3.org/1999/xlink" xlink:title="finger III width" id="ABBRID0EUEFM" xlink:type="simple">FIIIW</abbrev> 1.2, <abbrev xmlns:xlink="http://www.w3.org/1999/xlink" xlink:title="finger IV width" id="ABBRID0EYEFM" xlink:type="simple">FIVW</abbrev> 1.3), pads without grooves and distinctively larger than terminal phalanges; fingers rudimentary webbed, with ventral callous ridges and narrow lateral fringes; subarticular and supernumerary tubercles absent, palmar tubercles indistinct.</p><p>Hindlimbs long and thin, tibio-tarsal articulation reaches area between nostril and eye; heels meet when thighs are positioned at right angles to the body, shank (<abbrev xmlns:xlink="http://www.w3.org/1999/xlink" xlink:title="shank length" id="ABBRID0E5EFM" xlink:type="simple">SHL</abbrev> 14.1) slightly longer than thigh (<abbrev xmlns:xlink="http://www.w3.org/1999/xlink" xlink:title="thigh length" id="ABBRID0ECFFM" xlink:type="simple">TL</abbrev> 12.3) and feet (<abbrev xmlns:xlink="http://www.w3.org/1999/xlink" xlink:title="foot length" id="ABBRID0EGFFM" xlink:type="simple">FOL</abbrev> 12.5, <abbrev xmlns:xlink="http://www.w3.org/1999/xlink" xlink:title="tarsal-foot length" id="ABBRID0EKFFM" xlink:type="simple">TFOL</abbrev> 19.7); toes thin, rudimentary webbed, with ventral callous ridges and narrow fringes; relatively toes lengths I &lt; II &lt; V &lt; III &lt; IV; tips of toes flat and slightly dilated, without grooves, slightly larger than terminal phalanges; inner metatarsal tubercle weak (<abbrev xmlns:xlink="http://www.w3.org/1999/xlink" xlink:title="ength of the inner metatarsal tubercle" id="ABBRID0EOFFM" xlink:type="simple">IMT</abbrev> 1.9) and elliptical, outer metatarsal tubercle, subarticular and supernumerary tubercles absent.</p><p>Dorsal body and head relatively smooth, with tiny tubercles scattered on dorsal part of body and limbs; tiny tubercles on most of dorsum form a large “W” skin ridge from behind supratympanic fold curve to ca. one third distance left of groin, a “V” between shoulders ahead of “W”, and a triangle between eyes; edges of snout, eyelids, especially supratympanic fold and flanks scattered with larger tubercles; supratympanic fold thin, extend from rear of eyelid, curves down above tympanum to shoulder; small tubercles on dorsal thigh and shank arranged in several transversal rows. Ventral surface of body smooth; a granular line present on ventrolateral side of belly, interrupted on left side; several small glandular tubercles present around cloaca; pectoral glands small, as large as tips of finger II, raised slightly, close to axilla; single femoral gland on ventral thigh small and slightly raised, closer to knee than cloaca.</p></tp:treatment-sec><tp:treatment-sec sec-type="Coloration of holotype in life" id="SECID0ETFFM"><title>Coloration of holotype in life.</title><p>(Fig. <xref ref-type="fig" rid="F9">9</xref>). Dorsal head and body light brown, tiny tubercles scattered on dorsum and head orange-red; skin ridges edged with faint brown, forming a barely visible “X” pattern on dorsum and triangular on head; skin ridges on thigh edged with narrow black-brown; supratympanic fold orange-red; one short black vertical bar on each side of upper lips beneath the eyes; tympanum pale gray; a black streak under supratympanic fold; tubercles on flanks edged with small dark blotches; two thin ambiguous transverse dark band on dorsal forearms; fingers II-IV with transverse dark band on dorsal surface; dorsal surface of fingers and toes colored with orange-red; flanks light brown; throat pale dusty gray; chest mottled gray stained with light purple between axillary glands; two pale gray streaks from lower place of joins of jaws extend to half of ventral upper arm; abdomen ivory, mottled gray on upper part, several small dark dots scattered rear; a large dark streaks present on both lateral sides of abdomen, from behind axilla to near groin, bordering the creamy white ventrolateral granular line on belly; groin not colored with red; ventral surfaces of thighs light purple mottled with tiny smoky white pigments; small glandular tubercles around cloaca and ivory; ventral surface of shanks and arms with large dark patches; palm and ventral surfaces of foot purplish gray; tips of digits orange edges; pectoral glands and femoral glands creamy white; iris orange-bronze.</p><fig id="F9" position="float" orientation="portrait"><object-id xmlns:xlink="http://www.w3.org/1999/xlink" content-type="doi" xlink:type="simple">10.3897/zookeys.977.55693.figure9</object-id><object-id xmlns:xlink="http://www.w3.org/1999/xlink" content-type="arpha" xlink:type="simple">A5D2E994-380C-5C7D-9AA5-D8B62EE7143C</object-id><label>Figure 9.</label><caption><p>The holotype adult male CIB201706MT02 of <italic><tp:taxon-name><tp:taxon-name-part taxon-name-part-type="genus" reg="Megophrys">Megophrys</tp:taxon-name-part> <tp:taxon-name-part taxon-name-part-type="species" reg="yeae">yeae</tp:taxon-name-part></tp:taxon-name></italic> sp. nov. in life. <bold>A</bold> dorsolateral view of body <bold>B</bold> ventral view of body <bold>C</bold> dorsolateral view of head <bold>D</bold> ventral view of hand <bold>E</bold> ventral view of foot.</p></caption><graphic xmlns:xlink="http://www.w3.org/1999/xlink" xlink:href="zookeys-977-101-g009.jpg" position="float" orientation="portrait" xlink:type="simple" id="oo_466660.jpg"><uri content-type="original_file" xlink:type="simple">https://binary.pensoft.net/fig/466660</uri></graphic></fig></tp:treatment-sec><tp:treatment-sec sec-type="Coloration of holotype in preservative" id="SECID0E6GFM"><title>Coloration of holotype in preservative.</title><p>(Fig. <xref ref-type="fig" rid="F3">3E, J, O, T, Y</xref>). Dorsal body gray, triangle on head and “X” pattern on dorsum barely visible; tubercles on dorsum, dorsal surface of head and limbs light gray; tympanum brown, a black streak under supratympanic fold; vertical bar beneath the eyes pale gray; tubercles on flanks edged with small black blotches; tubercles rows on dorsal thigh and shank with dark edges more or less; dorsal surface of forelimbs and hindlimbs dark gray with several ambiguous transverse dark bands; fingers II, III and IV with transverse dark band on dorsal surface; tips of digits light colored; throat, chest, and upper abdomen dusty gray, lower part of abdomen off-white; two dark streaks from lower place of joins of jaws extend to half of ventral upper arm; several small dark patches scattered on lower abdomen; two large dark streaks on lateral sides of abdomen; ventral surface of lower arm whitish, with a pale gray patches connected to hand; palm and ventral surface of foot dusty gray, with light colored fingertips; ventral surface of thigh dusty gray, femoral glands and glandular tubercles around cloaca white; ventral surface of shank dusty gray with several large pale gray patches; iris mottled copper.</p></tp:treatment-sec><tp:treatment-sec sec-type="Skull" id="SECID0EJHFM"><title>Skull.</title><p>(Fig. <xref ref-type="fig" rid="F5">5E, J</xref>). Skull rather small and weakly ossified, width 1.16× of length; maxillary overlapping with the quadratojugal; premaxillary and maxillary teeth moderately developed, independent with each other, 10/7 teeth present on left/right premaxillary, teeth absent on mandible; vomerine ridge weak, vomerine teeth absent; nasal process of premaxilla protruding beyond skull; nasal bones separated, posterior edges completely contact with sphenethmoid; sphenethmoid smooth on both dorsal and ventral surface, without curves and pits, the front edge of sphenethmoid concave, in contact with premaxillary; frontoparietal not divided, sagittal suture occlusive; anterior fontanelle opening large, triangular, width approximately the same as nasal bones; the front and rear part of frontoparietal almost equally wide; posterior edge of exoccipitals posterior to the line connecting conjunctions of quadratojugal and mandible; pterygoid moderate; anterior process of squamosal slender and sharp, tip closer to the junction of pterygoid and quadratojugal than its base, posterior process present; prootic relatively smooth, separated from exoccipitals; anterior process of parasphenoid in shape of narrow trapezoid, anterior part not raised above sphenethmoid, conjunction of anterior process of parasphenoid with width approximately the same as the constriction near the base; columella auris short.</p></tp:treatment-sec><tp:treatment-sec sec-type="variation" id="SECID0ETHFM"><title>Variation</title><p>(Suppl. material <xref ref-type="supplementary-material" rid="S2">2</xref>: Fig. S4; Suppl. material <xref ref-type="supplementary-material" rid="S1">1</xref>: Table S1). Two female specimens with no lateral fringes on toes. A distinct brown “X” marking on dorsum and a clear triangular on head present on CIB022017061407, CIBMT171064. Abdomens of CIB201706MT01, CIB022017061103 with dark patches on both sides instead of two large streaks. Overall coloration of CIB022017061102, CIB022017061103, CIB022017061103, CIB201706MT01 lighter, without visible “X” marking on dorsum. The “W” skin ridges on dorsum of CIBMT171065 and CIBMT171066 shattered into short disconnected bars. The tympanum of CIBMT171065 not merged with supratympanic fold. The ventrolateral line varies among individuals, in some (e.g., CIB201706MT01) it is interrupted and short, in others (e.g., CIBMT171066) it is simply formed by two separated granules.</p></tp:treatment-sec><tp:treatment-sec sec-type="description" id="SECID0EJIFM"><title>Secondary sexual characters.</title><p>An internal single subgular vocal sac present in male. Vocal openings present at rear of part the mouth. Calling males without nuptial pad on finger.</p></tp:treatment-sec><tp:treatment-sec sec-type="Advertisement call" id="SECID0EOIFM"><title>Advertisement call.</title><p>(Fig. <xref ref-type="fig" rid="F4">4C, F, I, L</xref>; Tables <xref ref-type="table" rid="T4">4</xref>; Suppl. material <xref ref-type="supplementary-material" rid="S1">1</xref>: Table S3). A total of 19 call groups and 176 calls were analyzed. <italic><tp:taxon-name><tp:taxon-name-part taxon-name-part-type="genus" reg="Megophrys">Megophrys</tp:taxon-name-part> <tp:taxon-name-part taxon-name-part-type="species" reg="yeae">yeae</tp:taxon-name-part></tp:taxon-name></italic> sp. nov. has a high dominant frequency (average 4.7 kHz, range 4.4–5.2 kHz). Calls frequent, average calls per seconds 3.0, vary from 1.9 to 4.1; average intercall interval 218 ms, vary from 649 ms to 119 ms when ambient temperatures vary from 17 °C to 25 °C. The number of calls in each call group average 68.9, range from 5 to 187. Calls short, duration average 139 ms, range from 89 ms to 246 ms. Pules per call average 9.2, vary from 7 to 12. To human ears, sound like cricket.</p></tp:treatment-sec><tp:treatment-sec sec-type="Tadpole" id="SECID0EPJFM"><title>Tadpole.</title><p>(Fig. <xref ref-type="fig" rid="F6">6D, H, L, P</xref>; Suppl. material <xref ref-type="supplementary-material" rid="S1">1</xref>: Table S2). Stages 28–35. Body length range from 10.2–11.4 mm, elongated and slender; oral disk funnel like; positioned anterior-dorsal, large, width average 1.4 (1.1–1.5) × of maximum body width, with five nearly parallel rows of oval submarginal papillae on middle lower lip, three rows of oval submarginal papillae on both sides of upper lips, both submarginal papillae rows on upper and lower lips rows pointing towards oral cavity, smaller outer sides; nares oval and are closer to the eye than to the snout (<abbrev xmlns:xlink="http://www.w3.org/1999/xlink" xlink:title="rostro-narial distance" id="ABBRID0EBKFM" xlink:type="simple">RN</abbrev>/<abbrev xmlns:xlink="http://www.w3.org/1999/xlink" xlink:title="naris-eye distance" id="ABBRID0EFKFM" xlink:type="simple">NE</abbrev> average 2.2, 1.8–2.6); internarial distance average 69% (64–78%) of the interorbital distance; eyes positioned dorsolaterally, the pupils rounded; spiracle in right-handed helix from ventral view, spiracular tube not protruding beyond body wall, positioned 53% (47–57%) of the distance between tip of the snout and trunk-tail junction, and opens laterally; the tail makes up average 69% (67–72%) of the total body length; dorsal fin arise behind trunk-tail junction, average 35% (30–41%) of maximum body height; the basal tail width average 60% (48–65%) of the maximal trunk width; keratodonts absent.</p><p>Coloration of tadpoles in life: dorsal body brown with dense copper pigments; dorsal tail brown, scattered with copper pigments; lateral tail above lower fin mottled with copper patches; ventral surface of body, and lower fin semi-transparent; iris light brown. Coloration in preservative: dorsal body brown; dorsal tail light brown scattered with brown patches; lateral sides of body brown; lateral tail semitransparent brown, muscle scattered with a lot of distinct brown patches; fins semitransparent stained with little brown, no pigments on lower fin except latter 1/3; ventral body semitransparent white, with tiny gray pigments scattered on throat and chest; ventral tail off-white; lips semitransparent white, papillae brown.</p></tp:treatment-sec><tp:treatment-sec sec-type="distribution" id="SECID0EKKFM"><title>Distribution and natural history.</title><p>This species is currently known from five localities in Medog County, Tibet Autonomous Region, China (Fig. <xref ref-type="fig" rid="F1">1</xref>). All calling males recorded on June and October were found on herb leaves near or upon small stream in tropical forest (Fig. <xref ref-type="fig" rid="F10">10A, C, G</xref>; Suppl. material <xref ref-type="supplementary-material" rid="S2">2</xref>: Fig. S5A, B, E, F). Eggs in adult female (CIB201706MT03) are in two different development stage: pure yellow eggs with diameter of 1.1 mm, and semitransparent eggs with size half or less of the former. A total of 45 larger yellow eggs were counted, smaller semitransparent eggs more than 70. Thus, breeding season is suggested including June to October, and this species may lay eggs more than once during one season. The new species was recorded at elevation between 670 m to 1780 m. On 18 June 2017, four males of <italic><tp:taxon-name><tp:taxon-name-part taxon-name-part-type="genus" reg="Megophrys">Megophrys</tp:taxon-name-part> <tp:taxon-name-part taxon-name-part-type="species" reg="pachyproctus">pachyproctus</tp:taxon-name-part></tp:taxon-name></italic> (CIB201706MT04–CIB022016061806, CIB022017061807) were calling in the same stream where one male (CIB022017061804) of the new species was calling together at nearest distance ca. 3 meters in Bari Village (<named-content xmlns:xlink="http://www.w3.org/1999/xlink" content-type="dwc:verbatimCoordinates" xlink:type="simple"><named-content content-type="geo-json" specific-use="{&#34;type&#34;:&#34;Point&#34;,&#34;coordinates&#34;:[95.360160,29.329470]}" id="NCID0EOLFM" xlink:type="simple">29.32947°N, 95.36016°E</named-content></named-content>, 1780 m). From its habitat, other amphibians like <italic><tp:taxon-name><tp:taxon-name-part taxon-name-part-type="genus" reg="Megophrys">Megophrys</tp:taxon-name-part> <tp:taxon-name-part taxon-name-part-type="species" reg="medogensis">medogensis</tp:taxon-name-part></tp:taxon-name></italic>, <tp:taxon-name><tp:taxon-name-part taxon-name-part-type="genus" reg="Megophrys">Megophrys</tp:taxon-name-part> <tp:taxon-name-part taxon-name-part-type="uncertainty-rank">cf.</tp:taxon-name-part> <tp:taxon-name-part taxon-name-part-type="species" reg="pachyproctus">pachyproctus</tp:taxon-name-part></tp:taxon-name>, <italic><tp:taxon-name><tp:taxon-name-part taxon-name-part-type="genus" reg="Odorrana">Odorrana</tp:taxon-name-part> <tp:taxon-name-part taxon-name-part-type="species" reg="zhaoi">zhaoi</tp:taxon-name-part></tp:taxon-name></italic> Li, Lu, and Rao, 2008, <italic><tp:taxon-name><tp:taxon-name-part taxon-name-part-type="genus" reg="Amolops">Amolops</tp:taxon-name-part> <tp:taxon-name-part taxon-name-part-type="species" reg="medogensis">medogensis</tp:taxon-name-part></tp:taxon-name></italic>, and <italic><tp:taxon-name><tp:taxon-name-part taxon-name-part-type="genus" reg="Huangixalus">Huangixalus</tp:taxon-name-part> <tp:taxon-name-part taxon-name-part-type="species" reg="translineatus">translineatus</tp:taxon-name-part></tp:taxon-name></italic> Wu, 1977 were also recorded.</p><fig id="F10" position="float" orientation="portrait"><object-id xmlns:xlink="http://www.w3.org/1999/xlink" content-type="doi" xlink:type="simple">10.3897/zookeys.977.55693.figure10</object-id><object-id xmlns:xlink="http://www.w3.org/1999/xlink" content-type="arpha" xlink:type="simple">C5918BAB-AC55-56B6-A1DA-0120F2B0AE61</object-id><label>Figure 10.</label><caption><p>Microhabitats of <italic><tp:taxon-name><tp:taxon-name-part taxon-name-part-type="genus" reg="Megophrys">Megophrys</tp:taxon-name-part></tp:taxon-name></italic> toads in the field in Medog. <bold>A</bold> stream at elevation 850 m in Didong village, harboring the low-middle-elevation <italic><tp:taxon-name><tp:taxon-name-part taxon-name-part-type="genus" reg="Megophrys">M.</tp:taxon-name-part> <tp:taxon-name-part taxon-name-part-type="species" reg="medogensis">medogensis</tp:taxon-name-part></tp:taxon-name></italic> and <italic><tp:taxon-name><tp:taxon-name-part taxon-name-part-type="genus" reg="Megophrys">Megophrys</tp:taxon-name-part> <tp:taxon-name-part taxon-name-part-type="species" reg="yeae">yeae</tp:taxon-name-part></tp:taxon-name></italic> sp. nov. <bold>B</bold> a stream at 1530 m in Gelin village, hosting the low-middle-elevation <italic><tp:taxon-name><tp:taxon-name-part taxon-name-part-type="genus" reg="Megophrys">M.</tp:taxon-name-part> <tp:taxon-name-part taxon-name-part-type="species" reg="medogensis">medogensis</tp:taxon-name-part></tp:taxon-name></italic> and <italic><tp:taxon-name><tp:taxon-name-part taxon-name-part-type="genus" reg="Megophrys">M.</tp:taxon-name-part> <tp:taxon-name-part taxon-name-part-type="species" reg="pachyproctus">pachyproctus</tp:taxon-name-part></tp:taxon-name></italic><bold>C</bold> a stream at 1780 m in Bari village, harboring low-middle-elevation <italic><tp:taxon-name><tp:taxon-name-part taxon-name-part-type="genus" reg="Megophrys">M.</tp:taxon-name-part> <tp:taxon-name-part taxon-name-part-type="species" reg="medogensis">medogensis</tp:taxon-name-part></tp:taxon-name></italic>, <tp:taxon-name><tp:taxon-name-part taxon-name-part-type="genus" reg="Megophrys">M.</tp:taxon-name-part> <tp:taxon-name-part taxon-name-part-type="uncertainty-rank">cf.</tp:taxon-name-part> <tp:taxon-name-part taxon-name-part-type="species" reg="pachyproctus">pachyproctus</tp:taxon-name-part></tp:taxon-name> and <italic><tp:taxon-name><tp:taxon-name-part taxon-name-part-type="genus" reg="Megophrys">Megophrys</tp:taxon-name-part> <tp:taxon-name-part taxon-name-part-type="species" reg="yeae">yeae</tp:taxon-name-part></tp:taxon-name></italic> sp. nov. <bold>D</bold> a stream at 2003 m in the vicinity of Renqingbeng Temple, hosting <tp:taxon-name><tp:taxon-name-part taxon-name-part-type="genus" reg="Megophrys">M.</tp:taxon-name-part> <tp:taxon-name-part taxon-name-part-type="uncertainty-rank">cf.</tp:taxon-name-part> <tp:taxon-name-part taxon-name-part-type="species" reg="pachyproctus">pachyproctus</tp:taxon-name-part></tp:taxon-name> and <italic><tp:taxon-name><tp:taxon-name-part taxon-name-part-type="genus" reg="Megophrys">Megophrys</tp:taxon-name-part> <tp:taxon-name-part taxon-name-part-type="species" reg="zhoui">zhoui</tp:taxon-name-part></tp:taxon-name></italic> sp. nov. <bold>E</bold> a stream at 2142 m in Gedang village, hosting <italic><tp:taxon-name><tp:taxon-name-part taxon-name-part-type="genus" reg="Megophrys">M.</tp:taxon-name-part> <tp:taxon-name-part taxon-name-part-type="species" reg="medogensis">medogensis</tp:taxon-name-part></tp:taxon-name></italic><bold>F</bold> one adult male of low-middle-elevation <italic><tp:taxon-name><tp:taxon-name-part taxon-name-part-type="genus" reg="Megophrys">M.</tp:taxon-name-part> <tp:taxon-name-part taxon-name-part-type="species" reg="medogensis">medogensis</tp:taxon-name-part></tp:taxon-name></italic> calling on a dead leaf on the tropical forest ground nearby a stream in Didong village <bold>G</bold> the adult male paratype CIB022017061102 of <italic><tp:taxon-name><tp:taxon-name-part taxon-name-part-type="genus" reg="Megophrys">Megophrys</tp:taxon-name-part> <tp:taxon-name-part taxon-name-part-type="species" reg="yeae">yeae</tp:taxon-name-part></tp:taxon-name></italic> sp. nov. calling on a leaf of dense bushes under tropical forest, ca. 0.5 m above a stream in Didong village <bold>H</bold> the adult male CIB022017061806 of <tp:taxon-name><tp:taxon-name-part taxon-name-part-type="genus" reg="Megophrys">M.</tp:taxon-name-part> <tp:taxon-name-part taxon-name-part-type="uncertainty-rank">cf.</tp:taxon-name-part> <tp:taxon-name-part taxon-name-part-type="species" reg="pachyproctus">pachyproctus</tp:taxon-name-part></tp:taxon-name> calling on a branch of dead bush, ca. 0.5 m above ground under subtropical forest in Bari village <bold>I</bold> the gravid female CIBMT171054 of <tp:taxon-name><tp:taxon-name-part taxon-name-part-type="genus" reg="Megophrys">M.</tp:taxon-name-part> <tp:taxon-name-part taxon-name-part-type="uncertainty-rank">cf.</tp:taxon-name-part> <tp:taxon-name-part taxon-name-part-type="species" reg="pachyproctus">pachyproctus</tp:taxon-name-part></tp:taxon-name> precariously climbing up onto a stem of herb, ca. 0.3 m above a tiny stream under subtropical forest in Renqingbeng <bold>J</bold> the adult male holotype CIBMT171053 of <italic><tp:taxon-name><tp:taxon-name-part taxon-name-part-type="genus" reg="Megophrys">Megophrys</tp:taxon-name-part> <tp:taxon-name-part taxon-name-part-type="species" reg="zhoui">zhoui</tp:taxon-name-part></tp:taxon-name></italic> sp. nov. sitting on a split of a fern leaf in a small stream under subtropical forest in the vicinity of Renqingbeng Temple.</p></caption><graphic xmlns:xlink="http://www.w3.org/1999/xlink" xlink:href="zookeys-977-101-g010.jpg" position="float" orientation="portrait" xlink:type="simple" id="oo_466661.jpg"><uri content-type="original_file" xlink:type="simple">https://binary.pensoft.net/fig/466661</uri></graphic></fig></tp:treatment-sec><tp:treatment-sec sec-type="comparisons" id="SECID0EBUFM"><title>Comparison.</title><p>By body relatively smaller (males 23.8–29.1, n = 12; females 27.9–31.3, n = 2; measurements in mm), <italic><tp:taxon-name><tp:taxon-name-part taxon-name-part-type="genus" reg="Megophrys">Megophrys</tp:taxon-name-part> <tp:taxon-name-part taxon-name-part-type="species" reg="yeae">yeae</tp:taxon-name-part></tp:taxon-name></italic> sp. nov. differs from <italic><tp:taxon-name><tp:taxon-name-part taxon-name-part-type="genus" reg="Megophrys">M.</tp:taxon-name-part> <tp:taxon-name-part taxon-name-part-type="species" reg="pachyproctus">pachyproctus</tp:taxon-name-part></tp:taxon-name></italic> (males 35.3–35.7, n = 2; female 35.8, n = 1), <tp:taxon-name><tp:taxon-name-part taxon-name-part-type="genus" reg="Megophrys">Megophrys</tp:taxon-name-part> <tp:taxon-name-part taxon-name-part-type="uncertainty-rank">cf.</tp:taxon-name-part> <tp:taxon-name-part taxon-name-part-type="species" reg="pachyproctus">pachyproctus</tp:taxon-name-part></tp:taxon-name> (males 33.6–36.6, n = 5; females 40.6–42.8, n = 4), <italic><tp:taxon-name><tp:taxon-name-part taxon-name-part-type="genus" reg="Megophrys">M.</tp:taxon-name-part> <tp:taxon-name-part taxon-name-part-type="species" reg="medogensis">medogensis</tp:taxon-name-part></tp:taxon-name></italic> (males 57.2–68.7, n = 21), <italic><tp:taxon-name><tp:taxon-name-part taxon-name-part-type="genus" reg="Megophrys">M.</tp:taxon-name-part> <tp:taxon-name-part taxon-name-part-type="species" reg="baolongensis">baolongensis</tp:taxon-name-part></tp:taxon-name></italic> (males 41.8–45.0, n = 5), <italic><tp:taxon-name><tp:taxon-name-part taxon-name-part-type="genus" reg="Megophrys">M.</tp:taxon-name-part> <tp:taxon-name-part taxon-name-part-type="species" reg="binchuanensis">binchuanensis</tp:taxon-name-part></tp:taxon-name></italic> (males 32.0–36.0, n = 4), <italic><tp:taxon-name><tp:taxon-name-part taxon-name-part-type="genus" reg="Megophrys">M.</tp:taxon-name-part> <tp:taxon-name-part taxon-name-part-type="species" reg="binlingensis">binlingensis</tp:taxon-name-part></tp:taxon-name></italic> (males 45.1–51.0, n = 3), <italic><tp:taxon-name><tp:taxon-name-part taxon-name-part-type="genus" reg="Megophrys">M.</tp:taxon-name-part> <tp:taxon-name-part taxon-name-part-type="species" reg="boettgeri">boettgeri</tp:taxon-name-part></tp:taxon-name></italic> (males 34.5–37.8, n = 20), <italic><tp:taxon-name><tp:taxon-name-part taxon-name-part-type="genus" reg="Megophrys">M.</tp:taxon-name-part> <tp:taxon-name-part taxon-name-part-type="species" reg="brachykolos">brachykolos</tp:taxon-name-part></tp:taxon-name></italic> (males 33.7–39.3, n = 5), <italic><tp:taxon-name><tp:taxon-name-part taxon-name-part-type="genus" reg="Megophrys">M.</tp:taxon-name-part> <tp:taxon-name-part taxon-name-part-type="species" reg="caudoprocta">caudoprocta</tp:taxon-name-part></tp:taxon-name></italic> (males 70.8–81.3, n = 4), <italic><tp:taxon-name><tp:taxon-name-part taxon-name-part-type="genus" reg="Megophrys">M.</tp:taxon-name-part> <tp:taxon-name-part taxon-name-part-type="species" reg="daweimontis">daweimontis</tp:taxon-name-part></tp:taxon-name></italic> (males 34–37, n = 18), <italic><tp:taxon-name><tp:taxon-name-part taxon-name-part-type="genus" reg="Megophrys">M.</tp:taxon-name-part> <tp:taxon-name-part taxon-name-part-type="species" reg="fansipanensis">fansipanensis</tp:taxon-name-part></tp:taxon-name></italic> (males 30.9–44.3, n = 13), <italic><tp:taxon-name><tp:taxon-name-part taxon-name-part-type="genus" reg="Megophrys">M.</tp:taxon-name-part> <tp:taxon-name-part taxon-name-part-type="species" reg="hoanglienensis">hoanglienensis</tp:taxon-name-part></tp:taxon-name></italic> (males 37.4–47.6, n = 11), <italic><tp:taxon-name><tp:taxon-name-part taxon-name-part-type="genus" reg="Megophrys">M.</tp:taxon-name-part> <tp:taxon-name-part taxon-name-part-type="species" reg="insularis">insularis</tp:taxon-name-part></tp:taxon-name></italic> (males 36.8–41.2, n = 5), <italic><tp:taxon-name><tp:taxon-name-part taxon-name-part-type="genus" reg="Megophrys">M.</tp:taxon-name-part> <tp:taxon-name-part taxon-name-part-type="species" reg="jingdongensis">jingdongensis</tp:taxon-name-part></tp:taxon-name></italic> (males 53.0–56.5, n = 3), <italic><tp:taxon-name><tp:taxon-name-part taxon-name-part-type="genus" reg="Megophrys">M.</tp:taxon-name-part> <tp:taxon-name-part taxon-name-part-type="species" reg="jinggangensis">jinggangensis</tp:taxon-name-part></tp:taxon-name></italic> (males 35.1–36.7, n = 2), <italic><tp:taxon-name><tp:taxon-name-part taxon-name-part-type="genus" reg="Megophrys">M.</tp:taxon-name-part> <tp:taxon-name-part taxon-name-part-type="species" reg="liboensis">liboensis</tp:taxon-name-part></tp:taxon-name></italic> (males 61.6–62.9, n = 4), <italic><tp:taxon-name><tp:taxon-name-part taxon-name-part-type="genus" reg="Megophrys">M.</tp:taxon-name-part> <tp:taxon-name-part taxon-name-part-type="species" reg="lini">lini</tp:taxon-name-part></tp:taxon-name></italic> (males 34.1–39.7, n = 20), <italic><tp:taxon-name><tp:taxon-name-part taxon-name-part-type="genus" reg="Megophrys">M.</tp:taxon-name-part> <tp:taxon-name-part taxon-name-part-type="species" reg="lishuiensis">lishuiensis</tp:taxon-name-part></tp:taxon-name></italic> (males 30.7–34.7, n = 13), <italic><tp:taxon-name><tp:taxon-name-part taxon-name-part-type="genus" reg="Megophrys">M.</tp:taxon-name-part> <tp:taxon-name-part taxon-name-part-type="species" reg="minor">minor</tp:taxon-name-part></tp:taxon-name></italic> (males 34.5–41.2, n = 4), <italic><tp:taxon-name><tp:taxon-name-part taxon-name-part-type="genus" reg="Megophrys">M.</tp:taxon-name-part> <tp:taxon-name-part taxon-name-part-type="species" reg="obesa">obesa</tp:taxon-name-part></tp:taxon-name></italic> (male 35.6, n = 1; females 37.5–41.2, n = 6), <italic><tp:taxon-name><tp:taxon-name-part taxon-name-part-type="genus" reg="Megophrys">M.</tp:taxon-name-part> <tp:taxon-name-part taxon-name-part-type="species" reg="omeimontis">omeimontis</tp:taxon-name-part></tp:taxon-name></italic> (males 56.0–59.5, n = 10), <italic><tp:taxon-name><tp:taxon-name-part taxon-name-part-type="genus" reg="Megophrys">M.</tp:taxon-name-part> <tp:taxon-name-part taxon-name-part-type="species" reg="palpebralespinosa">palpebralespinosa</tp:taxon-name-part></tp:taxon-name></italic> (male 36, n = 1; female 41, n = 1), <italic><tp:taxon-name><tp:taxon-name-part taxon-name-part-type="genus" reg="Megophrys">M.</tp:taxon-name-part> <tp:taxon-name-part taxon-name-part-type="species" reg="sangzhiensis">sangzhiensis</tp:taxon-name-part></tp:taxon-name></italic> (male 54.7, n = 1), <italic><tp:taxon-name><tp:taxon-name-part taxon-name-part-type="genus" reg="Megophrys">M.</tp:taxon-name-part> <tp:taxon-name-part taxon-name-part-type="species" reg="shuichengensis">shuichengensis</tp:taxon-name-part></tp:taxon-name></italic> (males 102.0–118.3, n = 7), <italic><tp:taxon-name><tp:taxon-name-part taxon-name-part-type="genus" reg="Megophrys">M.</tp:taxon-name-part> <tp:taxon-name-part taxon-name-part-type="species" reg="spinata">spinata</tp:taxon-name-part></tp:taxon-name></italic> (males 47.2–54.4, n = 18), <italic><tp:taxon-name><tp:taxon-name-part taxon-name-part-type="genus" reg="Megophrys">M.</tp:taxon-name-part> <tp:taxon-name-part taxon-name-part-type="species" reg="tuberogranulata">tuberogranulata</tp:taxon-name-part></tp:taxon-name></italic> (males 33.2–39.6, n = 9), <italic><tp:taxon-name><tp:taxon-name-part taxon-name-part-type="genus" reg="Megophrys">M.</tp:taxon-name-part> <tp:taxon-name-part taxon-name-part-type="species" reg="wushanensis">wushanensis</tp:taxon-name-part></tp:taxon-name></italic> (males 30.4–35.5, n = 10), <italic><tp:taxon-name><tp:taxon-name-part taxon-name-part-type="genus" reg="Megophrys">M.</tp:taxon-name-part> <tp:taxon-name-part taxon-name-part-type="species" reg="leishanensis">leishanensis</tp:taxon-name-part></tp:taxon-name></italic> (males 32.1–42.3, n = 10), <italic><tp:taxon-name><tp:taxon-name-part taxon-name-part-type="genus" reg="Megophrys">M.</tp:taxon-name-part> <tp:taxon-name-part taxon-name-part-type="species" reg="dongguanensis">dongguanensis</tp:taxon-name-part></tp:taxon-name></italic> (males 30.2–39.3, n = 9), <italic><tp:taxon-name><tp:taxon-name-part taxon-name-part-type="genus" reg="Megophrys">M.</tp:taxon-name-part> <tp:taxon-name-part taxon-name-part-type="species" reg="nankunensis">nankunensis</tp:taxon-name-part></tp:taxon-name></italic> (males 29.9–34.9, n = 11), <italic><tp:taxon-name><tp:taxon-name-part taxon-name-part-type="genus" reg="Megophrys">M.</tp:taxon-name-part> <tp:taxon-name-part taxon-name-part-type="species" reg="jiulianensis">jiulianensis</tp:taxon-name-part></tp:taxon-name></italic> (males 30.4–33.9, n = 9), <italic><tp:taxon-name><tp:taxon-name-part taxon-name-part-type="genus" reg="Megophrys">M.</tp:taxon-name-part> <tp:taxon-name-part taxon-name-part-type="species" reg="nanlingensis">nanlingensis</tp:taxon-name-part></tp:taxon-name></italic> (males 30.5–37.3, n=10), <italic><tp:taxon-name><tp:taxon-name-part taxon-name-part-type="genus" reg="Megophrys">M.</tp:taxon-name-part> <tp:taxon-name-part taxon-name-part-type="species" reg="wugongensis">wugongensis</tp:taxon-name-part></tp:taxon-name></italic> (males 31.0–34.1, n = 4), <italic><tp:taxon-name><tp:taxon-name-part taxon-name-part-type="genus" reg="Megophrys">M.</tp:taxon-name-part> <tp:taxon-name-part taxon-name-part-type="species" reg="mufumontana">mufumontana</tp:taxon-name-part></tp:taxon-name></italic> (males 30.1–30.8, n = 2), <italic><tp:taxon-name><tp:taxon-name-part taxon-name-part-type="genus" reg="Megophrys">M.</tp:taxon-name-part> <tp:taxon-name-part taxon-name-part-type="species" reg="aceras">aceras</tp:taxon-name-part></tp:taxon-name></italic> (males 55.8–62.4, n = 6); <italic><tp:taxon-name><tp:taxon-name-part taxon-name-part-type="genus" reg="Megophrys">M.</tp:taxon-name-part> <tp:taxon-name-part taxon-name-part-type="species" reg="ancrae">ancrae</tp:taxon-name-part></tp:taxon-name></italic> (males 39.1–45.3, n = 8), <italic><tp:taxon-name><tp:taxon-name-part taxon-name-part-type="genus" reg="Megophrys">M.</tp:taxon-name-part> <tp:taxon-name-part taxon-name-part-type="species" reg="auralensis">auralensis</tp:taxon-name-part></tp:taxon-name></italic> (males 76.7, n = 1), <italic><tp:taxon-name><tp:taxon-name-part taxon-name-part-type="genus" reg="Megophrys">M.</tp:taxon-name-part> <tp:taxon-name-part taxon-name-part-type="species" reg="damrei">damrei</tp:taxon-name-part></tp:taxon-name></italic> (male 57.1, n = 1; female 69.1, n = 1), <italic><tp:taxon-name><tp:taxon-name-part taxon-name-part-type="genus" reg="Megophrys">M.</tp:taxon-name-part> <tp:taxon-name-part taxon-name-part-type="species" reg="flavipunctata">flavipunctata</tp:taxon-name-part></tp:taxon-name></italic> (males 56.9–68.4, n = 4), <italic><tp:taxon-name><tp:taxon-name-part taxon-name-part-type="genus" reg="Megophrys">M.</tp:taxon-name-part> <tp:taxon-name-part taxon-name-part-type="species" reg="glandulosa">glandulosa</tp:taxon-name-part></tp:taxon-name></italic> (males 76.3–81.0, n = 10), <italic><tp:taxon-name><tp:taxon-name-part taxon-name-part-type="genus" reg="Megophrys">M.</tp:taxon-name-part> <tp:taxon-name-part taxon-name-part-type="species" reg="himalayana">himalayana</tp:taxon-name-part></tp:taxon-name></italic> (males 68.0–73.5, n = 6), <italic><tp:taxon-name><tp:taxon-name-part taxon-name-part-type="genus" reg="Megophrys">M.</tp:taxon-name-part> <tp:taxon-name-part taxon-name-part-type="species" reg="huangshanensis">huangshanensis</tp:taxon-name-part></tp:taxon-name></italic> (males 36.0–41.6, n = 4), <italic><tp:taxon-name><tp:taxon-name-part taxon-name-part-type="genus" reg="Megophrys">M.</tp:taxon-name-part> <tp:taxon-name-part taxon-name-part-type="species" reg="katabhako">katabhako</tp:taxon-name-part></tp:taxon-name></italic> (males 35.4–37.0, n = 3), <italic><tp:taxon-name><tp:taxon-name-part taxon-name-part-type="genus" reg="Megophrys">M.</tp:taxon-name-part> <tp:taxon-name-part taxon-name-part-type="species" reg="lekaguli">lekaguli</tp:taxon-name-part></tp:taxon-name></italic> (males 55.6–66.6, n = 8), <italic><tp:taxon-name><tp:taxon-name-part taxon-name-part-type="genus" reg="Megophrys">M.</tp:taxon-name-part> <tp:taxon-name-part taxon-name-part-type="species" reg="longipes">longipes</tp:taxon-name-part></tp:taxon-name></italic> (male 47, n = 1; female 65, n = 1), <italic><tp:taxon-name><tp:taxon-name-part taxon-name-part-type="genus" reg="Megophrys">M.</tp:taxon-name-part> <tp:taxon-name-part taxon-name-part-type="species" reg="major">major</tp:taxon-name-part></tp:taxon-name></italic> (males 71.6–87.5, n = 12), <italic><tp:taxon-name><tp:taxon-name-part taxon-name-part-type="genus" reg="Megophrys">M.</tp:taxon-name-part> <tp:taxon-name-part taxon-name-part-type="species" reg="mangshanensis">mangshanensis</tp:taxon-name-part></tp:taxon-name></italic> (male 62.5, n = 1; female 73.0, n = 1), <italic><tp:taxon-name><tp:taxon-name-part taxon-name-part-type="genus" reg="Megophrys">M.</tp:taxon-name-part> <tp:taxon-name-part taxon-name-part-type="species" reg="maosonensis">maosonensis</tp:taxon-name-part></tp:taxon-name></italic> (male 77, n = 1; female 94, n = 1), <italic><tp:taxon-name><tp:taxon-name-part taxon-name-part-type="genus" reg="Megophrys">M.</tp:taxon-name-part> <tp:taxon-name-part taxon-name-part-type="species" reg="megacephala">megacephala</tp:taxon-name-part></tp:taxon-name></italic> (males 45.9–53.4, n = 12), <italic><tp:taxon-name><tp:taxon-name-part taxon-name-part-type="genus" reg="Megophrys">M.</tp:taxon-name-part> <tp:taxon-name-part taxon-name-part-type="species" reg="monticola">monticola</tp:taxon-name-part></tp:taxon-name></italic> (males 38.4–49.5, n = 17), <italic><tp:taxon-name><tp:taxon-name-part taxon-name-part-type="genus" reg="Megophrys">M.</tp:taxon-name-part> <tp:taxon-name-part taxon-name-part-type="species" reg="periosa">periosa</tp:taxon-name-part></tp:taxon-name></italic> (males 71.3–93.8, n = 12), <italic><tp:taxon-name><tp:taxon-name-part taxon-name-part-type="genus" reg="Megophrys">M.</tp:taxon-name-part> <tp:taxon-name-part taxon-name-part-type="species" reg="robusta">robusta</tp:taxon-name-part></tp:taxon-name></italic> (males 73.5–83.1, n = 6), <italic><tp:taxon-name><tp:taxon-name-part taxon-name-part-type="genus" reg="Megophrys">M.</tp:taxon-name-part> <tp:taxon-name-part taxon-name-part-type="species" reg="longipes">longipes</tp:taxon-name-part></tp:taxon-name></italic> (male 47, n = 1; female 65, n = 1), <italic><tp:taxon-name><tp:taxon-name-part taxon-name-part-type="genus" reg="Megophrys">M.</tp:taxon-name-part> <tp:taxon-name-part taxon-name-part-type="species" reg="oreocrypta">oreocrypta</tp:taxon-name-part></tp:taxon-name></italic> (female 94.9, n = 1), <italic><tp:taxon-name><tp:taxon-name-part taxon-name-part-type="genus" reg="Megophrys">M.</tp:taxon-name-part> <tp:taxon-name-part taxon-name-part-type="species" reg="oropedion">oropedion</tp:taxon-name-part></tp:taxon-name></italic> (males 32.8–39.2, n = 7), <italic><tp:taxon-name><tp:taxon-name-part taxon-name-part-type="genus" reg="Megophrys">M.</tp:taxon-name-part> <tp:taxon-name-part taxon-name-part-type="species" reg="parva">parva</tp:taxon-name-part></tp:taxon-name></italic> (males 35.6–50.6, n = 5), <italic><tp:taxon-name><tp:taxon-name-part taxon-name-part-type="genus" reg="Megophrys">M.</tp:taxon-name-part> <tp:taxon-name-part taxon-name-part-type="species" reg="periosa">periosa</tp:taxon-name-part></tp:taxon-name></italic> (males 71.3–93.8, n = 12), <italic><tp:taxon-name><tp:taxon-name-part taxon-name-part-type="genus" reg="Megophrys">M.</tp:taxon-name-part> <tp:taxon-name-part taxon-name-part-type="species" reg="robusta">robusta</tp:taxon-name-part></tp:taxon-name></italic> (males 73.5–83.1, n = 6), <italic><tp:taxon-name><tp:taxon-name-part taxon-name-part-type="genus" reg="Megophrys">M.</tp:taxon-name-part> <tp:taxon-name-part taxon-name-part-type="species" reg="sanu">sanu</tp:taxon-name-part></tp:taxon-name></italic> (males 39.0–46.7, n = 5), <italic><tp:taxon-name><tp:taxon-name-part taxon-name-part-type="genus" reg="Megophrys">M.</tp:taxon-name-part> <tp:taxon-name-part taxon-name-part-type="species" reg="serchhipii">serchhipii</tp:taxon-name-part></tp:taxon-name></italic> (male 37.1, n = 1), <italic><tp:taxon-name><tp:taxon-name-part taxon-name-part-type="genus" reg="Megophrys">M.</tp:taxon-name-part> <tp:taxon-name-part taxon-name-part-type="species" reg="takensis">takensis</tp:taxon-name-part></tp:taxon-name></italic> (males 47.3–53.0, n = 3), <italic><tp:taxon-name><tp:taxon-name-part taxon-name-part-type="genus" reg="Megophrys">M.</tp:taxon-name-part> <tp:taxon-name-part taxon-name-part-type="species" reg="zhangi">zhangi</tp:taxon-name-part></tp:taxon-name></italic> (males 32.5–37.2, n = 3), <italic><tp:taxon-name><tp:taxon-name-part taxon-name-part-type="genus" reg="Megophrys">M.</tp:taxon-name-part> <tp:taxon-name-part taxon-name-part-type="species" reg="zunhebotoensis">zunhebotoensis</tp:taxon-name-part></tp:taxon-name></italic> (male 30.0, n = 1; female 39.0, n = 1), <italic><tp:taxon-name><tp:taxon-name-part taxon-name-part-type="genus" reg="Megophrys">M.</tp:taxon-name-part> <tp:taxon-name-part taxon-name-part-type="species" reg="angka">angka</tp:taxon-name-part></tp:taxon-name></italic> (males 31.2–32.1, n = 2), <italic><tp:taxon-name><tp:taxon-name-part taxon-name-part-type="genus" reg="Megophrys">M.</tp:taxon-name-part> <tp:taxon-name-part taxon-name-part-type="species" reg="shunhuangensis">shunhuangensis</tp:taxon-name-part></tp:taxon-name></italic> (males 30.3–33.7, n = 10), <italic><tp:taxon-name><tp:taxon-name-part taxon-name-part-type="genus" reg="Megophrys">M.</tp:taxon-name-part> <tp:taxon-name-part taxon-name-part-type="species" reg="jiangi">jiangi</tp:taxon-name-part></tp:taxon-name></italic> (males 34.4–39.2, n = 9), and <italic><tp:taxon-name><tp:taxon-name-part taxon-name-part-type="genus" reg="Megophrys">M.</tp:taxon-name-part> <tp:taxon-name-part taxon-name-part-type="species" reg="xianjuensis">xianjuensis</tp:taxon-name-part></tp:taxon-name></italic> (males 31.0–36.3, n = 7).</p><p>By tympanum distinct moderate, <italic><tp:taxon-name><tp:taxon-name-part taxon-name-part-type="genus" reg="Megophrys">Megophrys</tp:taxon-name-part> <tp:taxon-name-part taxon-name-part-type="species" reg="yeae">yeae</tp:taxon-name-part></tp:taxon-name></italic> sp. nov. differs from <italic><tp:taxon-name><tp:taxon-name-part taxon-name-part-type="genus" reg="Megophrys">M.</tp:taxon-name-part> <tp:taxon-name-part taxon-name-part-type="species" reg="gigantica">gigantica</tp:taxon-name-part></tp:taxon-name></italic>, <italic><tp:taxon-name><tp:taxon-name-part taxon-name-part-type="genus" reg="Megophrys">M.</tp:taxon-name-part> <tp:taxon-name-part taxon-name-part-type="species" reg="nankiangensis">nankiangensis</tp:taxon-name-part></tp:taxon-name></italic>, <italic><tp:taxon-name><tp:taxon-name-part taxon-name-part-type="genus" reg="Megophrys">M.</tp:taxon-name-part> <tp:taxon-name-part taxon-name-part-type="species" reg="shapingensis">shapingensis</tp:taxon-name-part></tp:taxon-name></italic>, and <italic><tp:taxon-name><tp:taxon-name-part taxon-name-part-type="genus" reg="Megophrys">M.</tp:taxon-name-part> <tp:taxon-name-part taxon-name-part-type="species" reg="wawuensis">wawuensis</tp:taxon-name-part></tp:taxon-name></italic> (vs. absent, concealed or very small in the latter).</p><p>By maxillary teeth present, <italic><tp:taxon-name><tp:taxon-name-part taxon-name-part-type="genus" reg="Megophrys">Megophrys</tp:taxon-name-part> <tp:taxon-name-part taxon-name-part-type="species" reg="yeae">yeae</tp:taxon-name-part></tp:taxon-name></italic> sp. nov. differs from <italic><tp:taxon-name><tp:taxon-name-part taxon-name-part-type="genus" reg="Megophrys">M.</tp:taxon-name-part> <tp:taxon-name-part taxon-name-part-type="species" reg="elfina">elfina</tp:taxon-name-part></tp:taxon-name></italic>, <italic><tp:taxon-name><tp:taxon-name-part taxon-name-part-type="genus" reg="Megophrys">M.</tp:taxon-name-part> <tp:taxon-name-part taxon-name-part-type="species" reg="gerti">gerti</tp:taxon-name-part></tp:taxon-name></italic>, <italic><tp:taxon-name><tp:taxon-name-part taxon-name-part-type="genus" reg="Megophrys">M.</tp:taxon-name-part> <tp:taxon-name-part taxon-name-part-type="species" reg="hansi">hansi</tp:taxon-name-part></tp:taxon-name></italic>, <italic><tp:taxon-name><tp:taxon-name-part taxon-name-part-type="genus" reg="Megophrys">M.</tp:taxon-name-part> <tp:taxon-name-part taxon-name-part-type="species" reg="koui">koui</tp:taxon-name-part></tp:taxon-name></italic>, <italic><tp:taxon-name><tp:taxon-name-part taxon-name-part-type="genus" reg="Megophrys">M.</tp:taxon-name-part> <tp:taxon-name-part taxon-name-part-type="species" reg="microstoma">microstoma</tp:taxon-name-part></tp:taxon-name></italic>, and <italic><tp:taxon-name><tp:taxon-name-part taxon-name-part-type="genus" reg="Megophrys">M.</tp:taxon-name-part> <tp:taxon-name-part taxon-name-part-type="species" reg="synoria">synoria</tp:taxon-name-part></tp:taxon-name></italic> (vs. absent in the latter).</p><p>By hind limbs long and head not wide and flat, <italic><tp:taxon-name><tp:taxon-name-part taxon-name-part-type="genus" reg="Megophrys">Megophrys</tp:taxon-name-part> <tp:taxon-name-part taxon-name-part-type="species" reg="yeae">yeae</tp:taxon-name-part></tp:taxon-name></italic> sp. nov. differs from <italic><tp:taxon-name><tp:taxon-name-part taxon-name-part-type="genus" reg="Megophrys">M.</tp:taxon-name-part> <tp:taxon-name-part taxon-name-part-type="species" reg="carinense">carinense</tp:taxon-name-part></tp:taxon-name></italic>, <italic><tp:taxon-name><tp:taxon-name-part taxon-name-part-type="genus" reg="Megophrys">M.</tp:taxon-name-part> <tp:taxon-name-part taxon-name-part-type="species" reg="chuannanensis">chuannanensis</tp:taxon-name-part></tp:taxon-name></italic>, <italic><tp:taxon-name><tp:taxon-name-part taxon-name-part-type="genus" reg="Megophrys">M.</tp:taxon-name-part> <tp:taxon-name-part taxon-name-part-type="species" reg="feae">feae</tp:taxon-name-part></tp:taxon-name></italic>, <italic><tp:taxon-name><tp:taxon-name-part taxon-name-part-type="genus" reg="Megophrys">M.</tp:taxon-name-part> <tp:taxon-name-part taxon-name-part-type="species" reg="intermedia">intermedia</tp:taxon-name-part></tp:taxon-name></italic>, and <italic><tp:taxon-name><tp:taxon-name-part taxon-name-part-type="genus" reg="Megophrys">M.</tp:taxon-name-part> <tp:taxon-name-part taxon-name-part-type="species" reg="popei">popei</tp:taxon-name-part></tp:taxon-name></italic> (vs. head wide flat and hind limbs short in the latter).</p><p>By lacking a single, wide and flat palpebral projection on the edge of the upper eyelid, <italic><tp:taxon-name><tp:taxon-name-part taxon-name-part-type="genus" reg="Megophrys">Megophrys</tp:taxon-name-part> <tp:taxon-name-part taxon-name-part-type="species" reg="yeae">yeae</tp:taxon-name-part></tp:taxon-name></italic> sp. nov. differs from <italic><tp:taxon-name><tp:taxon-name-part taxon-name-part-type="genus" reg="Megophrys">M.</tp:taxon-name-part> <tp:taxon-name-part taxon-name-part-type="species" reg="lancip">lancip</tp:taxon-name-part></tp:taxon-name></italic>, <italic><tp:taxon-name><tp:taxon-name-part taxon-name-part-type="genus" reg="Megophrys">M.</tp:taxon-name-part> <tp:taxon-name-part taxon-name-part-type="species" reg="montana">montana</tp:taxon-name-part></tp:taxon-name></italic>, <italic><tp:taxon-name><tp:taxon-name-part taxon-name-part-type="genus" reg="Megophrys">M.</tp:taxon-name-part> <tp:taxon-name-part taxon-name-part-type="species" reg="parallela">parallela</tp:taxon-name-part></tp:taxon-name></italic>, <italic><tp:taxon-name><tp:taxon-name-part taxon-name-part-type="genus" reg="Megophrys">M.</tp:taxon-name-part> <tp:taxon-name-part taxon-name-part-type="species" reg="baluensis">baluensis</tp:taxon-name-part></tp:taxon-name></italic>, <italic><tp:taxon-name><tp:taxon-name-part taxon-name-part-type="genus" reg="Megophrys">M.</tp:taxon-name-part> <tp:taxon-name-part taxon-name-part-type="species" reg="edwardinae">edwardinae</tp:taxon-name-part></tp:taxon-name></italic>, <italic><tp:taxon-name><tp:taxon-name-part taxon-name-part-type="genus" reg="Megophrys">M.</tp:taxon-name-part> <tp:taxon-name-part taxon-name-part-type="species" reg="kobayashii">kobayashii</tp:taxon-name-part></tp:taxon-name></italic>, <italic><tp:taxon-name><tp:taxon-name-part taxon-name-part-type="genus" reg="Megophrys">M.</tp:taxon-name-part> <tp:taxon-name-part taxon-name-part-type="species" reg="ligayae">ligayae</tp:taxon-name-part></tp:taxon-name></italic>, <italic><tp:taxon-name><tp:taxon-name-part taxon-name-part-type="genus" reg="Megophrys">M.</tp:taxon-name-part> <tp:taxon-name-part taxon-name-part-type="species" reg="nasuta">nasuta</tp:taxon-name-part></tp:taxon-name></italic>, and <italic><tp:taxon-name><tp:taxon-name-part taxon-name-part-type="genus" reg="Megophrys">M.</tp:taxon-name-part> <tp:taxon-name-part taxon-name-part-type="species" reg="kalimantanensis">kalimantanensis</tp:taxon-name-part></tp:taxon-name></italic> (vs. present in the latter).</p><p>By lacking rostral appendage, <italic><tp:taxon-name><tp:taxon-name-part taxon-name-part-type="genus" reg="Megophrys">Megophrys</tp:taxon-name-part></tp:taxon-name></italic><tp:taxon-name><tp:taxon-name-part taxon-name-part-type="genus" reg="Megophrys"/><tp:taxon-name-part taxon-name-part-type="species" reg="yeae">yeae</tp:taxon-name-part></tp:taxon-name> sp. nov. differs from <italic><tp:taxon-name><tp:taxon-name-part taxon-name-part-type="genus" reg="Megophrys">M.</tp:taxon-name-part> <tp:taxon-name-part taxon-name-part-type="species" reg="stejnegeri">stejnegeri</tp:taxon-name-part></tp:taxon-name></italic> (vs. having less rostral appendage in the latter).</p><p>By lacking a distinct horn-like tubercle at edge of upper eyelid, <italic><tp:taxon-name><tp:taxon-name-part taxon-name-part-type="genus" reg="Megophrys">Megophrys</tp:taxon-name-part> <tp:taxon-name-part taxon-name-part-type="species" reg="yeae">yeae</tp:taxon-name-part></tp:taxon-name></italic> sp. nov. differs from <italic><tp:taxon-name><tp:taxon-name-part taxon-name-part-type="genus" reg="Megophrys">M.</tp:taxon-name-part> <tp:taxon-name-part taxon-name-part-type="species" reg="dringi">dringi</tp:taxon-name-part></tp:taxon-name></italic> (vs. present in the latter).</p><p>By vomerine ridge weak, <italic><tp:taxon-name><tp:taxon-name-part taxon-name-part-type="genus" reg="Megophrys">Megophrys</tp:taxon-name-part> <tp:taxon-name-part taxon-name-part-type="species" reg="yeae">yeae</tp:taxon-name-part></tp:taxon-name></italic> sp. nov. differs from <italic><tp:taxon-name><tp:taxon-name-part taxon-name-part-type="genus" reg="Megophrys">M.</tp:taxon-name-part> <tp:taxon-name-part taxon-name-part-type="species" reg="pachyproctus">pachyproctus</tp:taxon-name-part></tp:taxon-name></italic>, <italic><tp:taxon-name><tp:taxon-name-part taxon-name-part-type="genus" reg="Megophrys">M.</tp:taxon-name-part> <tp:taxon-name-part taxon-name-part-type="species" reg="medogensis">medogensis</tp:taxon-name-part></tp:taxon-name></italic>, and <tp:taxon-name><tp:taxon-name-part taxon-name-part-type="genus" reg="Megophrys">Megophrys</tp:taxon-name-part> <tp:taxon-name-part taxon-name-part-type="uncertainty-rank">cf.</tp:taxon-name-part> <tp:taxon-name-part taxon-name-part-type="species" reg="pachyproctus">pachyproctus</tp:taxon-name-part></tp:taxon-name> (vs. stronger in the latter); differs from <italic><tp:taxon-name><tp:taxon-name-part taxon-name-part-type="genus" reg="Megophrys">M.</tp:taxon-name-part> <tp:taxon-name-part taxon-name-part-type="species" reg="vegrandis">vegrandis</tp:taxon-name-part></tp:taxon-name></italic>, <italic><tp:taxon-name><tp:taxon-name-part taxon-name-part-type="genus" reg="Megophrys">M.</tp:taxon-name-part> <tp:taxon-name-part taxon-name-part-type="species" reg="baolongensis">baolongensis</tp:taxon-name-part></tp:taxon-name></italic>, <italic><tp:taxon-name><tp:taxon-name-part taxon-name-part-type="genus" reg="Megophrys">M.</tp:taxon-name-part> <tp:taxon-name-part taxon-name-part-type="species" reg="binchuanensis">binchuanensis</tp:taxon-name-part></tp:taxon-name></italic>, <italic><tp:taxon-name><tp:taxon-name-part taxon-name-part-type="genus" reg="Megophrys">M.</tp:taxon-name-part> <tp:taxon-name-part taxon-name-part-type="species" reg="boettgeri">boettgeri</tp:taxon-name-part></tp:taxon-name></italic>, <italic><tp:taxon-name><tp:taxon-name-part taxon-name-part-type="genus" reg="Megophrys">M.</tp:taxon-name-part> <tp:taxon-name-part taxon-name-part-type="species" reg="kuatunensis">kuatunensis</tp:taxon-name-part></tp:taxon-name></italic>, <italic><tp:taxon-name><tp:taxon-name-part taxon-name-part-type="genus" reg="Megophrys">M.</tp:taxon-name-part> <tp:taxon-name-part taxon-name-part-type="species" reg="lishuiensis">lishuiensis</tp:taxon-name-part></tp:taxon-name></italic>, <italic><tp:taxon-name><tp:taxon-name-part taxon-name-part-type="genus" reg="Megophrys">M.</tp:taxon-name-part> <tp:taxon-name-part taxon-name-part-type="species" reg="wuliangshanensis">wuliangshanensis</tp:taxon-name-part></tp:taxon-name></italic>, <italic><tp:taxon-name><tp:taxon-name-part taxon-name-part-type="genus" reg="Megophrys">M.</tp:taxon-name-part> <tp:taxon-name-part taxon-name-part-type="species" reg="wushanensis">wushanensis</tp:taxon-name-part></tp:taxon-name></italic>, <italic><tp:taxon-name><tp:taxon-name-part taxon-name-part-type="genus" reg="Megophrys">M.</tp:taxon-name-part> <tp:taxon-name-part taxon-name-part-type="species" reg="ombrophila">ombrophila</tp:taxon-name-part></tp:taxon-name></italic>, <italic><tp:taxon-name><tp:taxon-name-part taxon-name-part-type="genus" reg="Megophrys">M.</tp:taxon-name-part> <tp:taxon-name-part taxon-name-part-type="species" reg="leishanensis">leishanensis</tp:taxon-name-part></tp:taxon-name></italic>, <italic><tp:taxon-name><tp:taxon-name-part taxon-name-part-type="genus" reg="Megophrys">M.</tp:taxon-name-part> <tp:taxon-name-part taxon-name-part-type="species" reg="feii">feii</tp:taxon-name-part></tp:taxon-name></italic>, <italic><tp:taxon-name><tp:taxon-name-part taxon-name-part-type="genus" reg="Megophrys">M.</tp:taxon-name-part> <tp:taxon-name-part taxon-name-part-type="species" reg="huangshanensis">huangshanensis</tp:taxon-name-part></tp:taxon-name></italic>, <italic><tp:taxon-name><tp:taxon-name-part taxon-name-part-type="genus" reg="Megophrys">M.</tp:taxon-name-part> <tp:taxon-name-part taxon-name-part-type="species" reg="shunhuangensis">shunhuangensis</tp:taxon-name-part></tp:taxon-name></italic>, <italic><tp:taxon-name><tp:taxon-name-part taxon-name-part-type="genus" reg="Megophrys">M.</tp:taxon-name-part> <tp:taxon-name-part taxon-name-part-type="species" reg="jiangi">jiangi</tp:taxon-name-part></tp:taxon-name></italic>, and <italic><tp:taxon-name><tp:taxon-name-part taxon-name-part-type="genus" reg="Megophrys">M.</tp:taxon-name-part> <tp:taxon-name-part taxon-name-part-type="species" reg="xianjuensis">xianjuensis</tp:taxon-name-part></tp:taxon-name></italic> (vs. absent in the latter).</p><p>By vomerine teeth absent, <italic><tp:taxon-name><tp:taxon-name-part taxon-name-part-type="genus" reg="Megophrys">Megophrys</tp:taxon-name-part> <tp:taxon-name-part taxon-name-part-type="species" reg="yeae">yeae</tp:taxon-name-part></tp:taxon-name></italic> sp. nov. differs from <tp:taxon-name><tp:taxon-name-part taxon-name-part-type="genus" reg="Megophrys">Megophrys</tp:taxon-name-part> <tp:taxon-name-part taxon-name-part-type="uncertainty-rank">cf.</tp:taxon-name-part> <tp:taxon-name-part taxon-name-part-type="species" reg="pachyproctus">pachyproctus</tp:taxon-name-part></tp:taxon-name>, <italic><tp:taxon-name><tp:taxon-name-part taxon-name-part-type="genus" reg="Megophrys">M.</tp:taxon-name-part> <tp:taxon-name-part taxon-name-part-type="species" reg="pachyproctus">pachyproctus</tp:taxon-name-part></tp:taxon-name></italic>, <italic><tp:taxon-name><tp:taxon-name-part taxon-name-part-type="genus" reg="Megophrys">M.</tp:taxon-name-part> <tp:taxon-name-part taxon-name-part-type="species" reg="medogensis">medogensis</tp:taxon-name-part></tp:taxon-name></italic>, <italic><tp:taxon-name><tp:taxon-name-part taxon-name-part-type="genus" reg="Megophrys">M.</tp:taxon-name-part> <tp:taxon-name-part taxon-name-part-type="species" reg="caudoprocta">caudoprocta</tp:taxon-name-part></tp:taxon-name></italic>, <italic><tp:taxon-name><tp:taxon-name-part taxon-name-part-type="genus" reg="Megophrys">M.</tp:taxon-name-part> <tp:taxon-name-part taxon-name-part-type="species" reg="daweimontis">daweimontis</tp:taxon-name-part></tp:taxon-name></italic>, <italic><tp:taxon-name><tp:taxon-name-part taxon-name-part-type="genus" reg="Megophrys">M.</tp:taxon-name-part> <tp:taxon-name-part taxon-name-part-type="species" reg="fansipanensis">fansipanensis</tp:taxon-name-part></tp:taxon-name></italic>, <italic><tp:taxon-name><tp:taxon-name-part taxon-name-part-type="genus" reg="Megophrys">M.</tp:taxon-name-part> <tp:taxon-name-part taxon-name-part-type="species" reg="hoanglienensis">hoanglienensis</tp:taxon-name-part></tp:taxon-name></italic>, <italic><tp:taxon-name><tp:taxon-name-part taxon-name-part-type="genus" reg="Megophrys">M.</tp:taxon-name-part> <tp:taxon-name-part taxon-name-part-type="species" reg="insularis">insularis</tp:taxon-name-part></tp:taxon-name></italic>, <italic><tp:taxon-name><tp:taxon-name-part taxon-name-part-type="genus" reg="Megophrys">M.</tp:taxon-name-part> <tp:taxon-name-part taxon-name-part-type="species" reg="jingdongensis">jingdongensis</tp:taxon-name-part></tp:taxon-name></italic>, <italic><tp:taxon-name><tp:taxon-name-part taxon-name-part-type="genus" reg="Megophrys">M.</tp:taxon-name-part> <tp:taxon-name-part taxon-name-part-type="species" reg="jinggangensis">jinggangensis</tp:taxon-name-part></tp:taxon-name></italic>, <italic><tp:taxon-name><tp:taxon-name-part taxon-name-part-type="genus" reg="Megophrys">M.</tp:taxon-name-part> <tp:taxon-name-part taxon-name-part-type="species" reg="liboensis">liboensis</tp:taxon-name-part></tp:taxon-name></italic>, <italic><tp:taxon-name><tp:taxon-name-part taxon-name-part-type="genus" reg="Megophrys">M.</tp:taxon-name-part> <tp:taxon-name-part taxon-name-part-type="species" reg="omeimontis">omeimontis</tp:taxon-name-part></tp:taxon-name></italic>, <italic><tp:taxon-name><tp:taxon-name-part taxon-name-part-type="genus" reg="Megophrys">M.</tp:taxon-name-part> <tp:taxon-name-part taxon-name-part-type="species" reg="rubrimera">rubrimera</tp:taxon-name-part></tp:taxon-name></italic>, <italic><tp:taxon-name><tp:taxon-name-part taxon-name-part-type="genus" reg="Megophrys">M.</tp:taxon-name-part> <tp:taxon-name-part taxon-name-part-type="species" reg="dongguanensis">dongguanensis</tp:taxon-name-part></tp:taxon-name></italic>, <italic><tp:taxon-name><tp:taxon-name-part taxon-name-part-type="genus" reg="Megophrys">M.</tp:taxon-name-part> <tp:taxon-name-part taxon-name-part-type="species" reg="nankunensis">nankunensis</tp:taxon-name-part></tp:taxon-name></italic>, <italic><tp:taxon-name><tp:taxon-name-part taxon-name-part-type="genus" reg="Megophrys">M.</tp:taxon-name-part> <tp:taxon-name-part taxon-name-part-type="species" reg="jiulianensis">jiulianensis</tp:taxon-name-part></tp:taxon-name></italic>, <italic><tp:taxon-name><tp:taxon-name-part taxon-name-part-type="genus" reg="Megophrys">M.</tp:taxon-name-part> <tp:taxon-name-part taxon-name-part-type="species" reg="nanlingensis">nanlingensis</tp:taxon-name-part></tp:taxon-name></italic>, <italic><tp:taxon-name><tp:taxon-name-part taxon-name-part-type="genus" reg="Megophrys">M.</tp:taxon-name-part> <tp:taxon-name-part taxon-name-part-type="species" reg="aceras">aceras</tp:taxon-name-part></tp:taxon-name></italic>, <italic><tp:taxon-name><tp:taxon-name-part taxon-name-part-type="genus" reg="Megophrys">M.</tp:taxon-name-part> <tp:taxon-name-part taxon-name-part-type="species" reg="ancrae">ancrae</tp:taxon-name-part></tp:taxon-name></italic>, <italic><tp:taxon-name><tp:taxon-name-part taxon-name-part-type="genus" reg="Megophrys">M.</tp:taxon-name-part> <tp:taxon-name-part taxon-name-part-type="species" reg="damrei">damrei</tp:taxon-name-part></tp:taxon-name></italic>, <italic><tp:taxon-name><tp:taxon-name-part taxon-name-part-type="genus" reg="Megophrys">M.</tp:taxon-name-part> <tp:taxon-name-part taxon-name-part-type="species" reg="flavipunctata">flavipunctata</tp:taxon-name-part></tp:taxon-name></italic>, <italic><tp:taxon-name><tp:taxon-name-part taxon-name-part-type="genus" reg="Megophrys">M.</tp:taxon-name-part> <tp:taxon-name-part taxon-name-part-type="species" reg="glandulosa">glandulosa</tp:taxon-name-part></tp:taxon-name></italic>, <italic><tp:taxon-name><tp:taxon-name-part taxon-name-part-type="genus" reg="Megophrys">M.</tp:taxon-name-part> <tp:taxon-name-part taxon-name-part-type="species" reg="himalayana">himalayana</tp:taxon-name-part></tp:taxon-name></italic>, <italic><tp:taxon-name><tp:taxon-name-part taxon-name-part-type="genus" reg="Megophrys">M.</tp:taxon-name-part> <tp:taxon-name-part taxon-name-part-type="species" reg="katabhako">katabhako</tp:taxon-name-part></tp:taxon-name></italic>, <italic><tp:taxon-name><tp:taxon-name-part taxon-name-part-type="genus" reg="Megophrys">M.</tp:taxon-name-part> <tp:taxon-name-part taxon-name-part-type="species" reg="lekaguli">lekaguli</tp:taxon-name-part></tp:taxon-name></italic>, <italic><tp:taxon-name><tp:taxon-name-part taxon-name-part-type="genus" reg="Megophrys">M.</tp:taxon-name-part> <tp:taxon-name-part taxon-name-part-type="species" reg="longipes">longipes</tp:taxon-name-part></tp:taxon-name></italic>, <italic><tp:taxon-name><tp:taxon-name-part taxon-name-part-type="genus" reg="Megophrys">M.</tp:taxon-name-part> <tp:taxon-name-part taxon-name-part-type="species" reg="major">major</tp:taxon-name-part></tp:taxon-name></italic>, <italic><tp:taxon-name><tp:taxon-name-part taxon-name-part-type="genus" reg="Megophrys">M.</tp:taxon-name-part> <tp:taxon-name-part taxon-name-part-type="species" reg="mangshanensis">mangshanensis</tp:taxon-name-part></tp:taxon-name></italic>, <italic><tp:taxon-name><tp:taxon-name-part taxon-name-part-type="genus" reg="Megophrys">M.</tp:taxon-name-part> <tp:taxon-name-part taxon-name-part-type="species" reg="maosonensis">maosonensis</tp:taxon-name-part></tp:taxon-name></italic>, <italic><tp:taxon-name><tp:taxon-name-part taxon-name-part-type="genus" reg="Megophrys">M.</tp:taxon-name-part> <tp:taxon-name-part taxon-name-part-type="species" reg="megacephala">megacephala</tp:taxon-name-part></tp:taxon-name></italic>, <italic><tp:taxon-name><tp:taxon-name-part taxon-name-part-type="genus" reg="Megophrys">M.</tp:taxon-name-part> <tp:taxon-name-part taxon-name-part-type="species" reg="monticola">monticola</tp:taxon-name-part></tp:taxon-name></italic>, <italic><tp:taxon-name><tp:taxon-name-part taxon-name-part-type="genus" reg="Megophrys">M.</tp:taxon-name-part> <tp:taxon-name-part taxon-name-part-type="species" reg="oreocrypta">oreocrypta</tp:taxon-name-part></tp:taxon-name></italic>, <italic><tp:taxon-name><tp:taxon-name-part taxon-name-part-type="genus" reg="Megophrys">M.</tp:taxon-name-part> <tp:taxon-name-part taxon-name-part-type="species" reg="oropedion">oropedion</tp:taxon-name-part></tp:taxon-name></italic>, <italic><tp:taxon-name><tp:taxon-name-part taxon-name-part-type="genus" reg="Megophrys">M.</tp:taxon-name-part> <tp:taxon-name-part taxon-name-part-type="species" reg="parva">parva</tp:taxon-name-part></tp:taxon-name></italic>, <italic><tp:taxon-name><tp:taxon-name-part taxon-name-part-type="genus" reg="Megophrys">M.</tp:taxon-name-part> <tp:taxon-name-part taxon-name-part-type="species" reg="periosa">periosa</tp:taxon-name-part></tp:taxon-name></italic>, <italic><tp:taxon-name><tp:taxon-name-part taxon-name-part-type="genus" reg="Megophrys">M.</tp:taxon-name-part> <tp:taxon-name-part taxon-name-part-type="species" reg="serchhipii">serchhipii</tp:taxon-name-part></tp:taxon-name></italic>, <italic><tp:taxon-name><tp:taxon-name-part taxon-name-part-type="genus" reg="Megophrys">M.</tp:taxon-name-part> <tp:taxon-name-part taxon-name-part-type="species" reg="takensis">takensis</tp:taxon-name-part></tp:taxon-name></italic>, <italic><tp:taxon-name><tp:taxon-name-part taxon-name-part-type="genus" reg="Megophrys">M.</tp:taxon-name-part> <tp:taxon-name-part taxon-name-part-type="species" reg="zhangi">zhangi</tp:taxon-name-part></tp:taxon-name></italic>, and <italic><tp:taxon-name><tp:taxon-name-part taxon-name-part-type="genus" reg="Megophrys">M.</tp:taxon-name-part> <tp:taxon-name-part taxon-name-part-type="species" reg="zunhebotoensis">zunhebotoensis</tp:taxon-name-part></tp:taxon-name></italic> (vs. present in the latter).</p><p>By tips of fingers II-IV flat, expand to small pad, <italic><tp:taxon-name><tp:taxon-name-part taxon-name-part-type="genus" reg="Megophrys">Megophrys</tp:taxon-name-part> <tp:taxon-name-part taxon-name-part-type="species" reg="yeae">yeae</tp:taxon-name-part></tp:taxon-name></italic> sp. nov. differs from <tp:taxon-name><tp:taxon-name-part taxon-name-part-type="genus" reg="Megophrys">Megophrys</tp:taxon-name-part> <tp:taxon-name-part taxon-name-part-type="uncertainty-rank">cf.</tp:taxon-name-part> <tp:taxon-name-part taxon-name-part-type="species" reg="pachyproctus">pachyproctus</tp:taxon-name-part></tp:taxon-name>, <italic><tp:taxon-name><tp:taxon-name-part taxon-name-part-type="genus" reg="Megophrys">Megophrys</tp:taxon-name-part> <tp:taxon-name-part taxon-name-part-type="species" reg="zhoui">zhoui</tp:taxon-name-part></tp:taxon-name></italic> sp. nov., <italic><tp:taxon-name><tp:taxon-name-part taxon-name-part-type="genus" reg="Megophrys">M.</tp:taxon-name-part> <tp:taxon-name-part taxon-name-part-type="species" reg="pachyproctus">pachyproctus</tp:taxon-name-part></tp:taxon-name></italic>, <italic><tp:taxon-name><tp:taxon-name-part taxon-name-part-type="genus" reg="Megophrys">M.</tp:taxon-name-part> <tp:taxon-name-part taxon-name-part-type="species" reg="acuta">acuta</tp:taxon-name-part></tp:taxon-name></italic>, <italic><tp:taxon-name><tp:taxon-name-part taxon-name-part-type="genus" reg="Megophrys">M.</tp:taxon-name-part> <tp:taxon-name-part taxon-name-part-type="species" reg="binlingensis">binlingensis</tp:taxon-name-part></tp:taxon-name></italic>, <italic><tp:taxon-name><tp:taxon-name-part taxon-name-part-type="genus" reg="Megophrys">M.</tp:taxon-name-part> <tp:taxon-name-part taxon-name-part-type="species" reg="brachykolos">brachykolos</tp:taxon-name-part></tp:taxon-name></italic>, <italic><tp:taxon-name><tp:taxon-name-part taxon-name-part-type="genus" reg="Megophrys">M.</tp:taxon-name-part> <tp:taxon-name-part taxon-name-part-type="species" reg="cheni">cheni</tp:taxon-name-part></tp:taxon-name></italic>, <italic><tp:taxon-name><tp:taxon-name-part taxon-name-part-type="genus" reg="Megophrys">M.</tp:taxon-name-part> <tp:taxon-name-part taxon-name-part-type="species" reg="lini">lini</tp:taxon-name-part></tp:taxon-name></italic>, <italic><tp:taxon-name><tp:taxon-name-part taxon-name-part-type="genus" reg="Megophrys">M.</tp:taxon-name-part> <tp:taxon-name-part taxon-name-part-type="species" reg="minor">minor</tp:taxon-name-part></tp:taxon-name></italic>, <italic><tp:taxon-name><tp:taxon-name-part taxon-name-part-type="genus" reg="Megophrys">M.</tp:taxon-name-part> <tp:taxon-name-part taxon-name-part-type="species" reg="obesa">obesa</tp:taxon-name-part></tp:taxon-name></italic>, <italic><tp:taxon-name><tp:taxon-name-part taxon-name-part-type="genus" reg="Megophrys">M.</tp:taxon-name-part> <tp:taxon-name-part taxon-name-part-type="species" reg="palpebralespinosa">palpebralespinosa</tp:taxon-name-part></tp:taxon-name></italic>, <italic><tp:taxon-name><tp:taxon-name-part taxon-name-part-type="genus" reg="Megophrys">M.</tp:taxon-name-part> <tp:taxon-name-part taxon-name-part-type="species" reg="sangzhiensis">sangzhiensis</tp:taxon-name-part></tp:taxon-name></italic>, <italic><tp:taxon-name><tp:taxon-name-part taxon-name-part-type="genus" reg="Megophrys">M.</tp:taxon-name-part> <tp:taxon-name-part taxon-name-part-type="species" reg="shuichengensis">shuichengensis</tp:taxon-name-part></tp:taxon-name></italic>, <italic><tp:taxon-name><tp:taxon-name-part taxon-name-part-type="genus" reg="Megophrys">M.</tp:taxon-name-part> <tp:taxon-name-part taxon-name-part-type="species" reg="spinata">spinata</tp:taxon-name-part></tp:taxon-name></italic>, <italic><tp:taxon-name><tp:taxon-name-part taxon-name-part-type="genus" reg="Megophrys">M.</tp:taxon-name-part> <tp:taxon-name-part taxon-name-part-type="species" reg="tuberogranulata">tuberogranulata</tp:taxon-name-part></tp:taxon-name></italic>, <italic><tp:taxon-name><tp:taxon-name-part taxon-name-part-type="genus" reg="Megophrys">M.</tp:taxon-name-part> <tp:taxon-name-part taxon-name-part-type="species" reg="wugongensis">wugongensis</tp:taxon-name-part></tp:taxon-name></italic>, <italic><tp:taxon-name><tp:taxon-name-part taxon-name-part-type="genus" reg="Megophrys">M.</tp:taxon-name-part> <tp:taxon-name-part taxon-name-part-type="species" reg="mufumontana">mufumontana</tp:taxon-name-part></tp:taxon-name></italic>, <italic><tp:taxon-name><tp:taxon-name-part taxon-name-part-type="genus" reg="Megophrys">M.</tp:taxon-name-part> <tp:taxon-name-part taxon-name-part-type="species" reg="auralensis">auralensis</tp:taxon-name-part></tp:taxon-name></italic>, and <italic><tp:taxon-name><tp:taxon-name-part taxon-name-part-type="genus" reg="Megophrys">M.</tp:taxon-name-part> <tp:taxon-name-part taxon-name-part-type="species" reg="robusta">robusta</tp:taxon-name-part></tp:taxon-name></italic> (vs. expanded pads on fingertips absent in the latter).</p><p>By foot of males shorter (<abbrev xmlns:xlink="http://www.w3.org/1999/xlink" xlink:title="foot length" id="ABBRID0EZSHM" xlink:type="simple">FOL</abbrev> 10.8–12.6 mm, n = 12), tympanum relatively smaller (males TD/<abbrev xmlns:xlink="http://www.w3.org/1999/xlink" xlink:title="eye length" id="ABBRID0E4SHM" xlink:type="simple">EL</abbrev> 0.36–0.46, n = 12), and toes with narrow lateral fringes, <italic><tp:taxon-name><tp:taxon-name-part taxon-name-part-type="genus" reg="Megophrys">Megophrys</tp:taxon-name-part> <tp:taxon-name-part taxon-name-part-type="species" reg="yeae">yeae</tp:taxon-name-part></tp:taxon-name></italic> sp. nov. further differs from <italic><tp:taxon-name><tp:taxon-name-part taxon-name-part-type="genus" reg="Megophrys">M.</tp:taxon-name-part> <tp:taxon-name-part taxon-name-part-type="species" reg="vegrandis">vegrandis</tp:taxon-name-part></tp:taxon-name></italic> (vs. <abbrev xmlns:xlink="http://www.w3.org/1999/xlink" xlink:title="foot length" id="ABBRID0EXTHM" xlink:type="simple">FOL</abbrev> 13.2–13.8 mm, n = 4, P &lt; 0.001; <abbrev xmlns:xlink="http://www.w3.org/1999/xlink" xlink:title="largest tympanum diameter" id="ABBRID0E2THM" xlink:type="simple">TYD</abbrev>/<abbrev xmlns:xlink="http://www.w3.org/1999/xlink" xlink:title="eye length" id="ABBRID0E6THM" xlink:type="simple">EL</abbrev> 0.44–0.56, n = 4, P &lt; 0.03; and fringes on toes wide in the latter).</p><p>By dorsal skin being relatively smooth, <italic><tp:taxon-name><tp:taxon-name-part taxon-name-part-type="genus" reg="Megophrys">Megophrys</tp:taxon-name-part> <tp:taxon-name-part taxon-name-part-type="species" reg="yeae">yeae</tp:taxon-name-part></tp:taxon-name></italic> sp. nov. differs from <italic><tp:taxon-name><tp:taxon-name-part taxon-name-part-type="genus" reg="Megophrys">M.</tp:taxon-name-part> <tp:taxon-name-part taxon-name-part-type="species" reg="feii">feii</tp:taxon-name-part></tp:taxon-name></italic> (vs. dorsal skin rough in the latter).</p><p><italic><tp:taxon-name><tp:taxon-name-part taxon-name-part-type="genus" reg="Megophrys">Megophrys</tp:taxon-name-part> <tp:taxon-name-part taxon-name-part-type="species" reg="yeae">yeae</tp:taxon-name-part></tp:taxon-name></italic> sp. nov. differs from <italic><tp:taxon-name><tp:taxon-name-part taxon-name-part-type="genus" reg="Megophrys">M.</tp:taxon-name-part> <tp:taxon-name-part taxon-name-part-type="species" reg="medogensis">medogensis</tp:taxon-name-part></tp:taxon-name></italic> by the following characters: nuptial pad absent (vs. present in the latter); and base of first finger weak, size equal to the base of second finger, relative finger lengths I &lt; II &lt; IV &lt; III (vs. base of finger I strong, larger than base of finger II, relative finger lengths II &lt; I &lt; IV &lt; III in the latter).</p><p>By having following differences on skull morphology, <italic><tp:taxon-name><tp:taxon-name-part taxon-name-part-type="genus" reg="Megophrys">Megophrys</tp:taxon-name-part> <tp:taxon-name-part taxon-name-part-type="species" reg="yeae">yeae</tp:taxon-name-part></tp:taxon-name></italic> sp. nov. differs from <italic><tp:taxon-name><tp:taxon-name-part taxon-name-part-type="genus" reg="Megophrys">M.</tp:taxon-name-part> <tp:taxon-name-part taxon-name-part-type="species" reg="medogensis">medogensis</tp:taxon-name-part></tp:taxon-name></italic>: skull weakly ossified, opening of anterior fontanelle large (vs. skull well ossified, opening of anterior fontanelle occlusive in the latter); premaxillary and maxillary teeth weak, separated from others by gaps (vs. strong, closely positioned with others in the latter); texture of sphenethmoid smooth, without curves and pits (vs. relatively smooth, with few pits in the latter); frontoparietal front equals rear (vs. distinctly wider in the latter); exoccipitals posterior to the line connecting conjunctions of quadratojugal and mandible (vs. anterior); and columella auris short (vs. long in the latter).</p><p>By having following differences on bioacoustics, <italic><tp:taxon-name><tp:taxon-name-part taxon-name-part-type="genus" reg="Megophrys">Megophrys</tp:taxon-name-part> <tp:taxon-name-part taxon-name-part-type="species" reg="yeae">yeae</tp:taxon-name-part></tp:taxon-name></italic> sp. nov. differs from <italic><tp:taxon-name><tp:taxon-name-part taxon-name-part-type="genus" reg="Megophrys">M.</tp:taxon-name-part> <tp:taxon-name-part taxon-name-part-type="species" reg="medogensis">medogensis</tp:taxon-name-part></tp:taxon-name></italic>: dominant frequency significantly higher (4.4–5.2 kHz vs. 2.3–3.0 kHz in the latter; P &lt; 0.001); call significantly faster (repetition rate average 3.0, vary from 1.9 to 4.1 vs. average 1.2 vary from 0.6 to 2.2 in the latter); and call intervals significantly longer (493–720 ms vs. 153–254 ms in the latter; P &lt; 0.001).</p><p>By having the following characters, <italic><tp:taxon-name><tp:taxon-name-part taxon-name-part-type="genus" reg="Megophrys">Megophrys</tp:taxon-name-part> <tp:taxon-name-part taxon-name-part-type="species" reg="yeae">yeae</tp:taxon-name-part></tp:taxon-name></italic> sp. nov. differs from <italic><tp:taxon-name><tp:taxon-name-part taxon-name-part-type="genus" reg="Megophrys">M.</tp:taxon-name-part> <tp:taxon-name-part taxon-name-part-type="species" reg="pachyproctus">pachyproctus</tp:taxon-name-part></tp:taxon-name></italic>: lacking a swollen protruding beyond cloaca (vs. present in the latter); nuptial pad absent (vs. present in the latter); and base of first finger weak, size equal to the base of second finger (vs. base of finger I strong, larger than base of finger II in the latter).</p><p>By having the following characters on skull morphology, <italic><tp:taxon-name><tp:taxon-name-part taxon-name-part-type="genus" reg="Megophrys">Megophrys</tp:taxon-name-part> <tp:taxon-name-part taxon-name-part-type="species" reg="yeae">yeae</tp:taxon-name-part></tp:taxon-name></italic> sp. nov. differs from <italic><tp:taxon-name><tp:taxon-name-part taxon-name-part-type="genus" reg="Megophrys">M.</tp:taxon-name-part> <tp:taxon-name-part taxon-name-part-type="species" reg="pachyproctus">pachyproctus</tp:taxon-name-part></tp:taxon-name></italic>: premaxillary and maxillary teeth weak, separated from others by gaps (vs. strong, closely positioned with others in the latter); texture of sphenethmoid smooth, without curves and pits (vs. relatively smooth, with few pits in the latter); anterior fontanelle opening large (vs. occlusive in the latter); and sagittal suture occlusive (vs. distinctly open in the latter).</p><p>By having the following characters, <italic><tp:taxon-name><tp:taxon-name-part taxon-name-part-type="genus" reg="Megophrys">Megophrys</tp:taxon-name-part> <tp:taxon-name-part taxon-name-part-type="species" reg="yeae">yeae</tp:taxon-name-part></tp:taxon-name></italic> sp. nov. differs from <tp:taxon-name><tp:taxon-name-part taxon-name-part-type="genus" reg="Megophrys">Megophrys</tp:taxon-name-part> <tp:taxon-name-part taxon-name-part-type="uncertainty-rank">cf.</tp:taxon-name-part> <tp:taxon-name-part taxon-name-part-type="species" reg="pachyproctus">pachyproctus</tp:taxon-name-part></tp:taxon-name>: nuptial pad absent (vs. present on finger I in the latter); and base of first finger weak, size equal to the base of second finger (vs. strong, larger than base of finger II in the latter).</p><p>By having following characters on skull morphology, <italic><tp:taxon-name><tp:taxon-name-part taxon-name-part-type="genus" reg="Megophrys">Megophrys</tp:taxon-name-part> <tp:taxon-name-part taxon-name-part-type="species" reg="yeae">yeae</tp:taxon-name-part></tp:taxon-name></italic> sp. nov. differs from <tp:taxon-name><tp:taxon-name-part taxon-name-part-type="genus" reg="Megophrys">Megophrys</tp:taxon-name-part> <tp:taxon-name-part taxon-name-part-type="uncertainty-rank">cf.</tp:taxon-name-part> <tp:taxon-name-part taxon-name-part-type="species" reg="pachyproctus">pachyproctus</tp:taxon-name-part></tp:taxon-name>: texture of sphenethmoid smooth, without curves and pits (vs. rough, with curves and pits in the latter); anterior fontanelle opening large (vs. small, width equals sagittal suture in the latter); and sagittal suture occlusive (vs. distinctly open in the latter).</p><p>By having the following acoustical characters, <italic><tp:taxon-name><tp:taxon-name-part taxon-name-part-type="genus" reg="Megophrys">Megophrys</tp:taxon-name-part> <tp:taxon-name-part taxon-name-part-type="species" reg="yeae">yeae</tp:taxon-name-part></tp:taxon-name></italic> sp. nov. differs from <tp:taxon-name><tp:taxon-name-part taxon-name-part-type="genus" reg="Megophrys">Megophrys</tp:taxon-name-part> <tp:taxon-name-part taxon-name-part-type="uncertainty-rank">cf.</tp:taxon-name-part> <tp:taxon-name-part taxon-name-part-type="species" reg="pachyproctus">pachyproctus</tp:taxon-name-part></tp:taxon-name>: call significantly shorter (99–212 ms, n = 6 vs. 491–889 ms, n = 3 in the latter; P &lt; 0.001); dominant frequency much higher (4.4–5.2 kHz, n = 6 vs. 3.2–3.3 kHz, n = 3 in the latter; P &lt; 0.001); call intervals significantly shorter (146–370 ms, n = 6, vs. 493–720 ms, n = 3 in the latter; P &lt; 0.001); and calls significantly faster (call repetition rate1.9–4.1 call/s, n = 6, vs. 0.7–1.1call/s, n = 3 in the latter; P &lt; 0.01).</p><p>By having following characters on skull morphology, <italic><tp:taxon-name><tp:taxon-name-part taxon-name-part-type="genus" reg="Megophrys">Megophrys</tp:taxon-name-part> <tp:taxon-name-part taxon-name-part-type="species" reg="yeae">yeae</tp:taxon-name-part></tp:taxon-name></italic> sp. nov. differs from <italic><tp:taxon-name><tp:taxon-name-part taxon-name-part-type="genus" reg="Megophrys">Megophrys</tp:taxon-name-part> <tp:taxon-name-part taxon-name-part-type="species" reg="zhoui">zhoui</tp:taxon-name-part></tp:taxon-name></italic> sp. nov.: texture of sphenethmoid smooth, without curves and pits (vs. relatively smooth, with several small pits in the latter); and sagittal suture occlusive (vs. narrowly or wide open in the latter).</p></tp:treatment-sec><tp:treatment-sec><!--Section generated to contain objects referenced in tp:taxon-treatment.--><fig id="F3" position="float" orientation="portrait"><object-id xmlns:xlink="http://www.w3.org/1999/xlink" content-type="doi" xlink:type="simple">10.3897/zookeys.977.55693.figure3</object-id><object-id xmlns:xlink="http://www.w3.org/1999/xlink" content-type="arpha" xlink:type="simple">D164A4C2-295C-5355-B53F-21578E1608ED</object-id><label>Figure 3.</label><caption><p>Photos of specimens of <italic><tp:taxon-name><tp:taxon-name-part taxon-name-part-type="genus" reg="Megophrys">Megophrys</tp:taxon-name-part></tp:taxon-name></italic> species in Medog. <bold>A–E</bold> dorsal views of adult male holotype NWIPB770650 of <italic><tp:taxon-name><tp:taxon-name-part taxon-name-part-type="genus" reg="Megophrys">M.</tp:taxon-name-part> <tp:taxon-name-part taxon-name-part-type="species" reg="pachyproctus">pachyproctus</tp:taxon-name-part></tp:taxon-name></italic>, adult male topotype CIB022017061406 of <italic><tp:taxon-name><tp:taxon-name-part taxon-name-part-type="genus" reg="Megophrys">M.</tp:taxon-name-part> <tp:taxon-name-part taxon-name-part-type="species" reg="medogensis">medogensis</tp:taxon-name-part></tp:taxon-name></italic>, adult male CIB022017061805 of <tp:taxon-name><tp:taxon-name-part taxon-name-part-type="genus" reg="Megophrys">M.</tp:taxon-name-part> <tp:taxon-name-part taxon-name-part-type="uncertainty-rank">cf.</tp:taxon-name-part> <tp:taxon-name-part taxon-name-part-type="species" reg="pachyproctus">pachyproctus</tp:taxon-name-part></tp:taxon-name>, adult male holotype CIBMT171053 of <italic><tp:taxon-name><tp:taxon-name-part taxon-name-part-type="genus" reg="Megophrys">Megophrys</tp:taxon-name-part> <tp:taxon-name-part taxon-name-part-type="species" reg="zhoui">zhoui</tp:taxon-name-part></tp:taxon-name></italic> sp. nov., and adult male holotype CIB201706MT02 of <italic><tp:taxon-name><tp:taxon-name-part taxon-name-part-type="genus" reg="Megophrys">Megophrys</tp:taxon-name-part> <tp:taxon-name-part taxon-name-part-type="species" reg="yeae">yeae</tp:taxon-name-part></tp:taxon-name></italic> sp. nov., respectively <bold>F–J</bold> ventral views of the specimens, respectively <bold>K–O</bold> lateral view of head of the specimens, respectively <bold>P–T</bold> ventral view of hand of the specimens, respectively <bold>U–Y</bold> ventral view of foot of the specimens, respectively. Scale bar for body view equal to 10 mm, and for partial view 5 mm.</p></caption><graphic xmlns:xlink="http://www.w3.org/1999/xlink" xlink:href="zookeys-977-101-g003.jpg" position="float" orientation="portrait" xlink:type="simple" id="oo_466654.jpg"><uri content-type="original_file" xlink:type="simple">https://binary.pensoft.net/fig/466654</uri></graphic></fig><fig id="F4" position="float" orientation="portrait"><object-id xmlns:xlink="http://www.w3.org/1999/xlink" content-type="doi" xlink:type="simple">10.3897/zookeys.977.55693.figure4</object-id><object-id xmlns:xlink="http://www.w3.org/1999/xlink" content-type="arpha" xlink:type="simple">12DDF89E-135A-5C77-8740-0373689448E5</object-id><label>Figure 4.</label><caption><p>Visualization of advertisement calls of three <italic><tp:taxon-name><tp:taxon-name-part taxon-name-part-type="genus" reg="Megophrys">Megophrys</tp:taxon-name-part></tp:taxon-name></italic> species from Medog. <bold>A–C</bold> visualizations of 60 seconds waveform of relative amplitude over time for <italic><tp:taxon-name><tp:taxon-name-part taxon-name-part-type="genus" reg="Megophrys">M.</tp:taxon-name-part> <tp:taxon-name-part taxon-name-part-type="species" reg="medogensis">medogensis</tp:taxon-name-part></tp:taxon-name></italic> (one unvouchered individual recorded in the vicinity of Medog urban area), <tp:taxon-name><tp:taxon-name-part taxon-name-part-type="genus" reg="Megophrys">M.</tp:taxon-name-part> <tp:taxon-name-part taxon-name-part-type="uncertainty-rank">cf.</tp:taxon-name-part> <tp:taxon-name-part taxon-name-part-type="species" reg="pachyproctus">pachyproctus</tp:taxon-name-part></tp:taxon-name> (CIB022017061807), and <italic><tp:taxon-name><tp:taxon-name-part taxon-name-part-type="genus" reg="Megophrys">Megophrys</tp:taxon-name-part> <tp:taxon-name-part taxon-name-part-type="species" reg="yeae">yeae</tp:taxon-name-part></tp:taxon-name></italic> sp. nov. (paratype CIB022017061804), respectively <bold>D–F</bold> visualizations of 20 seconds waveform of relative amplitude over time <bold>G–I</bold> visualizations of two seconds waveform of relative amplitude for the species, respectively <bold>J–L</bold> visualizations of two seconds waveform of spectrogram for the species, respectively.</p></caption><graphic xmlns:xlink="http://www.w3.org/1999/xlink" xlink:href="zookeys-977-101-g004.jpg" position="float" orientation="portrait" xlink:type="simple" id="oo_466655.jpg"><uri content-type="original_file" xlink:type="simple">https://binary.pensoft.net/fig/466655</uri></graphic></fig><fig id="F5" position="float" orientation="portrait"><object-id xmlns:xlink="http://www.w3.org/1999/xlink" content-type="doi" xlink:type="simple">10.3897/zookeys.977.55693.figure5</object-id><object-id xmlns:xlink="http://www.w3.org/1999/xlink" content-type="arpha" xlink:type="simple">5CDCFAFD-BA92-575A-BFD6-21E439156245</object-id><label>Figure 5.</label><caption><p>Skull of <italic><tp:taxon-name><tp:taxon-name-part taxon-name-part-type="genus" reg="Megophrys">Megophrys</tp:taxon-name-part></tp:taxon-name></italic> species in Medog. <bold>A–E</bold> dorsal views of adult male holotype NWIPB770650 of <italic><tp:taxon-name><tp:taxon-name-part taxon-name-part-type="genus" reg="Megophrys">M.</tp:taxon-name-part> <tp:taxon-name-part taxon-name-part-type="species" reg="pachyproctus">pachyproctus</tp:taxon-name-part></tp:taxon-name></italic>, adult male topotype CIB022017061406 of <italic><tp:taxon-name><tp:taxon-name-part taxon-name-part-type="genus" reg="Megophrys">M.</tp:taxon-name-part> <tp:taxon-name-part taxon-name-part-type="species" reg="medogensis">medogensis</tp:taxon-name-part></tp:taxon-name></italic>, adult male CIB022017061805 of <tp:taxon-name><tp:taxon-name-part taxon-name-part-type="genus" reg="Megophrys">M.</tp:taxon-name-part> <tp:taxon-name-part taxon-name-part-type="uncertainty-rank">cf.</tp:taxon-name-part> <tp:taxon-name-part taxon-name-part-type="species" reg="pachyproctus">pachyproctus</tp:taxon-name-part></tp:taxon-name>, adult male holotype CIBMT171053 of <italic><tp:taxon-name><tp:taxon-name-part taxon-name-part-type="genus" reg="Megophrys">Megophrys</tp:taxon-name-part> <tp:taxon-name-part taxon-name-part-type="species" reg="zhoui">zhoui</tp:taxon-name-part></tp:taxon-name></italic> sp. nov., and adult male holotype CIB201706MT02 of <italic><tp:taxon-name><tp:taxon-name-part taxon-name-part-type="genus" reg="Megophrys">Megophrys</tp:taxon-name-part> <tp:taxon-name-part taxon-name-part-type="species" reg="yeae">yeae</tp:taxon-name-part></tp:taxon-name></italic> sp. nov., respectively <bold>F–J</bold> ventral views of the specimens, respectively. Key to skull: 1 premaxillary; 2 maxillary; 3 nasal; 4 sphenethmoid; 5 anterior fontanelle; 6 frontoparietal; 7 sagittal suture; 8 pterygoid; 9 squamosal; 10 quadratojugal; 11 prootic; 12 exoccipital; 13 vomerine ridge; 14 mandible; 15 anterior process of parasphenoid; 16 columella auris. Scale bar equal to 5 mm.</p></caption><graphic xmlns:xlink="http://www.w3.org/1999/xlink" xlink:href="zookeys-977-101-g005.jpg" position="float" orientation="portrait" xlink:type="simple" id="oo_466656.jpg"><uri content-type="original_file" xlink:type="simple">https://binary.pensoft.net/fig/466656</uri></graphic></fig><fig id="F6" position="float" orientation="portrait"><object-id xmlns:xlink="http://www.w3.org/1999/xlink" content-type="doi" xlink:type="simple">10.3897/zookeys.977.55693.figure6</object-id><object-id xmlns:xlink="http://www.w3.org/1999/xlink" content-type="arpha" xlink:type="simple">417E7CB2-F807-572B-A8B4-F3C682EA2252</object-id><label>Figure 6.</label><caption><p>Tadpole specimens of four groups of three <tp:taxon-name><tp:taxon-name-part taxon-name-part-type="genus" reg="Megophrys">Megophrys</tp:taxon-name-part></tp:taxon-name> species from Medog. <bold>A–D</bold> dorsal views of the low-middle-elevation tadpole CIBMT20170621 of <tp:taxon-name><tp:taxon-name-part taxon-name-part-type="genus" reg="Megophrys">M.</tp:taxon-name-part> <tp:taxon-name-part taxon-name-part-type="species" reg="medogensis">medogensis</tp:taxon-name-part></tp:taxon-name> (Goser stage 35), the high-elevation tadpole CIBMT171001 of <tp:taxon-name><tp:taxon-name-part taxon-name-part-type="genus" reg="Megophrys">M.</tp:taxon-name-part> <tp:taxon-name-part taxon-name-part-type="species" reg="medogensis">medogensis</tp:taxon-name-part></tp:taxon-name> (stage 27), tadpole CIBMT20170611 of <tp:taxon-name><tp:taxon-name-part taxon-name-part-type="genus" reg="Megophrys">M.</tp:taxon-name-part> <tp:taxon-name-part taxon-name-part-type="uncertainty-rank">cf.</tp:taxon-name-part> <tp:taxon-name-part taxon-name-part-type="species" reg="pachyproctus">pachyproctus</tp:taxon-name-part></tp:taxon-name> (stage 25), tadpole CIBMT170604 of <tp:taxon-name><tp:taxon-name-part taxon-name-part-type="genus" reg="Megophrys">Megophrys</tp:taxon-name-part> <tp:taxon-name-part taxon-name-part-type="species" reg="yeae">yeae</tp:taxon-name-part></tp:taxon-name> sp. nov. (stage 35), respectively <bold>E–H</bold> lateral views of the tadpoles, respectively <bold>I</bold>–<bold>L</bold> ventral views of the tadpoles, respectively. M–P dorsal views of head of the tadpoles, respectively. Scale bar for body view equal to 10 mm, and for head view 2 mm.</p></caption><graphic xmlns:xlink="http://www.w3.org/1999/xlink" xlink:href="zookeys-977-101-g006.jpg" position="float" orientation="portrait" xlink:type="simple" id="oo_466657.jpg"><uri content-type="original_file" xlink:type="simple">https://binary.pensoft.net/fig/466657</uri></graphic></fig><supplementary-material xmlns:xlink="http://www.w3.org/1999/xlink" id="S2" position="float" orientation="portrait" xlink:type="simple"><object-id content-type="doi" xlink:type="simple">10.3897/zookeys.977.55693.suppl2</object-id><object-id content-type="arpha" xlink:type="simple">EECB786B-0CBC-54FD-85BB-FD04F5A62C18</object-id><label>Supplementary material 2</label><caption><p>Figure S1–S5</p></caption><statement content-type="dataType"><label>Data type</label><p>multimedia</p></statement><statement content-type="notes"><label>Explanation note</label><p><bold>Figure S1.</bold><italic><tp:taxon-name><tp:taxon-name-part taxon-name-part-type="genus" reg="Megophrys">Megophrys</tp:taxon-name-part> <tp:taxon-name-part taxon-name-part-type="species" reg="medogensis">medogensis</tp:taxon-name-part></tp:taxon-name></italic> in life from Medog. <bold>A</bold>, <bold>B</bold> dorsal and ventral views of adult male CIB022017061404DD from Didong village, respectively <bold>C</bold>, <bold>D</bold> dorsal and ventral views of adult male CIB022017061405BB from Beibeng village, respectively <bold>E</bold> unvouchered calling male from Beibeng <bold>F</bold> adult female CIB022017061602 from Beibeng village. <bold>Figure S2.</bold> Photos showing variation of <tp:taxon-name><tp:taxon-name-part taxon-name-part-type="genus" reg="Megophrys">Megophrys</tp:taxon-name-part> <tp:taxon-name-part taxon-name-part-type="uncertainty-rank">cf.</tp:taxon-name-part> <tp:taxon-name-part taxon-name-part-type="species" reg="pachyproctus">pachyproctus</tp:taxon-name-part></tp:taxon-name> in life <bold>A</bold>, <bold>B</bold> adult male CIB022017061806 <bold>C</bold>, <bold>D</bold> adult male CIB022017061807 <bold>E</bold>, <bold>F</bold> gavid female CIBMT171054. Left: dorsolateral view; and right: ventral view. <bold>Figure S3.</bold> Photos of paratypes of <italic><tp:taxon-name><tp:taxon-name-part taxon-name-part-type="genus" reg="Megophrys">Megophrys</tp:taxon-name-part> <tp:taxon-name-part taxon-name-part-type="species" reg="zhoui">zhoui</tp:taxon-name-part></tp:taxon-name></italic> sp. nov. in life. <bold>A</bold>, <bold>B</bold> adult female CIBMT171062 <bold>C</bold>, <bold>D</bold> adult female CIBMT171060. Left for dorsolateral view, and right for ventral view. <bold>Figure S4.</bold> Photos of paratypes of <italic><tp:taxon-name><tp:taxon-name-part taxon-name-part-type="genus" reg="Megophrys">Megophrys</tp:taxon-name-part> <tp:taxon-name-part taxon-name-part-type="species" reg="yeae">yeae</tp:taxon-name-part></tp:taxon-name></italic> sp. nov. in life <bold>A</bold>, <bold>B</bold> adult female CIB201706MT03 <bold>C</bold>, <bold>D</bold> adult male CIB022017061103 <bold>E</bold> adult male CIBMT171065 <bold>F</bold> adult male CIBMT171066. Left: dorsolateral view, and right: ventral view. <bold>Figure S5.</bold> Typical forests inhabited by <italic><tp:taxon-name><tp:taxon-name-part taxon-name-part-type="genus" reg="Megophrys">Megophrys</tp:taxon-name-part></tp:taxon-name></italic> toads in Medog <bold>A</bold> landscape in Didong village at elevations of 600–850 m, harboring the low-middle-elevation <italic><tp:taxon-name><tp:taxon-name-part taxon-name-part-type="genus" reg="Megophrys">M.</tp:taxon-name-part> <tp:taxon-name-part taxon-name-part-type="species" reg="medogensis">medogensis</tp:taxon-name-part></tp:taxon-name></italic> and <italic><tp:taxon-name><tp:taxon-name-part taxon-name-part-type="genus" reg="Megophrys">Megophrys</tp:taxon-name-part> <tp:taxon-name-part taxon-name-part-type="species" reg="yeae">yeae</tp:taxon-name-part></tp:taxon-name></italic> sp. nov. <bold>B</bold> landscape in Bari village and vicinity of Renqingbeng Temple at elevations of ca. 1400–2100 m, the former harboring low-middle-elevation <italic><tp:taxon-name><tp:taxon-name-part taxon-name-part-type="genus" reg="Megophrys">M.</tp:taxon-name-part> <tp:taxon-name-part taxon-name-part-type="species" reg="medogensis">medogensis</tp:taxon-name-part></tp:taxon-name></italic>, <tp:taxon-name><tp:taxon-name-part taxon-name-part-type="genus" reg="Megophrys">M.</tp:taxon-name-part> <tp:taxon-name-part taxon-name-part-type="uncertainty-rank">cf.</tp:taxon-name-part> <tp:taxon-name-part taxon-name-part-type="species" reg="pachyproctus">pachyproctus</tp:taxon-name-part></tp:taxon-name>, and <italic><tp:taxon-name><tp:taxon-name-part taxon-name-part-type="genus" reg="Megophrys">Megophrys</tp:taxon-name-part> <tp:taxon-name-part taxon-name-part-type="species" reg="yeae">yeae</tp:taxon-name-part></tp:taxon-name></italic> sp. nov., and the latter hosting <tp:taxon-name><tp:taxon-name-part taxon-name-part-type="genus" reg="Megophrys">M.</tp:taxon-name-part> <tp:taxon-name-part taxon-name-part-type="uncertainty-rank">cf.</tp:taxon-name-part> <tp:taxon-name-part taxon-name-part-type="species" reg="pachyproctus">pachyproctus</tp:taxon-name-part></tp:taxon-name> and <italic><tp:taxon-name><tp:taxon-name-part taxon-name-part-type="genus" reg="Megophrys">Megophrys</tp:taxon-name-part> <tp:taxon-name-part taxon-name-part-type="species" reg="zhoui">zhoui</tp:taxon-name-part></tp:taxon-name></italic> sp. nov. <bold>C</bold> landscape in Gelin village at elevations of ca. 1500–1800 m, hosting the low-middle-elevation <italic><tp:taxon-name><tp:taxon-name-part taxon-name-part-type="genus" reg="Megophrys">M.</tp:taxon-name-part> <tp:taxon-name-part taxon-name-part-type="species" reg="medogensis">medogensis</tp:taxon-name-part></tp:taxon-name></italic> and <italic><tp:taxon-name><tp:taxon-name-part taxon-name-part-type="genus" reg="Megophrys">M.</tp:taxon-name-part> <tp:taxon-name-part taxon-name-part-type="species" reg="pachyproctus">pachyproctus</tp:taxon-name-part></tp:taxon-name></italic><bold>D</bold> Gedang village at elevations above 2100 m, harboring the high-elevation <italic><tp:taxon-name><tp:taxon-name-part taxon-name-part-type="genus" reg="Megophrys">M.</tp:taxon-name-part> <tp:taxon-name-part taxon-name-part-type="species" reg="medogensis">medogensis</tp:taxon-name-part></tp:taxon-name></italic><bold>E</bold>–<bold>H</bold> local forests in the four sites, respectively.</p></statement><media xlink:href="zookeys-977-101-s002.zip" mimetype="application" mime-subtype="x-zip-compressed" position="float" orientation="portrait" xlink:type="simple" id="oo_466663.zip"><uri content-type="original_file" xlink:type="simple">https://binary.pensoft.net/file/466663</uri></media><permissions><license xlink:type="simple"><license-p>This dataset is made available under the Open Database License (http://opendatacommons.org/licenses/odbl/1.0/). The Open Database License (ODbL) is a license agreement intended to allow users to freely share, modify, and use this Dataset while maintaining this same freedom for others, provided that the original source and author(s) are credited.</license-p></license></permissions><attrib specific-use="authors">Shengchao Shi, Meihua Zhang, Feng Xie, Jianping Jiang, Wulin Liu, Li Ding, Li Luan, Bin Wang</attrib></supplementary-material><table-wrap id="T1" position="float" orientation="portrait"><label>Table 1.</label><caption><p>Sampling information and GenBank accession numbers of samples used in the molecular analyses.</p></caption><table id="TID0EGQAK" rules="all"><tbody><tr><th rowspan="1" colspan="1">ID</th><th rowspan="1" colspan="1">Species</th><th rowspan="1" colspan="1">Voucher number</th><th rowspan="1" colspan="1">Locality</th><th rowspan="1" colspan="1">12S</th><th rowspan="1" colspan="1">16S</th><th rowspan="1" colspan="1">COI</th><th rowspan="1" colspan="1">RAG1</th><th rowspan="1" colspan="1">CXCR-4</th></tr><tr><td rowspan="1" colspan="1">1</td><td rowspan="16" colspan="1"><italic><tp:taxon-name><tp:taxon-name-part taxon-name-part-type="genus" reg="Megophrys">M.</tp:taxon-name-part> <tp:taxon-name-part taxon-name-part-type="species" reg="medogensis">medogensis</tp:taxon-name-part></tp:taxon-name></italic> low-middle elevation</td><td rowspan="1" colspan="1">CIB022017061502</td><td rowspan="1" colspan="1">Gelin, Medog, Tibet, China</td><td rowspan="1" colspan="1">/</td><td rowspan="1" colspan="1">
                  <ext-link xmlns:xlink="http://www.w3.org/1999/xlink" ext-link-type="gen" xlink:href="MN963236" xlink:type="simple">MN963236</ext-link>
                </td><td rowspan="1" colspan="1">
                  <ext-link xmlns:xlink="http://www.w3.org/1999/xlink" ext-link-type="gen" xlink:href="MN964296" xlink:type="simple">MN964296</ext-link>
                </td><td rowspan="1" colspan="1">
                  <ext-link xmlns:xlink="http://www.w3.org/1999/xlink" ext-link-type="gen" xlink:href="MN984365" xlink:type="simple">MN984365</ext-link>
                </td><td rowspan="1" colspan="1">/</td></tr><tr><td rowspan="1" colspan="1">2</td><td rowspan="1" colspan="1">CIB022017060801</td><td rowspan="1" colspan="1">Beibeng, Medog, Tibet, China</td><td rowspan="1" colspan="1">/</td><td rowspan="1" colspan="1">
                  <ext-link xmlns:xlink="http://www.w3.org/1999/xlink" ext-link-type="gen" xlink:href="MN963245" xlink:type="simple">MN963245</ext-link>
                </td><td rowspan="1" colspan="1">
                  <ext-link xmlns:xlink="http://www.w3.org/1999/xlink" ext-link-type="gen" xlink:href="MN964287" xlink:type="simple">MN964287</ext-link>
                </td><td rowspan="1" colspan="1">
                  <ext-link xmlns:xlink="http://www.w3.org/1999/xlink" ext-link-type="gen" xlink:href="MN984356" xlink:type="simple">MN984356</ext-link>
                </td><td rowspan="1" colspan="1">/</td></tr><tr><td rowspan="1" colspan="1">3</td><td rowspan="1" colspan="1">CIB022017060904</td><td rowspan="1" colspan="1">Didong, Medog, Tibet, China</td><td rowspan="1" colspan="1">/</td><td rowspan="1" colspan="1">
                  <ext-link xmlns:xlink="http://www.w3.org/1999/xlink" ext-link-type="gen" xlink:href="MN963244" xlink:type="simple">MN963244</ext-link>
                </td><td rowspan="1" colspan="1">
                  <ext-link xmlns:xlink="http://www.w3.org/1999/xlink" ext-link-type="gen" xlink:href="MN964288" xlink:type="simple">MN964288</ext-link>
                </td><td rowspan="1" colspan="1">
                  <ext-link xmlns:xlink="http://www.w3.org/1999/xlink" ext-link-type="gen" xlink:href="MN984357" xlink:type="simple">MN984357</ext-link>
                </td><td rowspan="1" colspan="1">/</td></tr><tr><td rowspan="1" colspan="1">4</td><td rowspan="1" colspan="1">CIB022017061808</td><td rowspan="1" colspan="1">Bari, Medog, Tibet, China</td><td rowspan="1" colspan="1">/</td><td rowspan="1" colspan="1">
                  <ext-link xmlns:xlink="http://www.w3.org/1999/xlink" ext-link-type="gen" xlink:href="MN963225" xlink:type="simple">MN963225</ext-link>
                </td><td rowspan="1" colspan="1">
                  <ext-link xmlns:xlink="http://www.w3.org/1999/xlink" ext-link-type="gen" xlink:href="MN964306" xlink:type="simple">MN964306</ext-link>
                </td><td rowspan="1" colspan="1">
                  <ext-link xmlns:xlink="http://www.w3.org/1999/xlink" ext-link-type="gen" xlink:href="MN984376" xlink:type="simple">MN984376</ext-link>
                </td><td rowspan="1" colspan="1">/</td></tr><tr><td rowspan="1" colspan="1">5</td><td rowspan="1" colspan="1">CIB022017061810</td><td rowspan="1" colspan="1">Bari, Medog, Tibet, China</td><td rowspan="1" colspan="1">/</td><td rowspan="1" colspan="1">
                  <ext-link xmlns:xlink="http://www.w3.org/1999/xlink" ext-link-type="gen" xlink:href="MN963223" xlink:type="simple">MN963223</ext-link>
                </td><td rowspan="1" colspan="1">
                  <ext-link xmlns:xlink="http://www.w3.org/1999/xlink" ext-link-type="gen" xlink:href="MN964308" xlink:type="simple">MN964308</ext-link>
                </td><td rowspan="1" colspan="1">
                  <ext-link xmlns:xlink="http://www.w3.org/1999/xlink" ext-link-type="gen" xlink:href="MN984378" xlink:type="simple">MN984378</ext-link>
                </td><td rowspan="1" colspan="1">/</td></tr><tr><td rowspan="1" colspan="1">6</td><td rowspan="1" colspan="1">CIB022017061801</td><td rowspan="1" colspan="1">Bari, Medog, Tibet, China</td><td rowspan="1" colspan="1">/</td><td rowspan="1" colspan="1">
                  <ext-link xmlns:xlink="http://www.w3.org/1999/xlink" ext-link-type="gen" xlink:href="MN963230" xlink:type="simple">MN963230</ext-link>
                </td><td rowspan="1" colspan="1">
                  <ext-link xmlns:xlink="http://www.w3.org/1999/xlink" ext-link-type="gen" xlink:href="MN964301" xlink:type="simple">MN964301</ext-link>
                </td><td rowspan="1" colspan="1">
                  <ext-link xmlns:xlink="http://www.w3.org/1999/xlink" ext-link-type="gen" xlink:href="MN984371" xlink:type="simple">MN984371</ext-link>
                </td><td rowspan="1" colspan="1">/</td></tr><tr><td rowspan="1" colspan="1">7</td><td rowspan="1" colspan="1">CIB022017061604</td><td rowspan="1" colspan="1">Beibeng, Medog, Tibet, China</td><td rowspan="1" colspan="1">/</td><td rowspan="1" colspan="1">
                  <ext-link xmlns:xlink="http://www.w3.org/1999/xlink" ext-link-type="gen" xlink:href="MN963232" xlink:type="simple">MN963232</ext-link>
                </td><td rowspan="1" colspan="1">
                  <ext-link xmlns:xlink="http://www.w3.org/1999/xlink" ext-link-type="gen" xlink:href="MN964299" xlink:type="simple">MN964299</ext-link>
                </td><td rowspan="1" colspan="1">
                  <ext-link xmlns:xlink="http://www.w3.org/1999/xlink" ext-link-type="gen" xlink:href="MN984369" xlink:type="simple">MN984369</ext-link>
                </td><td rowspan="1" colspan="1">/</td></tr><tr><td rowspan="1" colspan="1">8</td><td rowspan="1" colspan="1">CIB022017061601</td><td rowspan="1" colspan="1">Beibeng, Medog, Tibet, China</td><td rowspan="1" colspan="1">/</td><td rowspan="1" colspan="1">
                  <ext-link xmlns:xlink="http://www.w3.org/1999/xlink" ext-link-type="gen" xlink:href="MN963235" xlink:type="simple">MN963235</ext-link>
                </td><td rowspan="1" colspan="1">
                  <ext-link xmlns:xlink="http://www.w3.org/1999/xlink" ext-link-type="gen" xlink:href="MN964297" xlink:type="simple">MN964297</ext-link>
                </td><td rowspan="1" colspan="1">
                  <ext-link xmlns:xlink="http://www.w3.org/1999/xlink" ext-link-type="gen" xlink:href="MN984366" xlink:type="simple">MN984366</ext-link>
                </td><td rowspan="1" colspan="1">/</td></tr><tr><td rowspan="1" colspan="1">9</td><td rowspan="1" colspan="1">CIB022017061602</td><td rowspan="1" colspan="1">Beibeng, Medog, Tibet, China</td><td rowspan="1" colspan="1">/</td><td rowspan="1" colspan="1">
                  <ext-link xmlns:xlink="http://www.w3.org/1999/xlink" ext-link-type="gen" xlink:href="MN963234" xlink:type="simple">MN963234</ext-link>
                </td><td rowspan="1" colspan="1">
                  <ext-link xmlns:xlink="http://www.w3.org/1999/xlink" ext-link-type="gen" xlink:href="MN964298" xlink:type="simple">MN964298</ext-link>
                </td><td rowspan="1" colspan="1">
                  <ext-link xmlns:xlink="http://www.w3.org/1999/xlink" ext-link-type="gen" xlink:href="MN984367" xlink:type="simple">MN984367</ext-link>
                </td><td rowspan="1" colspan="1">/</td></tr><tr><td rowspan="1" colspan="1">10</td><td rowspan="1" colspan="1">CIB022017061603</td><td rowspan="1" colspan="1">Beibeng, Medog, Tibet, China</td><td rowspan="1" colspan="1">/</td><td rowspan="1" colspan="1">
                  <ext-link xmlns:xlink="http://www.w3.org/1999/xlink" ext-link-type="gen" xlink:href="MN963233" xlink:type="simple">MN963233</ext-link>
                </td><td rowspan="1" colspan="1">/</td><td rowspan="1" colspan="1">
                  <ext-link xmlns:xlink="http://www.w3.org/1999/xlink" ext-link-type="gen" xlink:href="MN984368" xlink:type="simple">MN984368</ext-link>
                </td><td rowspan="1" colspan="1">/</td></tr><tr><td rowspan="1" colspan="1">11</td><td rowspan="1" colspan="1">CIB022017061501</td><td rowspan="1" colspan="1">Gelin, Medog, Tibet, China</td><td rowspan="1" colspan="1">/</td><td rowspan="1" colspan="1">
                  <ext-link xmlns:xlink="http://www.w3.org/1999/xlink" ext-link-type="gen" xlink:href="MN963237" xlink:type="simple">MN963237</ext-link>
                </td><td rowspan="1" colspan="1">
                  <ext-link xmlns:xlink="http://www.w3.org/1999/xlink" ext-link-type="gen" xlink:href="MN964295" xlink:type="simple">MN964295</ext-link>
                </td><td rowspan="1" colspan="1">
                  <ext-link xmlns:xlink="http://www.w3.org/1999/xlink" ext-link-type="gen" xlink:href="MN984364" xlink:type="simple">MN984364</ext-link>
                </td><td rowspan="1" colspan="1">/</td></tr><tr><td rowspan="1" colspan="1">12</td><td rowspan="1" colspan="1">CIB022017061404DD</td><td rowspan="1" colspan="1">Didong, Medog, Tibet, China</td><td rowspan="1" colspan="1">/</td><td rowspan="1" colspan="1">
                  <ext-link xmlns:xlink="http://www.w3.org/1999/xlink" ext-link-type="gen" xlink:href="MN963240" xlink:type="simple">MN963240</ext-link>
                </td><td rowspan="1" colspan="1">
                  <ext-link xmlns:xlink="http://www.w3.org/1999/xlink" ext-link-type="gen" xlink:href="MN964292" xlink:type="simple">MN964292</ext-link>
                </td><td rowspan="1" colspan="1">
                  <ext-link xmlns:xlink="http://www.w3.org/1999/xlink" ext-link-type="gen" xlink:href="MN984361" xlink:type="simple">MN984361</ext-link>
                </td><td rowspan="1" colspan="1">/</td></tr><tr><td rowspan="1" colspan="1">13</td><td rowspan="1" colspan="1">CIB022017061406MT</td><td rowspan="1" colspan="1">Suburb Medog, Tibet, China</td><td rowspan="1" colspan="1">/</td><td rowspan="1" colspan="1">
                  <ext-link xmlns:xlink="http://www.w3.org/1999/xlink" ext-link-type="gen" xlink:href="MN963239" xlink:type="simple">MN963239</ext-link>
                </td><td rowspan="1" colspan="1">
                  <ext-link xmlns:xlink="http://www.w3.org/1999/xlink" ext-link-type="gen" xlink:href="MN964293" xlink:type="simple">MN964293</ext-link>
                </td><td rowspan="1" colspan="1">
                  <ext-link xmlns:xlink="http://www.w3.org/1999/xlink" ext-link-type="gen" xlink:href="MN984362" xlink:type="simple">MN984362</ext-link>
                </td><td rowspan="1" colspan="1">/</td></tr><tr><td rowspan="1" colspan="1">14</td><td rowspan="1" colspan="1">CIBMT1710104</td><td rowspan="1" colspan="1">Bari, Medog, Tibet, China</td><td rowspan="1" colspan="1">/</td><td rowspan="1" colspan="1">
                  <ext-link xmlns:xlink="http://www.w3.org/1999/xlink" ext-link-type="gen" xlink:href="MN963212" xlink:type="simple">MN963212</ext-link>
                </td><td rowspan="1" colspan="1">
                  <ext-link xmlns:xlink="http://www.w3.org/1999/xlink" ext-link-type="gen" xlink:href="MN964317" xlink:type="simple">MN964317</ext-link>
                </td><td rowspan="1" colspan="1">
                  <ext-link xmlns:xlink="http://www.w3.org/1999/xlink" ext-link-type="gen" xlink:href="MN984385" xlink:type="simple">MN984385</ext-link>
                </td><td rowspan="1" colspan="1">/</td></tr><tr><td rowspan="1" colspan="1">15</td><td rowspan="1" colspan="1">CIBMT1710101</td><td rowspan="1" colspan="1">Yadong, vicinity of suburb Medog, Tibet, China</td><td rowspan="1" colspan="1">/</td><td rowspan="1" colspan="1">
                  <ext-link xmlns:xlink="http://www.w3.org/1999/xlink" ext-link-type="gen" xlink:href="MN963213" xlink:type="simple">MN963213</ext-link>
                </td><td rowspan="1" colspan="1">
                  <ext-link xmlns:xlink="http://www.w3.org/1999/xlink" ext-link-type="gen" xlink:href="MN964316" xlink:type="simple">MN964316</ext-link>
                </td><td rowspan="1" colspan="1">
                  <ext-link xmlns:xlink="http://www.w3.org/1999/xlink" ext-link-type="gen" xlink:href="MN984384" xlink:type="simple">MN984384</ext-link>
                </td><td rowspan="1" colspan="1">/</td></tr><tr><td rowspan="1" colspan="1">16</td><td rowspan="1" colspan="1">KIZ06621</td><td rowspan="1" colspan="1">Beibeng, Tibet, China</td><td rowspan="1" colspan="1">/</td><td rowspan="1" colspan="1">
                  <ext-link xmlns:xlink="http://www.w3.org/1999/xlink" ext-link-type="gen" xlink:href="KX811767" xlink:type="simple">KX811767</ext-link>
                </td><td rowspan="1" colspan="1">
                  <ext-link xmlns:xlink="http://www.w3.org/1999/xlink" ext-link-type="gen" xlink:href="KX812082" xlink:type="simple">KX812082</ext-link>
                </td><td rowspan="1" colspan="1">
                  <ext-link xmlns:xlink="http://www.w3.org/1999/xlink" ext-link-type="gen" xlink:href="KX812197" xlink:type="simple">KX812197</ext-link>
                </td><td rowspan="1" colspan="1">/</td></tr><tr><td rowspan="1" colspan="1">17</td><td rowspan="1" colspan="1"><italic><tp:taxon-name><tp:taxon-name-part taxon-name-part-type="genus" reg="Megophrys">M.</tp:taxon-name-part> <tp:taxon-name-part taxon-name-part-type="species" reg="medogensis">medogensis</tp:taxon-name-part></tp:taxon-name></italic> unknown elevation</td><td rowspan="1" colspan="1">SYSa002932</td><td rowspan="1" colspan="1">Motuo, Tibet, China</td><td rowspan="1" colspan="1">
                  <ext-link xmlns:xlink="http://www.w3.org/1999/xlink" ext-link-type="gen" xlink:href="MH406458" xlink:type="simple">MH406458</ext-link>
                </td><td rowspan="1" colspan="1">
                  <ext-link xmlns:xlink="http://www.w3.org/1999/xlink" ext-link-type="gen" xlink:href="MH406725" xlink:type="simple">MH406725</ext-link>
                </td><td rowspan="1" colspan="1">
                  <ext-link xmlns:xlink="http://www.w3.org/1999/xlink" ext-link-type="gen" xlink:href="MH406177" xlink:type="simple">MH406177</ext-link>
                </td><td rowspan="1" colspan="1">
                  <ext-link xmlns:xlink="http://www.w3.org/1999/xlink" ext-link-type="gen" xlink:href="MH404950" xlink:type="simple">MH404950</ext-link>
                </td><td rowspan="1" colspan="1">/</td></tr><tr><td rowspan="1" colspan="1">18</td><td rowspan="1" colspan="1">
                  <italic><tp:taxon-name><tp:taxon-name-part taxon-name-part-type="genus" reg="Megophrys">M.</tp:taxon-name-part> <tp:taxon-name-part taxon-name-part-type="species" reg="glandulosa">glandulosa</tp:taxon-name-part></tp:taxon-name></italic>
                </td><td rowspan="1" colspan="1">SYSa003795</td><td rowspan="1" colspan="1">Jingdong County, Yunnan, China</td><td rowspan="1" colspan="1">
                  <ext-link xmlns:xlink="http://www.w3.org/1999/xlink" ext-link-type="gen" xlink:href="MH406493" xlink:type="simple">MH406493</ext-link>
                </td><td rowspan="1" colspan="1">
                  <ext-link xmlns:xlink="http://www.w3.org/1999/xlink" ext-link-type="gen" xlink:href="MH406760" xlink:type="simple">MH406760</ext-link>
                </td><td rowspan="1" colspan="1">
                  <ext-link xmlns:xlink="http://www.w3.org/1999/xlink" ext-link-type="gen" xlink:href="MH406219" xlink:type="simple">MH406219</ext-link>
                </td><td rowspan="1" colspan="1">
                  <ext-link xmlns:xlink="http://www.w3.org/1999/xlink" ext-link-type="gen" xlink:href="MH404995" xlink:type="simple">MH404995</ext-link>
                </td><td rowspan="1" colspan="1">/</td></tr><tr><td rowspan="1" colspan="1">19</td><td rowspan="5" colspan="1"><italic><tp:taxon-name><tp:taxon-name-part taxon-name-part-type="genus" reg="Megophrys">M.</tp:taxon-name-part> <tp:taxon-name-part taxon-name-part-type="species" reg="medogensis">medogensis</tp:taxon-name-part></tp:taxon-name></italic> high elevation</td><td rowspan="1" colspan="1">CIB022017062002</td><td rowspan="1" colspan="1">80K, Medog, Tibet, China</td><td rowspan="1" colspan="1">/</td><td rowspan="1" colspan="1">
                  <ext-link xmlns:xlink="http://www.w3.org/1999/xlink" ext-link-type="gen" xlink:href="MN963219" xlink:type="simple">MN963219</ext-link>
                </td><td rowspan="1" colspan="1">
                  <ext-link xmlns:xlink="http://www.w3.org/1999/xlink" ext-link-type="gen" xlink:href="MN964310" xlink:type="simple">MN964310</ext-link>
                </td><td rowspan="1" colspan="1">/</td><td rowspan="1" colspan="1">/</td></tr><tr><td rowspan="1" colspan="1">20</td><td rowspan="1" colspan="1">CIB022017062003</td><td rowspan="1" colspan="1">80K, Medog, Tibet, China</td><td rowspan="1" colspan="1">/</td><td rowspan="1" colspan="1">
                  <ext-link xmlns:xlink="http://www.w3.org/1999/xlink" ext-link-type="gen" xlink:href="MN963218" xlink:type="simple">MN963218</ext-link>
                </td><td rowspan="1" colspan="1">
                  <ext-link xmlns:xlink="http://www.w3.org/1999/xlink" ext-link-type="gen" xlink:href="MN964311" xlink:type="simple">MN964311</ext-link>
                </td><td rowspan="1" colspan="1">/</td><td rowspan="1" colspan="1">/</td></tr><tr><td rowspan="1" colspan="1">21</td><td rowspan="1" colspan="1">CIBMT1710106</td><td rowspan="1" colspan="1">Gutang (Gedang), Medog, Tibet, China</td><td rowspan="1" colspan="1">/</td><td rowspan="1" colspan="1">
                  <ext-link xmlns:xlink="http://www.w3.org/1999/xlink" ext-link-type="gen" xlink:href="MN963211" xlink:type="simple">MN963211</ext-link>
                </td><td rowspan="1" colspan="1">
                  <ext-link xmlns:xlink="http://www.w3.org/1999/xlink" ext-link-type="gen" xlink:href="MN964318" xlink:type="simple">MN964318</ext-link>
                </td><td rowspan="1" colspan="1">
                  <ext-link xmlns:xlink="http://www.w3.org/1999/xlink" ext-link-type="gen" xlink:href="MN984386" xlink:type="simple">MN984386</ext-link>
                </td><td rowspan="1" colspan="1">/</td></tr><tr><td rowspan="1" colspan="1">22</td><td rowspan="1" colspan="1">CIBMT1710107</td><td rowspan="1" colspan="1">Gutang (Gedang), Medog, Tibet, China</td><td rowspan="1" colspan="1">/</td><td rowspan="1" colspan="1">
                  <ext-link xmlns:xlink="http://www.w3.org/1999/xlink" ext-link-type="gen" xlink:href="MN963210" xlink:type="simple">MN963210</ext-link>
                </td><td rowspan="1" colspan="1">
                  <ext-link xmlns:xlink="http://www.w3.org/1999/xlink" ext-link-type="gen" xlink:href="MN964319" xlink:type="simple">MN964319</ext-link>
                </td><td rowspan="1" colspan="1">
                  <ext-link xmlns:xlink="http://www.w3.org/1999/xlink" ext-link-type="gen" xlink:href="MN984387" xlink:type="simple">MN984387</ext-link>
                </td><td rowspan="1" colspan="1">/</td></tr><tr><td rowspan="1" colspan="1">23</td><td rowspan="1" colspan="1">CIBMT1710112</td><td rowspan="1" colspan="1">80K, Medog, Tibet, China</td><td rowspan="1" colspan="1">
                  <ext-link xmlns:xlink="http://www.w3.org/1999/xlink" ext-link-type="gen" xlink:href="MN963176" xlink:type="simple">MN963176</ext-link>
                </td><td rowspan="1" colspan="1">
                  <ext-link xmlns:xlink="http://www.w3.org/1999/xlink" ext-link-type="gen" xlink:href="MN963209" xlink:type="simple">MN963209</ext-link>
                </td><td rowspan="1" colspan="1">
                  <ext-link xmlns:xlink="http://www.w3.org/1999/xlink" ext-link-type="gen" xlink:href="MN964320" xlink:type="simple">MN964320</ext-link>
                </td><td rowspan="1" colspan="1">
                  <ext-link xmlns:xlink="http://www.w3.org/1999/xlink" ext-link-type="gen" xlink:href="MN984388" xlink:type="simple">MN984388</ext-link>
                </td><td rowspan="1" colspan="1">/</td></tr><tr><td rowspan="1" colspan="1">24</td><td rowspan="1" colspan="1"><italic><tp:taxon-name><tp:taxon-name-part taxon-name-part-type="genus" reg="Megophrys">M.</tp:taxon-name-part> <tp:taxon-name-part taxon-name-part-type="species" reg="medogensis">medogensis</tp:taxon-name-part></tp:taxon-name></italic> unknown elevation</td><td rowspan="1" colspan="1">SYSa002934</td><td rowspan="1" colspan="1">Motuo, Tibet, China</td><td rowspan="1" colspan="1">
                  <ext-link xmlns:xlink="http://www.w3.org/1999/xlink" ext-link-type="gen" xlink:href="MH406459" xlink:type="simple">MH406459</ext-link>
                </td><td rowspan="1" colspan="1">
                  <ext-link xmlns:xlink="http://www.w3.org/1999/xlink" ext-link-type="gen" xlink:href="MH406726" xlink:type="simple">MH406726</ext-link>
                </td><td rowspan="1" colspan="1">
                  <ext-link xmlns:xlink="http://www.w3.org/1999/xlink" ext-link-type="gen" xlink:href="MH406178" xlink:type="simple">MH406178</ext-link>
                </td><td rowspan="1" colspan="1">
                  <ext-link xmlns:xlink="http://www.w3.org/1999/xlink" ext-link-type="gen" xlink:href="MH404952" xlink:type="simple">MH404952</ext-link>
                </td><td rowspan="1" colspan="1">/</td></tr><tr><td rowspan="1" colspan="1">25</td><td rowspan="1" colspan="1">
                  <italic><tp:taxon-name><tp:taxon-name-part taxon-name-part-type="genus" reg="Megophrys">M.</tp:taxon-name-part> <tp:taxon-name-part taxon-name-part-type="species" reg="mangshanensis">mangshanensis</tp:taxon-name-part></tp:taxon-name></italic>
                </td><td rowspan="1" colspan="1">KIZ021786</td><td rowspan="1" colspan="1">Nanling National Forest Park, Guangdong, China</td><td rowspan="1" colspan="1">/</td><td rowspan="1" colspan="1">
                  <ext-link xmlns:xlink="http://www.w3.org/1999/xlink" ext-link-type="gen" xlink:href="KX811790" xlink:type="simple">KX811790</ext-link>
                </td><td rowspan="1" colspan="1">
                  <ext-link xmlns:xlink="http://www.w3.org/1999/xlink" ext-link-type="gen" xlink:href="KX812079" xlink:type="simple">KX812079</ext-link>
                </td><td rowspan="1" colspan="1">
                  <ext-link xmlns:xlink="http://www.w3.org/1999/xlink" ext-link-type="gen" xlink:href="KX812194" xlink:type="simple">KX812194</ext-link>
                </td><td rowspan="1" colspan="1">/</td></tr><tr><td rowspan="1" colspan="1">26</td><td rowspan="1" colspan="1">
                  <italic><tp:taxon-name><tp:taxon-name-part taxon-name-part-type="genus" reg="Megophrys">M.</tp:taxon-name-part> <tp:taxon-name-part taxon-name-part-type="species" reg="maosonensis">maosonensis</tp:taxon-name-part></tp:taxon-name></italic>
                </td><td rowspan="1" colspan="1">ROM 16679</td><td rowspan="1" colspan="1">Tam Dao, Vinh Phuc, Vietnam</td><td rowspan="1" colspan="1">/</td><td rowspan="1" colspan="1">
                  <ext-link xmlns:xlink="http://www.w3.org/1999/xlink" ext-link-type="gen" xlink:href="KX811784" xlink:type="simple">KX811784</ext-link>
                </td><td rowspan="1" colspan="1">
                  <ext-link xmlns:xlink="http://www.w3.org/1999/xlink" ext-link-type="gen" xlink:href="KX812081" xlink:type="simple">KX812081</ext-link>
                </td><td rowspan="1" colspan="1">
                  <ext-link xmlns:xlink="http://www.w3.org/1999/xlink" ext-link-type="gen" xlink:href="KX812196" xlink:type="simple">KX812196</ext-link>
                </td><td rowspan="1" colspan="1">/</td></tr><tr><td rowspan="1" colspan="1">27</td><td rowspan="1" colspan="1">
                  <italic><tp:taxon-name><tp:taxon-name-part taxon-name-part-type="genus" reg="Megophrys">M.</tp:taxon-name-part> <tp:taxon-name-part taxon-name-part-type="species" reg="periosa">periosa</tp:taxon-name-part></tp:taxon-name></italic>
                </td><td rowspan="1" colspan="1">BNHS 6055 [SDBDU 2009.793]</td><td rowspan="1" colspan="1">
                  <named-content xmlns:xlink="http://www.w3.org/1999/xlink" content-type="dwc:verbatimCoordinates" xlink:type="simple">
                    <named-content content-type="geo-json" specific-use="{&#34;type&#34;:&#34;Point&#34;,&#34;coordinates&#34;:[94.986117,28.209433]}" id="NCID0EJJAG" xlink:type="simple">28°12'33.96"N, 94°59'10.02"E</named-content>
                  </named-content>
                </td><td rowspan="1" colspan="1">
                  <ext-link xmlns:xlink="http://www.w3.org/1999/xlink" ext-link-type="gen" xlink:href="MH647522" xlink:type="simple">MH647522</ext-link>
                </td><td rowspan="1" colspan="1">
                  <ext-link xmlns:xlink="http://www.w3.org/1999/xlink" ext-link-type="gen" xlink:href="MH647522" xlink:type="simple">MH647522</ext-link>
                </td><td rowspan="1" colspan="1">
                  <ext-link xmlns:xlink="http://www.w3.org/1999/xlink" ext-link-type="gen" xlink:href="MH647529" xlink:type="simple">MH647529</ext-link>
                </td><td rowspan="1" colspan="1">
                  <ext-link xmlns:xlink="http://www.w3.org/1999/xlink" ext-link-type="gen" xlink:href="MH647553" xlink:type="simple">MH647553</ext-link>
                </td><td rowspan="1" colspan="1">
                  <ext-link xmlns:xlink="http://www.w3.org/1999/xlink" ext-link-type="gen" xlink:href="MH647537" xlink:type="simple">MH647537</ext-link>
                </td></tr><tr><td rowspan="1" colspan="1">28</td><td rowspan="1" colspan="1">
                  <italic><tp:taxon-name><tp:taxon-name-part taxon-name-part-type="genus" reg="Megophrys">M.</tp:taxon-name-part> <tp:taxon-name-part taxon-name-part-type="species" reg="himalayana">himalayana</tp:taxon-name-part></tp:taxon-name></italic>
                </td><td rowspan="1" colspan="1">BNHS 6050 [SDBDU 2009.1227]</td><td rowspan="1" colspan="1">
                  <named-content xmlns:xlink="http://www.w3.org/1999/xlink" content-type="dwc:verbatimCoordinates" xlink:type="simple">
                    <named-content content-type="geo-json" specific-use="{&#34;type&#34;:&#34;Point&#34;,&#34;coordinates&#34;:[92.580617,27.082367]}" id="NCID0EYLAG" xlink:type="simple">27°4'56.52"N, 92°34'50.22"E</named-content>
                  </named-content>
                </td><td rowspan="1" colspan="1">
                  <ext-link xmlns:xlink="http://www.w3.org/1999/xlink" ext-link-type="gen" xlink:href="MH647526" xlink:type="simple">MH647526</ext-link>
                </td><td rowspan="1" colspan="1">
                  <ext-link xmlns:xlink="http://www.w3.org/1999/xlink" ext-link-type="gen" xlink:href="MH647526" xlink:type="simple">MH647526</ext-link>
                </td><td rowspan="1" colspan="1">/</td><td rowspan="1" colspan="1">
                  <ext-link xmlns:xlink="http://www.w3.org/1999/xlink" ext-link-type="gen" xlink:href="MH647554" xlink:type="simple">MH647554</ext-link>
                </td><td rowspan="1" colspan="1">
                  <ext-link xmlns:xlink="http://www.w3.org/1999/xlink" ext-link-type="gen" xlink:href="MH647538" xlink:type="simple">MH647538</ext-link>
                </td></tr><tr><td rowspan="1" colspan="1">29</td><td rowspan="1" colspan="1">
                  <italic><tp:taxon-name><tp:taxon-name-part taxon-name-part-type="genus" reg="Megophrys">M.</tp:taxon-name-part> <tp:taxon-name-part taxon-name-part-type="species" reg="flavipunctata">flavipunctata</tp:taxon-name-part></tp:taxon-name></italic>
                </td><td rowspan="1" colspan="1">SDBDU 2009.297</td><td rowspan="1" colspan="1">East Khasi Hills dist, Meghalaya, India</td><td rowspan="1" colspan="1">
                  <ext-link xmlns:xlink="http://www.w3.org/1999/xlink" ext-link-type="gen" xlink:href="KY022307" xlink:type="simple">KY022307</ext-link>
                </td><td rowspan="1" colspan="1">
                  <ext-link xmlns:xlink="http://www.w3.org/1999/xlink" ext-link-type="gen" xlink:href="KY022307" xlink:type="simple">KY022307</ext-link>
                </td><td rowspan="1" colspan="1">
                  <ext-link xmlns:xlink="http://www.w3.org/1999/xlink" ext-link-type="gen" xlink:href="MH647536" xlink:type="simple">MH647536</ext-link>
                </td><td rowspan="1" colspan="1">
                  <ext-link xmlns:xlink="http://www.w3.org/1999/xlink" ext-link-type="gen" xlink:href="KY022352" xlink:type="simple">KY022352</ext-link>
                </td><td rowspan="1" colspan="1">
                  <ext-link xmlns:xlink="http://www.w3.org/1999/xlink" ext-link-type="gen" xlink:href="KY022330" xlink:type="simple">KY022330</ext-link>
                </td></tr><tr><td rowspan="1" colspan="1">30</td><td rowspan="1" colspan="1">
                  <italic><tp:taxon-name><tp:taxon-name-part taxon-name-part-type="genus" reg="Megophrys">M.</tp:taxon-name-part> <tp:taxon-name-part taxon-name-part-type="species" reg="robusta">robusta</tp:taxon-name-part></tp:taxon-name></italic>
                </td><td rowspan="1" colspan="1">SDBDU 2011.1057</td><td rowspan="1" colspan="1">Darjeeling, West Bengal, India</td><td rowspan="1" colspan="1">
                  <ext-link xmlns:xlink="http://www.w3.org/1999/xlink" ext-link-type="gen" xlink:href="KY022314" xlink:type="simple">KY022314</ext-link>
                </td><td rowspan="1" colspan="1">
                  <ext-link xmlns:xlink="http://www.w3.org/1999/xlink" ext-link-type="gen" xlink:href="KY022314" xlink:type="simple">KY022314</ext-link>
                </td><td rowspan="1" colspan="1">/</td><td rowspan="1" colspan="1">
                  <ext-link xmlns:xlink="http://www.w3.org/1999/xlink" ext-link-type="gen" xlink:href="KY022365" xlink:type="simple">KY022365</ext-link>
                </td><td rowspan="1" colspan="1">
                  <ext-link xmlns:xlink="http://www.w3.org/1999/xlink" ext-link-type="gen" xlink:href="KY022343" xlink:type="simple">KY022343</ext-link>
                </td></tr><tr><td rowspan="1" colspan="1">31</td><td rowspan="1" colspan="1">
                  <italic><tp:taxon-name><tp:taxon-name-part taxon-name-part-type="genus" reg="Megophrys">M.</tp:taxon-name-part> <tp:taxon-name-part taxon-name-part-type="species" reg="oreocrypta">oreocrypta</tp:taxon-name-part></tp:taxon-name></italic>
                </td><td rowspan="1" colspan="1">SDBDU 2009.1104</td><td rowspan="1" colspan="1">West Garo Hills dist, Meghalaya, India</td><td rowspan="1" colspan="1">
                  <ext-link xmlns:xlink="http://www.w3.org/1999/xlink" ext-link-type="gen" xlink:href="KY022306" xlink:type="simple">KY022306</ext-link>
                </td><td rowspan="1" colspan="1">
                  <ext-link xmlns:xlink="http://www.w3.org/1999/xlink" ext-link-type="gen" xlink:href="KY022306" xlink:type="simple">KY022306</ext-link>
                </td><td rowspan="1" colspan="1">/</td><td rowspan="1" colspan="1">
                  <ext-link xmlns:xlink="http://www.w3.org/1999/xlink" ext-link-type="gen" xlink:href="KY022351" xlink:type="simple">KY022351</ext-link>
                </td><td rowspan="1" colspan="1">
                  <ext-link xmlns:xlink="http://www.w3.org/1999/xlink" ext-link-type="gen" xlink:href="KY022329" xlink:type="simple">KY022329</ext-link>
                </td></tr><tr><td rowspan="1" colspan="1">32</td><td rowspan="1" colspan="1">
                  <italic><tp:taxon-name><tp:taxon-name-part taxon-name-part-type="genus" reg="Megophrys">M.</tp:taxon-name-part> <tp:taxon-name-part taxon-name-part-type="species" reg="major">major</tp:taxon-name-part></tp:taxon-name></italic>
                </td><td rowspan="1" colspan="1">SDBDU 2007.229</td><td rowspan="1" colspan="1">Kohima dist, Nagaland, India</td><td rowspan="1" colspan="1">
                  <ext-link xmlns:xlink="http://www.w3.org/1999/xlink" ext-link-type="gen" xlink:href="MH647514" xlink:type="simple">MH647514</ext-link>
                </td><td rowspan="1" colspan="1">
                  <ext-link xmlns:xlink="http://www.w3.org/1999/xlink" ext-link-type="gen" xlink:href="MH647514" xlink:type="simple">MH647514</ext-link>
                </td><td rowspan="1" colspan="1">/</td><td rowspan="1" colspan="1">
                  <ext-link xmlns:xlink="http://www.w3.org/1999/xlink" ext-link-type="gen" xlink:href="MH647550" xlink:type="simple">MH647550</ext-link>
                </td><td rowspan="1" colspan="1">
                  <ext-link xmlns:xlink="http://www.w3.org/1999/xlink" ext-link-type="gen" xlink:href="MH647540" xlink:type="simple">MH647540</ext-link>
                </td></tr><tr><td rowspan="1" colspan="1">33</td><td rowspan="1" colspan="1">
                  <italic><tp:taxon-name><tp:taxon-name-part taxon-name-part-type="genus" reg="Megophrys">M.</tp:taxon-name-part> <tp:taxon-name-part taxon-name-part-type="species" reg="zhangi">zhangi</tp:taxon-name-part></tp:taxon-name></italic>
                </td><td rowspan="1" colspan="1">KIZ014278</td><td rowspan="1" colspan="1">Zhangmu, Tibet, China</td><td rowspan="1" colspan="1">/</td><td rowspan="1" colspan="1">
                  <ext-link xmlns:xlink="http://www.w3.org/1999/xlink" ext-link-type="gen" xlink:href="KX811765" xlink:type="simple">KX811765</ext-link>
                </td><td rowspan="1" colspan="1">
                  <ext-link xmlns:xlink="http://www.w3.org/1999/xlink" ext-link-type="gen" xlink:href="KX812084" xlink:type="simple">KX812084</ext-link>
                </td><td rowspan="1" colspan="1">
                  <ext-link xmlns:xlink="http://www.w3.org/1999/xlink" ext-link-type="gen" xlink:href="KX812200" xlink:type="simple">KX812200</ext-link>
                </td><td rowspan="1" colspan="1">/</td></tr><tr><td rowspan="1" colspan="1">34</td><td rowspan="1" colspan="1"><italic><tp:taxon-name><tp:taxon-name-part taxon-name-part-type="genus" reg="Megophrys">M.</tp:taxon-name-part> <tp:taxon-name-part taxon-name-part-type="species" reg="monticola">monticola</tp:taxon-name-part></tp:taxon-name></italic> middle elevation</td><td rowspan="1" colspan="1">SDBDU 2011.420</td><td rowspan="1" colspan="1">Darjeeling dist, West Bengal, India</td><td rowspan="1" colspan="1">
                  <ext-link xmlns:xlink="http://www.w3.org/1999/xlink" ext-link-type="gen" xlink:href="MH647510" xlink:type="simple">MH647510</ext-link>
                </td><td rowspan="1" colspan="1">
                  <ext-link xmlns:xlink="http://www.w3.org/1999/xlink" ext-link-type="gen" xlink:href="MH647510" xlink:type="simple">MH647510</ext-link>
                </td><td rowspan="1" colspan="1">/</td><td rowspan="1" colspan="1">
                  <ext-link xmlns:xlink="http://www.w3.org/1999/xlink" ext-link-type="gen" xlink:href="KY022359" xlink:type="simple">KY022359</ext-link>
                </td><td rowspan="1" colspan="1">
                  <ext-link xmlns:xlink="http://www.w3.org/1999/xlink" ext-link-type="gen" xlink:href="KY022337" xlink:type="simple">KY022337</ext-link>
                </td></tr><tr><td rowspan="1" colspan="1">35</td><td rowspan="2" colspan="1"><italic><tp:taxon-name><tp:taxon-name-part taxon-name-part-type="genus" reg="Megophrys">M.</tp:taxon-name-part> <tp:taxon-name-part taxon-name-part-type="species" reg="monticola">monticola</tp:taxon-name-part></tp:taxon-name></italic> high elevation</td><td rowspan="1" colspan="1">SDBDU 2011.1047</td><td rowspan="1" colspan="1">Darjeeling dist, West Bengal, India</td><td rowspan="1" colspan="1">
                  <ext-link xmlns:xlink="http://www.w3.org/1999/xlink" ext-link-type="gen" xlink:href="KY022312" xlink:type="simple">KY022312</ext-link>
                </td><td rowspan="1" colspan="1">
                  <ext-link xmlns:xlink="http://www.w3.org/1999/xlink" ext-link-type="gen" xlink:href="KY022312" xlink:type="simple">KY022312</ext-link>
                </td><td rowspan="1" colspan="1">/</td><td rowspan="1" colspan="1">
                  <ext-link xmlns:xlink="http://www.w3.org/1999/xlink" ext-link-type="gen" xlink:href="KY022358" xlink:type="simple">KY022358</ext-link>
                </td><td rowspan="1" colspan="1">
                  <ext-link xmlns:xlink="http://www.w3.org/1999/xlink" ext-link-type="gen" xlink:href="KY022336" xlink:type="simple">KY022336</ext-link>
                </td></tr><tr><td rowspan="1" colspan="1">36</td><td rowspan="1" colspan="1">ZSI11401</td><td rowspan="1" colspan="1">Kabi, North district, Sikkim, India</td><td rowspan="1" colspan="1">/</td><td rowspan="1" colspan="1">
                  <ext-link xmlns:xlink="http://www.w3.org/1999/xlink" ext-link-type="gen" xlink:href="KX894667" xlink:type="simple">KX894667</ext-link>
                </td><td rowspan="1" colspan="1">/</td><td rowspan="1" colspan="1">/</td><td rowspan="1" colspan="1">/</td></tr><tr><td rowspan="1" colspan="1">37</td><td rowspan="1" colspan="1">
                  <italic><tp:taxon-name><tp:taxon-name-part taxon-name-part-type="genus" reg="Megophrys">M.</tp:taxon-name-part> <tp:taxon-name-part taxon-name-part-type="species" reg="lekaguli">lekaguli</tp:taxon-name-part></tp:taxon-name></italic>
                </td><td rowspan="1" colspan="1">FMNH 265955</td><td rowspan="1" colspan="1">Pang Si Da, Sa Kaeo, Thailand</td><td rowspan="1" colspan="1">
                  <ext-link xmlns:xlink="http://www.w3.org/1999/xlink" ext-link-type="gen" xlink:href="KY022214" xlink:type="simple">KY022214</ext-link>
                </td><td rowspan="1" colspan="1">
                  <ext-link xmlns:xlink="http://www.w3.org/1999/xlink" ext-link-type="gen" xlink:href="KY022214" xlink:type="simple">KY022214</ext-link>
                </td><td rowspan="1" colspan="1">/</td><td rowspan="1" colspan="1">
                  <ext-link xmlns:xlink="http://www.w3.org/1999/xlink" ext-link-type="gen" xlink:href="KY022241" xlink:type="simple">KY022241</ext-link>
                </td><td rowspan="1" colspan="1">
                  <ext-link xmlns:xlink="http://www.w3.org/1999/xlink" ext-link-type="gen" xlink:href="KY022177" xlink:type="simple">KY022177</ext-link>
                </td></tr><tr><td rowspan="1" colspan="1">38</td><td rowspan="1" colspan="1">
                  <italic><tp:taxon-name><tp:taxon-name-part taxon-name-part-type="genus" reg="Megophrys">M.</tp:taxon-name-part> <tp:taxon-name-part taxon-name-part-type="species" reg="auralensis">auralensis</tp:taxon-name-part></tp:taxon-name></italic>
                </td><td rowspan="1" colspan="1">NCSM 79599</td><td rowspan="1" colspan="1">Aural, Kampong Speu, Cambodia</td><td rowspan="1" colspan="1">/</td><td rowspan="1" colspan="1">
                  <ext-link xmlns:xlink="http://www.w3.org/1999/xlink" ext-link-type="gen" xlink:href="KX811807" xlink:type="simple">KX811807</ext-link>
                </td><td rowspan="1" colspan="1">/</td><td rowspan="1" colspan="1">/</td><td rowspan="1" colspan="1">/</td></tr><tr><td rowspan="1" colspan="1">39</td><td rowspan="1" colspan="1">
                  <italic><tp:taxon-name><tp:taxon-name-part taxon-name-part-type="genus" reg="Megophrys">M.</tp:taxon-name-part> <tp:taxon-name-part taxon-name-part-type="species" reg="takensis">takensis</tp:taxon-name-part></tp:taxon-name></italic>
                </td><td rowspan="1" colspan="1">FMNH 261711</td><td rowspan="1" colspan="1">Khlong Lan National Park, Kampaeng, Thailand</td><td rowspan="1" colspan="1">
                  <ext-link xmlns:xlink="http://www.w3.org/1999/xlink" ext-link-type="gen" xlink:href="KY022215" xlink:type="simple">KY022215</ext-link>
                </td><td rowspan="1" colspan="1">
                  <ext-link xmlns:xlink="http://www.w3.org/1999/xlink" ext-link-type="gen" xlink:href="KY022215" xlink:type="simple">KY022215</ext-link>
                </td><td rowspan="1" colspan="1">/</td><td rowspan="1" colspan="1">
                  <ext-link xmlns:xlink="http://www.w3.org/1999/xlink" ext-link-type="gen" xlink:href="KY022246" xlink:type="simple">KY022246</ext-link>
                </td><td rowspan="1" colspan="1">
                  <ext-link xmlns:xlink="http://www.w3.org/1999/xlink" ext-link-type="gen" xlink:href="KY022183" xlink:type="simple">KY022183</ext-link>
                </td></tr><tr><td rowspan="1" colspan="1">40</td><td rowspan="1" colspan="1">
                  <tp:taxon-name><tp:taxon-name-part taxon-name-part-type="genus" reg="Megophrys">M.</tp:taxon-name-part> <tp:taxon-name-part taxon-name-part-type="uncertainty-rank">cf.</tp:taxon-name-part> <tp:taxon-name-part taxon-name-part-type="species" reg="parva">parva</tp:taxon-name-part></tp:taxon-name>
                </td><td rowspan="1" colspan="1">KIZ048507</td><td rowspan="1" colspan="1">Tongbiguan Nature Reserve, Yunnan, China</td><td rowspan="1" colspan="1">/</td><td rowspan="1" colspan="1">
                  <ext-link xmlns:xlink="http://www.w3.org/1999/xlink" ext-link-type="gen" xlink:href="KX811796" xlink:type="simple">KX811796</ext-link>
                </td><td rowspan="1" colspan="1">
                  <ext-link xmlns:xlink="http://www.w3.org/1999/xlink" ext-link-type="gen" xlink:href="KX812071" xlink:type="simple">KX812071</ext-link>
                </td><td rowspan="1" colspan="1">
                  <ext-link xmlns:xlink="http://www.w3.org/1999/xlink" ext-link-type="gen" xlink:href="KX812180" xlink:type="simple">KX812180</ext-link>
                </td><td rowspan="1" colspan="1">/</td></tr><tr><td rowspan="1" colspan="1">41</td><td rowspan="1" colspan="1">
                  <italic><tp:taxon-name><tp:taxon-name-part taxon-name-part-type="genus" reg="Megophrys">M.</tp:taxon-name-part> <tp:taxon-name-part taxon-name-part-type="species" reg="zunhebotoensis">zunhebotoensis</tp:taxon-name-part></tp:taxon-name></italic>
                </td><td rowspan="1" colspan="1">RGK 0041</td><td rowspan="1" colspan="1">Nagaland, India</td><td rowspan="1" colspan="1">
                  <ext-link xmlns:xlink="http://www.w3.org/1999/xlink" ext-link-type="gen" xlink:href="KY022322" xlink:type="simple">KY022322</ext-link>
                </td><td rowspan="1" colspan="1">
                  <ext-link xmlns:xlink="http://www.w3.org/1999/xlink" ext-link-type="gen" xlink:href="KY022322" xlink:type="simple">KY022322</ext-link>
                </td><td rowspan="1" colspan="1">/</td><td rowspan="1" colspan="1">
                  <ext-link xmlns:xlink="http://www.w3.org/1999/xlink" ext-link-type="gen" xlink:href="KY022367" xlink:type="simple">KY022367</ext-link>
                </td><td rowspan="1" colspan="1">
                  <ext-link xmlns:xlink="http://www.w3.org/1999/xlink" ext-link-type="gen" xlink:href="KY022345" xlink:type="simple">KY022345</ext-link>
                </td></tr><tr><td rowspan="1" colspan="1">42</td><td rowspan="1" colspan="1">
                  <italic><tp:taxon-name><tp:taxon-name-part taxon-name-part-type="genus" reg="Megophrys">M.</tp:taxon-name-part> <tp:taxon-name-part taxon-name-part-type="species" reg="serchhipii">serchhipii</tp:taxon-name-part></tp:taxon-name></italic>
                </td><td rowspan="1" colspan="1">SDBDU 2009.612</td><td rowspan="1" colspan="1">Tripura, India</td><td rowspan="1" colspan="1">
                  <ext-link xmlns:xlink="http://www.w3.org/1999/xlink" ext-link-type="gen" xlink:href="KY022323" xlink:type="simple">KY022323</ext-link>
                </td><td rowspan="1" colspan="1">
                  <ext-link xmlns:xlink="http://www.w3.org/1999/xlink" ext-link-type="gen" xlink:href="KY022323" xlink:type="simple">KY022323</ext-link>
                </td><td rowspan="1" colspan="1">/</td><td rowspan="1" colspan="1">
                  <ext-link xmlns:xlink="http://www.w3.org/1999/xlink" ext-link-type="gen" xlink:href="KY022366" xlink:type="simple">KY022366</ext-link>
                </td><td rowspan="1" colspan="1">
                  <ext-link xmlns:xlink="http://www.w3.org/1999/xlink" ext-link-type="gen" xlink:href="KY022344" xlink:type="simple">KY022344</ext-link>
                </td></tr><tr><td rowspan="1" colspan="1">43</td><td rowspan="1" colspan="1">
                  <italic><tp:taxon-name><tp:taxon-name-part taxon-name-part-type="genus" reg="Megophrys">M.</tp:taxon-name-part> <tp:taxon-name-part taxon-name-part-type="species" reg="ancrae">ancrae</tp:taxon-name-part></tp:taxon-name></italic>
                </td><td rowspan="1" colspan="1">SDBDU 2009.727</td><td rowspan="1" colspan="1">
                  <named-content xmlns:xlink="http://www.w3.org/1999/xlink" content-type="dwc:verbatimCoordinates" xlink:type="simple">
                    <named-content content-type="geo-json" specific-use="{&#34;type&#34;:&#34;Point&#34;,&#34;coordinates&#34;:[96.391117,27.497217]}" id="NCID0EJIBG" xlink:type="simple">27°29.833'N 96°23.467'E</named-content>
                  </named-content>
                </td><td rowspan="1" colspan="1">
                  <ext-link xmlns:xlink="http://www.w3.org/1999/xlink" ext-link-type="gen" xlink:href="KY022318" xlink:type="simple">KY022318</ext-link>
                </td><td rowspan="1" colspan="1">
                  <ext-link xmlns:xlink="http://www.w3.org/1999/xlink" ext-link-type="gen" xlink:href="KY022318" xlink:type="simple">KY022318</ext-link>
                </td><td rowspan="1" colspan="1">/</td><td rowspan="1" colspan="1">
                  <ext-link xmlns:xlink="http://www.w3.org/1999/xlink" ext-link-type="gen" xlink:href="KY022350" xlink:type="simple">KY022350</ext-link>
                </td><td rowspan="1" colspan="1">
                  <ext-link xmlns:xlink="http://www.w3.org/1999/xlink" ext-link-type="gen" xlink:href="KY022328" xlink:type="simple">KY022328</ext-link>
                </td></tr><tr><td rowspan="1" colspan="1">44</td><td rowspan="1" colspan="1">
                  <italic><tp:taxon-name><tp:taxon-name-part taxon-name-part-type="genus" reg="Megophrys">M.</tp:taxon-name-part> <tp:taxon-name-part taxon-name-part-type="species" reg="oropedion">oropedion</tp:taxon-name-part></tp:taxon-name></italic>
                </td><td rowspan="1" colspan="1">SDBDU 2009.299</td><td rowspan="1" colspan="1">Mawphlang, Mawphlang Sacred Forest, East Khasi Hills, Meghalaya, India</td><td rowspan="1" colspan="1">
                  <ext-link xmlns:xlink="http://www.w3.org/1999/xlink" ext-link-type="gen" xlink:href="KY022317" xlink:type="simple">KY022317</ext-link>
                </td><td rowspan="1" colspan="1">
                  <ext-link xmlns:xlink="http://www.w3.org/1999/xlink" ext-link-type="gen" xlink:href="KY022317" xlink:type="simple">KY022317</ext-link>
                </td><td rowspan="1" colspan="1">/</td><td rowspan="1" colspan="1">
                  <ext-link xmlns:xlink="http://www.w3.org/1999/xlink" ext-link-type="gen" xlink:href="KY022360" xlink:type="simple">KY022360</ext-link>
                </td><td rowspan="1" colspan="1">
                  <ext-link xmlns:xlink="http://www.w3.org/1999/xlink" ext-link-type="gen" xlink:href="KY022338" xlink:type="simple">KY022338</ext-link>
                </td></tr><tr><td rowspan="1" colspan="1">45</td><td rowspan="1" colspan="1">
                  <italic><tp:taxon-name><tp:taxon-name-part taxon-name-part-type="genus" reg="Megophrys">M.</tp:taxon-name-part> <tp:taxon-name-part taxon-name-part-type="species" reg="megacephala">megacephala</tp:taxon-name-part></tp:taxon-name></italic>
                </td><td rowspan="1" colspan="1">ZSI A 11213</td><td rowspan="1" colspan="1">East Khasi Hills, northern Meghalaya, India</td><td rowspan="1" colspan="1">
                  <ext-link xmlns:xlink="http://www.w3.org/1999/xlink" ext-link-type="gen" xlink:href="KY022315" xlink:type="simple">KY022315</ext-link>
                </td><td rowspan="1" colspan="1">
                  <ext-link xmlns:xlink="http://www.w3.org/1999/xlink" ext-link-type="gen" xlink:href="KY022315" xlink:type="simple">KY022315</ext-link>
                </td><td rowspan="1" colspan="1">/</td><td rowspan="1" colspan="1">
                  <ext-link xmlns:xlink="http://www.w3.org/1999/xlink" ext-link-type="gen" xlink:href="KY022357" xlink:type="simple">KY022357</ext-link>
                </td><td rowspan="1" colspan="1">
                  <ext-link xmlns:xlink="http://www.w3.org/1999/xlink" ext-link-type="gen" xlink:href="KY022335" xlink:type="simple">KY022335</ext-link>
                </td></tr><tr><td rowspan="1" colspan="1">46</td><td rowspan="1" colspan="1">
                  <italic><tp:taxon-name><tp:taxon-name-part taxon-name-part-type="genus" reg="Megophrys">M.</tp:taxon-name-part> <tp:taxon-name-part taxon-name-part-type="species" reg="aceras">aceras</tp:taxon-name-part></tp:taxon-name></italic>
                </td><td rowspan="1" colspan="1">LSUHC 7038</td><td rowspan="1" colspan="1">Tremengor Forest, Perak, Peninsular Malaysia, Malaysia</td><td rowspan="1" colspan="1">/</td><td rowspan="1" colspan="1">
                  <ext-link xmlns:xlink="http://www.w3.org/1999/xlink" ext-link-type="gen" xlink:href="GQ995534" xlink:type="simple">GQ995534</ext-link>
                </td><td rowspan="1" colspan="1">/</td><td rowspan="1" colspan="1">/</td><td rowspan="1" colspan="1">/</td></tr><tr><td rowspan="1" colspan="1">47</td><td rowspan="1" colspan="1">
                  <italic><tp:taxon-name><tp:taxon-name-part taxon-name-part-type="genus" reg="Megophrys">M.</tp:taxon-name-part> <tp:taxon-name-part taxon-name-part-type="species" reg="longipes">longipes</tp:taxon-name-part></tp:taxon-name></italic>
                </td><td rowspan="1" colspan="1">IABHU 21101</td><td rowspan="1" colspan="1">Genting highland, Malaysia</td><td rowspan="1" colspan="1">/</td><td rowspan="1" colspan="1">
                  <ext-link xmlns:xlink="http://www.w3.org/1999/xlink" ext-link-type="gen" xlink:href="AB530656" xlink:type="simple">AB530656</ext-link>
                </td><td rowspan="1" colspan="1">/</td><td rowspan="1" colspan="1">/</td><td rowspan="1" colspan="1">/</td></tr><tr><td rowspan="1" colspan="1">48</td><td rowspan="16" colspan="1"><italic><tp:taxon-name><tp:taxon-name-part taxon-name-part-type="genus" reg="Megophrys">Megophrys</tp:taxon-name-part> <tp:taxon-name-part taxon-name-part-type="species" reg="yeae">yeae</tp:taxon-name-part></tp:taxon-name></italic> sp. nov.</td><td rowspan="1" colspan="1">CIB201706MT01</td><td rowspan="1" colspan="1">Didong, Medog, Tibet, China</td><td rowspan="1" colspan="1">
                  <ext-link xmlns:xlink="http://www.w3.org/1999/xlink" ext-link-type="gen" xlink:href="MN963172" xlink:type="simple">MN963172</ext-link>
                </td><td rowspan="1" colspan="1">
                  <ext-link xmlns:xlink="http://www.w3.org/1999/xlink" ext-link-type="gen" xlink:href="MN963217" xlink:type="simple">MN963217</ext-link>
                </td><td rowspan="1" colspan="1">
                  <ext-link xmlns:xlink="http://www.w3.org/1999/xlink" ext-link-type="gen" xlink:href="MN964312" xlink:type="simple">MN964312</ext-link>
                </td><td rowspan="1" colspan="1">
                  <ext-link xmlns:xlink="http://www.w3.org/1999/xlink" ext-link-type="gen" xlink:href="MN984380" xlink:type="simple">MN984380</ext-link>
                </td><td rowspan="1" colspan="1">/</td></tr><tr><td rowspan="1" colspan="1">49</td><td rowspan="1" colspan="1">CIB201706MT02</td><td rowspan="1" colspan="1">Beibeng, Medog, Tibet, China</td><td rowspan="1" colspan="1">
                  <ext-link xmlns:xlink="http://www.w3.org/1999/xlink" ext-link-type="gen" xlink:href="MN963173" xlink:type="simple">MN963173</ext-link>
                </td><td rowspan="1" colspan="1">
                  <ext-link xmlns:xlink="http://www.w3.org/1999/xlink" ext-link-type="gen" xlink:href="MN963216" xlink:type="simple">MN963216</ext-link>
                </td><td rowspan="1" colspan="1">
                  <ext-link xmlns:xlink="http://www.w3.org/1999/xlink" ext-link-type="gen" xlink:href="MN964313" xlink:type="simple">MN964313</ext-link>
                </td><td rowspan="1" colspan="1">
                  <ext-link xmlns:xlink="http://www.w3.org/1999/xlink" ext-link-type="gen" xlink:href="MN984381" xlink:type="simple">MN984381</ext-link>
                </td><td rowspan="1" colspan="1">/</td></tr><tr><td rowspan="1" colspan="1">50</td><td rowspan="1" colspan="1">CIB201706MT03</td><td rowspan="1" colspan="1">Suburb of Medog, Tibet, China</td><td rowspan="1" colspan="1">
                  <ext-link xmlns:xlink="http://www.w3.org/1999/xlink" ext-link-type="gen" xlink:href="MN963174" xlink:type="simple">MN963174</ext-link>
                </td><td rowspan="1" colspan="1">
                  <ext-link xmlns:xlink="http://www.w3.org/1999/xlink" ext-link-type="gen" xlink:href="MN963215" xlink:type="simple">MN963215</ext-link>
                </td><td rowspan="1" colspan="1">
                  <ext-link xmlns:xlink="http://www.w3.org/1999/xlink" ext-link-type="gen" xlink:href="MN964314" xlink:type="simple">MN964314</ext-link>
                </td><td rowspan="1" colspan="1">
                  <ext-link xmlns:xlink="http://www.w3.org/1999/xlink" ext-link-type="gen" xlink:href="MN984382" xlink:type="simple">MN984382</ext-link>
                </td><td rowspan="1" colspan="1">/</td></tr><tr><td rowspan="1" colspan="1">51</td><td rowspan="1" colspan="1">CIB022017061102</td><td rowspan="1" colspan="1">Didong, Medog, Tibet, China</td><td rowspan="1" colspan="1">
                  <ext-link xmlns:xlink="http://www.w3.org/1999/xlink" ext-link-type="gen" xlink:href="MN963162" xlink:type="simple">MN963162</ext-link>
                </td><td rowspan="1" colspan="1">
                  <ext-link xmlns:xlink="http://www.w3.org/1999/xlink" ext-link-type="gen" xlink:href="MN963243" xlink:type="simple">MN963243</ext-link>
                </td><td rowspan="1" colspan="1">
                  <ext-link xmlns:xlink="http://www.w3.org/1999/xlink" ext-link-type="gen" xlink:href="MN964289" xlink:type="simple">MN964289</ext-link>
                </td><td rowspan="1" colspan="1">
                  <ext-link xmlns:xlink="http://www.w3.org/1999/xlink" ext-link-type="gen" xlink:href="MN984358" xlink:type="simple">MN984358</ext-link>
                </td><td rowspan="1" colspan="1">/</td></tr><tr><td rowspan="1" colspan="1">52</td><td rowspan="1" colspan="1">CIB022017061407b</td><td rowspan="1" colspan="1">Beibeng, Medog, Tibet, China</td><td rowspan="1" colspan="1">
                  <ext-link xmlns:xlink="http://www.w3.org/1999/xlink" ext-link-type="gen" xlink:href="MN963165" xlink:type="simple">MN963165</ext-link>
                </td><td rowspan="1" colspan="1">
                  <ext-link xmlns:xlink="http://www.w3.org/1999/xlink" ext-link-type="gen" xlink:href="MN963238" xlink:type="simple">MN963238</ext-link>
                </td><td rowspan="1" colspan="1">
                  <ext-link xmlns:xlink="http://www.w3.org/1999/xlink" ext-link-type="gen" xlink:href="MN964294" xlink:type="simple">MN964294</ext-link>
                </td><td rowspan="1" colspan="1">
                  <ext-link xmlns:xlink="http://www.w3.org/1999/xlink" ext-link-type="gen" xlink:href="MN984363" xlink:type="simple">MN984363</ext-link>
                </td><td rowspan="1" colspan="1">
                  <ext-link xmlns:xlink="http://www.w3.org/1999/xlink" ext-link-type="gen" xlink:href="MN984402" xlink:type="simple">MN984402</ext-link>
                </td></tr><tr><td rowspan="1" colspan="1">53</td><td rowspan="1" colspan="1">CIB022017061804</td><td rowspan="1" colspan="1">Bari, Medog, Tibet, China</td><td rowspan="1" colspan="1">
                  <ext-link xmlns:xlink="http://www.w3.org/1999/xlink" ext-link-type="gen" xlink:href="MN963167" xlink:type="simple">MN963167</ext-link>
                </td><td rowspan="1" colspan="1">
                  <ext-link xmlns:xlink="http://www.w3.org/1999/xlink" ext-link-type="gen" xlink:href="MN963229" xlink:type="simple">MN963229</ext-link>
                </td><td rowspan="1" colspan="1">
                  <ext-link xmlns:xlink="http://www.w3.org/1999/xlink" ext-link-type="gen" xlink:href="MN964302" xlink:type="simple">MN964302</ext-link>
                </td><td rowspan="1" colspan="1">
                  <ext-link xmlns:xlink="http://www.w3.org/1999/xlink" ext-link-type="gen" xlink:href="MN984372" xlink:type="simple">MN984372</ext-link>
                </td><td rowspan="1" colspan="1">
                  <ext-link xmlns:xlink="http://www.w3.org/1999/xlink" ext-link-type="gen" xlink:href="MN984403" xlink:type="simple">MN984403</ext-link>
                </td></tr><tr><td rowspan="1" colspan="1">54</td><td rowspan="1" colspan="1">CIB022017061809</td><td rowspan="1" colspan="1">Bari, Medog, Tibet, China</td><td rowspan="1" colspan="1">
                  <ext-link xmlns:xlink="http://www.w3.org/1999/xlink" ext-link-type="gen" xlink:href="MN963171" xlink:type="simple">MN963171</ext-link>
                </td><td rowspan="1" colspan="1">
                  <ext-link xmlns:xlink="http://www.w3.org/1999/xlink" ext-link-type="gen" xlink:href="MN963224" xlink:type="simple">MN963224</ext-link>
                </td><td rowspan="1" colspan="1">
                  <ext-link xmlns:xlink="http://www.w3.org/1999/xlink" ext-link-type="gen" xlink:href="MN964307" xlink:type="simple">MN964307</ext-link>
                </td><td rowspan="1" colspan="1">
                  <ext-link xmlns:xlink="http://www.w3.org/1999/xlink" ext-link-type="gen" xlink:href="MN984377" xlink:type="simple">MN984377</ext-link>
                </td><td rowspan="1" colspan="1">/</td></tr><tr><td rowspan="1" colspan="1">55</td><td rowspan="1" colspan="1">CIB022017061811</td><td rowspan="1" colspan="1">Bari, Medog, Tibet, China</td><td rowspan="1" colspan="1">/</td><td rowspan="1" colspan="1">
                  <ext-link xmlns:xlink="http://www.w3.org/1999/xlink" ext-link-type="gen" xlink:href="MN963222" xlink:type="simple">MN963222</ext-link>
                </td><td rowspan="1" colspan="1">
                  <ext-link xmlns:xlink="http://www.w3.org/1999/xlink" ext-link-type="gen" xlink:href="MN964309" xlink:type="simple">MN964309</ext-link>
                </td><td rowspan="1" colspan="1">
                  <ext-link xmlns:xlink="http://www.w3.org/1999/xlink" ext-link-type="gen" xlink:href="MN984379" xlink:type="simple">MN984379</ext-link>
                </td><td rowspan="1" colspan="1">/</td></tr><tr><td rowspan="1" colspan="1">56</td><td rowspan="1" colspan="1">CIB022017061103</td><td rowspan="1" colspan="1">Didong, Medog, Tibet, China</td><td rowspan="1" colspan="1">
                  <ext-link xmlns:xlink="http://www.w3.org/1999/xlink" ext-link-type="gen" xlink:href="MN963163" xlink:type="simple">MN963163</ext-link>
                </td><td rowspan="1" colspan="1">
                  <ext-link xmlns:xlink="http://www.w3.org/1999/xlink" ext-link-type="gen" xlink:href="MN963242" xlink:type="simple">MN963242</ext-link>
                </td><td rowspan="1" colspan="1">
                  <ext-link xmlns:xlink="http://www.w3.org/1999/xlink" ext-link-type="gen" xlink:href="MN964290" xlink:type="simple">MN964290</ext-link>
                </td><td rowspan="1" colspan="1">
                  <ext-link xmlns:xlink="http://www.w3.org/1999/xlink" ext-link-type="gen" xlink:href="MN984359" xlink:type="simple">MN984359</ext-link>
                </td><td rowspan="1" colspan="1">/</td></tr><tr><td rowspan="1" colspan="1">57</td><td rowspan="1" colspan="1">CIB022017061104</td><td rowspan="1" colspan="1">Didong, Medog, Tibet, China</td><td rowspan="1" colspan="1">
                  <ext-link xmlns:xlink="http://www.w3.org/1999/xlink" ext-link-type="gen" xlink:href="MN963164" xlink:type="simple">MN963164</ext-link>
                </td><td rowspan="1" colspan="1">
                  <ext-link xmlns:xlink="http://www.w3.org/1999/xlink" ext-link-type="gen" xlink:href="MN963241" xlink:type="simple">MN963241</ext-link>
                </td><td rowspan="1" colspan="1">
                  <ext-link xmlns:xlink="http://www.w3.org/1999/xlink" ext-link-type="gen" xlink:href="MN964291" xlink:type="simple">MN964291</ext-link>
                </td><td rowspan="1" colspan="1">
                  <ext-link xmlns:xlink="http://www.w3.org/1999/xlink" ext-link-type="gen" xlink:href="MN984360" xlink:type="simple">MN984360</ext-link>
                </td><td rowspan="1" colspan="1">/</td></tr><tr><td rowspan="1" colspan="1">58</td><td rowspan="1" colspan="1">CIB022017061606</td><td rowspan="1" colspan="1">Beibeng, Medog, Tibet, China</td><td rowspan="1" colspan="1">
                  <ext-link xmlns:xlink="http://www.w3.org/1999/xlink" ext-link-type="gen" xlink:href="MN963166" xlink:type="simple">MN963166</ext-link>
                </td><td rowspan="1" colspan="1">
                  <ext-link xmlns:xlink="http://www.w3.org/1999/xlink" ext-link-type="gen" xlink:href="MN963231" xlink:type="simple">MN963231</ext-link>
                </td><td rowspan="1" colspan="1">
                  <ext-link xmlns:xlink="http://www.w3.org/1999/xlink" ext-link-type="gen" xlink:href="MN964300" xlink:type="simple">MN964300</ext-link>
                </td><td rowspan="1" colspan="1">
                  <ext-link xmlns:xlink="http://www.w3.org/1999/xlink" ext-link-type="gen" xlink:href="MN984370" xlink:type="simple">MN984370</ext-link>
                </td><td rowspan="1" colspan="1">/</td></tr><tr><td rowspan="1" colspan="1">59</td><td rowspan="1" colspan="1">CIBMT171064</td><td rowspan="1" colspan="1">Yadong, vicinity of suburb Medog, Tibet, China</td><td rowspan="1" colspan="1">
                  <ext-link xmlns:xlink="http://www.w3.org/1999/xlink" ext-link-type="gen" xlink:href="MN963187" xlink:type="simple">MN963187</ext-link>
                </td><td rowspan="1" colspan="1">
                  <ext-link xmlns:xlink="http://www.w3.org/1999/xlink" ext-link-type="gen" xlink:href="MN963198" xlink:type="simple">MN963198</ext-link>
                </td><td rowspan="1" colspan="1">/</td><td rowspan="1" colspan="1">
                  <ext-link xmlns:xlink="http://www.w3.org/1999/xlink" ext-link-type="gen" xlink:href="MN984399" xlink:type="simple">MN984399</ext-link>
                </td><td rowspan="1" colspan="1">/</td></tr><tr><td rowspan="1" colspan="1">60</td><td rowspan="1" colspan="1">CIBMT171065</td><td rowspan="1" colspan="1">Yarang, Medog, Tibet, China</td><td rowspan="1" colspan="1">
                  <ext-link xmlns:xlink="http://www.w3.org/1999/xlink" ext-link-type="gen" xlink:href="MN963188" xlink:type="simple">MN963188</ext-link>
                </td><td rowspan="1" colspan="1">
                  <ext-link xmlns:xlink="http://www.w3.org/1999/xlink" ext-link-type="gen" xlink:href="MN963197" xlink:type="simple">MN963197</ext-link>
                </td><td rowspan="1" colspan="1">/</td><td rowspan="1" colspan="1">
                  <ext-link xmlns:xlink="http://www.w3.org/1999/xlink" ext-link-type="gen" xlink:href="MN984400" xlink:type="simple">MN984400</ext-link>
                </td><td rowspan="1" colspan="1">/</td></tr><tr><td rowspan="1" colspan="1">61</td><td rowspan="1" colspan="1">CIBMT171066</td><td rowspan="1" colspan="1">Yarang, Medog, Tibet, China</td><td rowspan="1" colspan="1">
                  <ext-link xmlns:xlink="http://www.w3.org/1999/xlink" ext-link-type="gen" xlink:href="MN963189" xlink:type="simple">MN963189</ext-link>
                </td><td rowspan="1" colspan="1">
                  <ext-link xmlns:xlink="http://www.w3.org/1999/xlink" ext-link-type="gen" xlink:href="MN963196" xlink:type="simple">MN963196</ext-link>
                </td><td rowspan="1" colspan="1">/</td><td rowspan="1" colspan="1">
                  <ext-link xmlns:xlink="http://www.w3.org/1999/xlink" ext-link-type="gen" xlink:href="MN984401" xlink:type="simple">MN984401</ext-link>
                </td><td rowspan="1" colspan="1">/</td></tr><tr><td rowspan="1" colspan="1">62</td><td rowspan="1" colspan="1">KIZ010978</td><td rowspan="1" colspan="1">Beibeng, Tibet, China</td><td rowspan="1" colspan="1">/</td><td rowspan="1" colspan="1">
                  <ext-link xmlns:xlink="http://www.w3.org/1999/xlink" ext-link-type="gen" xlink:href="KX811908" xlink:type="simple">KX811908</ext-link>
                </td><td rowspan="1" colspan="1">
                  <ext-link xmlns:xlink="http://www.w3.org/1999/xlink" ext-link-type="gen" xlink:href="KX812153" xlink:type="simple">KX812153</ext-link>
                </td><td rowspan="1" colspan="1">
                  <ext-link xmlns:xlink="http://www.w3.org/1999/xlink" ext-link-type="gen" xlink:href="KX812265" xlink:type="simple">KX812265</ext-link>
                </td><td rowspan="1" colspan="1">/</td></tr><tr><td rowspan="1" colspan="1">63</td><td rowspan="1" colspan="1">KIZ011175</td><td rowspan="1" colspan="1">Beibeng, Tibet, China</td><td rowspan="1" colspan="1">/</td><td rowspan="1" colspan="1">
                  <ext-link xmlns:xlink="http://www.w3.org/1999/xlink" ext-link-type="gen" xlink:href="KX811909" xlink:type="simple">KX811909</ext-link>
                </td><td rowspan="1" colspan="1">
                  <ext-link xmlns:xlink="http://www.w3.org/1999/xlink" ext-link-type="gen" xlink:href="KX812154" xlink:type="simple">KX812154</ext-link>
                </td><td rowspan="1" colspan="1">
                  <ext-link xmlns:xlink="http://www.w3.org/1999/xlink" ext-link-type="gen" xlink:href="KX812266" xlink:type="simple">KX812266</ext-link>
                </td><td rowspan="1" colspan="1">/</td></tr><tr><td rowspan="1" colspan="1">64</td><td rowspan="1" colspan="1">
                  <italic><tp:taxon-name><tp:taxon-name-part taxon-name-part-type="genus" reg="Megophrys">M.</tp:taxon-name-part> <tp:taxon-name-part taxon-name-part-type="species" reg="vegrandis">vegrandis</tp:taxon-name-part></tp:taxon-name></italic>
                </td><td rowspan="1" colspan="1">SDBDU 2009.1272 /ZSI A 11605</td><td rowspan="1" colspan="1">
                  <named-content xmlns:xlink="http://www.w3.org/1999/xlink" content-type="dwc:verbatimCoordinates" xlink:type="simple">
                    <named-content content-type="geo-json" specific-use="{&#34;type&#34;:&#34;Point&#34;,&#34;coordinates&#34;:[92.527367,27.101117]}" id="NCID0EWJAI" xlink:type="simple">27°06.067'N 92°31.642'E</named-content>
                  </named-content>
                </td><td rowspan="1" colspan="1">
                  <ext-link xmlns:xlink="http://www.w3.org/1999/xlink" ext-link-type="gen" xlink:href="KY022305" xlink:type="simple">KY022305</ext-link>
                </td><td rowspan="1" colspan="1">
                  <ext-link xmlns:xlink="http://www.w3.org/1999/xlink" ext-link-type="gen" xlink:href="KY022305" xlink:type="simple">KY022305</ext-link>
                </td><td rowspan="1" colspan="1">/</td><td rowspan="1" colspan="1">
                  <ext-link xmlns:xlink="http://www.w3.org/1999/xlink" ext-link-type="gen" xlink:href="KY022349" xlink:type="simple">KY022349</ext-link>
                </td><td rowspan="1" colspan="1">
                  <ext-link xmlns:xlink="http://www.w3.org/1999/xlink" ext-link-type="gen" xlink:href="KY022327" xlink:type="simple">KY022327</ext-link>
                </td></tr><tr><td rowspan="1" colspan="1">65</td><td rowspan="11" colspan="1">
                  <tp:taxon-name><tp:taxon-name-part taxon-name-part-type="genus" reg="Megophrys">Megophrys</tp:taxon-name-part> <tp:taxon-name-part taxon-name-part-type="uncertainty-rank">cf.</tp:taxon-name-part> <tp:taxon-name-part taxon-name-part-type="species" reg="pachyproctus">pachyproctus</tp:taxon-name-part></tp:taxon-name>
                </td><td rowspan="1" colspan="1">CIBMT171053</td><td rowspan="1" colspan="1">Renqinbeng, Medog, Tibet, China</td><td rowspan="1" colspan="1">
                  <ext-link xmlns:xlink="http://www.w3.org/1999/xlink" ext-link-type="gen" xlink:href="MN963178" xlink:type="simple">MN963178</ext-link>
                </td><td rowspan="1" colspan="1">
                  <ext-link xmlns:xlink="http://www.w3.org/1999/xlink" ext-link-type="gen" xlink:href="MN963207" xlink:type="simple">MN963207</ext-link>
                </td><td rowspan="1" colspan="1">
                  <ext-link xmlns:xlink="http://www.w3.org/1999/xlink" ext-link-type="gen" xlink:href="MN964322" xlink:type="simple">MN964322</ext-link>
                </td><td rowspan="1" colspan="1">
                  <ext-link xmlns:xlink="http://www.w3.org/1999/xlink" ext-link-type="gen" xlink:href="MN984390" xlink:type="simple">MN984390</ext-link>
                </td><td rowspan="1" colspan="1">/</td></tr><tr><td rowspan="1" colspan="1">66</td><td rowspan="1" colspan="1">CIBMT171060</td><td rowspan="1" colspan="1">Renqinbeng, Medog, Tibet, China</td><td rowspan="1" colspan="1">
                  <ext-link xmlns:xlink="http://www.w3.org/1999/xlink" ext-link-type="gen" xlink:href="MN963185" xlink:type="simple">MN963185</ext-link>
                </td><td rowspan="1" colspan="1">
                  <ext-link xmlns:xlink="http://www.w3.org/1999/xlink" ext-link-type="gen" xlink:href="MN963200" xlink:type="simple">MN963200</ext-link>
                </td><td rowspan="1" colspan="1">
                  <ext-link xmlns:xlink="http://www.w3.org/1999/xlink" ext-link-type="gen" xlink:href="MN964329" xlink:type="simple">MN964329</ext-link>
                </td><td rowspan="1" colspan="1">
                  <ext-link xmlns:xlink="http://www.w3.org/1999/xlink" ext-link-type="gen" xlink:href="MN984397" xlink:type="simple">MN984397</ext-link>
                </td><td rowspan="1" colspan="1">/</td></tr><tr><td rowspan="1" colspan="1">67</td><td rowspan="1" colspan="1">CIBMT171062</td><td rowspan="1" colspan="1">Renqinbeng, Medog, Tibet, China</td><td rowspan="1" colspan="1">
                  <ext-link xmlns:xlink="http://www.w3.org/1999/xlink" ext-link-type="gen" xlink:href="MN963186" xlink:type="simple">MN963186</ext-link>
                </td><td rowspan="1" colspan="1">
                  <ext-link xmlns:xlink="http://www.w3.org/1999/xlink" ext-link-type="gen" xlink:href="MN963199" xlink:type="simple">MN963199</ext-link>
                </td><td rowspan="1" colspan="1">
                  <ext-link xmlns:xlink="http://www.w3.org/1999/xlink" ext-link-type="gen" xlink:href="MN964330" xlink:type="simple">MN964330</ext-link>
                </td><td rowspan="1" colspan="1">
                  <ext-link xmlns:xlink="http://www.w3.org/1999/xlink" ext-link-type="gen" xlink:href="MN984398" xlink:type="simple">MN984398</ext-link>
                </td><td rowspan="1" colspan="1">/</td></tr><tr><td rowspan="1" colspan="1">68</td><td rowspan="1" colspan="1">CIB022017061813</td><td rowspan="1" colspan="1">Bari, Medog, Tibet, China</td><td rowspan="1" colspan="1">/</td><td rowspan="1" colspan="1">
                  <ext-link xmlns:xlink="http://www.w3.org/1999/xlink" ext-link-type="gen" xlink:href="MN963220" xlink:type="simple">MN963220</ext-link>
                </td><td rowspan="1" colspan="1">/</td><td rowspan="1" colspan="1">/</td><td rowspan="1" colspan="1">/</td></tr><tr><td rowspan="1" colspan="1">69</td><td rowspan="1" colspan="1">CIBMT171054</td><td rowspan="1" colspan="1">Renqinbeng, Medog, Tibet, China</td><td rowspan="1" colspan="1">
                  <ext-link xmlns:xlink="http://www.w3.org/1999/xlink" ext-link-type="gen" xlink:href="MN963179" xlink:type="simple">MN963179</ext-link>
                </td><td rowspan="1" colspan="1">
                  <ext-link xmlns:xlink="http://www.w3.org/1999/xlink" ext-link-type="gen" xlink:href="MN963206" xlink:type="simple">MN963206</ext-link>
                </td><td rowspan="1" colspan="1">
                  <ext-link xmlns:xlink="http://www.w3.org/1999/xlink" ext-link-type="gen" xlink:href="MN964323" xlink:type="simple">MN964323</ext-link>
                </td><td rowspan="1" colspan="1">
                  <ext-link xmlns:xlink="http://www.w3.org/1999/xlink" ext-link-type="gen" xlink:href="MN984391" xlink:type="simple">MN984391</ext-link>
                </td><td rowspan="1" colspan="1">/</td></tr><tr><td rowspan="1" colspan="1">70</td><td rowspan="1" colspan="1">CIBMT171052</td><td rowspan="1" colspan="1">Renqinbeng, Medog, Tibet, China</td><td rowspan="1" colspan="1">
                  <ext-link xmlns:xlink="http://www.w3.org/1999/xlink" ext-link-type="gen" xlink:href="MN963177" xlink:type="simple">MN963177</ext-link>
                </td><td rowspan="1" colspan="1">
                  <ext-link xmlns:xlink="http://www.w3.org/1999/xlink" ext-link-type="gen" xlink:href="MN963208" xlink:type="simple">MN963208</ext-link>
                </td><td rowspan="1" colspan="1">
                  <ext-link xmlns:xlink="http://www.w3.org/1999/xlink" ext-link-type="gen" xlink:href="MN964321" xlink:type="simple">MN964321</ext-link>
                </td><td rowspan="1" colspan="1">
                  <ext-link xmlns:xlink="http://www.w3.org/1999/xlink" ext-link-type="gen" xlink:href="MN984389" xlink:type="simple">MN984389</ext-link>
                </td><td rowspan="1" colspan="1">/</td></tr><tr><td rowspan="1" colspan="1">71</td><td rowspan="1" colspan="1">CIB201706MT04</td><td rowspan="1" colspan="1">Bari, Medog, Tibet, China</td><td rowspan="1" colspan="1">
                  <ext-link xmlns:xlink="http://www.w3.org/1999/xlink" ext-link-type="gen" xlink:href="MN963175" xlink:type="simple">MN963175</ext-link>
                </td><td rowspan="1" colspan="1">
                  <ext-link xmlns:xlink="http://www.w3.org/1999/xlink" ext-link-type="gen" xlink:href="MN963214" xlink:type="simple">MN963214</ext-link>
                </td><td rowspan="1" colspan="1">
                  <ext-link xmlns:xlink="http://www.w3.org/1999/xlink" ext-link-type="gen" xlink:href="MN964315" xlink:type="simple">MN964315</ext-link>
                </td><td rowspan="1" colspan="1">
                  <ext-link xmlns:xlink="http://www.w3.org/1999/xlink" ext-link-type="gen" xlink:href="MN984383" xlink:type="simple">MN984383</ext-link>
                </td><td rowspan="1" colspan="1">/</td></tr><tr><td rowspan="1" colspan="1">72</td><td rowspan="1" colspan="1">CIB022017061805</td><td rowspan="1" colspan="1">Bari, Medog, Tibet, China</td><td rowspan="1" colspan="1">
                  <ext-link xmlns:xlink="http://www.w3.org/1999/xlink" ext-link-type="gen" xlink:href="MN963168" xlink:type="simple">MN963168</ext-link>
                </td><td rowspan="1" colspan="1">
                  <ext-link xmlns:xlink="http://www.w3.org/1999/xlink" ext-link-type="gen" xlink:href="MN963228" xlink:type="simple">MN963228</ext-link>
                </td><td rowspan="1" colspan="1">
                  <ext-link xmlns:xlink="http://www.w3.org/1999/xlink" ext-link-type="gen" xlink:href="MN964303" xlink:type="simple">MN964303</ext-link>
                </td><td rowspan="1" colspan="1">
                  <ext-link xmlns:xlink="http://www.w3.org/1999/xlink" ext-link-type="gen" xlink:href="MN984373" xlink:type="simple">MN984373</ext-link>
                </td><td rowspan="1" colspan="1">
                  <ext-link xmlns:xlink="http://www.w3.org/1999/xlink" ext-link-type="gen" xlink:href="MN984404" xlink:type="simple">MN984404</ext-link>
                </td></tr><tr><td rowspan="1" colspan="1">73</td><td rowspan="1" colspan="1">CIB022017061806</td><td rowspan="1" colspan="1">Bari, Medog, Tibet, China</td><td rowspan="1" colspan="1">
                  <ext-link xmlns:xlink="http://www.w3.org/1999/xlink" ext-link-type="gen" xlink:href="MN963169" xlink:type="simple">MN963169</ext-link>
                </td><td rowspan="1" colspan="1">
                  <ext-link xmlns:xlink="http://www.w3.org/1999/xlink" ext-link-type="gen" xlink:href="MN963227" xlink:type="simple">MN963227</ext-link>
                </td><td rowspan="1" colspan="1">
                  <ext-link xmlns:xlink="http://www.w3.org/1999/xlink" ext-link-type="gen" xlink:href="MN964304" xlink:type="simple">MN964304</ext-link>
                </td><td rowspan="1" colspan="1">
                  <ext-link xmlns:xlink="http://www.w3.org/1999/xlink" ext-link-type="gen" xlink:href="MN984374" xlink:type="simple">MN984374</ext-link>
                </td><td rowspan="1" colspan="1">
                  <ext-link xmlns:xlink="http://www.w3.org/1999/xlink" ext-link-type="gen" xlink:href="MN984405" xlink:type="simple">MN984405</ext-link>
                </td></tr><tr><td rowspan="1" colspan="1">74</td><td rowspan="1" colspan="1">CIB022017061807</td><td rowspan="1" colspan="1">Bari, Medog, Tibet, China</td><td rowspan="1" colspan="1">
                  <ext-link xmlns:xlink="http://www.w3.org/1999/xlink" ext-link-type="gen" xlink:href="MN963170" xlink:type="simple">MN963170</ext-link>
                </td><td rowspan="1" colspan="1">
                  <ext-link xmlns:xlink="http://www.w3.org/1999/xlink" ext-link-type="gen" xlink:href="MN963226" xlink:type="simple">MN963226</ext-link>
                </td><td rowspan="1" colspan="1">
                  <ext-link xmlns:xlink="http://www.w3.org/1999/xlink" ext-link-type="gen" xlink:href="MN964305" xlink:type="simple">MN964305</ext-link>
                </td><td rowspan="1" colspan="1">
                  <ext-link xmlns:xlink="http://www.w3.org/1999/xlink" ext-link-type="gen" xlink:href="MN984375" xlink:type="simple">MN984375</ext-link>
                </td><td rowspan="1" colspan="1">
                  <ext-link xmlns:xlink="http://www.w3.org/1999/xlink" ext-link-type="gen" xlink:href="MN984406" xlink:type="simple">MN984406</ext-link>
                </td></tr><tr><td rowspan="1" colspan="1">75</td><td rowspan="1" colspan="1">CIB022017061812</td><td rowspan="1" colspan="1">Bari, Medog, Tibet, China</td><td rowspan="1" colspan="1">/</td><td rowspan="1" colspan="1">
                  <ext-link xmlns:xlink="http://www.w3.org/1999/xlink" ext-link-type="gen" xlink:href="MN963221" xlink:type="simple">MN963221</ext-link>
                </td><td rowspan="1" colspan="1">/</td><td rowspan="1" colspan="1">/</td><td rowspan="1" colspan="1">/</td></tr><tr><td rowspan="1" colspan="1">76</td><td rowspan="5" colspan="1">
                  <tp:taxon-name><tp:taxon-name-part taxon-name-part-type="genus" reg="Megophrys">Megophrys</tp:taxon-name-part> <tp:taxon-name-part taxon-name-part-type="uncertainty-rank">cf.</tp:taxon-name-part> <tp:taxon-name-part taxon-name-part-type="species" reg="pachyproctus">pachyproctus</tp:taxon-name-part></tp:taxon-name>
                </td><td rowspan="1" colspan="1">CIBMT171055</td><td rowspan="1" colspan="1">Renqinbeng, Medog, Tibet, China</td><td rowspan="1" colspan="1">
                  <ext-link xmlns:xlink="http://www.w3.org/1999/xlink" ext-link-type="gen" xlink:href="MN963180" xlink:type="simple">MN963180</ext-link>
                </td><td rowspan="1" colspan="1">
                  <ext-link xmlns:xlink="http://www.w3.org/1999/xlink" ext-link-type="gen" xlink:href="MN963205" xlink:type="simple">MN963205</ext-link>
                </td><td rowspan="1" colspan="1">
                  <ext-link xmlns:xlink="http://www.w3.org/1999/xlink" ext-link-type="gen" xlink:href="MN964324" xlink:type="simple">MN964324</ext-link>
                </td><td rowspan="1" colspan="1">
                  <ext-link xmlns:xlink="http://www.w3.org/1999/xlink" ext-link-type="gen" xlink:href="MN984392" xlink:type="simple">MN984392</ext-link>
                </td><td rowspan="1" colspan="1">/</td></tr><tr><td rowspan="1" colspan="1">77</td><td rowspan="1" colspan="1">CIBMT171056</td><td rowspan="1" colspan="1">Renqinbeng, Medog, Tibet, China</td><td rowspan="1" colspan="1">
                  <ext-link xmlns:xlink="http://www.w3.org/1999/xlink" ext-link-type="gen" xlink:href="MN963181" xlink:type="simple">MN963181</ext-link>
                </td><td rowspan="1" colspan="1">
                  <ext-link xmlns:xlink="http://www.w3.org/1999/xlink" ext-link-type="gen" xlink:href="MN963204" xlink:type="simple">MN963204</ext-link>
                </td><td rowspan="1" colspan="1">
                  <ext-link xmlns:xlink="http://www.w3.org/1999/xlink" ext-link-type="gen" xlink:href="MN964325" xlink:type="simple">MN964325</ext-link>
                </td><td rowspan="1" colspan="1">
                  <ext-link xmlns:xlink="http://www.w3.org/1999/xlink" ext-link-type="gen" xlink:href="MN984393" xlink:type="simple">MN984393</ext-link>
                </td><td rowspan="1" colspan="1">/</td></tr><tr><td rowspan="1" colspan="1">78</td><td rowspan="1" colspan="1">CIBMT171057</td><td rowspan="1" colspan="1">Renqinbeng, Medog, Tibet, China</td><td rowspan="1" colspan="1">
                  <ext-link xmlns:xlink="http://www.w3.org/1999/xlink" ext-link-type="gen" xlink:href="MN963182" xlink:type="simple">MN963182</ext-link>
                </td><td rowspan="1" colspan="1">
                  <ext-link xmlns:xlink="http://www.w3.org/1999/xlink" ext-link-type="gen" xlink:href="MN963203" xlink:type="simple">MN963203</ext-link>
                </td><td rowspan="1" colspan="1">
                  <ext-link xmlns:xlink="http://www.w3.org/1999/xlink" ext-link-type="gen" xlink:href="MN964326" xlink:type="simple">MN964326</ext-link>
                </td><td rowspan="1" colspan="1">
                  <ext-link xmlns:xlink="http://www.w3.org/1999/xlink" ext-link-type="gen" xlink:href="MN984394" xlink:type="simple">MN984394</ext-link>
                </td><td rowspan="1" colspan="1">/</td></tr><tr><td rowspan="1" colspan="1">79</td><td rowspan="1" colspan="1">CIBMT171058</td><td rowspan="1" colspan="1">Renqinbeng, Medog, Tibet, China</td><td rowspan="1" colspan="1">
                  <ext-link xmlns:xlink="http://www.w3.org/1999/xlink" ext-link-type="gen" xlink:href="MN963183" xlink:type="simple">MN963183</ext-link>
                </td><td rowspan="1" colspan="1">
                  <ext-link xmlns:xlink="http://www.w3.org/1999/xlink" ext-link-type="gen" xlink:href="MN963202" xlink:type="simple">MN963202</ext-link>
                </td><td rowspan="1" colspan="1">
                  <ext-link xmlns:xlink="http://www.w3.org/1999/xlink" ext-link-type="gen" xlink:href="MN964327" xlink:type="simple">MN964327</ext-link>
                </td><td rowspan="1" colspan="1">
                  <ext-link xmlns:xlink="http://www.w3.org/1999/xlink" ext-link-type="gen" xlink:href="MN984395" xlink:type="simple">MN984395</ext-link>
                </td><td rowspan="1" colspan="1">/</td></tr><tr><td rowspan="1" colspan="1">80</td><td rowspan="1" colspan="1">CIBMT171059</td><td rowspan="1" colspan="1">Renqinbeng, Medog, Tibet, China</td><td rowspan="1" colspan="1">
                  <ext-link xmlns:xlink="http://www.w3.org/1999/xlink" ext-link-type="gen" xlink:href="MN963184" xlink:type="simple">MN963184</ext-link>
                </td><td rowspan="1" colspan="1">
                  <ext-link xmlns:xlink="http://www.w3.org/1999/xlink" ext-link-type="gen" xlink:href="MN963201" xlink:type="simple">MN963201</ext-link>
                </td><td rowspan="1" colspan="1">
                  <ext-link xmlns:xlink="http://www.w3.org/1999/xlink" ext-link-type="gen" xlink:href="MN964328" xlink:type="simple">MN964328</ext-link>
                </td><td rowspan="1" colspan="1">
                  <ext-link xmlns:xlink="http://www.w3.org/1999/xlink" ext-link-type="gen" xlink:href="MN984396" xlink:type="simple">MN984396</ext-link>
                </td><td rowspan="1" colspan="1">/</td></tr><tr><td rowspan="1" colspan="1">81</td><td rowspan="1" colspan="1">
                  <italic><tp:taxon-name><tp:taxon-name-part taxon-name-part-type="genus" reg="Megophrys">M.</tp:taxon-name-part> <tp:taxon-name-part taxon-name-part-type="species" reg="xianjuensis">xianjuensis</tp:taxon-name-part></tp:taxon-name></italic>
                </td><td rowspan="1" colspan="1">CIBXJ190503</td><td rowspan="1" colspan="1">Xianju, Zhejiang, China</td><td rowspan="1" colspan="1">/</td><td rowspan="1" colspan="1">
                  <ext-link xmlns:xlink="http://www.w3.org/1999/xlink" ext-link-type="gen" xlink:href="MN563758" xlink:type="simple">MN563758</ext-link>
                </td><td rowspan="1" colspan="1">
                  <ext-link xmlns:xlink="http://www.w3.org/1999/xlink" ext-link-type="gen" xlink:href="MN563774" xlink:type="simple">MN563774</ext-link>
                </td><td rowspan="1" colspan="1">/</td><td rowspan="1" colspan="1">/</td></tr><tr><td rowspan="1" colspan="1">82</td><td rowspan="1" colspan="1">
                  <italic><tp:taxon-name><tp:taxon-name-part taxon-name-part-type="genus" reg="Megophrys">M.</tp:taxon-name-part> <tp:taxon-name-part taxon-name-part-type="species" reg="lishuiensis">lishuiensis</tp:taxon-name-part></tp:taxon-name></italic>
                </td><td rowspan="1" colspan="1">WYF00169</td><td rowspan="1" colspan="1">Lishui, Zhejiang, China</td><td rowspan="1" colspan="1">/</td><td rowspan="1" colspan="1">
                  <ext-link xmlns:xlink="http://www.w3.org/1999/xlink" ext-link-type="gen" xlink:href="KY021418" xlink:type="simple">KY021418</ext-link>
                </td><td rowspan="1" colspan="1">/</td><td rowspan="1" colspan="1">/</td><td rowspan="1" colspan="1">/</td></tr><tr><td rowspan="1" colspan="1">83</td><td rowspan="1" colspan="1">
                  <italic><tp:taxon-name><tp:taxon-name-part taxon-name-part-type="genus" reg="Megophrys">M.</tp:taxon-name-part> <tp:taxon-name-part taxon-name-part-type="species" reg="shunhuangensis">shunhuangensis</tp:taxon-name-part></tp:taxon-name></italic>
                </td><td rowspan="1" colspan="1">HNNU16SH02</td><td rowspan="1" colspan="1">Shunhuang Mountains, Hunan, China</td><td rowspan="1" colspan="1">
                  <ext-link xmlns:xlink="http://www.w3.org/1999/xlink" ext-link-type="gen" xlink:href="MK836034" xlink:type="simple">MK836034</ext-link>
                </td><td rowspan="1" colspan="1">
                  <ext-link xmlns:xlink="http://www.w3.org/1999/xlink" ext-link-type="gen" xlink:href="MK836037" xlink:type="simple">MK836037</ext-link>
                </td><td rowspan="1" colspan="1">/</td><td rowspan="1" colspan="1">/</td><td rowspan="1" colspan="1">/</td></tr><tr><td rowspan="1" colspan="1">84</td><td rowspan="1" colspan="1">
                  <italic><tp:taxon-name><tp:taxon-name-part taxon-name-part-type="genus" reg="Megophrys">M.</tp:taxon-name-part> <tp:taxon-name-part taxon-name-part-type="species" reg="brachykolos">brachykolos</tp:taxon-name-part></tp:taxon-name></italic>
                </td><td rowspan="1" colspan="1">SYSa002258</td><td rowspan="1" colspan="1">Hong Kong, China</td><td rowspan="1" colspan="1">
                  <ext-link xmlns:xlink="http://www.w3.org/1999/xlink" ext-link-type="gen" xlink:href="MF667851" xlink:type="simple">MF667851</ext-link>
                </td><td rowspan="1" colspan="1">
                  <ext-link xmlns:xlink="http://www.w3.org/1999/xlink" ext-link-type="gen" xlink:href="KJ560403" xlink:type="simple">KJ560403</ext-link>
                </td><td rowspan="1" colspan="1">
                  <ext-link xmlns:xlink="http://www.w3.org/1999/xlink" ext-link-type="gen" xlink:href="MH406120" xlink:type="simple">MH406120</ext-link>
                </td><td rowspan="1" colspan="1">
                  <ext-link xmlns:xlink="http://www.w3.org/1999/xlink" ext-link-type="gen" xlink:href="MH404888" xlink:type="simple">MH404888</ext-link>
                </td><td rowspan="1" colspan="1">/</td></tr><tr><td rowspan="1" colspan="1">85</td><td rowspan="1" colspan="1">
                  <italic><tp:taxon-name><tp:taxon-name-part taxon-name-part-type="genus" reg="Megophrys">M.</tp:taxon-name-part> <tp:taxon-name-part taxon-name-part-type="species" reg="kuatunensis">kuatunensis</tp:taxon-name-part></tp:taxon-name></italic>
                </td><td rowspan="1" colspan="1">SYSa003449</td><td rowspan="1" colspan="1">Guadun, Fujian, China</td><td rowspan="1" colspan="1">
                  <ext-link xmlns:xlink="http://www.w3.org/1999/xlink" ext-link-type="gen" xlink:href="MF667850" xlink:type="simple">MF667850</ext-link>
                </td><td rowspan="1" colspan="1">
                  <ext-link xmlns:xlink="http://www.w3.org/1999/xlink" ext-link-type="gen" xlink:href="MF667881" xlink:type="simple">MF667881</ext-link>
                </td><td rowspan="1" colspan="1">
                  <ext-link xmlns:xlink="http://www.w3.org/1999/xlink" ext-link-type="gen" xlink:href="MH406206" xlink:type="simple">MH406206</ext-link>
                </td><td rowspan="1" colspan="1">
                  <ext-link xmlns:xlink="http://www.w3.org/1999/xlink" ext-link-type="gen" xlink:href="MH404982" xlink:type="simple">MH404982</ext-link>
                </td><td rowspan="1" colspan="1">/</td></tr><tr><td rowspan="1" colspan="1">86</td><td rowspan="1" colspan="1">
                  <italic><tp:taxon-name><tp:taxon-name-part taxon-name-part-type="genus" reg="Megophrys">M.</tp:taxon-name-part> <tp:taxon-name-part taxon-name-part-type="species" reg="dongguanensis">dongguanensis</tp:taxon-name-part></tp:taxon-name></italic>
                </td><td rowspan="1" colspan="1">SYSa001971/ CIB110006</td><td rowspan="1" colspan="1">Mt. Yinping, Dongguan City, Guangdong, China</td><td rowspan="1" colspan="1">/</td><td rowspan="1" colspan="1">
                  <ext-link xmlns:xlink="http://www.w3.org/1999/xlink" ext-link-type="gen" xlink:href="MK524097" xlink:type="simple">MK524097</ext-link>
                </td><td rowspan="1" colspan="1">
                  <ext-link xmlns:xlink="http://www.w3.org/1999/xlink" ext-link-type="gen" xlink:href="MK524128" xlink:type="simple">MK524128</ext-link>
                </td><td rowspan="1" colspan="1">/</td><td rowspan="1" colspan="1">/</td></tr><tr><td rowspan="1" colspan="1">87</td><td rowspan="1" colspan="1">
                  <italic><tp:taxon-name><tp:taxon-name-part taxon-name-part-type="genus" reg="Megophrys">M.</tp:taxon-name-part> <tp:taxon-name-part taxon-name-part-type="species" reg="nankunensis">nankunensis</tp:taxon-name-part></tp:taxon-name></italic>
                </td><td rowspan="1" colspan="1">SYSa004498</td><td rowspan="1" colspan="1">Mt. Nankun, Huizhou City,Guangdong, China</td><td rowspan="1" colspan="1">/</td><td rowspan="1" colspan="1">
                  <ext-link xmlns:xlink="http://www.w3.org/1999/xlink" ext-link-type="gen" xlink:href="MK524108" xlink:type="simple">MK524108</ext-link>
                </td><td rowspan="1" colspan="1">
                  <ext-link xmlns:xlink="http://www.w3.org/1999/xlink" ext-link-type="gen" xlink:href="MK524139" xlink:type="simple">MK524139</ext-link>
                </td><td rowspan="1" colspan="1">/</td><td rowspan="1" colspan="1">/</td></tr><tr><td rowspan="1" colspan="1">88</td><td rowspan="1" colspan="1">
                  <italic><tp:taxon-name><tp:taxon-name-part taxon-name-part-type="genus" reg="Megophrys">M.</tp:taxon-name-part> <tp:taxon-name-part taxon-name-part-type="species" reg="wugongensis">wugongensis</tp:taxon-name-part></tp:taxon-name></italic>
                </td><td rowspan="1" colspan="1">SYSa002610</td><td rowspan="1" colspan="1">Wugongshan Scenic Area, Anfu County, Jiangxi, China</td><td rowspan="1" colspan="1">/</td><td rowspan="1" colspan="1">
                  <ext-link xmlns:xlink="http://www.w3.org/1999/xlink" ext-link-type="gen" xlink:href="MK524114" xlink:type="simple">MK524114</ext-link>
                </td><td rowspan="1" colspan="1">
                  <ext-link xmlns:xlink="http://www.w3.org/1999/xlink" ext-link-type="gen" xlink:href="MK524145" xlink:type="simple">MK524145</ext-link>
                </td><td rowspan="1" colspan="1">/</td><td rowspan="1" colspan="1">/</td></tr><tr><td rowspan="1" colspan="1">89</td><td rowspan="1" colspan="1">
                  <italic><tp:taxon-name><tp:taxon-name-part taxon-name-part-type="genus" reg="Megophrys">M.</tp:taxon-name-part> <tp:taxon-name-part taxon-name-part-type="species" reg="ombrophila">ombrophila</tp:taxon-name-part></tp:taxon-name></italic>
                </td><td rowspan="1" colspan="1">NJFU2015201 KRM15</td><td rowspan="1" colspan="1">Mt. Wuyi, Fujian, China</td><td rowspan="1" colspan="1">
                  <ext-link xmlns:xlink="http://www.w3.org/1999/xlink" ext-link-type="gen" xlink:href="KX856422" xlink:type="simple">KX856422</ext-link>
                </td><td rowspan="1" colspan="1">
                  <ext-link xmlns:xlink="http://www.w3.org/1999/xlink" ext-link-type="gen" xlink:href="KX856401" xlink:type="simple">KX856401</ext-link>
                </td><td rowspan="1" colspan="1">/</td><td rowspan="1" colspan="1">/</td><td rowspan="1" colspan="1">/</td></tr><tr><td rowspan="1" colspan="1">90</td><td rowspan="1" colspan="1">
                  <italic><tp:taxon-name><tp:taxon-name-part taxon-name-part-type="genus" reg="Megophrys">M.</tp:taxon-name-part> <tp:taxon-name-part taxon-name-part-type="species" reg="obesa">obesa</tp:taxon-name-part></tp:taxon-name></italic>
                </td><td rowspan="1" colspan="1">SYSa002271</td><td rowspan="1" colspan="1">Heishiding, Guangdong, China</td><td rowspan="1" colspan="1">
                  <ext-link xmlns:xlink="http://www.w3.org/1999/xlink" ext-link-type="gen" xlink:href="MH406410" xlink:type="simple">MH406410</ext-link>
                </td><td rowspan="1" colspan="1">
                  <ext-link xmlns:xlink="http://www.w3.org/1999/xlink" ext-link-type="gen" xlink:href="KJ579121" xlink:type="simple">KJ579121</ext-link>
                </td><td rowspan="1" colspan="1">
                  <ext-link xmlns:xlink="http://www.w3.org/1999/xlink" ext-link-type="gen" xlink:href="MH406123" xlink:type="simple">MH406123</ext-link>
                </td><td rowspan="1" colspan="1">
                  <ext-link xmlns:xlink="http://www.w3.org/1999/xlink" ext-link-type="gen" xlink:href="MH404891" xlink:type="simple">MH404891</ext-link>
                </td><td rowspan="1" colspan="1">/</td></tr><tr><td rowspan="1" colspan="1">91</td><td rowspan="1" colspan="1">
                  <italic><tp:taxon-name><tp:taxon-name-part taxon-name-part-type="genus" reg="Megophrys">M.</tp:taxon-name-part> <tp:taxon-name-part taxon-name-part-type="species" reg="lini">lini</tp:taxon-name-part></tp:taxon-name></italic>
                </td><td rowspan="1" colspan="1">SYSa002381</td><td rowspan="1" colspan="1">Mt. Jinggang, Jiangxi, China</td><td rowspan="1" colspan="1">
                  <ext-link xmlns:xlink="http://www.w3.org/1999/xlink" ext-link-type="gen" xlink:href="MF667842" xlink:type="simple">MF667842</ext-link>
                </td><td rowspan="1" colspan="1">
                  <ext-link xmlns:xlink="http://www.w3.org/1999/xlink" ext-link-type="gen" xlink:href="MF667874" xlink:type="simple">MF667874</ext-link>
                </td><td rowspan="1" colspan="1">
                  <ext-link xmlns:xlink="http://www.w3.org/1999/xlink" ext-link-type="gen" xlink:href="MH406135" xlink:type="simple">MH406135</ext-link>
                </td><td rowspan="1" colspan="1">
                  <ext-link xmlns:xlink="http://www.w3.org/1999/xlink" ext-link-type="gen" xlink:href="MH404903" xlink:type="simple">MH404903</ext-link>
                </td><td rowspan="1" colspan="1">/</td></tr><tr><td rowspan="1" colspan="1">92</td><td rowspan="1" colspan="1">
                  <italic><tp:taxon-name><tp:taxon-name-part taxon-name-part-type="genus" reg="Megophrys">M.</tp:taxon-name-part> <tp:taxon-name-part taxon-name-part-type="species" reg="nanlingensis">nanlingensis</tp:taxon-name-part></tp:taxon-name></italic>
                </td><td rowspan="1" colspan="1">SYSa001959</td><td rowspan="1" colspan="1">Nanling Nature Reserve, Shaoguan City, Guangdong, China</td><td rowspan="1" colspan="1">/</td><td rowspan="1" colspan="1">
                  <ext-link xmlns:xlink="http://www.w3.org/1999/xlink" ext-link-type="gen" xlink:href="MK524111" xlink:type="simple">MK524111</ext-link>
                </td><td rowspan="1" colspan="1">
                  <ext-link xmlns:xlink="http://www.w3.org/1999/xlink" ext-link-type="gen" xlink:href="MK524142" xlink:type="simple">MK524142</ext-link>
                </td><td rowspan="1" colspan="1">/</td><td rowspan="1" colspan="1">/</td></tr><tr><td rowspan="1" colspan="1">93</td><td rowspan="1" colspan="1">
                  <italic><tp:taxon-name><tp:taxon-name-part taxon-name-part-type="genus" reg="Megophrys">M.</tp:taxon-name-part> <tp:taxon-name-part taxon-name-part-type="species" reg="cheni">cheni</tp:taxon-name-part></tp:taxon-name></italic>
                </td><td rowspan="1" colspan="1">SYSa002126</td><td rowspan="1" colspan="1">Taoyuandong, Hunan, China</td><td rowspan="1" colspan="1">
                  <ext-link xmlns:xlink="http://www.w3.org/1999/xlink" ext-link-type="gen" xlink:href="MH406389" xlink:type="simple">MH406389</ext-link>
                </td><td rowspan="1" colspan="1">
                  <ext-link xmlns:xlink="http://www.w3.org/1999/xlink" ext-link-type="gen" xlink:href="MH406659" xlink:type="simple">MH406659</ext-link>
                </td><td rowspan="1" colspan="1">
                  <ext-link xmlns:xlink="http://www.w3.org/1999/xlink" ext-link-type="gen" xlink:href="MH406096" xlink:type="simple">MH406096</ext-link>
                </td><td rowspan="1" colspan="1">
                  <ext-link xmlns:xlink="http://www.w3.org/1999/xlink" ext-link-type="gen" xlink:href="MH404864" xlink:type="simple">MH404864</ext-link>
                </td><td rowspan="1" colspan="1">/</td></tr><tr><td rowspan="1" colspan="1">94</td><td rowspan="1" colspan="1">
                  <italic><tp:taxon-name><tp:taxon-name-part taxon-name-part-type="genus" reg="Megophrys">M.</tp:taxon-name-part> <tp:taxon-name-part taxon-name-part-type="species" reg="insularis">insularis</tp:taxon-name-part></tp:taxon-name></italic>
                </td><td rowspan="1" colspan="1">SYSa002169</td><td rowspan="1" colspan="1">Nan’ao Island, Guangdong, China</td><td rowspan="1" colspan="1">
                  <ext-link xmlns:xlink="http://www.w3.org/1999/xlink" ext-link-type="gen" xlink:href="MH406393" xlink:type="simple">MH406393</ext-link>
                </td><td rowspan="1" colspan="1">
                  <ext-link xmlns:xlink="http://www.w3.org/1999/xlink" ext-link-type="gen" xlink:href="MH406663" xlink:type="simple">MH406663</ext-link>
                </td><td rowspan="1" colspan="1">
                  <ext-link xmlns:xlink="http://www.w3.org/1999/xlink" ext-link-type="gen" xlink:href="MH406103" xlink:type="simple">MH406103</ext-link>
                </td><td rowspan="1" colspan="1">
                  <ext-link xmlns:xlink="http://www.w3.org/1999/xlink" ext-link-type="gen" xlink:href="MH404871" xlink:type="simple">MH404871</ext-link>
                </td><td rowspan="1" colspan="1">/</td></tr><tr><td rowspan="1" colspan="1">95</td><td rowspan="1" colspan="1">
                  <italic><tp:taxon-name><tp:taxon-name-part taxon-name-part-type="genus" reg="Megophrys">M.</tp:taxon-name-part> <tp:taxon-name-part taxon-name-part-type="species" reg="jinggangensis">jinggangensis</tp:taxon-name-part></tp:taxon-name></italic>
                </td><td rowspan="1" colspan="1">SYSa004824</td><td rowspan="1" colspan="1">Mt. Sifang, Hunan, China</td><td rowspan="1" colspan="1">
                  <ext-link xmlns:xlink="http://www.w3.org/1999/xlink" ext-link-type="gen" xlink:href="MH406590" xlink:type="simple">MH406590</ext-link>
                </td><td rowspan="1" colspan="1">
                  <ext-link xmlns:xlink="http://www.w3.org/1999/xlink" ext-link-type="gen" xlink:href="MH406857" xlink:type="simple">MH406857</ext-link>
                </td><td rowspan="1" colspan="1">
                  <ext-link xmlns:xlink="http://www.w3.org/1999/xlink" ext-link-type="gen" xlink:href="MH406319" xlink:type="simple">MH406319</ext-link>
                </td><td rowspan="1" colspan="1">
                  <ext-link xmlns:xlink="http://www.w3.org/1999/xlink" ext-link-type="gen" xlink:href="MH405100" xlink:type="simple">MH405100</ext-link>
                </td><td rowspan="1" colspan="1">/</td></tr><tr><td rowspan="1" colspan="1">96</td><td rowspan="1" colspan="1">
                  <italic><tp:taxon-name><tp:taxon-name-part taxon-name-part-type="genus" reg="Megophrys">M.</tp:taxon-name-part> <tp:taxon-name-part taxon-name-part-type="species" reg="caudoprocta">caudoprocta</tp:taxon-name-part></tp:taxon-name></italic>
                </td><td rowspan="1" colspan="1">SYSa004281</td><td rowspan="1" colspan="1">Zhangjiajie, Hunan, China</td><td rowspan="1" colspan="1">
                  <ext-link xmlns:xlink="http://www.w3.org/1999/xlink" ext-link-type="gen" xlink:href="MH406528" xlink:type="simple">MH406528</ext-link>
                </td><td rowspan="1" colspan="1">
                  <ext-link xmlns:xlink="http://www.w3.org/1999/xlink" ext-link-type="gen" xlink:href="MH406795" xlink:type="simple">MH406795</ext-link>
                </td><td rowspan="1" colspan="1">
                  <ext-link xmlns:xlink="http://www.w3.org/1999/xlink" ext-link-type="gen" xlink:href="MH406257" xlink:type="simple">MH406257</ext-link>
                </td><td rowspan="1" colspan="1">
                  <ext-link xmlns:xlink="http://www.w3.org/1999/xlink" ext-link-type="gen" xlink:href="MH405036" xlink:type="simple">MH405036</ext-link>
                </td><td rowspan="1" colspan="1">/</td></tr><tr><td rowspan="1" colspan="1">97</td><td rowspan="1" colspan="1">
                  <italic><tp:taxon-name><tp:taxon-name-part taxon-name-part-type="genus" reg="Megophrys">M.</tp:taxon-name-part> <tp:taxon-name-part taxon-name-part-type="species" reg="tuberogranulatus">tuberogranulatus</tp:taxon-name-part></tp:taxon-name></italic>
                </td><td rowspan="1" colspan="1">SYSa004310</td><td rowspan="1" colspan="1">Zhangjiajie, Hunan, China</td><td rowspan="1" colspan="1">
                  <ext-link xmlns:xlink="http://www.w3.org/1999/xlink" ext-link-type="gen" xlink:href="MH406534" xlink:type="simple">MH406534</ext-link>
                </td><td rowspan="1" colspan="1">
                  <ext-link xmlns:xlink="http://www.w3.org/1999/xlink" ext-link-type="gen" xlink:href="MH406801" xlink:type="simple">MH406801</ext-link>
                </td><td rowspan="1" colspan="1">
                  <ext-link xmlns:xlink="http://www.w3.org/1999/xlink" ext-link-type="gen" xlink:href="MH406263" xlink:type="simple">MH406263</ext-link>
                </td><td rowspan="1" colspan="1">
                  <ext-link xmlns:xlink="http://www.w3.org/1999/xlink" ext-link-type="gen" xlink:href="MH405042" xlink:type="simple">MH405042</ext-link>
                </td><td rowspan="1" colspan="1">/</td></tr><tr><td rowspan="1" colspan="1">98</td><td rowspan="1" colspan="1">
                  <italic><tp:taxon-name><tp:taxon-name-part taxon-name-part-type="genus" reg="Megophrys">M.</tp:taxon-name-part> <tp:taxon-name-part taxon-name-part-type="species" reg="wushanensis">wushanensis</tp:taxon-name-part></tp:taxon-name></italic>
                </td><td rowspan="1" colspan="1">SYSa003008</td><td rowspan="1" colspan="1">Mt. Wu, Hubei, China</td><td rowspan="1" colspan="1">
                  <ext-link xmlns:xlink="http://www.w3.org/1999/xlink" ext-link-type="gen" xlink:href="MH406465" xlink:type="simple">MH406465</ext-link>
                </td><td rowspan="1" colspan="1">
                  <ext-link xmlns:xlink="http://www.w3.org/1999/xlink" ext-link-type="gen" xlink:href="MH406732" xlink:type="simple">MH406732</ext-link>
                </td><td rowspan="1" colspan="1">
                  <ext-link xmlns:xlink="http://www.w3.org/1999/xlink" ext-link-type="gen" xlink:href="MH406184" xlink:type="simple">MH406184</ext-link>
                </td><td rowspan="1" colspan="1">
                  <ext-link xmlns:xlink="http://www.w3.org/1999/xlink" ext-link-type="gen" xlink:href="MH404959" xlink:type="simple">MH404959</ext-link>
                </td><td rowspan="1" colspan="1">/</td></tr><tr><td rowspan="1" colspan="1">99</td><td rowspan="1" colspan="1">
                  <italic><tp:taxon-name><tp:taxon-name-part taxon-name-part-type="genus" reg="Megophrys">M.</tp:taxon-name-part> <tp:taxon-name-part taxon-name-part-type="species" reg="leishanensis">leishanensis</tp:taxon-name-part></tp:taxon-name></italic>
                </td><td rowspan="1" colspan="1">SYSa002213</td><td rowspan="1" colspan="1">Mt. Leigong, Guizhou, China</td><td rowspan="1" colspan="1">
                  <ext-link xmlns:xlink="http://www.w3.org/1999/xlink" ext-link-type="gen" xlink:href="MH406403" xlink:type="simple">MH406403</ext-link>
                </td><td rowspan="1" colspan="1">
                  <ext-link xmlns:xlink="http://www.w3.org/1999/xlink" ext-link-type="gen" xlink:href="MH406673" xlink:type="simple">MH406673</ext-link>
                </td><td rowspan="1" colspan="1">
                  <ext-link xmlns:xlink="http://www.w3.org/1999/xlink" ext-link-type="gen" xlink:href="MH406113" xlink:type="simple">MH406113</ext-link>
                </td><td rowspan="1" colspan="1">
                  <ext-link xmlns:xlink="http://www.w3.org/1999/xlink" ext-link-type="gen" xlink:href="MH404881" xlink:type="simple">MH404881</ext-link>
                </td><td rowspan="1" colspan="1">/</td></tr><tr><td rowspan="1" colspan="1">100</td><td rowspan="1" colspan="1">
                  <italic><tp:taxon-name><tp:taxon-name-part taxon-name-part-type="genus" reg="Megophrys">M.</tp:taxon-name-part> <tp:taxon-name-part taxon-name-part-type="species" reg="acuta">acuta</tp:taxon-name-part></tp:taxon-name></italic>
                </td><td rowspan="1" colspan="1">SYSa002276</td><td rowspan="1" colspan="1">Heishiding, Guangdong, China</td><td rowspan="1" colspan="1">
                  <ext-link xmlns:xlink="http://www.w3.org/1999/xlink" ext-link-type="gen" xlink:href="MH406413" xlink:type="simple">MH406413</ext-link>
                </td><td rowspan="1" colspan="1">
                  <ext-link xmlns:xlink="http://www.w3.org/1999/xlink" ext-link-type="gen" xlink:href="KJ579124" xlink:type="simple">KJ579124</ext-link>
                </td><td rowspan="1" colspan="1">
                  <ext-link xmlns:xlink="http://www.w3.org/1999/xlink" ext-link-type="gen" xlink:href="MH406126" xlink:type="simple">MH406126</ext-link>
                </td><td rowspan="1" colspan="1">
                  <ext-link xmlns:xlink="http://www.w3.org/1999/xlink" ext-link-type="gen" xlink:href="MH404894" xlink:type="simple">MH404894</ext-link>
                </td><td rowspan="1" colspan="1">/</td></tr><tr><td rowspan="1" colspan="1">101</td><td rowspan="1" colspan="1">
                  <italic><tp:taxon-name><tp:taxon-name-part taxon-name-part-type="genus" reg="Megophrys">M.</tp:taxon-name-part> <tp:taxon-name-part taxon-name-part-type="species" reg="boettgeri">boettgeri</tp:taxon-name-part></tp:taxon-name></italic>
                </td><td rowspan="1" colspan="1">SYSa004149</td><td rowspan="1" colspan="1">Mt. Wuyi, Fujian, China</td><td rowspan="1" colspan="1">
                  <ext-link xmlns:xlink="http://www.w3.org/1999/xlink" ext-link-type="gen" xlink:href="MF667847" xlink:type="simple">MF667847</ext-link>
                </td><td rowspan="1" colspan="1">
                  <ext-link xmlns:xlink="http://www.w3.org/1999/xlink" ext-link-type="gen" xlink:href="MF667878" xlink:type="simple">MF667878</ext-link>
                </td><td rowspan="1" colspan="1">
                  <ext-link xmlns:xlink="http://www.w3.org/1999/xlink" ext-link-type="gen" xlink:href="MH406247" xlink:type="simple">MH406247</ext-link>
                </td><td rowspan="1" colspan="1">
                  <ext-link xmlns:xlink="http://www.w3.org/1999/xlink" ext-link-type="gen" xlink:href="MH405026" xlink:type="simple">MH405026</ext-link>
                </td><td rowspan="1" colspan="1">/</td></tr><tr><td rowspan="1" colspan="1">102</td><td rowspan="1" colspan="1">
                  <italic><tp:taxon-name><tp:taxon-name-part taxon-name-part-type="genus" reg="Megophrys">M.</tp:taxon-name-part> <tp:taxon-name-part taxon-name-part-type="species" reg="huangshanensis">huangshanensis</tp:taxon-name-part></tp:taxon-name></italic>
                </td><td rowspan="1" colspan="1">SYSa002703</td><td rowspan="1" colspan="1">Huangshan, Anhui, China</td><td rowspan="1" colspan="1">
                  <ext-link xmlns:xlink="http://www.w3.org/1999/xlink" ext-link-type="gen" xlink:href="MF667854" xlink:type="simple">MF667854</ext-link>
                </td><td rowspan="1" colspan="1">
                  <ext-link xmlns:xlink="http://www.w3.org/1999/xlink" ext-link-type="gen" xlink:href="MF667883" xlink:type="simple">MF667883</ext-link>
                </td><td rowspan="1" colspan="1">
                  <ext-link xmlns:xlink="http://www.w3.org/1999/xlink" ext-link-type="gen" xlink:href="MH406161" xlink:type="simple">MH406161</ext-link>
                </td><td rowspan="1" colspan="1">
                  <ext-link xmlns:xlink="http://www.w3.org/1999/xlink" ext-link-type="gen" xlink:href="MH404929" xlink:type="simple">MH404929</ext-link>
                </td><td rowspan="1" colspan="1">/</td></tr><tr><td rowspan="1" colspan="1">103</td><td rowspan="1" colspan="1">
                  <italic><tp:taxon-name><tp:taxon-name-part taxon-name-part-type="genus" reg="Megophrys">M.</tp:taxon-name-part> <tp:taxon-name-part taxon-name-part-type="species" reg="liboensis">liboensis</tp:taxon-name-part></tp:taxon-name></italic>
                </td><td rowspan="1" colspan="1">GNUG20150813001</td><td rowspan="1" colspan="1">Libo Country, Guizhou, China</td><td rowspan="1" colspan="1">
                  <ext-link xmlns:xlink="http://www.w3.org/1999/xlink" ext-link-type="gen" xlink:href="MF285242" xlink:type="simple">MF285242</ext-link>
                </td><td rowspan="1" colspan="1">
                  <ext-link xmlns:xlink="http://www.w3.org/1999/xlink" ext-link-type="gen" xlink:href="MF285253" xlink:type="simple">MF285253</ext-link>
                </td><td rowspan="1" colspan="1">/</td><td rowspan="1" colspan="1">/</td><td rowspan="1" colspan="1">/</td></tr><tr><td rowspan="1" colspan="1">104</td><td rowspan="1" colspan="1">
                  <italic><tp:taxon-name><tp:taxon-name-part taxon-name-part-type="genus" reg="Megophrys">M.</tp:taxon-name-part> <tp:taxon-name-part taxon-name-part-type="species" reg="jiulianensis">jiulianensis</tp:taxon-name-part></tp:taxon-name></italic>
                </td><td rowspan="1" colspan="1">SYSa002107</td><td rowspan="1" colspan="1">Mt. Jiulian, Ganzhou City, Jiangxi, China</td><td rowspan="1" colspan="1">/</td><td rowspan="1" colspan="1">
                  <ext-link xmlns:xlink="http://www.w3.org/1999/xlink" ext-link-type="gen" xlink:href="MK524099" xlink:type="simple">MK524099</ext-link>
                </td><td rowspan="1" colspan="1">
                  <ext-link xmlns:xlink="http://www.w3.org/1999/xlink" ext-link-type="gen" xlink:href="MK524130" xlink:type="simple">MK524130</ext-link>
                </td><td rowspan="1" colspan="1">/</td><td rowspan="1" colspan="1">/</td></tr><tr><td rowspan="1" colspan="1">105</td><td rowspan="1" colspan="1">
                  <italic><tp:taxon-name><tp:taxon-name-part taxon-name-part-type="genus" reg="Megophrys">M.</tp:taxon-name-part> <tp:taxon-name-part taxon-name-part-type="species" reg="mufumontana">mufumontana</tp:taxon-name-part></tp:taxon-name></italic>
                </td><td rowspan="1" colspan="1">SYSa006390 CIB110012</td><td rowspan="1" colspan="1">Mt. Mufu, Pingjiang County, Hunan, China</td><td rowspan="1" colspan="1">/</td><td rowspan="1" colspan="1">
                  <ext-link xmlns:xlink="http://www.w3.org/1999/xlink" ext-link-type="gen" xlink:href="MK524104" xlink:type="simple">MK524104</ext-link>
                </td><td rowspan="1" colspan="1">
                  <ext-link xmlns:xlink="http://www.w3.org/1999/xlink" ext-link-type="gen" xlink:href="MK524135" xlink:type="simple">MK524135</ext-link>
                </td><td rowspan="1" colspan="1">/</td><td rowspan="1" colspan="1">/</td></tr><tr><td rowspan="1" colspan="1">106</td><td rowspan="1" colspan="1">
                  <italic><tp:taxon-name><tp:taxon-name-part taxon-name-part-type="genus" reg="Megophrys">M.</tp:taxon-name-part> <tp:taxon-name-part taxon-name-part-type="species" reg="baolongensis">baolongensis</tp:taxon-name-part></tp:taxon-name></italic>
                </td><td rowspan="1" colspan="1">KIZ019216</td><td rowspan="1" colspan="1">Baolong, Chongqing, China</td><td rowspan="1" colspan="1">/</td><td rowspan="1" colspan="1">
                  <ext-link xmlns:xlink="http://www.w3.org/1999/xlink" ext-link-type="gen" xlink:href="KX811813" xlink:type="simple">KX811813</ext-link>
                </td><td rowspan="1" colspan="1">
                  <ext-link xmlns:xlink="http://www.w3.org/1999/xlink" ext-link-type="gen" xlink:href="KX812093" xlink:type="simple">KX812093</ext-link>
                </td><td rowspan="1" colspan="1">
                  <ext-link xmlns:xlink="http://www.w3.org/1999/xlink" ext-link-type="gen" xlink:href="KX812202" xlink:type="simple">KX812202</ext-link>
                </td><td rowspan="1" colspan="1">/</td></tr><tr><td rowspan="1" colspan="1">107</td><td rowspan="1" colspan="1">
                  <italic><tp:taxon-name><tp:taxon-name-part taxon-name-part-type="genus" reg="Megophrys">M.</tp:taxon-name-part> <tp:taxon-name-part taxon-name-part-type="species" reg="sangzhiensis">sangzhiensis</tp:taxon-name-part></tp:taxon-name></italic>
                </td><td rowspan="1" colspan="1">SYSa004306</td><td rowspan="1" colspan="1">Zhangjiajie, Hunan, China</td><td rowspan="1" colspan="1">
                  <ext-link xmlns:xlink="http://www.w3.org/1999/xlink" ext-link-type="gen" xlink:href="MH406530" xlink:type="simple">MH406530</ext-link>
                </td><td rowspan="1" colspan="1">
                  <ext-link xmlns:xlink="http://www.w3.org/1999/xlink" ext-link-type="gen" xlink:href="MH406797" xlink:type="simple">MH406797</ext-link>
                </td><td rowspan="1" colspan="1">
                  <ext-link xmlns:xlink="http://www.w3.org/1999/xlink" ext-link-type="gen" xlink:href="MH406259" xlink:type="simple">MH406259</ext-link>
                </td><td rowspan="1" colspan="1">
                  <ext-link xmlns:xlink="http://www.w3.org/1999/xlink" ext-link-type="gen" xlink:href="MH405038" xlink:type="simple">MH405038</ext-link>
                </td><td rowspan="1" colspan="1">/</td></tr><tr><td rowspan="1" colspan="1">108</td><td rowspan="1" colspan="1">
                  <italic><tp:taxon-name><tp:taxon-name-part taxon-name-part-type="genus" reg="Megophrys">M.</tp:taxon-name-part> <tp:taxon-name-part taxon-name-part-type="species" reg="spinata">spinata</tp:taxon-name-part></tp:taxon-name></italic>
                </td><td rowspan="1" colspan="1">SYSa002226</td><td rowspan="1" colspan="1">Mt. Leigong, Guizhou, China</td><td rowspan="1" colspan="1">
                  <ext-link xmlns:xlink="http://www.w3.org/1999/xlink" ext-link-type="gen" xlink:href="MH406405" xlink:type="simple">MH406405</ext-link>
                </td><td rowspan="1" colspan="1">
                  <ext-link xmlns:xlink="http://www.w3.org/1999/xlink" ext-link-type="gen" xlink:href="MH406675" xlink:type="simple">MH406675</ext-link>
                </td><td rowspan="1" colspan="1">
                  <ext-link xmlns:xlink="http://www.w3.org/1999/xlink" ext-link-type="gen" xlink:href="MH406115" xlink:type="simple">MH406115</ext-link>
                </td><td rowspan="1" colspan="1">
                  <ext-link xmlns:xlink="http://www.w3.org/1999/xlink" ext-link-type="gen" xlink:href="MH404883" xlink:type="simple">MH404883</ext-link>
                </td><td rowspan="1" colspan="1">/</td></tr><tr><td rowspan="1" colspan="1">109</td><td rowspan="1" colspan="1">
                  <italic><tp:taxon-name><tp:taxon-name-part taxon-name-part-type="genus" reg="Megophrys">M.</tp:taxon-name-part> <tp:taxon-name-part taxon-name-part-type="species" reg="binlingensis">binlingensis</tp:taxon-name-part></tp:taxon-name></italic>
                </td><td rowspan="1" colspan="1">SYSa005313</td><td rowspan="1" colspan="1">Wawu Shan, Sichuan, China</td><td rowspan="1" colspan="1">
                  <ext-link xmlns:xlink="http://www.w3.org/1999/xlink" ext-link-type="gen" xlink:href="MH406625" xlink:type="simple">MH406625</ext-link>
                </td><td rowspan="1" colspan="1">
                  <ext-link xmlns:xlink="http://www.w3.org/1999/xlink" ext-link-type="gen" xlink:href="MH406892" xlink:type="simple">MH406892</ext-link>
                </td><td rowspan="1" colspan="1">
                  <ext-link xmlns:xlink="http://www.w3.org/1999/xlink" ext-link-type="gen" xlink:href="MH406354" xlink:type="simple">MH406354</ext-link>
                </td><td rowspan="1" colspan="1">
                  <ext-link xmlns:xlink="http://www.w3.org/1999/xlink" ext-link-type="gen" xlink:href="MH405137" xlink:type="simple">MH405137</ext-link>
                </td><td rowspan="1" colspan="1">/</td></tr><tr><td rowspan="1" colspan="1">110</td><td rowspan="1" colspan="1">
                  <italic><tp:taxon-name><tp:taxon-name-part taxon-name-part-type="genus" reg="Megophrys">M.</tp:taxon-name-part> <tp:taxon-name-part taxon-name-part-type="species" reg="wuliangshanensis">wuliangshanensis</tp:taxon-name-part></tp:taxon-name></italic>
                </td><td rowspan="1" colspan="1">SYSa003924</td><td rowspan="1" colspan="1">Mt. Wuliang, Yunnan, China</td><td rowspan="1" colspan="1">
                  <ext-link xmlns:xlink="http://www.w3.org/1999/xlink" ext-link-type="gen" xlink:href="MH406504" xlink:type="simple">MH406504</ext-link>
                </td><td rowspan="1" colspan="1">
                  <ext-link xmlns:xlink="http://www.w3.org/1999/xlink" ext-link-type="gen" xlink:href="MH406771" xlink:type="simple">MH406771</ext-link>
                </td><td rowspan="1" colspan="1">
                  <ext-link xmlns:xlink="http://www.w3.org/1999/xlink" ext-link-type="gen" xlink:href="MH406230" xlink:type="simple">MH406230</ext-link>
                </td><td rowspan="1" colspan="1">
                  <ext-link xmlns:xlink="http://www.w3.org/1999/xlink" ext-link-type="gen" xlink:href="MH405007" xlink:type="simple">MH405007</ext-link>
                </td><td rowspan="1" colspan="1">/</td></tr><tr><td rowspan="1" colspan="1">111</td><td rowspan="1" colspan="1">
                  <italic><tp:taxon-name><tp:taxon-name-part taxon-name-part-type="genus" reg="Megophrys">M.</tp:taxon-name-part> <tp:taxon-name-part taxon-name-part-type="species" reg="jingdongensis">jingdongensis</tp:taxon-name-part></tp:taxon-name></italic>
                </td><td rowspan="1" colspan="1">SYSa003928</td><td rowspan="1" colspan="1">Mt. Wuliang, Yunnan, China</td><td rowspan="1" colspan="1">
                  <ext-link xmlns:xlink="http://www.w3.org/1999/xlink" ext-link-type="gen" xlink:href="MH406506" xlink:type="simple">MH406506</ext-link>
                </td><td rowspan="1" colspan="1">
                  <ext-link xmlns:xlink="http://www.w3.org/1999/xlink" ext-link-type="gen" xlink:href="MH406773" xlink:type="simple">MH406773</ext-link>
                </td><td rowspan="1" colspan="1">
                  <ext-link xmlns:xlink="http://www.w3.org/1999/xlink" ext-link-type="gen" xlink:href="MH406232" xlink:type="simple">MH406232</ext-link>
                </td><td rowspan="1" colspan="1">
                  <ext-link xmlns:xlink="http://www.w3.org/1999/xlink" ext-link-type="gen" xlink:href="MH405009" xlink:type="simple">MH405009</ext-link>
                </td><td rowspan="1" colspan="1">/</td></tr><tr><td rowspan="1" colspan="1">112</td><td rowspan="1" colspan="1">
                  <italic><tp:taxon-name><tp:taxon-name-part taxon-name-part-type="genus" reg="Megophrys">M.</tp:taxon-name-part> <tp:taxon-name-part taxon-name-part-type="species" reg="daweimontis">daweimontis</tp:taxon-name-part></tp:taxon-name></italic>
                </td><td rowspan="1" colspan="1">KIZ048997</td><td rowspan="1" colspan="1">Dawei Shan, Yunnan, China</td><td rowspan="1" colspan="1">/</td><td rowspan="1" colspan="1">
                  <ext-link xmlns:xlink="http://www.w3.org/1999/xlink" ext-link-type="gen" xlink:href="KX811867" xlink:type="simple">KX811867</ext-link>
                </td><td rowspan="1" colspan="1">
                  <ext-link xmlns:xlink="http://www.w3.org/1999/xlink" ext-link-type="gen" xlink:href="KX812125" xlink:type="simple">KX812125</ext-link>
                </td><td rowspan="1" colspan="1">
                  <ext-link xmlns:xlink="http://www.w3.org/1999/xlink" ext-link-type="gen" xlink:href="KX812248" xlink:type="simple">KX812248</ext-link>
                </td><td rowspan="1" colspan="1">/</td></tr><tr><td rowspan="1" colspan="1">113</td><td rowspan="1" colspan="1">
                  <italic><tp:taxon-name><tp:taxon-name-part taxon-name-part-type="genus" reg="Megophrys">M.</tp:taxon-name-part> <tp:taxon-name-part taxon-name-part-type="species" reg="omeimontis">omeimontis</tp:taxon-name-part></tp:taxon-name></italic>
                </td><td rowspan="1" colspan="1">KIZ025765</td><td rowspan="1" colspan="1">Emei Shan, Sichuan, China</td><td rowspan="1" colspan="1">/</td><td rowspan="1" colspan="1">
                  <ext-link xmlns:xlink="http://www.w3.org/1999/xlink" ext-link-type="gen" xlink:href="KX811884" xlink:type="simple">KX811884</ext-link>
                </td><td rowspan="1" colspan="1">
                  <ext-link xmlns:xlink="http://www.w3.org/1999/xlink" ext-link-type="gen" xlink:href="KX812136" xlink:type="simple">KX812136</ext-link>
                </td><td rowspan="1" colspan="1">
                  <ext-link xmlns:xlink="http://www.w3.org/1999/xlink" ext-link-type="gen" xlink:href="KX812223" xlink:type="simple">KX812223</ext-link>
                </td><td rowspan="1" colspan="1">/</td></tr><tr><td rowspan="1" colspan="1">114</td><td rowspan="1" colspan="1">
                  <italic><tp:taxon-name><tp:taxon-name-part taxon-name-part-type="genus" reg="Megophrys">M.</tp:taxon-name-part> <tp:taxon-name-part taxon-name-part-type="species" reg="binchuanensis">binchuanensis</tp:taxon-name-part></tp:taxon-name></italic>
                </td><td rowspan="1" colspan="1">KIZ019441</td><td rowspan="1" colspan="1">Jizu Shan, Yunnan, China</td><td rowspan="1" colspan="1">/</td><td rowspan="1" colspan="1">
                  <ext-link xmlns:xlink="http://www.w3.org/1999/xlink" ext-link-type="gen" xlink:href="KX811849" xlink:type="simple">KX811849</ext-link>
                </td><td rowspan="1" colspan="1">
                  <ext-link xmlns:xlink="http://www.w3.org/1999/xlink" ext-link-type="gen" xlink:href="KX812112" xlink:type="simple">KX812112</ext-link>
                </td><td rowspan="1" colspan="1">
                  <ext-link xmlns:xlink="http://www.w3.org/1999/xlink" ext-link-type="gen" xlink:href="KX812219" xlink:type="simple">KX812219</ext-link>
                </td><td rowspan="1" colspan="1">/</td></tr><tr><td rowspan="1" colspan="1">115</td><td rowspan="1" colspan="1">
                  <italic><tp:taxon-name><tp:taxon-name-part taxon-name-part-type="genus" reg="Megophrys">M.</tp:taxon-name-part> <tp:taxon-name-part taxon-name-part-type="species" reg="rubrimera">rubrimera</tp:taxon-name-part></tp:taxon-name></italic>
                </td><td rowspan="1" colspan="1">AMS R177676</td><td rowspan="1" colspan="1">Sa Pa, Lao Cai, Vietnam</td><td rowspan="1" colspan="1">/</td><td rowspan="1" colspan="1">
                  <ext-link xmlns:xlink="http://www.w3.org/1999/xlink" ext-link-type="gen" xlink:href="MF536419" xlink:type="simple">MF536419</ext-link>
                </td><td rowspan="1" colspan="1">/</td><td rowspan="1" colspan="1">/</td><td rowspan="1" colspan="1">/</td></tr><tr><td rowspan="1" colspan="1">116</td><td rowspan="1" colspan="1">
                  <italic><tp:taxon-name><tp:taxon-name-part taxon-name-part-type="genus" reg="Megophrys">M.</tp:taxon-name-part> <tp:taxon-name-part taxon-name-part-type="species" reg="jiangi">jiangi</tp:taxon-name-part></tp:taxon-name></italic>
                </td><td rowspan="1" colspan="1">CIBKKS20180722006</td><td rowspan="1" colspan="1">Kuankuosui Nature Reserve, Guizhou, China</td><td rowspan="1" colspan="1">/</td><td rowspan="1" colspan="1">
                  <ext-link xmlns:xlink="http://www.w3.org/1999/xlink" ext-link-type="gen" xlink:href="MN107743" xlink:type="simple">MN107743</ext-link>
                </td><td rowspan="1" colspan="1">
                  <ext-link xmlns:xlink="http://www.w3.org/1999/xlink" ext-link-type="gen" xlink:href="MN107748" xlink:type="simple">MN107748</ext-link>
                </td><td rowspan="1" colspan="1">/</td><td rowspan="1" colspan="1">/</td></tr><tr><td rowspan="1" colspan="1">117</td><td rowspan="1" colspan="1">
                  <italic><tp:taxon-name><tp:taxon-name-part taxon-name-part-type="genus" reg="Megophrys">M.</tp:taxon-name-part> <tp:taxon-name-part taxon-name-part-type="species" reg="minor">minor</tp:taxon-name-part></tp:taxon-name></italic>
                </td><td rowspan="1" colspan="1">SYSa003209</td><td rowspan="1" colspan="1">Dujiangyan, Sichuan, China</td><td rowspan="1" colspan="1">
                  <ext-link xmlns:xlink="http://www.w3.org/1999/xlink" ext-link-type="gen" xlink:href="MF667825" xlink:type="simple">MF667825</ext-link>
                </td><td rowspan="1" colspan="1">
                  <ext-link xmlns:xlink="http://www.w3.org/1999/xlink" ext-link-type="gen" xlink:href="MF667862" xlink:type="simple">MF667862</ext-link>
                </td><td rowspan="1" colspan="1">
                  <ext-link xmlns:xlink="http://www.w3.org/1999/xlink" ext-link-type="gen" xlink:href="MH406194" xlink:type="simple">MH406194</ext-link>
                </td><td rowspan="1" colspan="1">
                  <ext-link xmlns:xlink="http://www.w3.org/1999/xlink" ext-link-type="gen" xlink:href="MH404969" xlink:type="simple">MH404969</ext-link>
                </td><td rowspan="1" colspan="1">/</td></tr><tr><td rowspan="1" colspan="1">118</td><td rowspan="1" colspan="1">
                  <italic><tp:taxon-name><tp:taxon-name-part taxon-name-part-type="genus" reg="Megophrys">M.</tp:taxon-name-part> <tp:taxon-name-part taxon-name-part-type="species" reg="hansi">hansi</tp:taxon-name-part></tp:taxon-name></italic>
                </td><td rowspan="1" colspan="1">AMCC 144729</td><td rowspan="1" colspan="1">Thua Tien Hue, A Luoi District, A Roang Commune, Viet Nam</td><td rowspan="1" colspan="1">
                  <ext-link xmlns:xlink="http://www.w3.org/1999/xlink" ext-link-type="gen" xlink:href="KY022204" xlink:type="simple">KY022204</ext-link>
                </td><td rowspan="1" colspan="1">
                  <ext-link xmlns:xlink="http://www.w3.org/1999/xlink" ext-link-type="gen" xlink:href="KY022204" xlink:type="simple">KY022204</ext-link>
                </td><td rowspan="1" colspan="1">/</td><td rowspan="1" colspan="1">
                  <ext-link xmlns:xlink="http://www.w3.org/1999/xlink" ext-link-type="gen" xlink:href="KY022229" xlink:type="simple">KY022229</ext-link>
                </td><td rowspan="1" colspan="1">
                  <ext-link xmlns:xlink="http://www.w3.org/1999/xlink" ext-link-type="gen" xlink:href="KY022165" xlink:type="simple">KY022165</ext-link>
                </td></tr><tr><td rowspan="1" colspan="1">119</td><td rowspan="1" colspan="1">
                  <italic><tp:taxon-name><tp:taxon-name-part taxon-name-part-type="genus" reg="Megophrys">M.</tp:taxon-name-part> <tp:taxon-name-part taxon-name-part-type="species" reg="microstoma">microstoma</tp:taxon-name-part></tp:taxon-name></italic>
                </td><td rowspan="1" colspan="1">KU KUH 311601</td><td rowspan="1" colspan="1">Shiwan Dashang Nature Reserve, Guangxi, China</td><td rowspan="1" colspan="1">
                  <ext-link xmlns:xlink="http://www.w3.org/1999/xlink" ext-link-type="gen" xlink:href="KY022200" xlink:type="simple">KY022200</ext-link>
                </td><td rowspan="1" colspan="1">
                  <ext-link xmlns:xlink="http://www.w3.org/1999/xlink" ext-link-type="gen" xlink:href="KY022200" xlink:type="simple">KY022200</ext-link>
                </td><td rowspan="1" colspan="1">/</td><td rowspan="1" colspan="1">
                  <ext-link xmlns:xlink="http://www.w3.org/1999/xlink" ext-link-type="gen" xlink:href="KY022234" xlink:type="simple">KY022234</ext-link>
                </td><td rowspan="1" colspan="1">
                  <ext-link xmlns:xlink="http://www.w3.org/1999/xlink" ext-link-type="gen" xlink:href="KY022170" xlink:type="simple">KY022170</ext-link>
                </td></tr><tr><td rowspan="1" colspan="1">120</td><td rowspan="1" colspan="1">
                  <italic><tp:taxon-name><tp:taxon-name-part taxon-name-part-type="genus" reg="Megophrys">M.</tp:taxon-name-part> <tp:taxon-name-part taxon-name-part-type="species" reg="gerti">gerti</tp:taxon-name-part></tp:taxon-name></italic>
                </td><td rowspan="1" colspan="1">AMCC 106456</td><td rowspan="1" colspan="1">Quang Nam, Tra My Dist., Tra Don Commune, Viet Nam</td><td rowspan="1" colspan="1">
                  <ext-link xmlns:xlink="http://www.w3.org/1999/xlink" ext-link-type="gen" xlink:href="KY022201" xlink:type="simple">KY022201</ext-link>
                </td><td rowspan="1" colspan="1">
                  <ext-link xmlns:xlink="http://www.w3.org/1999/xlink" ext-link-type="gen" xlink:href="KY022201" xlink:type="simple">KY022201</ext-link>
                </td><td rowspan="1" colspan="1">/</td><td rowspan="1" colspan="1">
                  <ext-link xmlns:xlink="http://www.w3.org/1999/xlink" ext-link-type="gen" xlink:href="KY022231" xlink:type="simple">KY022231</ext-link>
                </td><td rowspan="1" colspan="1">
                  <ext-link xmlns:xlink="http://www.w3.org/1999/xlink" ext-link-type="gen" xlink:href="KY022167" xlink:type="simple">KY022167</ext-link>
                </td></tr><tr><td rowspan="1" colspan="1">121</td><td rowspan="1" colspan="1">
                  <italic><tp:taxon-name><tp:taxon-name-part taxon-name-part-type="genus" reg="Megophrys">M.</tp:taxon-name-part> <tp:taxon-name-part taxon-name-part-type="species" reg="synoria">synoria</tp:taxon-name-part></tp:taxon-name></italic>
                </td><td rowspan="1" colspan="1">FMNH 262778</td><td rowspan="1" colspan="1">Mondolkiri, Cambodia</td><td rowspan="1" colspan="1">
                  <ext-link xmlns:xlink="http://www.w3.org/1999/xlink" ext-link-type="gen" xlink:href="KY022198" xlink:type="simple">KY022198</ext-link>
                </td><td rowspan="1" colspan="1">
                  <ext-link xmlns:xlink="http://www.w3.org/1999/xlink" ext-link-type="gen" xlink:href="KY022198" xlink:type="simple">KY022198</ext-link>
                </td><td rowspan="1" colspan="1">/</td><td rowspan="1" colspan="1">
                  <ext-link xmlns:xlink="http://www.w3.org/1999/xlink" ext-link-type="gen" xlink:href="KY022235" xlink:type="simple">KY022235</ext-link>
                </td><td rowspan="1" colspan="1">
                  <ext-link xmlns:xlink="http://www.w3.org/1999/xlink" ext-link-type="gen" xlink:href="KY022171" xlink:type="simple">KY022171</ext-link>
                </td></tr><tr><td rowspan="1" colspan="1">122</td><td rowspan="1" colspan="1">
                  <italic><tp:taxon-name><tp:taxon-name-part taxon-name-part-type="genus" reg="Megophrys">M.</tp:taxon-name-part> <tp:taxon-name-part taxon-name-part-type="species" reg="elfina">elfina</tp:taxon-name-part></tp:taxon-name></italic>
                </td><td rowspan="1" colspan="1">ZMMU NAP-02658</td><td rowspan="1" colspan="1">Chu Pan Fan Mt, Chu Yang Sin N.P., Dak Lak Prov., Vietnam</td><td rowspan="1" colspan="1">
                  <ext-link xmlns:xlink="http://www.w3.org/1999/xlink" ext-link-type="gen" xlink:href="KY425389" xlink:type="simple">KY425389</ext-link>
                </td><td rowspan="1" colspan="1">
                  <ext-link xmlns:xlink="http://www.w3.org/1999/xlink" ext-link-type="gen" xlink:href="KY425389" xlink:type="simple">KY425389</ext-link>
                </td><td rowspan="1" colspan="1">/</td><td rowspan="1" colspan="1">/</td><td rowspan="1" colspan="1">/</td></tr><tr><td rowspan="1" colspan="1">123</td><td rowspan="1" colspan="1">
                  <italic><tp:taxon-name><tp:taxon-name-part taxon-name-part-type="genus" reg="Megophrys">M.</tp:taxon-name-part> <tp:taxon-name-part taxon-name-part-type="species" reg="palpebralespinosa">palpebralespinosa</tp:taxon-name-part></tp:taxon-name></italic>
                </td><td rowspan="1" colspan="1">FMNH 258098</td><td rowspan="1" colspan="1">Phou Dendin National Biodiversity Conservation Area, Phongsaly, Laos</td><td rowspan="1" colspan="1">
                  <ext-link xmlns:xlink="http://www.w3.org/1999/xlink" ext-link-type="gen" xlink:href="KY022209" xlink:type="simple">KY022209</ext-link>
                </td><td rowspan="1" colspan="1">
                  <ext-link xmlns:xlink="http://www.w3.org/1999/xlink" ext-link-type="gen" xlink:href="KY022209" xlink:type="simple">KY022209</ext-link>
                </td><td rowspan="1" colspan="1">/</td><td rowspan="1" colspan="1">
                  <ext-link xmlns:xlink="http://www.w3.org/1999/xlink" ext-link-type="gen" xlink:href="KY022238" xlink:type="simple">KY022238</ext-link>
                </td><td rowspan="1" colspan="1">
                  <ext-link xmlns:xlink="http://www.w3.org/1999/xlink" ext-link-type="gen" xlink:href="KY022174" xlink:type="simple">KY022174</ext-link>
                </td></tr><tr><td rowspan="1" colspan="1">124</td><td rowspan="1" colspan="1">
                  <italic><tp:taxon-name><tp:taxon-name-part taxon-name-part-type="genus" reg="Megophrys">M.</tp:taxon-name-part> <tp:taxon-name-part taxon-name-part-type="species" reg="intermedia">intermedia</tp:taxon-name-part></tp:taxon-name></italic>
                </td><td rowspan="1" colspan="1">FMNH 258093</td><td rowspan="1" colspan="1">Xe Kong, Kaleum District, Xe Sap National Biodiversity Conservation Area, Laos</td><td rowspan="1" colspan="1">
                  <ext-link xmlns:xlink="http://www.w3.org/1999/xlink" ext-link-type="gen" xlink:href="KY022196" xlink:type="simple">KY022196</ext-link>
                </td><td rowspan="1" colspan="1">
                  <ext-link xmlns:xlink="http://www.w3.org/1999/xlink" ext-link-type="gen" xlink:href="KY022196" xlink:type="simple">KY022196</ext-link>
                </td><td rowspan="1" colspan="1">/</td><td rowspan="1" colspan="1">
                  <ext-link xmlns:xlink="http://www.w3.org/1999/xlink" ext-link-type="gen" xlink:href="KY022221" xlink:type="simple">KY022221</ext-link>
                </td><td rowspan="1" colspan="1">
                  <ext-link xmlns:xlink="http://www.w3.org/1999/xlink" ext-link-type="gen" xlink:href="KY022157" xlink:type="simple">KY022157</ext-link>
                </td></tr><tr><td rowspan="1" colspan="1">125</td><td rowspan="1" colspan="1">
                  <italic><tp:taxon-name><tp:taxon-name-part taxon-name-part-type="genus" reg="Megophrys">M.</tp:taxon-name-part> <tp:taxon-name-part taxon-name-part-type="species" reg="carinense">carinense</tp:taxon-name-part></tp:taxon-name></italic>
                </td><td rowspan="1" colspan="1"><abbrev xmlns:xlink="http://www.w3.org/1999/xlink" content-type="institution" xlink:title="Chinese Academy of Sciences" id="ABBRID0ELWDI" xlink:type="simple">CAS</abbrev> 243791</td><td rowspan="1" colspan="1">Khotama Camp, Yephyu, Dawei, Tanintharyi, Myanmar</td><td rowspan="1" colspan="1">
                  <ext-link xmlns:xlink="http://www.w3.org/1999/xlink" ext-link-type="gen" xlink:href="KY022197" xlink:type="simple">KY022197</ext-link>
                </td><td rowspan="1" colspan="1">
                  <ext-link xmlns:xlink="http://www.w3.org/1999/xlink" ext-link-type="gen" xlink:href="KY022197" xlink:type="simple">KY022197</ext-link>
                </td><td rowspan="1" colspan="1">/</td><td rowspan="1" colspan="1">
                  <ext-link xmlns:xlink="http://www.w3.org/1999/xlink" ext-link-type="gen" xlink:href="KY022219" xlink:type="simple">KY022219</ext-link>
                </td><td rowspan="1" colspan="1">
                  <ext-link xmlns:xlink="http://www.w3.org/1999/xlink" ext-link-type="gen" xlink:href="KY022155" xlink:type="simple">KY022155</ext-link>
                </td></tr><tr><td rowspan="1" colspan="1">126</td><td rowspan="1" colspan="1">
                  <italic><tp:taxon-name><tp:taxon-name-part taxon-name-part-type="genus" reg="Megophrys">M.</tp:taxon-name-part> <tp:taxon-name-part taxon-name-part-type="species" reg="lancip">lancip</tp:taxon-name-part></tp:taxon-name></italic>
                </td><td rowspan="1" colspan="1">MZB:Amp:22233</td><td rowspan="1" colspan="1">Ngarip, Ulubelu, Lampung, Sumatra, Indonesia</td><td rowspan="1" colspan="1">/</td><td rowspan="1" colspan="1">
                  <ext-link xmlns:xlink="http://www.w3.org/1999/xlink" ext-link-type="gen" xlink:href="KY679891" xlink:type="simple">KY679891</ext-link>
                </td><td rowspan="1" colspan="1">/</td><td rowspan="1" colspan="1">/</td><td rowspan="1" colspan="1">/</td></tr><tr><td rowspan="1" colspan="1">127</td><td rowspan="1" colspan="1">
                  <italic><tp:taxon-name><tp:taxon-name-part taxon-name-part-type="genus" reg="Megophrys">M.</tp:taxon-name-part> <tp:taxon-name-part taxon-name-part-type="species" reg="montana">montana</tp:taxon-name-part></tp:taxon-name></italic>
                </td><td rowspan="1" colspan="1">LSUMZ 81916</td><td rowspan="1" colspan="1">Sukabumi, Java, Indonesia</td><td rowspan="1" colspan="1">/</td><td rowspan="1" colspan="1">
                  <ext-link xmlns:xlink="http://www.w3.org/1999/xlink" ext-link-type="gen" xlink:href="KX811927" xlink:type="simple">KX811927</ext-link>
                </td><td rowspan="1" colspan="1">
                  <ext-link xmlns:xlink="http://www.w3.org/1999/xlink" ext-link-type="gen" xlink:href="KX812163" xlink:type="simple">KX812163</ext-link>
                </td><td rowspan="1" colspan="1">
                  <ext-link xmlns:xlink="http://www.w3.org/1999/xlink" ext-link-type="gen" xlink:href="KX812281" xlink:type="simple">KX812281</ext-link>
                </td><td rowspan="1" colspan="1">/</td></tr><tr><td rowspan="1" colspan="1">128</td><td rowspan="1" colspan="1">
                  <italic><tp:taxon-name><tp:taxon-name-part taxon-name-part-type="genus" reg="Megophrys">M.</tp:taxon-name-part> <tp:taxon-name-part taxon-name-part-type="species" reg="chuannanensis">chuannanensis</tp:taxon-name-part></tp:taxon-name></italic>
                </td><td rowspan="1" colspan="1">SYSa004926</td><td rowspan="1" colspan="1">Hejiang County, Sichuan, China</td><td rowspan="1" colspan="1">
                  <ext-link xmlns:xlink="http://www.w3.org/1999/xlink" ext-link-type="gen" xlink:href="MH406635" xlink:type="simple">MH406635</ext-link>
                </td><td rowspan="1" colspan="1">
                  <ext-link xmlns:xlink="http://www.w3.org/1999/xlink" ext-link-type="gen" xlink:href="MH406901" xlink:type="simple">MH406901</ext-link>
                </td><td rowspan="1" colspan="1">
                  <ext-link xmlns:xlink="http://www.w3.org/1999/xlink" ext-link-type="gen" xlink:href="MH406364" xlink:type="simple">MH406364</ext-link>
                </td><td rowspan="1" colspan="1">
                  <ext-link xmlns:xlink="http://www.w3.org/1999/xlink" ext-link-type="gen" xlink:href="MH405147" xlink:type="simple">MH405147</ext-link>
                </td><td rowspan="1" colspan="1">/</td></tr><tr><td rowspan="1" colspan="1">129</td><td rowspan="1" colspan="1">
                  <italic><tp:taxon-name><tp:taxon-name-part taxon-name-part-type="genus" reg="Megophrys">M.</tp:taxon-name-part> <tp:taxon-name-part taxon-name-part-type="species" reg="feae">feae</tp:taxon-name-part></tp:taxon-name></italic>
                </td><td rowspan="1" colspan="1">SYSa003912</td><td rowspan="1" colspan="1">Jingdong County, Yunnan, China</td><td rowspan="1" colspan="1">
                  <ext-link xmlns:xlink="http://www.w3.org/1999/xlink" ext-link-type="gen" xlink:href="MH406633" xlink:type="simple">MH406633</ext-link>
                </td><td rowspan="1" colspan="1">
                  <ext-link xmlns:xlink="http://www.w3.org/1999/xlink" ext-link-type="gen" xlink:href="MH406899" xlink:type="simple">MH406899</ext-link>
                </td><td rowspan="1" colspan="1">
                  <ext-link xmlns:xlink="http://www.w3.org/1999/xlink" ext-link-type="gen" xlink:href="MH406362" xlink:type="simple">MH406362</ext-link>
                </td><td rowspan="1" colspan="1">
                  <ext-link xmlns:xlink="http://www.w3.org/1999/xlink" ext-link-type="gen" xlink:href="MH405145" xlink:type="simple">MH405145</ext-link>
                </td><td rowspan="1" colspan="1">
                  <ext-link xmlns:xlink="http://www.w3.org/1999/xlink" ext-link-type="gen" xlink:href="MH450011" xlink:type="simple">MH450011</ext-link>
                </td></tr><tr><td rowspan="1" colspan="1">130</td><td rowspan="1" colspan="1">
                  <italic><tp:taxon-name><tp:taxon-name-part taxon-name-part-type="genus" reg="Megophrys">M.</tp:taxon-name-part> <tp:taxon-name-part taxon-name-part-type="species" reg="popei">popei</tp:taxon-name-part></tp:taxon-name></italic>
                </td><td rowspan="1" colspan="1">SYSa001864</td><td rowspan="1" colspan="1">Taoyuandong, Hunan, China</td><td rowspan="1" colspan="1">
                  <ext-link xmlns:xlink="http://www.w3.org/1999/xlink" ext-link-type="gen" xlink:href="MH406632" xlink:type="simple">MH406632</ext-link>
                </td><td rowspan="1" colspan="1">
                  <ext-link xmlns:xlink="http://www.w3.org/1999/xlink" ext-link-type="gen" xlink:href="KM504256" xlink:type="simple">KM504256</ext-link>
                </td><td rowspan="1" colspan="1">
                  <ext-link xmlns:xlink="http://www.w3.org/1999/xlink" ext-link-type="gen" xlink:href="MH406361" xlink:type="simple">MH406361</ext-link>
                </td><td rowspan="1" colspan="1">
                  <ext-link xmlns:xlink="http://www.w3.org/1999/xlink" ext-link-type="gen" xlink:href="MH405144" xlink:type="simple">MH405144</ext-link>
                </td><td rowspan="1" colspan="1">/</td></tr><tr><td rowspan="1" colspan="1">131</td><td rowspan="1" colspan="1">
                  <italic><tp:taxon-name><tp:taxon-name-part taxon-name-part-type="genus" reg="Megophrys">M.</tp:taxon-name-part> <tp:taxon-name-part taxon-name-part-type="species" reg="gigantica">gigantica</tp:taxon-name-part></tp:taxon-name></italic>
                </td><td rowspan="1" colspan="1">SYSa003883</td><td rowspan="1" colspan="1">Ailao Shan, Yunnan, China</td><td rowspan="1" colspan="1">
                  <ext-link xmlns:xlink="http://www.w3.org/1999/xlink" ext-link-type="gen" xlink:href="MH406499" xlink:type="simple">MH406499</ext-link>
                </td><td rowspan="1" colspan="1">
                  <ext-link xmlns:xlink="http://www.w3.org/1999/xlink" ext-link-type="gen" xlink:href="MH406766" xlink:type="simple">MH406766</ext-link>
                </td><td rowspan="1" colspan="1">
                  <ext-link xmlns:xlink="http://www.w3.org/1999/xlink" ext-link-type="gen" xlink:href="MH406225" xlink:type="simple">MH406225</ext-link>
                </td><td rowspan="1" colspan="1">
                  <ext-link xmlns:xlink="http://www.w3.org/1999/xlink" ext-link-type="gen" xlink:href="MH405001" xlink:type="simple">MH405001</ext-link>
                </td><td rowspan="1" colspan="1">
                  <ext-link xmlns:xlink="http://www.w3.org/1999/xlink" ext-link-type="gen" xlink:href="MH450010" xlink:type="simple">MH450010</ext-link>
                </td></tr><tr><td rowspan="1" colspan="1">132</td><td rowspan="1" colspan="1">
                  <italic><tp:taxon-name><tp:taxon-name-part taxon-name-part-type="genus" reg="Megophrys">M.</tp:taxon-name-part> <tp:taxon-name-part taxon-name-part-type="species" reg="wawuensis">wawuensis</tp:taxon-name-part></tp:taxon-name></italic>
                </td><td rowspan="1" colspan="1">SYSa005311</td><td rowspan="1" colspan="1">Wawu Shan, Sichuan, China</td><td rowspan="1" colspan="1">
                  <ext-link xmlns:xlink="http://www.w3.org/1999/xlink" ext-link-type="gen" xlink:href="MH406624" xlink:type="simple">MH406624</ext-link>
                </td><td rowspan="1" colspan="1">
                  <ext-link xmlns:xlink="http://www.w3.org/1999/xlink" ext-link-type="gen" xlink:href="MH406891" xlink:type="simple">MH406891</ext-link>
                </td><td rowspan="1" colspan="1">
                  <ext-link xmlns:xlink="http://www.w3.org/1999/xlink" ext-link-type="gen" xlink:href="MH406353" xlink:type="simple">MH406353</ext-link>
                </td><td rowspan="1" colspan="1">
                  <ext-link xmlns:xlink="http://www.w3.org/1999/xlink" ext-link-type="gen" xlink:href="MH405136" xlink:type="simple">MH405136</ext-link>
                </td><td rowspan="1" colspan="1">/</td></tr><tr><td rowspan="1" colspan="1">133</td><td rowspan="1" colspan="1">
                  <italic><tp:taxon-name><tp:taxon-name-part taxon-name-part-type="genus" reg="Megophrys">M.</tp:taxon-name-part> <tp:taxon-name-part taxon-name-part-type="species" reg="nankiangensis">nankiangensis</tp:taxon-name-part></tp:taxon-name></italic>
                </td><td rowspan="1" colspan="1"><abbrev xmlns:xlink="http://www.w3.org/1999/xlink" content-type="institution" xlink:title="Chengdu Institute of Biology" id="ABBRID0EGGAK" xlink:type="simple">CIB</abbrev> ZYC517</td><td rowspan="1" colspan="1">Nanjiang, Sichuan, China</td><td rowspan="1" colspan="1">/</td><td rowspan="1" colspan="1">
                  <ext-link xmlns:xlink="http://www.w3.org/1999/xlink" ext-link-type="gen" xlink:href="KX811900" xlink:type="simple">KX811900</ext-link>
                </td><td rowspan="1" colspan="1">/</td><td rowspan="1" colspan="1">/</td><td rowspan="1" colspan="1">/</td></tr><tr><td rowspan="1" colspan="1">134</td><td rowspan="1" colspan="1">
                  <italic><tp:taxon-name><tp:taxon-name-part taxon-name-part-type="genus" reg="Megophrys">M.</tp:taxon-name-part> <tp:taxon-name-part taxon-name-part-type="species" reg="shapingensis">shapingensis</tp:taxon-name-part></tp:taxon-name></italic>
                </td><td rowspan="1" colspan="1">KIZ014512</td><td rowspan="1" colspan="1">Liziping Nature Reserve, Sichuan, China</td><td rowspan="1" colspan="1">/</td><td rowspan="1" colspan="1">
                  <ext-link xmlns:xlink="http://www.w3.org/1999/xlink" ext-link-type="gen" xlink:href="KX811904" xlink:type="simple">KX811904</ext-link>
                </td><td rowspan="1" colspan="1">
                  <ext-link xmlns:xlink="http://www.w3.org/1999/xlink" ext-link-type="gen" xlink:href="KX812060" xlink:type="simple">KX812060</ext-link>
                </td><td rowspan="1" colspan="1">
                  <ext-link xmlns:xlink="http://www.w3.org/1999/xlink" ext-link-type="gen" xlink:href="KX812274" xlink:type="simple">KX812274</ext-link>
                </td><td rowspan="1" colspan="1">/</td></tr><tr><td rowspan="1" colspan="1">135</td><td rowspan="1" colspan="1">
                  <italic><tp:taxon-name><tp:taxon-name-part taxon-name-part-type="genus" reg="Megophrys">M.</tp:taxon-name-part> <tp:taxon-name-part taxon-name-part-type="species" reg="dringi">dringi</tp:taxon-name-part></tp:taxon-name></italic>
                </td><td rowspan="1" colspan="1">UNIMAS 8948</td><td rowspan="1" colspan="1">Gunung Mulu, Sarawak, Malaysia</td><td rowspan="1" colspan="1">/</td><td rowspan="1" colspan="1">
                  <ext-link xmlns:xlink="http://www.w3.org/1999/xlink" ext-link-type="gen" xlink:href="KJ831316" xlink:type="simple">KJ831316</ext-link>
                </td><td rowspan="1" colspan="1">/</td><td rowspan="1" colspan="1">/</td><td rowspan="1" colspan="1">/</td></tr><tr><td rowspan="1" colspan="1">136</td><td rowspan="1" colspan="1">
                  <italic><tp:taxon-name><tp:taxon-name-part taxon-name-part-type="genus" reg="Megophrys">M.</tp:taxon-name-part> <tp:taxon-name-part taxon-name-part-type="species" reg="nasuta">nasuta</tp:taxon-name-part></tp:taxon-name></italic>
                </td><td rowspan="1" colspan="1">MBH 5357</td><td rowspan="1" colspan="1">Bengkulu, Sumatra, Indonesia</td><td rowspan="1" colspan="1">
                  <ext-link xmlns:xlink="http://www.w3.org/1999/xlink" ext-link-type="gen" xlink:href="KY022185" xlink:type="simple">KY022185</ext-link>
                </td><td rowspan="1" colspan="1">
                  <ext-link xmlns:xlink="http://www.w3.org/1999/xlink" ext-link-type="gen" xlink:href="KY022185" xlink:type="simple">KY022185</ext-link>
                </td><td rowspan="1" colspan="1">/</td><td rowspan="1" colspan="1">
                  <ext-link xmlns:xlink="http://www.w3.org/1999/xlink" ext-link-type="gen" xlink:href="KY022225" xlink:type="simple">KY022225</ext-link>
                </td><td rowspan="1" colspan="1">
                  <ext-link xmlns:xlink="http://www.w3.org/1999/xlink" ext-link-type="gen" xlink:href="KY022161" xlink:type="simple">KY022161</ext-link>
                </td></tr><tr><td rowspan="1" colspan="1">137</td><td rowspan="1" colspan="1">
                  <italic><tp:taxon-name><tp:taxon-name-part taxon-name-part-type="genus" reg="Megophrys">M.</tp:taxon-name-part> <tp:taxon-name-part taxon-name-part-type="species" reg="kalimantanensis">kalimantanensis</tp:taxon-name-part></tp:taxon-name></italic>
                </td><td rowspan="1" colspan="1">FMNH 236525</td><td rowspan="1" colspan="1">Crocker Range National Park, Tenom Dist, Sabah, Borneo, Malaysia</td><td rowspan="1" colspan="1">
                  <ext-link xmlns:xlink="http://www.w3.org/1999/xlink" ext-link-type="gen" xlink:href="DQ283342" xlink:type="simple">DQ283342</ext-link>
                </td><td rowspan="1" colspan="1">
                  <ext-link xmlns:xlink="http://www.w3.org/1999/xlink" ext-link-type="gen" xlink:href="DQ283342" xlink:type="simple">DQ283342</ext-link>
                </td><td rowspan="1" colspan="1">/</td><td rowspan="1" colspan="1">/</td><td rowspan="1" colspan="1">/</td></tr><tr><td rowspan="1" colspan="1">138</td><td rowspan="1" colspan="1">
                  <italic><tp:taxon-name><tp:taxon-name-part taxon-name-part-type="genus" reg="Megophrys">M.</tp:taxon-name-part> <tp:taxon-name-part taxon-name-part-type="species" reg="kobayashii">kobayashii</tp:taxon-name-part></tp:taxon-name></italic>
                </td><td rowspan="1" colspan="1">UNIMAS 8148</td><td rowspan="1" colspan="1">Gunung Kinabalu National Park, Sabah, Malaysia</td><td rowspan="1" colspan="1">/</td><td rowspan="1" colspan="1">
                  <ext-link xmlns:xlink="http://www.w3.org/1999/xlink" ext-link-type="gen" xlink:href="KJ831313" xlink:type="simple">KJ831313</ext-link>
                </td><td rowspan="1" colspan="1">/</td><td rowspan="1" colspan="1">/</td><td rowspan="1" colspan="1">/</td></tr><tr><td rowspan="1" colspan="1">139</td><td rowspan="1" colspan="1">
                  <italic><tp:taxon-name><tp:taxon-name-part taxon-name-part-type="genus" reg="Megophrys">M.</tp:taxon-name-part> <tp:taxon-name-part taxon-name-part-type="species" reg="baluensis">baluensis</tp:taxon-name-part></tp:taxon-name></italic>
                </td><td rowspan="1" colspan="1">voucher not preserved</td><td rowspan="1" colspan="1">Kinabalu, Borneo</td><td rowspan="1" colspan="1">
                  <ext-link xmlns:xlink="http://www.w3.org/1999/xlink" ext-link-type="gen" xlink:href="DQ642146" xlink:type="simple">DQ642146</ext-link>
                </td><td rowspan="1" colspan="1">
                  <ext-link xmlns:xlink="http://www.w3.org/1999/xlink" ext-link-type="gen" xlink:href="DQ642121" xlink:type="simple">DQ642121</ext-link>
                </td><td rowspan="1" colspan="1">/</td><td rowspan="1" colspan="1">/</td><td rowspan="1" colspan="1">/</td></tr><tr><td rowspan="1" colspan="1">140</td><td rowspan="1" colspan="1">
                  <italic><tp:taxon-name><tp:taxon-name-part taxon-name-part-type="genus" reg="Megophrys">M.</tp:taxon-name-part> <tp:taxon-name-part taxon-name-part-type="species" reg="stejnegeri">stejnegeri</tp:taxon-name-part></tp:taxon-name></italic>
                </td><td rowspan="1" colspan="1">KU 314303</td><td rowspan="1" colspan="1">Pasonanca Natural Park, Zamboanga City, Philippines</td><td rowspan="1" colspan="1">/</td><td rowspan="1" colspan="1">
                  <ext-link xmlns:xlink="http://www.w3.org/1999/xlink" ext-link-type="gen" xlink:href="KX811922" xlink:type="simple">KX811922</ext-link>
                </td><td rowspan="1" colspan="1">
                  <ext-link xmlns:xlink="http://www.w3.org/1999/xlink" ext-link-type="gen" xlink:href="KX812052" xlink:type="simple">KX812052</ext-link>
                </td><td rowspan="1" colspan="1">
                  <ext-link xmlns:xlink="http://www.w3.org/1999/xlink" ext-link-type="gen" xlink:href="KX812172" xlink:type="simple">KX812172</ext-link>
                </td><td rowspan="1" colspan="1">/</td></tr><tr><td rowspan="1" colspan="1">141</td><td rowspan="1" colspan="1">
                  <italic><tp:taxon-name><tp:taxon-name-part taxon-name-part-type="genus" reg="Megophrys">M.</tp:taxon-name-part> <tp:taxon-name-part taxon-name-part-type="species" reg="edwardinae">edwardinae</tp:taxon-name-part></tp:taxon-name></italic>
                </td><td rowspan="1" colspan="1">FMNH 273694</td><td rowspan="1" colspan="1">Bintulu, Sarawak, Malaysia</td><td rowspan="1" colspan="1">/</td><td rowspan="1" colspan="1">
                  <ext-link xmlns:xlink="http://www.w3.org/1999/xlink" ext-link-type="gen" xlink:href="KX811918" xlink:type="simple">KX811918</ext-link>
                </td><td rowspan="1" colspan="1">
                  <ext-link xmlns:xlink="http://www.w3.org/1999/xlink" ext-link-type="gen" xlink:href="KX812050" xlink:type="simple">KX812050</ext-link>
                </td><td rowspan="1" colspan="1">
                  <ext-link xmlns:xlink="http://www.w3.org/1999/xlink" ext-link-type="gen" xlink:href="KX812168" xlink:type="simple">KX812168</ext-link>
                </td><td rowspan="1" colspan="1">/</td></tr><tr><td rowspan="1" colspan="1">142</td><td rowspan="1" colspan="1">
                  <italic><tp:taxon-name><tp:taxon-name-part taxon-name-part-type="genus" reg="Megophrys">M.</tp:taxon-name-part> <tp:taxon-name-part taxon-name-part-type="species" reg="ligaya">ligaya</tp:taxon-name-part></tp:taxon-name></italic>
                </td><td rowspan="1" colspan="1">ZMMU NAP-05015</td><td rowspan="1" colspan="1">Palawan, Philippines</td><td rowspan="1" colspan="1">/</td><td rowspan="1" colspan="1">
                  <ext-link xmlns:xlink="http://www.w3.org/1999/xlink" ext-link-type="gen" xlink:href="KX811919" xlink:type="simple">KX811919</ext-link>
                </td><td rowspan="1" colspan="1">
                  <ext-link xmlns:xlink="http://www.w3.org/1999/xlink" ext-link-type="gen" xlink:href="KX812051" xlink:type="simple">KX812051</ext-link>
                </td><td rowspan="1" colspan="1">
                  <ext-link xmlns:xlink="http://www.w3.org/1999/xlink" ext-link-type="gen" xlink:href="KX812169" xlink:type="simple">KX812169</ext-link>
                </td><td rowspan="1" colspan="1">/</td></tr><tr><td rowspan="1" colspan="1">143</td><td rowspan="1" colspan="1">
                  <italic><tp:taxon-name><tp:taxon-name-part taxon-name-part-type="genus" reg="Leptolalax">Leptolalax</tp:taxon-name-part> <tp:taxon-name-part taxon-name-part-type="species" reg="alpinus">alpinus</tp:taxon-name-part></tp:taxon-name></italic>
                </td><td rowspan="1" colspan="1">SYSa003927</td><td rowspan="1" colspan="1">Jingdong County, Yunnan, China</td><td rowspan="1" colspan="1">
                  <ext-link xmlns:xlink="http://www.w3.org/1999/xlink" ext-link-type="gen" xlink:href="MH406639" xlink:type="simple">MH406639</ext-link>
                </td><td rowspan="1" colspan="1">
                  <ext-link xmlns:xlink="http://www.w3.org/1999/xlink" ext-link-type="gen" xlink:href="MH406905" xlink:type="simple">MH406905</ext-link>
                </td><td rowspan="1" colspan="1">
                  <ext-link xmlns:xlink="http://www.w3.org/1999/xlink" ext-link-type="gen" xlink:href="MH406368" xlink:type="simple">MH406368</ext-link>
                </td><td rowspan="1" colspan="1">
                  <ext-link xmlns:xlink="http://www.w3.org/1999/xlink" ext-link-type="gen" xlink:href="MH405151" xlink:type="simple">MH405151</ext-link>
                </td><td rowspan="1" colspan="1">/</td></tr><tr><td rowspan="1" colspan="1">144</td><td rowspan="1" colspan="1">
                  <tp:taxon-name><tp:taxon-name-part taxon-name-part-type="genus" reg="Leptobrachium">Leptobrachium</tp:taxon-name-part> <tp:taxon-name-part taxon-name-part-type="uncertainty-rank">cf.</tp:taxon-name-part> <tp:taxon-name-part taxon-name-part-type="species" reg="rakhinensis">rakhinensis</tp:taxon-name-part></tp:taxon-name>
                </td><td rowspan="1" colspan="1">SDBDU 2009.49</td><td rowspan="1" colspan="1">Trishna Wildlife Sanctuary, South Dist, Tripura state, India</td><td rowspan="1" colspan="1">
                  <ext-link xmlns:xlink="http://www.w3.org/1999/xlink" ext-link-type="gen" xlink:href="KY022304" xlink:type="simple">KY022304</ext-link>
                </td><td rowspan="1" colspan="1">
                  <ext-link xmlns:xlink="http://www.w3.org/1999/xlink" ext-link-type="gen" xlink:href="KY022304" xlink:type="simple">KY022304</ext-link>
                </td><td rowspan="1" colspan="1">/</td><td rowspan="1" colspan="1">
                  <ext-link xmlns:xlink="http://www.w3.org/1999/xlink" ext-link-type="gen" xlink:href="KY022347" xlink:type="simple">KY022347</ext-link>
                </td><td rowspan="1" colspan="1">
                  <ext-link xmlns:xlink="http://www.w3.org/1999/xlink" ext-link-type="gen" xlink:href="KY022325" xlink:type="simple">KY022325</ext-link>
                </td></tr></tbody></table></table-wrap><table-wrap id="T2" position="float" orientation="portrait"><label>Table 2.</label><caption><p>References utilized for morphological characters of congeners of the genus <italic><tp:taxon-name><tp:taxon-name-part taxon-name-part-type="genus" reg="Megophrys">Megophrys</tp:taxon-name-part></tp:taxon-name></italic>.</p></caption><table id="TID0ENCGK" rules="all"><tbody><tr><th rowspan="1" colspan="1">No.</th><th rowspan="1" colspan="1">Species</th><th rowspan="1" colspan="1">Literature obtained</th></tr><tr><td rowspan="1" colspan="1">1</td><td rowspan="1" colspan="1"><italic><tp:taxon-name><tp:taxon-name-part taxon-name-part-type="genus" reg="Megophrys">Megophrys</tp:taxon-name-part> <tp:taxon-name-part taxon-name-part-type="species" reg="aceras">aceras</tp:taxon-name-part></tp:taxon-name></italic> Boulenger, 1903</td><td rowspan="1" colspan="1"><xref ref-type="bibr" rid="B13">Bourret 1942</xref>; <xref ref-type="bibr" rid="B76">Munir et al. 2018</xref></td></tr><tr><td rowspan="1" colspan="1">2</td><td rowspan="1" colspan="1"><italic><tp:taxon-name><tp:taxon-name-part taxon-name-part-type="genus" reg="Megophrys">Megophrys</tp:taxon-name-part> <tp:taxon-name-part taxon-name-part-type="species" reg="acuta">acuta</tp:taxon-name-part></tp:taxon-name></italic> Wang, Li, and Jin, 2014</td><td rowspan="1" colspan="1">
                  <xref ref-type="bibr" rid="B61">Li et al. 2014</xref>
                </td></tr><tr><td rowspan="1" colspan="1">3</td><td rowspan="1" colspan="1"><italic><tp:taxon-name><tp:taxon-name-part taxon-name-part-type="genus" reg="Megophrys">Megophrys</tp:taxon-name-part> <tp:taxon-name-part taxon-name-part-type="species" reg="ancrae">ancrae</tp:taxon-name-part></tp:taxon-name></italic> Mahony, Teeling, and Biju, 2013</td><td rowspan="1" colspan="1">
                  <xref ref-type="bibr" rid="B68">Mahony et al. 2013</xref>
                </td></tr><tr><td rowspan="1" colspan="1">4</td><td rowspan="1" colspan="1"><italic><tp:taxon-name><tp:taxon-name-part taxon-name-part-type="genus" reg="Megophrys">Megophrys</tp:taxon-name-part> <tp:taxon-name-part taxon-name-part-type="species" reg="angka">angka</tp:taxon-name-part></tp:taxon-name></italic> Wu, Suwannapoom, Poyarkov, Chen, Pawangkhanant, Xu, Jin, Murphy, and Che, 2019</td><td rowspan="1" colspan="1">
                  <xref ref-type="bibr" rid="B117">Wu et al. 2019</xref>
                </td></tr><tr><td rowspan="1" colspan="1">5</td><td rowspan="1" colspan="1"><italic><tp:taxon-name><tp:taxon-name-part taxon-name-part-type="genus" reg="Megophrys">Megophrys</tp:taxon-name-part> <tp:taxon-name-part taxon-name-part-type="species" reg="auralensis">auralensis</tp:taxon-name-part></tp:taxon-name></italic> Ohler, Swan, and Daltry, 2002</td><td rowspan="1" colspan="1">
                  <xref ref-type="bibr" rid="B79">Ohler et al. 2002</xref>
                </td></tr><tr><td rowspan="1" colspan="1">6</td><td rowspan="1" colspan="1"><italic><tp:taxon-name><tp:taxon-name-part taxon-name-part-type="genus" reg="Megophrys">Megophrys</tp:taxon-name-part> <tp:taxon-name-part taxon-name-part-type="species" reg="baluensis">baluensis</tp:taxon-name-part></tp:taxon-name></italic> Boulenger, 1899</td><td rowspan="1" colspan="1">Boulenger 1899, <xref ref-type="bibr" rid="B11">1908</xref></td></tr><tr><td rowspan="1" colspan="1">7</td><td rowspan="1" colspan="1"><italic><tp:taxon-name><tp:taxon-name-part taxon-name-part-type="genus" reg="Megophrys">Megophrys</tp:taxon-name-part> <tp:taxon-name-part taxon-name-part-type="species" reg="baolongensis">baolongensis</tp:taxon-name-part></tp:taxon-name></italic> Ye, Fei, and Xie, 2007</td><td rowspan="1" colspan="1"><xref ref-type="bibr" rid="B122">Ye et al. 2007</xref>; <xref ref-type="bibr" rid="B28">Fei and Ye 2016</xref></td></tr><tr><td rowspan="1" colspan="1">8</td><td rowspan="1" colspan="1"><italic><tp:taxon-name><tp:taxon-name-part taxon-name-part-type="genus" reg="Megophrys">Megophrys</tp:taxon-name-part> <tp:taxon-name-part taxon-name-part-type="species" reg="binchuanensis">binchuanensis</tp:taxon-name-part></tp:taxon-name></italic> Ye and Fei, 1995</td><td rowspan="1" colspan="1">Ye et al. 1995; <xref ref-type="bibr" rid="B28">Fei and Ye 2016</xref></td></tr><tr><td rowspan="1" colspan="1">9</td><td rowspan="1" colspan="1"><italic><tp:taxon-name><tp:taxon-name-part taxon-name-part-type="genus" reg="Megophrys">Megophrys</tp:taxon-name-part> <tp:taxon-name-part taxon-name-part-type="species" reg="binlingensis">binlingensis</tp:taxon-name-part></tp:taxon-name></italic> Jiang, Fei, and Ye, 2009</td><td rowspan="1" colspan="1">
                  <xref ref-type="bibr" rid="B32">Fei et al. 2009</xref>
                </td></tr><tr><td rowspan="1" colspan="1">10</td><td rowspan="1" colspan="1"><italic><tp:taxon-name><tp:taxon-name-part taxon-name-part-type="genus" reg="Megophrys">Megophrys</tp:taxon-name-part> <tp:taxon-name-part taxon-name-part-type="species" reg="boettgeri">boettgeri</tp:taxon-name-part></tp:taxon-name></italic> Boulenger, 1899</td><td rowspan="1" colspan="1"><xref ref-type="bibr" rid="B11">Boulenger 1908</xref>; <xref ref-type="bibr" rid="B32">Fei et al. 2009</xref></td></tr><tr><td rowspan="1" colspan="1">11</td><td rowspan="1" colspan="1"><italic><tp:taxon-name><tp:taxon-name-part taxon-name-part-type="genus" reg="Megophrys">Megophrys</tp:taxon-name-part> <tp:taxon-name-part taxon-name-part-type="species" reg="brachykolos">brachykolos</tp:taxon-name-part></tp:taxon-name></italic> Inger and Romer, 1961</td><td rowspan="1" colspan="1"><xref ref-type="bibr" rid="B45">Inger et al. 1961</xref>; <xref ref-type="bibr" rid="B32">Fei et al. 2009</xref>; <xref ref-type="bibr" rid="B61">Li et al. 2014</xref></td></tr><tr><td rowspan="1" colspan="1">12</td><td rowspan="1" colspan="1"><italic><tp:taxon-name><tp:taxon-name-part taxon-name-part-type="genus" reg="Megophrys">Megophrys</tp:taxon-name-part> <tp:taxon-name-part taxon-name-part-type="species" reg="carinense">carinense</tp:taxon-name-part></tp:taxon-name></italic> Boulenger, 1889</td><td rowspan="1" colspan="1"><xref ref-type="bibr" rid="B11">Boulenger 1908</xref>; <xref ref-type="bibr" rid="B13">Bourret 1942</xref></td></tr><tr><td rowspan="1" colspan="1">13</td><td rowspan="1" colspan="1"><italic><tp:taxon-name><tp:taxon-name-part taxon-name-part-type="genus" reg="Megophrys">Megophrys</tp:taxon-name-part> <tp:taxon-name-part taxon-name-part-type="species" reg="caudoprocta">caudoprocta</tp:taxon-name-part></tp:taxon-name></italic> Shen, 1994</td><td rowspan="1" colspan="1"><xref ref-type="bibr" rid="B93">Shen 1994</xref>; <xref ref-type="bibr" rid="B94">Shen et al. 2013</xref></td></tr><tr><td rowspan="1" colspan="1">14</td><td rowspan="1" colspan="1"><italic><tp:taxon-name><tp:taxon-name-part taxon-name-part-type="genus" reg="Megophrys">Megophrys</tp:taxon-name-part> <tp:taxon-name-part taxon-name-part-type="species" reg="cheni">cheni</tp:taxon-name-part></tp:taxon-name></italic> Wang and Liu, 2014</td><td rowspan="1" colspan="1">
                  <xref ref-type="bibr" rid="B111">Wang et al. 2014</xref>
                </td></tr><tr><td rowspan="1" colspan="1">15</td><td rowspan="1" colspan="1"><italic><tp:taxon-name><tp:taxon-name-part taxon-name-part-type="genus" reg="Megophrys">Megophrys</tp:taxon-name-part> <tp:taxon-name-part taxon-name-part-type="species" reg="chuannanensis">chuannanensis</tp:taxon-name-part></tp:taxon-name></italic> Fei, Ye, and Huang, 2001</td><td rowspan="1" colspan="1"><xref ref-type="bibr" rid="B26">Fei and Ye 2001</xref>; <xref ref-type="bibr" rid="B32">Fei et al. 2009</xref></td></tr><tr><td rowspan="1" colspan="1">16</td><td rowspan="1" colspan="1"><italic><tp:taxon-name><tp:taxon-name-part taxon-name-part-type="genus" reg="Megophrys">Megophrys</tp:taxon-name-part> <tp:taxon-name-part taxon-name-part-type="species" reg="damrei">damrei</tp:taxon-name-part></tp:taxon-name></italic> Mahony, 2011</td><td rowspan="1" colspan="1">
                  <xref ref-type="bibr" rid="B66">Mahony 2011</xref>
                </td></tr><tr><td rowspan="1" colspan="1">17</td><td rowspan="1" colspan="1"><italic><tp:taxon-name><tp:taxon-name-part taxon-name-part-type="genus" reg="Megophrys">Megophrys</tp:taxon-name-part> <tp:taxon-name-part taxon-name-part-type="species" reg="daweimontis">daweimontis</tp:taxon-name-part></tp:taxon-name></italic> Rao and Yang, 1997</td><td rowspan="1" colspan="1"><xref ref-type="bibr" rid="B87">Rao and Yang 1997</xref>; <xref ref-type="bibr" rid="B28">Fei and Ye 2016</xref></td></tr><tr><td rowspan="1" colspan="1">18</td><td rowspan="1" colspan="1"><italic><tp:taxon-name><tp:taxon-name-part taxon-name-part-type="genus" reg="Megophrys">Megophrys</tp:taxon-name-part> <tp:taxon-name-part taxon-name-part-type="species" reg="dongguanensis">dongguanensis</tp:taxon-name-part></tp:taxon-name></italic> Wang and Wang, 2019</td><td rowspan="1" colspan="1">Wang et al. 2019</td></tr><tr><td rowspan="1" colspan="1">19</td><td rowspan="1" colspan="1"><italic><tp:taxon-name><tp:taxon-name-part taxon-name-part-type="genus" reg="Megophrys">Megophrys</tp:taxon-name-part> <tp:taxon-name-part taxon-name-part-type="species" reg="dringi">dringi</tp:taxon-name-part></tp:taxon-name></italic> Inger, Stuebing, and Tan, 1995</td><td rowspan="1" colspan="1"><xref ref-type="bibr" rid="B46">Inger et al. 1995</xref>; <xref ref-type="bibr" rid="B78">Oberhummer et al. 2014</xref></td></tr><tr><td rowspan="1" colspan="1">20</td><td rowspan="1" colspan="1"><italic><tp:taxon-name><tp:taxon-name-part taxon-name-part-type="genus" reg="Megophrys">Megophrys</tp:taxon-name-part> <tp:taxon-name-part taxon-name-part-type="species" reg="edwardinae">edwardinae</tp:taxon-name-part></tp:taxon-name></italic> Inger, 1989</td><td rowspan="1" colspan="1">
                  <xref ref-type="bibr" rid="B44">Inger et al. 1989</xref>
                </td></tr><tr><td rowspan="1" colspan="1">21</td><td rowspan="1" colspan="1"><italic><tp:taxon-name><tp:taxon-name-part taxon-name-part-type="genus" reg="Megophrys">Megophrys</tp:taxon-name-part> <tp:taxon-name-part taxon-name-part-type="species" reg="elfina">elfina</tp:taxon-name-part></tp:taxon-name></italic> Poyarkov, Duong, Orlov, Gogoleva, Vassilieva, Nguyen, Nguyen, Nguyen, Che, and Mahony, 2017</td><td rowspan="1" colspan="1">
                  <xref ref-type="bibr" rid="B85">Poyarkov et al. 2017</xref>
                </td></tr><tr><td rowspan="1" colspan="1">22</td><td rowspan="1" colspan="1"><italic><tp:taxon-name><tp:taxon-name-part taxon-name-part-type="genus" reg="Megophrys">Megophrys</tp:taxon-name-part> <tp:taxon-name-part taxon-name-part-type="species" reg="fansipanensis">fansipanensis</tp:taxon-name-part></tp:taxon-name></italic> Tapley, Cutajar, Mahony, Nguyen, Dau, Luong, Le, Nguyen, Nguyen, Portway, Luong, and Rowley, 2018</td><td rowspan="1" colspan="1">
                  <xref ref-type="bibr" rid="B105">Tapley et al. 2018</xref>
                </td></tr><tr><td rowspan="1" colspan="1">23</td><td rowspan="1" colspan="1"><italic><tp:taxon-name><tp:taxon-name-part taxon-name-part-type="genus" reg="Megophrys">Megophrys</tp:taxon-name-part> <tp:taxon-name-part taxon-name-part-type="species" reg="feae">feae</tp:taxon-name-part></tp:taxon-name></italic> Boulenger, 1887</td><td rowspan="1" colspan="1"><xref ref-type="bibr" rid="B11">Boulenger 1908</xref>; <xref ref-type="bibr" rid="B32">Fei et al. 2009</xref></td></tr><tr><td rowspan="1" colspan="1">24</td><td rowspan="1" colspan="1"><italic><tp:taxon-name><tp:taxon-name-part taxon-name-part-type="genus" reg="Megophrys">Megophrys</tp:taxon-name-part> <tp:taxon-name-part taxon-name-part-type="species" reg="feii">feii</tp:taxon-name-part></tp:taxon-name></italic> Yang, Wang, and Wang, 2018</td><td rowspan="1" colspan="1">
                  <xref ref-type="bibr" rid="B119">Yang et al. 2018</xref>
                </td></tr><tr><td rowspan="1" colspan="1">25</td><td rowspan="1" colspan="1"><italic><tp:taxon-name><tp:taxon-name-part taxon-name-part-type="genus" reg="Megophrys">Megophrys</tp:taxon-name-part> <tp:taxon-name-part taxon-name-part-type="species" reg="flavipunctata">flavipunctata</tp:taxon-name-part></tp:taxon-name></italic> Mahony, Kamei, Teeling, and Biju, 2018</td><td rowspan="1" colspan="1">
                  <xref ref-type="bibr" rid="B70">Mahony et al. 2018</xref>
                </td></tr><tr><td rowspan="1" colspan="1">26</td><td rowspan="1" colspan="1"><italic><tp:taxon-name><tp:taxon-name-part taxon-name-part-type="genus" reg="Megophrys">Megophrys</tp:taxon-name-part> <tp:taxon-name-part taxon-name-part-type="species" reg="gerti">gerti</tp:taxon-name-part></tp:taxon-name></italic> Ohler, 2003</td><td rowspan="1" colspan="1">
                  <xref ref-type="bibr" rid="B85">Poyarkov et al. 2017</xref>
                </td></tr><tr><td rowspan="1" colspan="1">27</td><td rowspan="1" colspan="1"><italic><tp:taxon-name><tp:taxon-name-part taxon-name-part-type="genus" reg="Megophrys">Megophrys</tp:taxon-name-part> <tp:taxon-name-part taxon-name-part-type="species" reg="gigantica">gigantica</tp:taxon-name-part></tp:taxon-name></italic> Liu, Hu, and Yang, 1960</td><td rowspan="1" colspan="1"><xref ref-type="bibr" rid="B64">Liu et al. 1960</xref>; <xref ref-type="bibr" rid="B32">Fei et al. 2009</xref></td></tr><tr><td rowspan="1" colspan="1">28</td><td rowspan="1" colspan="1"><italic><tp:taxon-name><tp:taxon-name-part taxon-name-part-type="genus" reg="Megophrys">Megophrys</tp:taxon-name-part> <tp:taxon-name-part taxon-name-part-type="species" reg="glandulosa">glandulosa</tp:taxon-name-part></tp:taxon-name></italic> Fei, Ye, and Huang, 1990</td><td rowspan="1" colspan="1"><xref ref-type="bibr" rid="B30">Fei et al. 1990</xref>; <xref ref-type="bibr" rid="B32">Fei et al. 2009</xref>; <xref ref-type="bibr" rid="B28">Fei and Ye 2016</xref></td></tr><tr><td rowspan="1" colspan="1">29</td><td rowspan="1" colspan="1"><italic><tp:taxon-name><tp:taxon-name-part taxon-name-part-type="genus" reg="Megophrys">Megophrys</tp:taxon-name-part> <tp:taxon-name-part taxon-name-part-type="species" reg="hansi">hansi</tp:taxon-name-part></tp:taxon-name></italic> Ohler, 2003</td><td rowspan="1" colspan="1">
                  <xref ref-type="bibr" rid="B80">Ohler 2003</xref>
                </td></tr><tr><td rowspan="1" colspan="1">30</td><td rowspan="1" colspan="1"><italic><tp:taxon-name><tp:taxon-name-part taxon-name-part-type="genus" reg="Megophrys">Megophrys</tp:taxon-name-part> <tp:taxon-name-part taxon-name-part-type="species" reg="himalayana">himalayana</tp:taxon-name-part></tp:taxon-name></italic> Mahony, Kamei, Teeling, and Biju, 2018</td><td rowspan="1" colspan="1">
                  <xref ref-type="bibr" rid="B70">Mahony et al. 2018</xref>
                </td></tr><tr><td rowspan="1" colspan="1">31</td><td rowspan="1" colspan="1"><italic><tp:taxon-name><tp:taxon-name-part taxon-name-part-type="genus" reg="Megophrys">Megophrys</tp:taxon-name-part> <tp:taxon-name-part taxon-name-part-type="species" reg="hoanglienensis">hoanglienensis</tp:taxon-name-part></tp:taxon-name></italic> Tapley, Cutajar, Mahony, Nguyen, Dau, Luong, Le, Nguyen, Nguyen, Portway, Luong, and Rowley, 2018</td><td rowspan="1" colspan="1">
                  <xref ref-type="bibr" rid="B105">Tapley et al. 2018</xref>
                </td></tr><tr><td rowspan="1" colspan="1">32</td><td rowspan="1" colspan="1"><italic><tp:taxon-name><tp:taxon-name-part taxon-name-part-type="genus" reg="Megophrys">Megophrys</tp:taxon-name-part> <tp:taxon-name-part taxon-name-part-type="species" reg="huangshanensis">huangshanensis</tp:taxon-name-part></tp:taxon-name></italic> Fei and Ye, 2005</td><td rowspan="1" colspan="1"><xref ref-type="bibr" rid="B27">Fei and Ye 2005</xref>, <xref ref-type="bibr" rid="B28">2016</xref>; <xref ref-type="bibr" rid="B32">Fei et al. 2009</xref></td></tr><tr><td rowspan="1" colspan="1">33</td><td rowspan="1" colspan="1"><italic><tp:taxon-name><tp:taxon-name-part taxon-name-part-type="genus" reg="Megophrys">Megophrys</tp:taxon-name-part> <tp:taxon-name-part taxon-name-part-type="species" reg="insularis">insularis</tp:taxon-name-part></tp:taxon-name></italic> Wang, Liu, Lyu, Zeng, and Wang, 2017</td><td rowspan="1" colspan="1">
                  <xref ref-type="bibr" rid="B112">Wang et al. 2017a</xref>
                </td></tr><tr><td rowspan="1" colspan="1">34</td><td rowspan="1" colspan="1"><italic><tp:taxon-name><tp:taxon-name-part taxon-name-part-type="genus" reg="Megophrys">Megophrys</tp:taxon-name-part> <tp:taxon-name-part taxon-name-part-type="species" reg="intermedia">intermedia</tp:taxon-name-part></tp:taxon-name></italic> Smith, 1921</td><td rowspan="1" colspan="1">
                  <xref ref-type="bibr" rid="B97">Smith 1921</xref>
                </td></tr><tr><td rowspan="1" colspan="1">35</td><td rowspan="1" colspan="1"><italic><tp:taxon-name><tp:taxon-name-part taxon-name-part-type="genus" reg="Megophrys">Megophrys</tp:taxon-name-part></tp:taxon-name> Jiangi</italic> Liu, Li, Wei, Xu, Cheng, Wang and Wu, 2020</td><td rowspan="1" colspan="1">Liu et al. 2020</td></tr><tr><td rowspan="1" colspan="1">36</td><td rowspan="1" colspan="1"><italic><tp:taxon-name><tp:taxon-name-part taxon-name-part-type="genus" reg="Megophrys">Megophrys</tp:taxon-name-part> <tp:taxon-name-part taxon-name-part-type="species" reg="jingdongensis">jingdongensis</tp:taxon-name-part></tp:taxon-name></italic> Fei and Ye, 1983</td><td rowspan="1" colspan="1"><xref ref-type="bibr" rid="B44">Fei at al. 1983</xref>, 2009; <xref ref-type="bibr" rid="B28">Fei and Ye 2016</xref></td></tr><tr><td rowspan="1" colspan="1">37</td><td rowspan="1" colspan="1"><italic><tp:taxon-name><tp:taxon-name-part taxon-name-part-type="genus" reg="Megophrys">Megophrys</tp:taxon-name-part> <tp:taxon-name-part taxon-name-part-type="species" reg="jinggangensis">jinggangensis</tp:taxon-name-part></tp:taxon-name></italic> Wang, 2012</td><td rowspan="1" colspan="1">
                  <xref ref-type="bibr" rid="B110">Wang et al. 2012</xref>
                </td></tr><tr><td rowspan="1" colspan="1">38</td><td rowspan="1" colspan="1"><italic><tp:taxon-name><tp:taxon-name-part taxon-name-part-type="genus" reg="Megophrys">Megophrys</tp:taxon-name-part> <tp:taxon-name-part taxon-name-part-type="species" reg="jiulianensis">jiulianensis</tp:taxon-name-part></tp:taxon-name></italic> Wang, Zeng, Lyu, and Wang, 2019</td><td rowspan="1" colspan="1">Wang et al. 2019</td></tr><tr><td rowspan="1" colspan="1">39</td><td rowspan="1" colspan="1"><italic><tp:taxon-name><tp:taxon-name-part taxon-name-part-type="genus" reg="Megophrys">Megophrys</tp:taxon-name-part> <tp:taxon-name-part taxon-name-part-type="species" reg="kalimantanensis">kalimantanensis</tp:taxon-name-part></tp:taxon-name></italic> Munir, Hamidy, Matsui, Iskandar, Sidik, and Shimada, 2019</td><td rowspan="1" colspan="1">
                  <xref ref-type="bibr" rid="B77">Munir et al. 2019</xref>
                </td></tr><tr><td rowspan="1" colspan="1">40</td><td rowspan="1" colspan="1"><italic><tp:taxon-name><tp:taxon-name-part taxon-name-part-type="genus" reg="Megophrys">Megophrys</tp:taxon-name-part> <tp:taxon-name-part taxon-name-part-type="species" reg="kobayashii">kobayashii</tp:taxon-name-part></tp:taxon-name></italic> Malkmus and Matsui, 1997</td><td rowspan="1" colspan="1">
                  <xref ref-type="bibr" rid="B71">Malkmus and Matsui 1997</xref>
                </td></tr><tr><td rowspan="1" colspan="1">41</td><td rowspan="1" colspan="1"><italic><tp:taxon-name><tp:taxon-name-part taxon-name-part-type="genus" reg="Megophrys">Megophrys</tp:taxon-name-part> <tp:taxon-name-part taxon-name-part-type="species" reg="koui">koui</tp:taxon-name-part></tp:taxon-name></italic> Mahony, Foley, Biju, and Teeling, 2017</td><td rowspan="1" colspan="1">Yang 1991</td></tr><tr><td rowspan="1" colspan="1">42</td><td rowspan="1" colspan="1"><italic><tp:taxon-name><tp:taxon-name-part taxon-name-part-type="genus" reg="Megophrys">Megophrys</tp:taxon-name-part> <tp:taxon-name-part taxon-name-part-type="species" reg="kuatunensis">kuatunensis</tp:taxon-name-part></tp:taxon-name></italic> Pope, 1929</td><td rowspan="1" colspan="1"><xref ref-type="bibr" rid="B84">Pope 1929</xref>; <xref ref-type="bibr" rid="B32">Fei et al. 2009</xref>; <xref ref-type="bibr" rid="B104">Tapley et al. 2017</xref></td></tr><tr><td rowspan="1" colspan="1">43</td><td rowspan="1" colspan="1"><italic><tp:taxon-name><tp:taxon-name-part taxon-name-part-type="genus" reg="Megophrys">Megophrys</tp:taxon-name-part> <tp:taxon-name-part taxon-name-part-type="species" reg="lancip">lancip</tp:taxon-name-part></tp:taxon-name></italic> Munir, Hamidy, Farajallah, and Smith, 2018</td><td rowspan="1" colspan="1">
                  <xref ref-type="bibr" rid="B76">Munir et al. 2018</xref>
                </td></tr><tr><td rowspan="1" colspan="1">44</td><td rowspan="1" colspan="1"><italic><tp:taxon-name><tp:taxon-name-part taxon-name-part-type="genus" reg="Megophrys">Megophrys</tp:taxon-name-part> <tp:taxon-name-part taxon-name-part-type="species" reg="leishanensis">leishanensis</tp:taxon-name-part></tp:taxon-name></italic> Li, Xu, Liu, Jiang, Wei, and Wang, 2019 “2018”</td><td rowspan="1" colspan="1"><xref ref-type="bibr" rid="B62">Li et al. 2018</xref>a</td></tr><tr><td rowspan="1" colspan="1">45</td><td rowspan="1" colspan="1"><italic><tp:taxon-name><tp:taxon-name-part taxon-name-part-type="genus" reg="Megophrys">Megophrys</tp:taxon-name-part> <tp:taxon-name-part taxon-name-part-type="species" reg="lekaguli">lekaguli</tp:taxon-name-part></tp:taxon-name></italic> Stuart, Chuaynkern, Chan-ard, and Inger, 2006</td><td rowspan="1" colspan="1">
                  <xref ref-type="bibr" rid="B100">Stuart et al. 2006a</xref>
                </td></tr><tr><td rowspan="1" colspan="1">46</td><td rowspan="1" colspan="1"><italic><tp:taxon-name><tp:taxon-name-part taxon-name-part-type="genus" reg="Megophrys">Megophrys</tp:taxon-name-part> <tp:taxon-name-part taxon-name-part-type="species" reg="liboensis">liboensis</tp:taxon-name-part></tp:taxon-name></italic> Zhang, Li, Xiao, Li, Pan, Wang, Zhang, and Zhou, 2017</td><td rowspan="1" colspan="1">
                  <xref ref-type="bibr" rid="B124">Zhang et al. 2017</xref>
                </td></tr><tr><td rowspan="1" colspan="1">47</td><td rowspan="1" colspan="1"><italic><tp:taxon-name><tp:taxon-name-part taxon-name-part-type="genus" reg="Megophrys">Megophrys</tp:taxon-name-part> <tp:taxon-name-part taxon-name-part-type="species" reg="ligayae">ligayae</tp:taxon-name-part></tp:taxon-name></italic> Taylor, 1920</td><td rowspan="1" colspan="1">
                  <xref ref-type="bibr" rid="B106">Taylor 1920</xref>
                </td></tr><tr><td rowspan="1" colspan="1">48</td><td rowspan="1" colspan="1"><italic><tp:taxon-name><tp:taxon-name-part taxon-name-part-type="genus" reg="Megophrys">Megophrys</tp:taxon-name-part> <tp:taxon-name-part taxon-name-part-type="species" reg="lini">lini</tp:taxon-name-part></tp:taxon-name></italic> Wang and Yang, 2014</td><td rowspan="1" colspan="1">
                  <xref ref-type="bibr" rid="B111">Wang et al. 2014</xref>
                </td></tr><tr><td rowspan="1" colspan="1">49</td><td rowspan="1" colspan="1"><italic><tp:taxon-name><tp:taxon-name-part taxon-name-part-type="genus" reg="Megophrys">Megophrys</tp:taxon-name-part> <tp:taxon-name-part taxon-name-part-type="species" reg="lishuiensis">lishuiensis</tp:taxon-name-part></tp:taxon-name></italic> Wang, Liu and Jiang, 2017</td><td rowspan="1" colspan="1">
                  <xref ref-type="bibr" rid="B113">Wang et al. 2017b</xref>
                </td></tr><tr><td rowspan="1" colspan="1">50</td><td rowspan="1" colspan="1"><italic><tp:taxon-name><tp:taxon-name-part taxon-name-part-type="genus" reg="Megophrys">Megophrys</tp:taxon-name-part> <tp:taxon-name-part taxon-name-part-type="species" reg="longipes">longipes</tp:taxon-name-part></tp:taxon-name></italic> Boulenger, 1886</td><td rowspan="1" colspan="1"><xref ref-type="bibr" rid="B11">Boulenger 1908</xref>; <xref ref-type="bibr" rid="B13">Bourret 1942</xref></td></tr><tr><td rowspan="1" colspan="1">51</td><td rowspan="1" colspan="1"><italic><tp:taxon-name><tp:taxon-name-part taxon-name-part-type="genus" reg="Megophrys">Megophrys</tp:taxon-name-part> <tp:taxon-name-part taxon-name-part-type="species" reg="major">major</tp:taxon-name-part></tp:taxon-name></italic> Boulenger, 1908</td><td rowspan="1" colspan="1">
                  <xref ref-type="bibr" rid="B11">Boulenger 1908</xref>
                </td></tr><tr><td rowspan="1" colspan="1">52</td><td rowspan="1" colspan="1"><italic><tp:taxon-name><tp:taxon-name-part taxon-name-part-type="genus" reg="Megophrys">Megophrys</tp:taxon-name-part> <tp:taxon-name-part taxon-name-part-type="species" reg="mangshanensis">mangshanensis</tp:taxon-name-part></tp:taxon-name></italic> Fei and Ye, 1990</td><td rowspan="1" colspan="1"><xref ref-type="bibr" rid="B30">Fei et al. 1990</xref>; <xref ref-type="bibr" rid="B28">Fei and Ye 2016</xref></td></tr><tr><td rowspan="1" colspan="1">53</td><td rowspan="1" colspan="1"><italic><tp:taxon-name><tp:taxon-name-part taxon-name-part-type="genus" reg="Megophrys">Megophrys</tp:taxon-name-part> <tp:taxon-name-part taxon-name-part-type="species" reg="maosonensis">maosonensis</tp:taxon-name-part></tp:taxon-name></italic> Bourret, 1937</td><td rowspan="1" colspan="1">
                  <xref ref-type="bibr" rid="B13">Bourret 1942</xref>
                </td></tr><tr><td rowspan="1" colspan="1">54</td><td rowspan="1" colspan="1"><italic><tp:taxon-name><tp:taxon-name-part taxon-name-part-type="genus" reg="Megophrys">Megophrys</tp:taxon-name-part> <tp:taxon-name-part taxon-name-part-type="species" reg="medogensis">medogensis</tp:taxon-name-part></tp:taxon-name></italic> Fei, Ye, and Huang, 1983</td><td rowspan="1" colspan="1"><xref ref-type="bibr" rid="B44">Fei at al. 1983</xref>, 2009; <xref ref-type="bibr" rid="B28">Fei and Ye 2016</xref>; This paper</td></tr><tr><td rowspan="1" colspan="1">55</td><td rowspan="1" colspan="1"><italic><tp:taxon-name><tp:taxon-name-part taxon-name-part-type="genus" reg="Megophrys">Megophrys</tp:taxon-name-part> <tp:taxon-name-part taxon-name-part-type="species" reg="megacephala">megacephala</tp:taxon-name-part></tp:taxon-name></italic> Mahony, Sengupta, Kamei, and Biju, 2011</td><td rowspan="1" colspan="1">
                  <xref ref-type="bibr" rid="B67">Mahony et al. 2011</xref>
                </td></tr><tr><td rowspan="1" colspan="1">56</td><td rowspan="1" colspan="1"><italic><tp:taxon-name><tp:taxon-name-part taxon-name-part-type="genus" reg="Megophrys">Megophrys</tp:taxon-name-part> <tp:taxon-name-part taxon-name-part-type="species" reg="microstoma">microstoma</tp:taxon-name-part></tp:taxon-name></italic> Boulenger, 1903</td><td rowspan="1" colspan="1">
                  <xref ref-type="bibr" rid="B32">Fei et al. 2009</xref>
                </td></tr><tr><td rowspan="1" colspan="1">57</td><td rowspan="1" colspan="1"><italic><tp:taxon-name><tp:taxon-name-part taxon-name-part-type="genus" reg="Megophrys">Megophrys</tp:taxon-name-part> <tp:taxon-name-part taxon-name-part-type="species" reg="minor">minor</tp:taxon-name-part></tp:taxon-name></italic> Stejneger, 1926</td><td rowspan="1" colspan="1"><xref ref-type="bibr" rid="B98">Stejneger 1926</xref>; <xref ref-type="bibr" rid="B61">Li et al. 2014</xref>; <xref ref-type="bibr" rid="B28">Fei and Ye 2016</xref></td></tr><tr><td rowspan="1" colspan="1">58</td><td rowspan="1" colspan="1"><italic><tp:taxon-name><tp:taxon-name-part taxon-name-part-type="genus" reg="Megophrys">Megophrys</tp:taxon-name-part> <tp:taxon-name-part taxon-name-part-type="species" reg="montana">montana</tp:taxon-name-part></tp:taxon-name></italic> Kuhl and Van Hasselt, 1822</td><td rowspan="1" colspan="1">
                  <xref ref-type="bibr" rid="B76">Munir et al. 2018</xref>
                </td></tr><tr><td rowspan="1" colspan="1">59</td><td rowspan="1" colspan="1"><italic><tp:taxon-name><tp:taxon-name-part taxon-name-part-type="genus" reg="Megophrys">Megophrys</tp:taxon-name-part> <tp:taxon-name-part taxon-name-part-type="species" reg="monticola">monticola</tp:taxon-name-part></tp:taxon-name></italic> Günther, 1864</td><td rowspan="1" colspan="1">
                  <xref ref-type="bibr" rid="B70">Mahony et al. 2018</xref>
                </td></tr><tr><td rowspan="1" colspan="1">60</td><td rowspan="1" colspan="1"><italic><tp:taxon-name><tp:taxon-name-part taxon-name-part-type="genus" reg="Megophrys">Megophrys</tp:taxon-name-part> <tp:taxon-name-part taxon-name-part-type="species" reg="mufumontana">mufumontana</tp:taxon-name-part></tp:taxon-name></italic> J. Wang, Lyu, and Y.Y. Wang, 2019</td><td rowspan="1" colspan="1">Wang et al. 2019</td></tr><tr><td rowspan="1" colspan="1">61</td><td rowspan="1" colspan="1"><italic><tp:taxon-name><tp:taxon-name-part taxon-name-part-type="genus" reg="Megophrys">Megophrys</tp:taxon-name-part> <tp:taxon-name-part taxon-name-part-type="species" reg="nankiangensis">nankiangensis</tp:taxon-name-part></tp:taxon-name></italic> Liu and Hu, 1966</td><td rowspan="1" colspan="1">
                  <xref ref-type="bibr" rid="B32">Fei et al. 2009</xref>
                </td></tr><tr><td rowspan="1" colspan="1">62</td><td rowspan="1" colspan="1"><italic><tp:taxon-name><tp:taxon-name-part taxon-name-part-type="genus" reg="Megophrys">Megophrys</tp:taxon-name-part> <tp:taxon-name-part taxon-name-part-type="species" reg="nankunensis">nankunensis</tp:taxon-name-part></tp:taxon-name></italic> Wang, Zeng, and. Wang, 2019</td><td rowspan="1" colspan="1">Wang et al. 2019</td></tr><tr><td rowspan="1" colspan="1">63</td><td rowspan="1" colspan="1"><italic><tp:taxon-name><tp:taxon-name-part taxon-name-part-type="genus" reg="Megophrys">Megophrys</tp:taxon-name-part> <tp:taxon-name-part taxon-name-part-type="species" reg="nanlingensis">nanlingensis</tp:taxon-name-part></tp:taxon-name></italic> Lyu, J. Wang, Liu, and Y.Y. Wang, 2019</td><td rowspan="1" colspan="1">Wang et al. 2019</td></tr><tr><td rowspan="1" colspan="1">64</td><td rowspan="1" colspan="1"><italic><tp:taxon-name><tp:taxon-name-part taxon-name-part-type="genus" reg="Megophrys">Megophrys</tp:taxon-name-part> <tp:taxon-name-part taxon-name-part-type="species" reg="nasuta">nasuta</tp:taxon-name-part></tp:taxon-name></italic> Schlegel, 1858</td><td rowspan="1" colspan="1">
                  <xref ref-type="bibr" rid="B70">Mahony et al. 2018</xref>
                </td></tr><tr><td rowspan="1" colspan="1">65</td><td rowspan="1" colspan="1"><italic><tp:taxon-name><tp:taxon-name-part taxon-name-part-type="genus" reg="Megophrys">Megophrys</tp:taxon-name-part> <tp:taxon-name-part taxon-name-part-type="species" reg="obesa">obesa</tp:taxon-name-part></tp:taxon-name></italic> Wang, Li, and Zhao, 2014</td><td rowspan="1" colspan="1">
                  <xref ref-type="bibr" rid="B61">Li et al. 2014</xref>
                </td></tr><tr><td rowspan="1" colspan="1">66</td><td rowspan="1" colspan="1"><italic><tp:taxon-name><tp:taxon-name-part taxon-name-part-type="genus" reg="Megophrys">Megophrys</tp:taxon-name-part> <tp:taxon-name-part taxon-name-part-type="species" reg="ombrophila">ombrophila</tp:taxon-name-part></tp:taxon-name></italic> Messenger and Dahn, 2019</td><td rowspan="1" colspan="1">
                  <xref ref-type="bibr" rid="B74">Messenger et al. 2019</xref>
                </td></tr><tr><td rowspan="1" colspan="1">67</td><td rowspan="1" colspan="1"><italic><tp:taxon-name><tp:taxon-name-part taxon-name-part-type="genus" reg="Megophrys">Megophrys</tp:taxon-name-part> <tp:taxon-name-part taxon-name-part-type="species" reg="omeimontis">omeimontis</tp:taxon-name-part></tp:taxon-name></italic> Liu, 1950</td><td rowspan="1" colspan="1"><xref ref-type="bibr" rid="B32">Fei et al. 2009</xref>; <xref ref-type="bibr" rid="B28">Fei and Ye 2016</xref></td></tr><tr><td rowspan="1" colspan="1">68</td><td rowspan="1" colspan="1"><italic><tp:taxon-name><tp:taxon-name-part taxon-name-part-type="genus" reg="Megophrys">Megophrys</tp:taxon-name-part> <tp:taxon-name-part taxon-name-part-type="species" reg="oreocrypta">oreocrypta</tp:taxon-name-part></tp:taxon-name></italic> Mahony, Kamei, Teeling, and Biju, 2018</td><td rowspan="1" colspan="1">
                  <xref ref-type="bibr" rid="B70">Mahony et al. 2018</xref>
                </td></tr><tr><td rowspan="1" colspan="1">69</td><td rowspan="1" colspan="1"><italic><tp:taxon-name><tp:taxon-name-part taxon-name-part-type="genus" reg="Megophrys">Megophrys</tp:taxon-name-part> <tp:taxon-name-part taxon-name-part-type="species" reg="oropedion">oropedion</tp:taxon-name-part></tp:taxon-name></italic> Mahony, Teeling, and Biju, 2013</td><td rowspan="1" colspan="1">
                  <xref ref-type="bibr" rid="B68">Mahony et al. 2013</xref>
                </td></tr><tr><td rowspan="1" colspan="1">70</td><td rowspan="1" colspan="1"><italic><tp:taxon-name><tp:taxon-name-part taxon-name-part-type="genus" reg="Megophrys">Megophrys</tp:taxon-name-part> <tp:taxon-name-part taxon-name-part-type="species" reg="pachyproctus">pachyproctus</tp:taxon-name-part></tp:taxon-name></italic> Huang, 1981</td><td rowspan="1" colspan="1"><xref ref-type="bibr" rid="B43">Huang and Fei 1981</xref><xref ref-type="bibr" rid="B42">Huang et al. 1998</xref>; This paper</td></tr><tr><td rowspan="1" colspan="1">71</td><td rowspan="1" colspan="1"><italic><tp:taxon-name><tp:taxon-name-part taxon-name-part-type="genus" reg="Megophrys">Megophrys</tp:taxon-name-part> <tp:taxon-name-part taxon-name-part-type="species" reg="palpebralespinosa">palpebralespinosa</tp:taxon-name-part></tp:taxon-name></italic> Bourret, 1937</td><td rowspan="1" colspan="1">
                  <xref ref-type="bibr" rid="B13">Bourret 1942</xref>
                </td></tr><tr><td rowspan="1" colspan="1">72</td><td rowspan="1" colspan="1"><italic><tp:taxon-name><tp:taxon-name-part taxon-name-part-type="genus" reg="Megophrys">Megophrys</tp:taxon-name-part> <tp:taxon-name-part taxon-name-part-type="species" reg="parallela">parallela</tp:taxon-name-part></tp:taxon-name></italic> Inger and Iskandar, 2005</td><td rowspan="1" colspan="1">
                  <xref ref-type="bibr" rid="B47">Inger and Iskandar 2005</xref>
                </td></tr><tr><td rowspan="1" colspan="1">73</td><td rowspan="1" colspan="1"><italic><tp:taxon-name><tp:taxon-name-part taxon-name-part-type="genus" reg="Megophrys">Megophrys</tp:taxon-name-part> <tp:taxon-name-part taxon-name-part-type="species" reg="parva">parva</tp:taxon-name-part></tp:taxon-name></italic> Boulenger, 1893</td><td rowspan="1" colspan="1"><xref ref-type="bibr" rid="B11">Boulenger 1908</xref>; Deuti et al. 2017</td></tr><tr><td rowspan="1" colspan="1">74</td><td rowspan="1" colspan="1"><italic><tp:taxon-name><tp:taxon-name-part taxon-name-part-type="genus" reg="Megophrys">Megophrys</tp:taxon-name-part> <tp:taxon-name-part taxon-name-part-type="species" reg="periosa">periosa</tp:taxon-name-part></tp:taxon-name></italic> Mahony, Kamei, Teeling, and Biju, 2018</td><td rowspan="1" colspan="1">
                  <xref ref-type="bibr" rid="B70">Mahony et al. 2018</xref>
                </td></tr><tr><td rowspan="1" colspan="1">75</td><td rowspan="1" colspan="1"><italic><tp:taxon-name><tp:taxon-name-part taxon-name-part-type="genus" reg="Megophrys">Megophrys</tp:taxon-name-part> <tp:taxon-name-part taxon-name-part-type="species" reg="popei">popei</tp:taxon-name-part></tp:taxon-name></italic> Zhao, Yang, Chen, Chen, and Wang, 2014</td><td rowspan="1" colspan="1">
                  <xref ref-type="bibr" rid="B126">Zhao et al. 2014</xref>
                </td></tr><tr><td rowspan="1" colspan="1">76</td><td rowspan="1" colspan="1"><italic><tp:taxon-name><tp:taxon-name-part taxon-name-part-type="genus" reg="Megophrys">Megophrys</tp:taxon-name-part> <tp:taxon-name-part taxon-name-part-type="species" reg="robusta">robusta</tp:taxon-name-part></tp:taxon-name></italic> Boulenger, 1908</td><td rowspan="1" colspan="1"><xref ref-type="bibr" rid="B11">Boulenger 1908</xref>; <xref ref-type="bibr" rid="B70">Mahony et al. 2018</xref></td></tr><tr><td rowspan="1" colspan="1">77</td><td rowspan="1" colspan="1"><italic><tp:taxon-name><tp:taxon-name-part taxon-name-part-type="genus" reg="Megophrys">Megophrys</tp:taxon-name-part> <tp:taxon-name-part taxon-name-part-type="species" reg="rubrimera">rubrimera</tp:taxon-name-part></tp:taxon-name></italic> Tapley, Cutajar, Mahony, Chung, Dau, Nguyen, Luong, and Rowley, 2017</td><td rowspan="1" colspan="1">
                  <xref ref-type="bibr" rid="B104">Tapley et al. 2017</xref>
                </td></tr><tr><td rowspan="1" colspan="1">78</td><td rowspan="1" colspan="1"><italic><tp:taxon-name><tp:taxon-name-part taxon-name-part-type="genus" reg="Megophrys">Megophrys</tp:taxon-name-part> <tp:taxon-name-part taxon-name-part-type="species" reg="sangzhiensis">sangzhiensis</tp:taxon-name-part></tp:taxon-name></italic> Jiang, Ye, and Fei, 2008</td><td rowspan="1" colspan="1">
                  <xref ref-type="bibr" rid="B49">Jiang et al. 2008</xref>
                </td></tr><tr><td rowspan="1" colspan="1">79</td><td rowspan="1" colspan="1"><italic><tp:taxon-name><tp:taxon-name-part taxon-name-part-type="genus" reg="Megophrys">Megophrys</tp:taxon-name-part> <tp:taxon-name-part taxon-name-part-type="species" reg="serchhipii">serchhipii</tp:taxon-name-part></tp:taxon-name></italic> Mathew and Sen, 2007</td><td rowspan="1" colspan="1">
                  <xref ref-type="bibr" rid="B72">Mathew and Sen 2007</xref>
                </td></tr><tr><td rowspan="1" colspan="1">80</td><td rowspan="1" colspan="1"><italic><tp:taxon-name><tp:taxon-name-part taxon-name-part-type="genus" reg="Megophrys">Megophrys</tp:taxon-name-part> <tp:taxon-name-part taxon-name-part-type="species" reg="shapingensis">shapingensis</tp:taxon-name-part></tp:taxon-name></italic> Liu, 1950</td><td rowspan="1" colspan="1">Liu et al. 1950; <xref ref-type="bibr" rid="B32">Fei et al. 2009</xref></td></tr><tr><td rowspan="1" colspan="1">81</td><td rowspan="1" colspan="1"><italic><tp:taxon-name><tp:taxon-name-part taxon-name-part-type="genus" reg="Megophrys">Megophrys</tp:taxon-name-part> <tp:taxon-name-part taxon-name-part-type="species" reg="shuichengensis">shuichengensis</tp:taxon-name-part></tp:taxon-name></italic> Tian and Sun, 1995</td><td rowspan="1" colspan="1"><xref ref-type="bibr" rid="B109">Tian and Sun 1995</xref>; <xref ref-type="bibr" rid="B32">Fei et al. 2009</xref></td></tr><tr><td rowspan="1" colspan="1">82</td><td rowspan="1" colspan="1"><italic><tp:taxon-name><tp:taxon-name-part taxon-name-part-type="genus" reg="Megophrys">Megophrys</tp:taxon-name-part> <tp:taxon-name-part taxon-name-part-type="species" reg="shunhuangensis">shunhuangensis</tp:taxon-name-part></tp:taxon-name></italic> Wang, Deng, Liu, Wu, and Liu, 2019</td><td rowspan="1" colspan="1">
                  <xref ref-type="bibr" rid="B114">Wang et al. 2019a</xref>
                </td></tr><tr><td rowspan="1" colspan="1">83</td><td rowspan="1" colspan="1"><italic><tp:taxon-name><tp:taxon-name-part taxon-name-part-type="genus" reg="Megophrys">Megophrys</tp:taxon-name-part> <tp:taxon-name-part taxon-name-part-type="species" reg="spinata">spinata</tp:taxon-name-part></tp:taxon-name></italic> Liu and Hu, 1973</td><td rowspan="1" colspan="1"><xref ref-type="bibr" rid="B32">Fei et al. 2009</xref>; <xref ref-type="bibr" rid="B28">Fei and Ye 2016</xref></td></tr><tr><td rowspan="1" colspan="1">84</td><td rowspan="1" colspan="1"><italic><tp:taxon-name><tp:taxon-name-part taxon-name-part-type="genus" reg="Megophrys">Megophrys</tp:taxon-name-part> <tp:taxon-name-part taxon-name-part-type="species" reg="stejnegeri">stejnegeri</tp:taxon-name-part></tp:taxon-name></italic> Taylor, 1920</td><td rowspan="1" colspan="1">
                  <xref ref-type="bibr" rid="B106">Taylor 1920</xref>
                </td></tr><tr><td rowspan="1" colspan="1">85</td><td rowspan="1" colspan="1"><italic><tp:taxon-name><tp:taxon-name-part taxon-name-part-type="genus" reg="Megophrys">Megophrys</tp:taxon-name-part> <tp:taxon-name-part taxon-name-part-type="species" reg="synoria">synoria</tp:taxon-name-part></tp:taxon-name></italic> Stuart, Sok, and Neang, 2006</td><td rowspan="1" colspan="1">
                  <xref ref-type="bibr" rid="B101">Stuart et al. 2006b</xref>
                </td></tr><tr><td rowspan="1" colspan="1">86</td><td rowspan="1" colspan="1"><italic><tp:taxon-name><tp:taxon-name-part taxon-name-part-type="genus" reg="Megophrys">Megophrys</tp:taxon-name-part> <tp:taxon-name-part taxon-name-part-type="species" reg="takensis">takensis</tp:taxon-name-part></tp:taxon-name></italic> Mahony, 2011</td><td rowspan="1" colspan="1">
                  <xref ref-type="bibr" rid="B66">Mahony 2011</xref>
                </td></tr><tr><td rowspan="1" colspan="1">87</td><td rowspan="1" colspan="1"><italic><tp:taxon-name><tp:taxon-name-part taxon-name-part-type="genus" reg="Megophrys">Megophrys</tp:taxon-name-part> <tp:taxon-name-part taxon-name-part-type="species" reg="tuberogranulata">tuberogranulata</tp:taxon-name-part></tp:taxon-name></italic> Shen, Mo and Li, 2010</td><td rowspan="1" colspan="1">
                  <xref ref-type="bibr" rid="B75">Mo et al. 2010</xref>
                </td></tr><tr><td rowspan="1" colspan="1">88</td><td rowspan="1" colspan="1"><italic><tp:taxon-name><tp:taxon-name-part taxon-name-part-type="genus" reg="Megophrys">Megophrys</tp:taxon-name-part> <tp:taxon-name-part taxon-name-part-type="species" reg="vegrandis">vegrandis</tp:taxon-name-part></tp:taxon-name></italic> Mahony, Teeling, Biju, 2013</td><td rowspan="1" colspan="1">
                  <xref ref-type="bibr" rid="B68">Mahony et al. 2013</xref>
                </td></tr><tr><td rowspan="1" colspan="1">89</td><td rowspan="1" colspan="1"><italic><tp:taxon-name><tp:taxon-name-part taxon-name-part-type="genus" reg="Megophrys">Megophrys</tp:taxon-name-part> <tp:taxon-name-part taxon-name-part-type="species" reg="wawuensis">wawuensis</tp:taxon-name-part></tp:taxon-name></italic> Fei, Jiang, and Zheng, 2001</td><td rowspan="1" colspan="1">
                  <xref ref-type="bibr" rid="B32">Fei et al. 2009</xref>
                </td></tr><tr><td rowspan="1" colspan="1">90</td><td rowspan="1" colspan="1"><italic><tp:taxon-name><tp:taxon-name-part taxon-name-part-type="genus" reg="Megophrys">Megophrys</tp:taxon-name-part> <tp:taxon-name-part taxon-name-part-type="species" reg="wugongensis">wugongensis</tp:taxon-name-part></tp:taxon-name></italic> J. Wang, Lyu, and Y.Y. Wang, 2019</td><td rowspan="1" colspan="1">Wang et al. 2019</td></tr><tr><td rowspan="1" colspan="1">91</td><td rowspan="1" colspan="1"><italic><tp:taxon-name><tp:taxon-name-part taxon-name-part-type="genus" reg="Megophrys">Megophrys</tp:taxon-name-part> <tp:taxon-name-part taxon-name-part-type="species" reg="wuliangshanensis">wuliangshanensis</tp:taxon-name-part></tp:taxon-name></italic> Ye and Fei, 1995</td><td rowspan="1" colspan="1"><xref ref-type="bibr" rid="B32">Fei et al. 2009</xref>; <xref ref-type="bibr" rid="B28">Fei and Ye 2016</xref></td></tr><tr><td rowspan="1" colspan="1">92</td><td rowspan="1" colspan="1"><italic><tp:taxon-name><tp:taxon-name-part taxon-name-part-type="genus" reg="Megophrys">Megophrys</tp:taxon-name-part> <tp:taxon-name-part taxon-name-part-type="species" reg="wushanensis">wushanensis</tp:taxon-name-part></tp:taxon-name></italic> Ye and Fei, 1995</td><td rowspan="1" colspan="1"><xref ref-type="bibr" rid="B32">Fei et al. 2009</xref>; <xref ref-type="bibr" rid="B28">Fei and Ye 2016</xref></td></tr><tr><td rowspan="1" colspan="1">93</td><td rowspan="1" colspan="1"><italic><tp:taxon-name><tp:taxon-name-part taxon-name-part-type="genus" reg="Megophrys">Megophrys</tp:taxon-name-part> <tp:taxon-name-part taxon-name-part-type="species" reg="xianjuensis">xianjuensis</tp:taxon-name-part></tp:taxon-name></italic> Wang, Wu, Peng, Shi, Lu and Wu, 2020</td><td rowspan="1" colspan="1">
                  <xref ref-type="bibr" rid="B116">Wang et al. 2020</xref>
                </td></tr><tr><td rowspan="1" colspan="1">94</td><td rowspan="1" colspan="1"><italic><tp:taxon-name><tp:taxon-name-part taxon-name-part-type="genus" reg="Megophrys">Megophrys</tp:taxon-name-part> <tp:taxon-name-part taxon-name-part-type="species" reg="zhangi">zhangi</tp:taxon-name-part></tp:taxon-name></italic> Ye and Fei, 1992</td><td rowspan="1" colspan="1"><xref ref-type="bibr" rid="B120">Ye and Fei 1992</xref>; <xref ref-type="bibr" rid="B32">Fei et al. 2009</xref>; <xref ref-type="bibr" rid="B28">Fei and Ye 2016</xref></td></tr><tr><td rowspan="1" colspan="1">95</td><td rowspan="1" colspan="1"><italic><tp:taxon-name><tp:taxon-name-part taxon-name-part-type="genus" reg="Megophrys">Megophrys</tp:taxon-name-part> <tp:taxon-name-part taxon-name-part-type="species" reg="zunhebotoensis">zunhebotoensis</tp:taxon-name-part></tp:taxon-name></italic> Mathew and Sen, 2007</td><td rowspan="1" colspan="1">
                  <xref ref-type="bibr" rid="B72">Mathew and Sen 2007</xref>
                </td></tr></tbody></table></table-wrap><table-wrap id="T3" position="float" orientation="portrait"><label>Table 3.</label><caption><p>Morphometric comparisons between the <italic><tp:taxon-name><tp:taxon-name-part taxon-name-part-type="genus" reg="Megophrys">Megophrys</tp:taxon-name-part></tp:taxon-name></italic> species from the eastern corner of Himalayas. P-value is resulted from Mann-Whitney <italic>U</italic> test on each character between species. Significant level at 0.05 (* P-value &lt; 0.05). Abbreviation for species name: <abbrev xmlns:xlink="http://www.w3.org/1999/xlink" xlink:title="M. cf. pachyproctus" id="ABBRID0EOZEK" xlink:type="simple">MCP</abbrev>, <tp:taxon-name><tp:taxon-name-part taxon-name-part-type="genus" reg="Megophrys">M.</tp:taxon-name-part> <tp:taxon-name-part taxon-name-part-type="uncertainty-rank">cf.</tp:taxon-name-part> <tp:taxon-name-part taxon-name-part-type="species" reg="pachyproctus">pachyproctus</tp:taxon-name-part></tp:taxon-name>; <abbrev xmlns:xlink="http://www.w3.org/1999/xlink" xlink:title="Megophrys zhoui" id="ABBRID0E6ZEK" xlink:type="simple">MZ</abbrev>, <italic><tp:taxon-name><tp:taxon-name-part taxon-name-part-type="genus" reg="Megophrys">Megophrys</tp:taxon-name-part> <tp:taxon-name-part taxon-name-part-type="species" reg="zhoui">zhoui</tp:taxon-name-part></tp:taxon-name></italic> sp. nov.; <abbrev xmlns:xlink="http://www.w3.org/1999/xlink" xlink:title="Megophrys yeae" id="ABBRID0EO1EK" xlink:type="simple">MY</abbrev>, <italic><tp:taxon-name><tp:taxon-name-part taxon-name-part-type="genus" reg="Megophrys">Megophrys</tp:taxon-name-part> <tp:taxon-name-part taxon-name-part-type="species" reg="yeae">yeae</tp:taxon-name-part></tp:taxon-name></italic> sp. nov.; <abbrev xmlns:xlink="http://www.w3.org/1999/xlink" xlink:title="M. pachyproctus" id="ABBRID0E41EK" xlink:type="simple">MP</abbrev>, <italic><tp:taxon-name><tp:taxon-name-part taxon-name-part-type="genus" reg="Megophrys">M.</tp:taxon-name-part> <tp:taxon-name-part taxon-name-part-type="species" reg="pachyproctus">pachyproctus</tp:taxon-name-part></tp:taxon-name></italic>; <abbrev xmlns:xlink="http://www.w3.org/1999/xlink" xlink:title="M. medogensis" id="ABBRID0EM2EK" xlink:type="simple">MM</abbrev>, <italic><tp:taxon-name><tp:taxon-name-part taxon-name-part-type="genus" reg="Megophrys">M.</tp:taxon-name-part> <tp:taxon-name-part taxon-name-part-type="species" reg="medogensis">medogensis</tp:taxon-name-part></tp:taxon-name></italic>; and <abbrev xmlns:xlink="http://www.w3.org/1999/xlink" xlink:title="M. vegrandis" id="ABBRID0E22EK" xlink:type="simple">MV</abbrev>, <italic><tp:taxon-name><tp:taxon-name-part taxon-name-part-type="genus" reg="Megophrys">M.</tp:taxon-name-part> <tp:taxon-name-part taxon-name-part-type="species" reg="vegrandis">vegrandis</tp:taxon-name-part></tp:taxon-name></italic>. See abbreviations for the morphological characters in Materials and methods section.</p></caption><table id="TID0EUXHK" rules="all"><tbody><tr><th rowspan="1" colspan="1">Sex</th><th rowspan="1" colspan="1">Character</th><th rowspan="1" colspan="1"><abbrev xmlns:xlink="http://www.w3.org/1999/xlink" xlink:title="M. cf. pachyproctus" id="ABBRID0EZ3EK" xlink:type="simple">MCP</abbrev> vs. <abbrev xmlns:xlink="http://www.w3.org/1999/xlink" xlink:title="Megophrys yeae" id="ABBRID0E43EK" xlink:type="simple">MY</abbrev></th><th rowspan="1" colspan="1"><abbrev xmlns:xlink="http://www.w3.org/1999/xlink" xlink:title="M. cf. pachyproctus" id="ABBRID0EE4EK" xlink:type="simple">MCP</abbrev> vs. <abbrev xmlns:xlink="http://www.w3.org/1999/xlink" xlink:title="Megophrys zhoui" id="ABBRID0EI4EK" xlink:type="simple">MZ</abbrev></th><th rowspan="1" colspan="1"><abbrev xmlns:xlink="http://www.w3.org/1999/xlink" xlink:title="M. cf. pachyproctus" id="ABBRID0EP4EK" xlink:type="simple">MCP</abbrev> vs. <abbrev xmlns:xlink="http://www.w3.org/1999/xlink" xlink:title="M. medogensis" id="ABBRID0ET4EK" xlink:type="simple">MM</abbrev></th><th rowspan="1" colspan="1"><abbrev xmlns:xlink="http://www.w3.org/1999/xlink" xlink:title="M. cf. pachyproctus" id="ABBRID0E14EK" xlink:type="simple">MCP</abbrev> vs. <abbrev xmlns:xlink="http://www.w3.org/1999/xlink" xlink:title="M. pachyproctus" id="ABBRID0E54EK" xlink:type="simple">MP</abbrev></th><th rowspan="1" colspan="1"><abbrev xmlns:xlink="http://www.w3.org/1999/xlink" xlink:title="M. cf. pachyproctus" id="ABBRID0EF5EK" xlink:type="simple">MCP</abbrev> vs. <abbrev xmlns:xlink="http://www.w3.org/1999/xlink" xlink:title="M. vegrandis" id="ABBRID0EJ5EK" xlink:type="simple">MV</abbrev></th><th rowspan="1" colspan="1"><abbrev xmlns:xlink="http://www.w3.org/1999/xlink" xlink:title="Megophrys zhoui" id="ABBRID0EQ5EK" xlink:type="simple">MZ</abbrev> vs. <abbrev xmlns:xlink="http://www.w3.org/1999/xlink" xlink:title="Megophrys yeae" id="ABBRID0EU5EK" xlink:type="simple">MY</abbrev></th><th rowspan="1" colspan="1"><abbrev xmlns:xlink="http://www.w3.org/1999/xlink" xlink:title="Megophrys zhoui" id="ABBRID0E25EK" xlink:type="simple">MZ</abbrev> vs. <abbrev xmlns:xlink="http://www.w3.org/1999/xlink" xlink:title="M. medogensis" id="ABBRID0E65EK" xlink:type="simple">MM</abbrev></th><th rowspan="1" colspan="1"><abbrev xmlns:xlink="http://www.w3.org/1999/xlink" xlink:title="Megophrys yeae" id="ABBRID0EG6EK" xlink:type="simple">MY</abbrev> vs. <abbrev xmlns:xlink="http://www.w3.org/1999/xlink" xlink:title="M. pachyproctus" id="ABBRID0EK6EK" xlink:type="simple">MP</abbrev></th><th rowspan="1" colspan="1"><abbrev xmlns:xlink="http://www.w3.org/1999/xlink" xlink:title="Megophrys yeae" id="ABBRID0ER6EK" xlink:type="simple">MY</abbrev> vs. <abbrev xmlns:xlink="http://www.w3.org/1999/xlink" xlink:title="M. medogensis" id="ABBRID0EV6EK" xlink:type="simple">MM</abbrev></th><th rowspan="1" colspan="1"><abbrev xmlns:xlink="http://www.w3.org/1999/xlink" xlink:title="M. pachyproctus" id="ABBRID0E36EK" xlink:type="simple">MP</abbrev> vs. <abbrev xmlns:xlink="http://www.w3.org/1999/xlink" xlink:title="M. vegrandis" id="ABBRID0EAAFK" xlink:type="simple">MV</abbrev></th><th rowspan="1" colspan="1"><abbrev xmlns:xlink="http://www.w3.org/1999/xlink" xlink:title="M. medogensis" id="ABBRID0EHAFK" xlink:type="simple">MM</abbrev> vs. <abbrev xmlns:xlink="http://www.w3.org/1999/xlink" xlink:title="M. vegrandis" id="ABBRID0ELAFK" xlink:type="simple">MV</abbrev></th></tr><tr><td rowspan="26" colspan="1">
                  <bold>Female</bold>
                </td><td rowspan="1" colspan="1">
                  <bold><abbrev xmlns:xlink="http://www.w3.org/1999/xlink" xlink:title="snout-vent length" id="ABBRID0E1AFK" xlink:type="simple">SVL</abbrev></bold>
                </td><td rowspan="1" colspan="1">0.133</td><td rowspan="1" colspan="1">0.133</td><td rowspan="1" colspan="1">0.016*</td><td rowspan="1" colspan="1">/</td><td rowspan="1" colspan="1">/</td><td rowspan="1" colspan="1">0.333</td><td rowspan="1" colspan="1">0.095</td><td rowspan="1" colspan="1">/</td><td rowspan="1" colspan="1">0.095</td><td rowspan="1" colspan="1">/</td><td rowspan="1" colspan="1">/</td></tr><tr><td rowspan="1" colspan="1">
                  <bold><abbrev xmlns:xlink="http://www.w3.org/1999/xlink" xlink:title="head width" id="ABBRID0EFCFK" xlink:type="simple">HW</abbrev></bold>
                </td><td rowspan="1" colspan="1">0.133</td><td rowspan="1" colspan="1">0.267</td><td rowspan="1" colspan="1">0.016*</td><td rowspan="1" colspan="1">/</td><td rowspan="1" colspan="1">/</td><td rowspan="1" colspan="1">0.333</td><td rowspan="1" colspan="1">0.095</td><td rowspan="1" colspan="1">/</td><td rowspan="1" colspan="1">0.095</td><td rowspan="1" colspan="1">/</td><td rowspan="1" colspan="1">/</td></tr><tr><td rowspan="1" colspan="1">
                  <bold><abbrev xmlns:xlink="http://www.w3.org/1999/xlink" xlink:title="head length" id="ABBRID0EQDFK" xlink:type="simple">HL</abbrev></bold>
                </td><td rowspan="1" colspan="1">1.000</td><td rowspan="1" colspan="1">0.267</td><td rowspan="1" colspan="1">0.032*</td><td rowspan="1" colspan="1">/</td><td rowspan="1" colspan="1">/</td><td rowspan="1" colspan="1">1.000</td><td rowspan="1" colspan="1">0.571</td><td rowspan="1" colspan="1">/</td><td rowspan="1" colspan="1">0.190</td><td rowspan="1" colspan="1">/</td><td rowspan="1" colspan="1">/</td></tr><tr><td rowspan="1" colspan="1">
                  <bold><abbrev xmlns:xlink="http://www.w3.org/1999/xlink" xlink:title="snout length" id="ABBRID0E2EFK" xlink:type="simple">SL</abbrev></bold>
                </td><td rowspan="1" colspan="1">0.533</td><td rowspan="1" colspan="1">0.267</td><td rowspan="1" colspan="1">0.032*</td><td rowspan="1" colspan="1">/</td><td rowspan="1" colspan="1">/</td><td rowspan="1" colspan="1">0.333</td><td rowspan="1" colspan="1">0.095</td><td rowspan="1" colspan="1">/</td><td rowspan="1" colspan="1">1.000</td><td rowspan="1" colspan="1">/</td><td rowspan="1" colspan="1">/</td></tr><tr><td rowspan="1" colspan="1">
                  <bold><abbrev xmlns:xlink="http://www.w3.org/1999/xlink" xlink:title="nostril-snout length" id="ABBRID0EGGFK" xlink:type="simple">SN</abbrev></bold>
                </td><td rowspan="1" colspan="1">1.000</td><td rowspan="1" colspan="1">0.267</td><td rowspan="1" colspan="1">1.000</td><td rowspan="1" colspan="1">/</td><td rowspan="1" colspan="1">/</td><td rowspan="1" colspan="1">0.333</td><td rowspan="1" colspan="1">0.190</td><td rowspan="1" colspan="1">/</td><td rowspan="1" colspan="1">0.857</td><td rowspan="1" colspan="1">/</td><td rowspan="1" colspan="1">/</td></tr><tr><td rowspan="1" colspan="1">
                  <bold><abbrev xmlns:xlink="http://www.w3.org/1999/xlink" xlink:title="eye-nostril length" id="ABBRID0ERHFK" xlink:type="simple">EN</abbrev></bold>
                </td><td rowspan="1" colspan="1">0.800</td><td rowspan="1" colspan="1">1.000</td><td rowspan="1" colspan="1">0.286</td><td rowspan="1" colspan="1">/</td><td rowspan="1" colspan="1">/</td><td rowspan="1" colspan="1">1.000</td><td rowspan="1" colspan="1">0.570</td><td rowspan="1" colspan="1">/</td><td rowspan="1" colspan="1">1.000</td><td rowspan="1" colspan="1">/</td><td rowspan="1" colspan="1">/</td></tr><tr><td rowspan="1" colspan="1">
                  <bold>IN</bold>
                </td><td rowspan="1" colspan="1">1.000</td><td rowspan="1" colspan="1">0.267</td><td rowspan="1" colspan="1">0.286</td><td rowspan="1" colspan="1">/</td><td rowspan="1" colspan="1">/</td><td rowspan="1" colspan="1">1.000</td><td rowspan="1" colspan="1">1.000</td><td rowspan="1" colspan="1">/</td><td rowspan="1" colspan="1">0.857</td><td rowspan="1" colspan="1">/</td><td rowspan="1" colspan="1">/</td></tr><tr><td rowspan="1" colspan="1">
                  <bold><abbrev xmlns:xlink="http://www.w3.org/1999/xlink" xlink:title="eye length" id="ABBRID0EEKFK" xlink:type="simple">EL</abbrev></bold>
                </td><td rowspan="1" colspan="1">0.133</td><td rowspan="1" colspan="1">1.000</td><td rowspan="1" colspan="1">1.000</td><td rowspan="1" colspan="1">/</td><td rowspan="1" colspan="1">/</td><td rowspan="1" colspan="1">0.667</td><td rowspan="1" colspan="1">1.000</td><td rowspan="1" colspan="1">/</td><td rowspan="1" colspan="1">0.095</td><td rowspan="1" colspan="1">/</td><td rowspan="1" colspan="1">/</td></tr><tr><td rowspan="1" colspan="1">
                  <bold><abbrev xmlns:xlink="http://www.w3.org/1999/xlink" xlink:title="inter upper eyelid width" id="ABBRID0EPLFK" xlink:type="simple">IUE</abbrev></bold>
                </td><td rowspan="1" colspan="1">0.533</td><td rowspan="1" colspan="1">0.533</td><td rowspan="1" colspan="1">0.111</td><td rowspan="1" colspan="1">/</td><td rowspan="1" colspan="1">/</td><td rowspan="1" colspan="1">1.000</td><td rowspan="1" colspan="1">1.000</td><td rowspan="1" colspan="1">/</td><td rowspan="1" colspan="1">1.000</td><td rowspan="1" colspan="1">/</td><td rowspan="1" colspan="1">/</td></tr><tr><td rowspan="1" colspan="1">
                  <bold><abbrev xmlns:xlink="http://www.w3.org/1999/xlink" xlink:title="maximum upper eyelid width" id="ABBRID0E1MFK" xlink:type="simple">UEW</abbrev></bold>
                </td><td rowspan="1" colspan="1">0.533</td><td rowspan="1" colspan="1">0.533</td><td rowspan="1" colspan="1">0.730</td><td rowspan="1" colspan="1">/</td><td rowspan="1" colspan="1">/</td><td rowspan="1" colspan="1">1.000</td><td rowspan="1" colspan="1">1.000</td><td rowspan="1" colspan="1">/</td><td rowspan="1" colspan="1">1.000</td><td rowspan="1" colspan="1">/</td><td rowspan="1" colspan="1">/</td></tr><tr><td rowspan="1" colspan="1">
                  <bold><abbrev xmlns:xlink="http://www.w3.org/1999/xlink" xlink:title="internal front of eyes" id="ABBRID0EFOFK" xlink:type="simple">IFE</abbrev></bold>
                </td><td rowspan="1" colspan="1">0.800</td><td rowspan="1" colspan="1">0.267</td><td rowspan="1" colspan="1">0.111</td><td rowspan="1" colspan="1">/</td><td rowspan="1" colspan="1">/</td><td rowspan="1" colspan="1">1.000</td><td rowspan="1" colspan="1">0.950</td><td rowspan="1" colspan="1">/</td><td rowspan="1" colspan="1">0.571</td><td rowspan="1" colspan="1">/</td><td rowspan="1" colspan="1">/</td></tr><tr><td rowspan="1" colspan="1">
                  <bold><abbrev xmlns:xlink="http://www.w3.org/1999/xlink" xlink:title="internal back of eyes" id="ABBRID0EQPFK" xlink:type="simple">IBE</abbrev></bold>
                </td><td rowspan="1" colspan="1">0.133</td><td rowspan="1" colspan="1">0.133</td><td rowspan="1" colspan="1">1.000</td><td rowspan="1" colspan="1">/</td><td rowspan="1" colspan="1">/</td><td rowspan="1" colspan="1">0.667</td><td rowspan="1" colspan="1">0.190</td><td rowspan="1" colspan="1">/</td><td rowspan="1" colspan="1">0.190</td><td rowspan="1" colspan="1">/</td><td rowspan="1" colspan="1">/</td></tr><tr><td rowspan="1" colspan="1">
                  <bold><abbrev xmlns:xlink="http://www.w3.org/1999/xlink" xlink:title="largest tympanum diameter" id="ABBRID0E2QFK" xlink:type="simple">TYD</abbrev></bold>
                </td><td rowspan="1" colspan="1">0.533</td><td rowspan="1" colspan="1">0.133</td><td rowspan="1" colspan="1">0.032*</td><td rowspan="1" colspan="1">/</td><td rowspan="1" colspan="1">/</td><td rowspan="1" colspan="1">0.333</td><td rowspan="1" colspan="1">0.095</td><td rowspan="1" colspan="1">/</td><td rowspan="1" colspan="1">0.095</td><td rowspan="1" colspan="1">/</td><td rowspan="1" colspan="1">/</td></tr><tr><td rowspan="1" colspan="1">
                  <bold><abbrev xmlns:xlink="http://www.w3.org/1999/xlink" xlink:title="tympanum-eye distance" id="ABBRID0EGSFK" xlink:type="simple">TYE</abbrev></bold>
                </td><td rowspan="1" colspan="1">0.800</td><td rowspan="1" colspan="1">0.133</td><td rowspan="1" colspan="1">0.016*</td><td rowspan="1" colspan="1">/</td><td rowspan="1" colspan="1">/</td><td rowspan="1" colspan="1">0.667</td><td rowspan="1" colspan="1">0.095</td><td rowspan="1" colspan="1">/</td><td rowspan="1" colspan="1">0.095</td><td rowspan="1" colspan="1">/</td><td rowspan="1" colspan="1">/</td></tr><tr><td rowspan="1" colspan="1">
                  <bold><abbrev xmlns:xlink="http://www.w3.org/1999/xlink" xlink:title="forearm length" id="ABBRID0ERTFK" xlink:type="simple">FAL</abbrev></bold>
                </td><td rowspan="1" colspan="1">0.133</td><td rowspan="1" colspan="1">0.800</td><td rowspan="1" colspan="1">0.286</td><td rowspan="1" colspan="1">/</td><td rowspan="1" colspan="1">/</td><td rowspan="1" colspan="1">0.333</td><td rowspan="1" colspan="1">0.381</td><td rowspan="1" colspan="1">/</td><td rowspan="1" colspan="1">0.095</td><td rowspan="1" colspan="1">/</td><td rowspan="1" colspan="1">/</td></tr><tr><td rowspan="1" colspan="1">
                  <bold><abbrev xmlns:xlink="http://www.w3.org/1999/xlink" xlink:title="hand length" id="ABBRID0E3UFK" xlink:type="simple">HAL</abbrev></bold>
                </td><td rowspan="1" colspan="1">0.133</td><td rowspan="1" colspan="1">1.000</td><td rowspan="1" colspan="1">0.016*</td><td rowspan="1" colspan="1">/</td><td rowspan="1" colspan="1">/</td><td rowspan="1" colspan="1">0.333</td><td rowspan="1" colspan="1">0.095</td><td rowspan="1" colspan="1">/</td><td rowspan="1" colspan="1">0.095</td><td rowspan="1" colspan="1">/</td><td rowspan="1" colspan="1">/</td></tr><tr><td rowspan="1" colspan="1">
                  <bold>FIL</bold>
                </td><td rowspan="1" colspan="1">1.000</td><td rowspan="1" colspan="1">0.133</td><td rowspan="1" colspan="1">0.016*</td><td rowspan="1" colspan="1">/</td><td rowspan="1" colspan="1">/</td><td rowspan="1" colspan="1">0.333</td><td rowspan="1" colspan="1">0.095</td><td rowspan="1" colspan="1">/</td><td rowspan="1" colspan="1">0.095</td><td rowspan="1" colspan="1">/</td><td rowspan="1" colspan="1">/</td></tr><tr><td rowspan="1" colspan="1">
                  <bold>FIIL</bold>
                </td><td rowspan="1" colspan="1">0.133</td><td rowspan="1" colspan="1">0.533</td><td rowspan="1" colspan="1">0.016*</td><td rowspan="1" colspan="1">/</td><td rowspan="1" colspan="1">/</td><td rowspan="1" colspan="1">0.333</td><td rowspan="1" colspan="1">0.095</td><td rowspan="1" colspan="1">/</td><td rowspan="1" colspan="1">0.381</td><td rowspan="1" colspan="1">/</td><td rowspan="1" colspan="1">/</td></tr><tr><td rowspan="1" colspan="1">
                  <bold>FIIIL</bold>
                </td><td rowspan="1" colspan="1">0.133</td><td rowspan="1" colspan="1">0.267</td><td rowspan="1" colspan="1">0.286</td><td rowspan="1" colspan="1">/</td><td rowspan="1" colspan="1">/</td><td rowspan="1" colspan="1">0.333</td><td rowspan="1" colspan="1">1.000</td><td rowspan="1" colspan="1">/</td><td rowspan="1" colspan="1">0.095</td><td rowspan="1" colspan="1">/</td><td rowspan="1" colspan="1">/</td></tr><tr><td rowspan="1" colspan="1">
                  <bold>FIVL</bold>
                </td><td rowspan="1" colspan="1">1.000</td><td rowspan="1" colspan="1">0.533</td><td rowspan="1" colspan="1">0.730</td><td rowspan="1" colspan="1">/</td><td rowspan="1" colspan="1">/</td><td rowspan="1" colspan="1">0.333</td><td rowspan="1" colspan="1">0.381</td><td rowspan="1" colspan="1">/</td><td rowspan="1" colspan="1">0.381</td><td rowspan="1" colspan="1">/</td><td rowspan="1" colspan="1">/</td></tr><tr><td rowspan="1" colspan="1">
                  <bold><abbrev xmlns:xlink="http://www.w3.org/1999/xlink" xlink:title="thigh length" id="ABBRID0EH2FK" xlink:type="simple">TL</abbrev></bold>
                </td><td rowspan="1" colspan="1">0.133</td><td rowspan="1" colspan="1">0.533</td><td rowspan="1" colspan="1">0.413</td><td rowspan="1" colspan="1">/</td><td rowspan="1" colspan="1">/</td><td rowspan="1" colspan="1">0.333</td><td rowspan="1" colspan="1">0.571</td><td rowspan="1" colspan="1">/</td><td rowspan="1" colspan="1">1.000</td><td rowspan="1" colspan="1">/</td><td rowspan="1" colspan="1">/</td></tr><tr><td rowspan="1" colspan="1">
                  <bold><abbrev xmlns:xlink="http://www.w3.org/1999/xlink" xlink:title="shank length" id="ABBRID0ES3FK" xlink:type="simple">SHL</abbrev></bold>
                </td><td rowspan="1" colspan="1">0.533</td><td rowspan="1" colspan="1">0.800</td><td rowspan="1" colspan="1">0.730</td><td rowspan="1" colspan="1">/</td><td rowspan="1" colspan="1">/</td><td rowspan="1" colspan="1">0.333</td><td rowspan="1" colspan="1">0.857</td><td rowspan="1" colspan="1">/</td><td rowspan="1" colspan="1">0.857</td><td rowspan="1" colspan="1">/</td><td rowspan="1" colspan="1">/</td></tr><tr><td rowspan="1" colspan="1">
                  <bold><abbrev xmlns:xlink="http://www.w3.org/1999/xlink" xlink:title="tarsal-foot length" id="ABBRID0E44FK" xlink:type="simple">TFOL</abbrev></bold>
                </td><td rowspan="1" colspan="1">1.000</td><td rowspan="1" colspan="1">0.133</td><td rowspan="1" colspan="1">0.730</td><td rowspan="1" colspan="1">/</td><td rowspan="1" colspan="1">/</td><td rowspan="1" colspan="1">0.333</td><td rowspan="1" colspan="1">0.857</td><td rowspan="1" colspan="1">/</td><td rowspan="1" colspan="1">1.000</td><td rowspan="1" colspan="1">/</td><td rowspan="1" colspan="1">/</td></tr><tr><td rowspan="1" colspan="1">
                  <bold><abbrev xmlns:xlink="http://www.w3.org/1999/xlink" xlink:title="foot length" id="ABBRID0EI6FK" xlink:type="simple">FOL</abbrev></bold>
                </td><td rowspan="1" colspan="1">1.000</td><td rowspan="1" colspan="1">0.267</td><td rowspan="1" colspan="1">1.000</td><td rowspan="1" colspan="1">/</td><td rowspan="1" colspan="1">/</td><td rowspan="1" colspan="1">0.333</td><td rowspan="1" colspan="1">0.571</td><td rowspan="1" colspan="1">/</td><td rowspan="1" colspan="1">1.000</td><td rowspan="1" colspan="1">/</td><td rowspan="1" colspan="1">/</td></tr><tr><td rowspan="1" colspan="1">
                  <bold><abbrev xmlns:xlink="http://www.w3.org/1999/xlink" xlink:title="finger III width" id="ABBRID0ETAGK" xlink:type="simple">FIIIW</abbrev></bold>
                </td><td rowspan="1" colspan="1">0.133</td><td rowspan="1" colspan="1">0.133</td><td rowspan="1" colspan="1">0.556</td><td rowspan="1" colspan="1">/</td><td rowspan="1" colspan="1">/</td><td rowspan="1" colspan="1">0.333</td><td rowspan="1" colspan="1">0.095</td><td rowspan="1" colspan="1">/</td><td rowspan="1" colspan="1">0.095</td><td rowspan="1" colspan="1">/</td><td rowspan="1" colspan="1">/</td></tr><tr><td rowspan="1" colspan="1">
                  <bold><abbrev xmlns:xlink="http://www.w3.org/1999/xlink" xlink:title="finger IV width" id="ABBRID0E5BGK" xlink:type="simple">FIVW</abbrev></bold>
                </td><td rowspan="1" colspan="1">0.133</td><td rowspan="1" colspan="1">0.133</td><td rowspan="1" colspan="1">0.730</td><td rowspan="1" colspan="1">/</td><td rowspan="1" colspan="1">/</td><td rowspan="1" colspan="1">0.333</td><td rowspan="1" colspan="1">0.095</td><td rowspan="1" colspan="1">/</td><td rowspan="1" colspan="1">0.095</td><td rowspan="1" colspan="1">/</td><td rowspan="1" colspan="1">/</td></tr><tr><td rowspan="13" colspan="1">
                  <bold>Male</bold>
                </td><td rowspan="1" colspan="1">
                  <bold><abbrev xmlns:xlink="http://www.w3.org/1999/xlink" xlink:title="snout-vent length" id="ABBRID0EPDGK" xlink:type="simple">SVL</abbrev></bold>
                </td><td rowspan="1" colspan="1">0.001*</td><td rowspan="1" colspan="1">/</td><td rowspan="1" colspan="1">0.476</td><td rowspan="1" colspan="1">0.533</td><td rowspan="1" colspan="1">0.029*</td><td rowspan="1" colspan="1">/</td><td rowspan="1" colspan="1">/</td><td rowspan="1" colspan="1">/</td><td rowspan="1" colspan="1">0.005*</td><td rowspan="1" colspan="1">0.643</td><td rowspan="1" colspan="1">0.038*</td></tr><tr><td rowspan="1" colspan="1">
                  <bold><abbrev xmlns:xlink="http://www.w3.org/1999/xlink" xlink:title="head width" id="ABBRID0E1EGK" xlink:type="simple">HW</abbrev></bold>
                </td><td rowspan="1" colspan="1">0.446</td><td rowspan="1" colspan="1">/</td><td rowspan="1" colspan="1">1.000</td><td rowspan="1" colspan="1">0.533</td><td rowspan="1" colspan="1">0.486</td><td rowspan="1" colspan="1">/</td><td rowspan="1" colspan="1">/</td><td rowspan="1" colspan="1">/</td><td rowspan="1" colspan="1">0.180</td><td rowspan="1" colspan="1">0.286</td><td rowspan="1" colspan="1">0.067</td></tr><tr><td rowspan="1" colspan="1">
                  <bold><abbrev xmlns:xlink="http://www.w3.org/1999/xlink" xlink:title="head length" id="ABBRID0EFGGK" xlink:type="simple">HL</abbrev></bold>
                </td><td rowspan="1" colspan="1">0.599</td><td rowspan="1" colspan="1">/</td><td rowspan="1" colspan="1">0.038*</td><td rowspan="1" colspan="1">1.000</td><td rowspan="1" colspan="1">0.057</td><td rowspan="1" colspan="1">/</td><td rowspan="1" colspan="1">/</td><td rowspan="1" colspan="1">/</td><td rowspan="1" colspan="1">0.005*</td><td rowspan="1" colspan="1">0.143</td><td rowspan="1" colspan="1">0.171</td></tr><tr><td rowspan="1" colspan="1">
                  <bold><abbrev xmlns:xlink="http://www.w3.org/1999/xlink" xlink:title="snout length" id="ABBRID0EQHGK" xlink:type="simple">SL</abbrev></bold>
                </td><td rowspan="1" colspan="1">0.521</td><td rowspan="1" colspan="1">/</td><td rowspan="1" colspan="1">0.610</td><td rowspan="1" colspan="1">0.533</td><td rowspan="1" colspan="1">0.200</td><td rowspan="1" colspan="1">/</td><td rowspan="1" colspan="1">/</td><td rowspan="1" colspan="1">/</td><td rowspan="1" colspan="1">0.125</td><td rowspan="1" colspan="1">0.286</td><td rowspan="1" colspan="1">0.067</td></tr><tr><td rowspan="1" colspan="1">
                  <bold>IN</bold>
                </td><td rowspan="1" colspan="1">0.262</td><td rowspan="1" colspan="1">/</td><td rowspan="1" colspan="1">0.257</td><td rowspan="1" colspan="1">1.000</td><td rowspan="1" colspan="1">0.686</td><td rowspan="1" colspan="1">/</td><td rowspan="1" colspan="1">/</td><td rowspan="1" colspan="1">/</td><td rowspan="1" colspan="1">1.000</td><td rowspan="1" colspan="1">1.000</td><td rowspan="1" colspan="1">0.352</td></tr><tr><td rowspan="1" colspan="1">
                  <bold><abbrev xmlns:xlink="http://www.w3.org/1999/xlink" xlink:title="eye length" id="ABBRID0EDKGK" xlink:type="simple">EL</abbrev></bold>
                </td><td rowspan="1" colspan="1">0.262</td><td rowspan="1" colspan="1">/</td><td rowspan="1" colspan="1">0.380</td><td rowspan="1" colspan="1">0.533</td><td rowspan="1" colspan="1">0.886</td><td rowspan="1" colspan="1">/</td><td rowspan="1" colspan="1">/</td><td rowspan="1" colspan="1">/</td><td rowspan="1" colspan="1">0.000*</td><td rowspan="1" colspan="1">0.710</td><td rowspan="1" colspan="1">0.670</td></tr><tr><td rowspan="1" colspan="1">
                  <bold><abbrev xmlns:xlink="http://www.w3.org/1999/xlink" xlink:title="maximum upper eyelid width" id="ABBRID0EOLGK" xlink:type="simple">UEW</abbrev></bold>
                </td><td rowspan="1" colspan="1">0.133</td><td rowspan="1" colspan="1">/</td><td rowspan="1" colspan="1">0.190</td><td rowspan="1" colspan="1">1.000</td><td rowspan="1" colspan="1">0.029*</td><td rowspan="1" colspan="1">/</td><td rowspan="1" colspan="1">/</td><td rowspan="1" colspan="1">/</td><td rowspan="1" colspan="1">0.180</td><td rowspan="1" colspan="1">0.710</td><td rowspan="1" colspan="1">0.010*</td></tr><tr><td rowspan="1" colspan="1">
                  <bold><abbrev xmlns:xlink="http://www.w3.org/1999/xlink" xlink:title="largest tympanum diameter" id="ABBRID0EZMGK" xlink:type="simple">TYD</abbrev></bold>
                </td><td rowspan="1" colspan="1">0.262</td><td rowspan="1" colspan="1">/</td><td rowspan="1" colspan="1">0.380</td><td rowspan="1" colspan="1">0.533</td><td rowspan="1" colspan="1">0.343</td><td rowspan="1" colspan="1">/</td><td rowspan="1" colspan="1">/</td><td rowspan="1" colspan="1">/</td><td rowspan="1" colspan="1">0.018*</td><td rowspan="1" colspan="1">1.000</td><td rowspan="1" colspan="1">0.010*</td></tr><tr><td rowspan="1" colspan="1">
                  <bold><abbrev xmlns:xlink="http://www.w3.org/1999/xlink" xlink:title="forearm length" id="ABBRID0EEOGK" xlink:type="simple">FAL</abbrev></bold>
                </td><td rowspan="1" colspan="1">0.002*</td><td rowspan="1" colspan="1">/</td><td rowspan="1" colspan="1">0.010*</td><td rowspan="1" colspan="1">1.000</td><td rowspan="1" colspan="1">0.029*</td><td rowspan="1" colspan="1">/</td><td rowspan="1" colspan="1">/</td><td rowspan="1" colspan="1">/</td><td rowspan="1" colspan="1">0.000*</td><td rowspan="1" colspan="1">0.710</td><td rowspan="1" colspan="1">0.010*</td></tr><tr><td rowspan="1" colspan="1">
                  <bold><abbrev xmlns:xlink="http://www.w3.org/1999/xlink" xlink:title="hand length" id="ABBRID0EPPGK" xlink:type="simple">HAL</abbrev></bold>
                </td><td rowspan="1" colspan="1">0.133</td><td rowspan="1" colspan="1">/</td><td rowspan="1" colspan="1">0.010*</td><td rowspan="1" colspan="1">0.800</td><td rowspan="1" colspan="1">0.029*</td><td rowspan="1" colspan="1">/</td><td rowspan="1" colspan="1">/</td><td rowspan="1" colspan="1">/</td><td rowspan="1" colspan="1">0.000*</td><td rowspan="1" colspan="1">0.710</td><td rowspan="1" colspan="1">0.010*</td></tr><tr><td rowspan="1" colspan="1">
                  <bold><abbrev xmlns:xlink="http://www.w3.org/1999/xlink" xlink:title="shank length" id="ABBRID0E1QGK" xlink:type="simple">SHL</abbrev></bold>
                </td><td rowspan="1" colspan="1">0.684</td><td rowspan="1" colspan="1">/</td><td rowspan="1" colspan="1">0.010*</td><td rowspan="1" colspan="1">0.533</td><td rowspan="1" colspan="1">0.343</td><td rowspan="1" colspan="1">/</td><td rowspan="1" colspan="1">/</td><td rowspan="1" colspan="1">/</td><td rowspan="1" colspan="1">0.102</td><td rowspan="1" colspan="1">0.710</td><td rowspan="1" colspan="1">0.914</td></tr><tr><td rowspan="1" colspan="1">
                  <bold><abbrev xmlns:xlink="http://www.w3.org/1999/xlink" xlink:title="tarsal-foot length" id="ABBRID0EFSGK" xlink:type="simple">TFOL</abbrev></bold>
                </td><td rowspan="1" colspan="1">0.212</td><td rowspan="1" colspan="1">/</td><td rowspan="1" colspan="1">0.171</td><td rowspan="1" colspan="1">1.000</td><td rowspan="1" colspan="1">0.343</td><td rowspan="1" colspan="1">/</td><td rowspan="1" colspan="1">/</td><td rowspan="1" colspan="1">/</td><td rowspan="1" colspan="1">0.964</td><td rowspan="1" colspan="1">0.643</td><td rowspan="1" colspan="1">0.171</td></tr><tr><td rowspan="1" colspan="1">
                  <bold><abbrev xmlns:xlink="http://www.w3.org/1999/xlink" xlink:title="foot length" id="ABBRID0EQTGK" xlink:type="simple">FOL</abbrev></bold>
                </td><td rowspan="1" colspan="1">0.020*</td><td rowspan="1" colspan="1">/</td><td rowspan="1" colspan="1">1.000</td><td rowspan="1" colspan="1">0.533</td><td rowspan="1" colspan="1">0.886</td><td rowspan="1" colspan="1">/</td><td rowspan="1" colspan="1">/</td><td rowspan="1" colspan="1">/</td><td rowspan="1" colspan="1">0.007*</td><td rowspan="1" colspan="1">1.000</td><td rowspan="1" colspan="1">0.762</td></tr></tbody></table></table-wrap><table-wrap id="T4" position="float" orientation="portrait"><label>Table 4.</label><caption><p>Comparisons of advertisement calls between three <italic><tp:taxon-name><tp:taxon-name-part taxon-name-part-type="genus" reg="Megophrys">Megophrys</tp:taxon-name-part></tp:taxon-name></italic> species in Medog. P-value is resulted from Mann-Whitney <italic>U</italic> test on each character between species. Significant level at 0.05 (* P-value &lt; 0.05). Abbreviation for species names: <abbrev xmlns:xlink="http://www.w3.org/1999/xlink" xlink:title="M. cf. pachyproctus" id="ABBRID0E42GK" xlink:type="simple">MCP</abbrev>, <tp:taxon-name><tp:taxon-name-part taxon-name-part-type="genus" reg="Megophrys">M.</tp:taxon-name-part> <tp:taxon-name-part taxon-name-part-type="uncertainty-rank">cf.</tp:taxon-name-part> <tp:taxon-name-part taxon-name-part-type="species" reg="pachyproctus">pachyproctus</tp:taxon-name-part></tp:taxon-name>; <abbrev xmlns:xlink="http://www.w3.org/1999/xlink" xlink:title="Megophrys yeae" id="ABBRID0EO3GK" xlink:type="simple">MY</abbrev>, <italic><tp:taxon-name><tp:taxon-name-part taxon-name-part-type="genus" reg="Megophrys">Megophrys</tp:taxon-name-part> <tp:taxon-name-part taxon-name-part-type="species" reg="yeae">yeae</tp:taxon-name-part></tp:taxon-name></italic> sp. nov.; and <abbrev xmlns:xlink="http://www.w3.org/1999/xlink" xlink:title="M. medogensis" id="ABBRID0E43GK" xlink:type="simple">MM</abbrev>, <italic><tp:taxon-name><tp:taxon-name-part taxon-name-part-type="genus" reg="Megophrys">M.</tp:taxon-name-part> <tp:taxon-name-part taxon-name-part-type="species" reg="medogensis">medogensis</tp:taxon-name-part></tp:taxon-name></italic>.</p></caption><table id="TID0EW4BM" rules="all"><tbody><tr><th rowspan="2" colspan="1">Call character</th><th rowspan="1" colspan="1">
                  <abbrev xmlns:xlink="http://www.w3.org/1999/xlink" xlink:title="M. cf. pachyproctus" id="ABBRID0EY4GK" xlink:type="simple">MCP</abbrev>
                </th><th rowspan="1" colspan="1">
                  <abbrev xmlns:xlink="http://www.w3.org/1999/xlink" xlink:title="Megophrys yeae" id="ABBRID0EA5GK" xlink:type="simple">MY</abbrev>
                </th><th rowspan="1" colspan="1">
                  <abbrev xmlns:xlink="http://www.w3.org/1999/xlink" xlink:title="M. medogensis" id="ABBRID0EI5GK" xlink:type="simple">MM</abbrev>
                </th><th rowspan="1" colspan="3">P-value</th></tr><tr><th rowspan="1" colspan="1">Mean ± SD (range)</th><th rowspan="1" colspan="1">Mean ± SD (range)</th><th rowspan="1" colspan="1">Mean ± SD (range)</th><th rowspan="1" colspan="1">MH vs. <abbrev xmlns:xlink="http://www.w3.org/1999/xlink" xlink:title="Megophrys yeae" id="ABBRID0E45GK" xlink:type="simple">MY</abbrev></th><th rowspan="1" colspan="1">MH vs. <abbrev xmlns:xlink="http://www.w3.org/1999/xlink" xlink:title="M. medogensis" id="ABBRID0EE6GK" xlink:type="simple">MM</abbrev></th><th rowspan="1" colspan="1"><abbrev xmlns:xlink="http://www.w3.org/1999/xlink" xlink:title="Megophrys yeae" id="ABBRID0EL6GK" xlink:type="simple">MY</abbrev> vs. <abbrev xmlns:xlink="http://www.w3.org/1999/xlink" xlink:title="M. medogensis" id="ABBRID0EP6GK" xlink:type="simple">MM</abbrev></th></tr><tr><td rowspan="1" colspan="1">
                  <bold>Number of individuals</bold>
                </td><td rowspan="1" colspan="1">6</td><td rowspan="1" colspan="1">3</td><td rowspan="1" colspan="1">3</td><td rowspan="1" colspan="1">/</td><td rowspan="1" colspan="1">/</td><td rowspan="1" colspan="1">/</td></tr><tr><td rowspan="1" colspan="1">
                  <bold>Total number of calls analyzed</bold>
                </td><td rowspan="1" colspan="1">3.2 ± 2.6 (1–8)</td><td rowspan="1" colspan="1">5.0 ± 2.6 (2–7)</td><td rowspan="1" colspan="1">5.3 ± 3.5 (2–9)</td><td rowspan="1" colspan="1">/</td><td rowspan="1" colspan="1">/</td><td rowspan="1" colspan="1">/</td></tr><tr><td rowspan="1" colspan="1">
                  <bold>Call repetition rate (calls/s)</bold>
                </td><td rowspan="1" colspan="1">3.0 ± 0.7 (1.9–4.1)</td><td rowspan="1" colspan="1">0.9 ± 0.2 (0.7–1.1)</td><td rowspan="1" colspan="1">1.2 ± 0.9 (0.6–2.2)</td><td rowspan="1" colspan="1">0.024*</td><td rowspan="1" colspan="1">1</td><td rowspan="1" colspan="1">0.048*</td></tr><tr><td rowspan="1" colspan="1">
                  <bold>Calls/call group</bold>
                </td><td rowspan="1" colspan="1">68.9 ± 46.7 (10.3–109.3)</td><td rowspan="1" colspan="1">10.8 ± 3.3 (7.1–13.3)</td><td rowspan="1" colspan="1">4.3 ± 1.6 (2.8–6.0)</td><td rowspan="1" colspan="1">0.229</td><td rowspan="1" colspan="1">0.1</td><td rowspan="1" colspan="1">0.057</td></tr><tr><td rowspan="1" colspan="1">
                  <bold>Call duration (ms)</bold>
                </td><td rowspan="1" colspan="1">139 ± 39 (99–212)</td><td rowspan="1" colspan="1">746 ± 221 (491–889)</td><td rowspan="1" colspan="1">176 ± 61 (121–241)</td><td rowspan="1" colspan="1">0.024*</td><td rowspan="1" colspan="1">0.1</td><td rowspan="1" colspan="1">0.381</td></tr><tr><td rowspan="1" colspan="1">
                  <bold>Intercall interval (ms)</bold>
                </td><td rowspan="1" colspan="1">218 ± 81 (146–370)</td><td rowspan="1" colspan="1">580 ± 122 (493–720)</td><td rowspan="1" colspan="1">205 ± 514 (153–254)</td><td rowspan="1" colspan="1">0.024*</td><td rowspan="1" colspan="1">0.1</td><td rowspan="1" colspan="1">0.905</td></tr><tr><td rowspan="1" colspan="1">
                  <bold>Pulses/call</bold>
                </td><td rowspan="1" colspan="1">9.2 ± 0.6 (8.5–9.9)</td><td rowspan="1" colspan="1">42.1 ± 2.0 (40.6–44.4)</td><td rowspan="1" colspan="1">17.1</td><td rowspan="1" colspan="1">0.024*</td><td rowspan="1" colspan="1">0.5</td><td rowspan="1" colspan="1">0.286</td></tr><tr><td rowspan="1" colspan="1">
                  <bold>Dominant frequency (kHz)</bold>
                </td><td rowspan="1" colspan="1">4.7 ± 0.3 (4.4–5.2)</td><td rowspan="1" colspan="1">3.2 ± 0.1 (3.2–3.3)</td><td rowspan="1" colspan="1">2.5 ± 0.1 (2.4–2.6)</td><td rowspan="1" colspan="1">0.024*</td><td rowspan="1" colspan="1">0.1</td><td rowspan="1" colspan="1">0.024*</td></tr><tr><td rowspan="1" colspan="1">
                  <bold>Temperature (°C)</bold>
[truncated: 61,351 more chars]
