# Supplementary material for: Multiple data revealed two new species of the Asian horned toad Megophrys Kuhl & Van Hasselt, 1822 (Anura, Megophryidae) from the eastern corner of the Himalayas
Source: Zookeys. 2020 Oct 22;977:101–61. doi: 10.3897/zookeys.977.55693 (PMC7596021; doi:10.3897/zookeys.977.55693)
Supplement: Supplementary material 1 — Table S1–S5 [file zookeys-977-101-s001.zip › 55693_0R-2-A_revised Table S4.xls]

## Sheet: Sheet1
Table S4. Mean genetic distance under uncorrected p-distance model between Megophrys species based on 16S gene.
ID	Species	1	2	3	4	5	6	7	8	9	10	11	12	13	14	15	16	17	18	19	20	21	22	23	24	25	26	27	28	29	30	31	32	33	34	35	36	37	38	39	40	41	42	43	44	45	46	47	48
1	M. cf. pachyproctus	0.000–0.004
2	Megophrys zhoui sp. nov.	0.100905	0
3	Megophrys yeae sp. nov.	0.10184	0.0611855	0.000–0.004
4	M. vegrandis	0.100513	0.039666	0.0544102	/
5	M. medogensis low-middle-elevation	0.10389	0.0978348	0.117588	0.0988035	0.000–0.002
6	M. medogensis high-elevation	0.0954908	0.101501	0.119357	0.102797	0.0496193	0
7	M. glandulosa	0.106057	0.0976856	0.11823	0.0970464	0.0384616	0.0363173	/
8	M. mangshanensis	0.105762	0.104113	0.12766	0.10148	0.0633439	0.0535888	0.0500963	/
9	M. maosonensis	0.103637	0.105837	0.129344	0.103376	0.0632229	0.0496659	0.05	0.0191205	/
10	M. periosa	0.117164	0.111189	0.135	0.108787	0.0397553	0.0332872	0.0292887	0.0607966	0.0585774	/
11	M. himalayana	0.111522	0.100699	0.124211	0.0920502	0.0439144	0.0332872	0.0313808	0.0566038	0.0523013	0.0207469	/
12	M. flavipunctata	0.119902	0.119581	0.141316	0.112971	0.0563914	0.0499308	0.0439331	0.0566038	0.0606695	0.0539419	0.0477178	/
13	M. robusta	0.111522	0.106993	0.124474	0.104603	0.0189602	0.0478503	0.041841	0.0691824	0.0690377	0.0394191	0.0435685	0.060166	/
14	M. oreocrypta	0.117979	0.117274	0.133457	0.105042	0.0816853	0.0752091	0.0672269	0.0842105	0.0777311	0.075	0.0666667	0.075	0.08125	/
15	M. major	0.101259	0.11773	0.131065	0.109015	0.0608033	0.0564068	0.0504202	0.0715789	0.0672269	0.05625	0.0479167	0.0625	0.0645833	0.0690377	/
16	M. zhangi	0.105541	0.0937501	0.115403	0.0922432	0.0458664	0.0361562	0.032567	0.0517241	0.0497132	0.04375	0.0395833	0.05625	0.0479167	0.0732218	0.0521921	/
17	M. monticola middle-elevation	0.111756	0.100911	0.122627	0.0922432	0.0481736	0.0375262	0.033543	0.0567227	0.0545073	0.043659	0.039501	0.0561331	0.047817	0.0730689	0.0521921	0	0.019
18	M. monticola high-elevation	0.122778	0.115595	0.144731	0.111614	0.0649565	0.0630438	0.0434485	0.0642334	0.0699412	0.0622014	0.0560727	0.0720702	0.0608501	0.0881521	0.0728261	0.0398035	0.0397602	/
19	M. lekaguli	0.102996	0.0950036	0.108316	0.0926316	0.0906057	0.0756834	0.0803383	0.0887949	0.0864979	0.0775681	0.0733753	0.0922432	0.0859539	0.0863158	0.0882353	0.0754717	0.0754717	0.0871342	/
20	M. auralensis	0.10652	0.103119	0.115182	0.104603	0.0821565	0.0724503	0.0710173	0.0804598	0.08413	0.0751566	0.0688935	0.091858	0.085595	0.081761	0.0794979	0.0628571	0.0690377	0.0813714	0.041841	/
21	M. takensis	0.102996	0.101337	0.110169	0.0989474	0.0822003	0.0672742	0.0739958	0.0845666	0.0843882	0.0691824	0.0607966	0.0901468	0.0775681	0.0842105	0.0819328	0.0712788	0.0712788	0.0833463	0.045929	0.039749	/
22	M. cf. parva	0.111686	0.101346	0.114362	0.103594	0.067298	0.0709495	0.0617761	0.0809249	0.0884615	0.0714286	0.0714286	0.0840336	0.0714286	0.0801688	0.0821053	0.0650096	0.0693277	0.0851214	0.0693277	0.0592734	0.0714286	/
23	M. zunhebotoensis	0.137818	0.131171	0.155255	0.122363	0.105191	0.0942527	0.0951374	0.105932	0.107822	0.104822	0.0964361	0.102725	0.113208	0.115789	0.102941	0.103158	0.102941	0.114138	0.124736	0.12	0.122622	0.123142	/
24	M. serchhipii	0.126208	0.125621	0.135171	0.110638	0.110213	0.107899	0.108511	0.0959488	0.104255	0.107595	0.101266	0.103376	0.118143	0.127119	0.105708	0.112288	0.112051	0.130644	0.121277	0.118896	0.117021	0.131915	0.0886076	/
25	M. ancrae	0.119487	0.112615	0.12044	0.0916844	0.0934929	0.0805656	0.08742	0.0876068	0.0852878	0.0887949	0.0782241	0.0866808	0.0972516	0.0934183	0.0847458	0.0828025	0.0826271	0.0984873	0.0940171	0.104255	0.0982906	0.107066	0.0739958	0.0829787	/
26	M. oropedion	0.136555	0.128078	0.146186	0.117895	0.10906	0.104676	0.105263	0.103376	0.109474	0.104384	0.100209	0.110647	0.114823	0.109015	0.10251	0.109015	0.108787	0.119356	0.124473	0.111345	0.122363	0.116279	0.104822	0.109705	0.0803383	/
27	M. megacephala	0.113972	0.120577	0.128676	0.0974026	0.101572	0.0927393	0.0932755	0.0891304	0.0911063	0.0860215	0.0860215	0.0989247	0.105376	0.0971922	0.0818966	0.0993521	0.0991379	0.105096	0.0930736	0.0948276	0.0909091	0.0976139	0.0965665	0.0948276	0.0711207	0.0860215	/
28	M. aceras	0.124581	0.116018	0.129216	0.110417	0.099266	0.10502	0.0956175	0.105788	0.103586	0.112735	0.102296	0.110647	0.100209	0.125786	0.112971	0.0950495	0.0962343	0.117824	0.107143	0.108696	0.107143	0.0958084	0.151579	0.140127	0.110638	0.144958	0.112311	/
29	M. longipes	0.110775	0.123816	0.131853	0.117647	0.105317	0.109489	0.10793	0.108168	0.110132	0.117904	0.113537	0.122271	0.10917	0.129386	0.115721	0.113786	0.111597	0.119168	0.114286	0.120087	0.118681	0.110375	0.147577	0.146667	0.120267	0.145055	0.108597	0.0650759	/
30	M. xianjuensis	0.101818	0.0783939	0.0996169	0.08159	0.0768798	0.0824548	0.0791506	0.0888031	0.0905588	0.0903361	0.0756303	0.0987395	0.0840336	0.0991561	0.0926316	0.0804598	0.0863158	0.0994972	0.0930233	0.0975143	0.0909091	0.0888031	0.122881	0.119658	0.0961538	0.118393	0.10846	0.106931	0.122538	/
31	M. lishuiensis	0.121505	0.100505	0.112118	0.0886076	0.0916966	0.0965287	0.0895141	0.107692	0.112532	0.0989848	0.0837563	0.109137	0.0913706	0.0916031	0.101781	0.0913706	0.0916031	0.103802	0.0997442	0.101266	0.0997442	0.102564	0.123077	0.124352	0.103627	0.130435	0.113456	0.126263	0.134177	0.030303	/
32	M. shunghuangensis	0.0931319	0.0795664	0.0938697	0.0772443	0.0881989	0.078444	0.0884615	0.088632	0.0942308	0.0941423	0.08159	0.106695	0.0941423	0.0987395	0.100629	0.08413	0.0901468	0.106481	0.0989474	0.101145	0.0926316	0.100193	0.122363	0.112766	0.0978723	0.122105	0.101512	0.106509	0.117647	0.0304762	0.0428212	/
33	M. brachykolos	0.0981103	0.0972047	0.109226	0.0916667	0.0956659	0.0993	0.103647	0.109615	0.111324	0.112735	0.0981211	0.121086	0.104384	0.121593	0.112971	0.0973282	0.104603	0.123358	0.109244	0.106667	0.102941	0.117308	0.126316	0.116773	0.110638	0.130252	0.114471	0.114173	0.132609	0.0533333	0.0680101	0.0455408	/
34	M. kuatunensis	0.101918	0.0802038	0.0979406	0.0772443	0.0767241	0.0803573	0.0826923	0.0963391	0.0980769	0.0878661	0.0732218	0.10251	0.08159	0.092437	0.0901468	0.0764818	0.081761	0.104389	0.0989474	0.0973282	0.0926316	0.0944123	0.120253	0.108511	0.0978723	0.124211	0.105832	0.112426	0.126362	0.0342857	0.0453401	0.0246679	0.0398482	/
35	M. dongguanensis	0.107335	0.0910241	0.101772	0.085595	0.0939364	0.0975767	0.0961538	0.11368	0.113462	0.106695	0.0920502	0.121339	0.100418	0.105042	0.102725	0.0936902	0.100629	0.12188	0.111579	0.108779	0.105263	0.105973	0.132911	0.123404	0.112766	0.136842	0.114471	0.118343	0.130719	0.0438095	0.0579345	0.0417457	0.056926	0.0265655	/
36	M. nankunensis	0.0994278	0.0967529	0.101772	0.0897704	0.0939364	0.0918369	0.1	0.1079	0.103846	0.106695	0.0941423	0.119247	0.100418	0.111345	0.0964361	0.0879541	0.0943396	0.116747	0.111579	0.110687	0.103158	0.109827	0.135021	0.123404	0.110638	0.141053	0.112311	0.104536	0.124183	0.04	0.0579345	0.0322581	0.0512334	0.0265655	0.0246679	/
37	M. wugongensis	0.0972323	0.0757472	0.0881226	0.0730689	0.0862864	0.0803573	0.0903846	0.0924855	0.0942308	0.0899582	0.0794979	0.110879	0.0878661	0.105042	0.0985325	0.0860421	0.0922432	0.114022	0.0884211	0.0916031	0.08	0.0905588	0.128692	0.114894	0.1	0.124211	0.0993521	0.110454	0.122004	0.0457143	0.0604534	0.0360531	0.0588235	0.0417457	0.0436433	0.0417457	/
38	M. ombrophila	0.11495	0.0984745	0.101577	0.09375	0.0956659	0.0916615	0.0978887	0.105769	0.101727	0.106472	0.091858	0.11691	0.0981211	0.102725	0.104603	0.0973282	0.10251	0.123358	0.10084	0.106667	0.0966387	0.0961538	0.126316	0.129512	0.108511	0.134454	0.112311	0.114173	0.128261	0.047619	0.0478589	0.0493359	0.0606061	0.0455408	0.0474383	0.0455408	0.0493359	/
39	M. obesa	0.133875	0.129645	0.136783	0.11413	0.119923	0.116954	0.123288	0.137363	0.136986	0.119565	0.108696	0.141304	0.111413	0.125341	0.119891	0.116848	0.117166	0.133152	0.134247	0.133152	0.128767	0.129121	0.156593	0.158333	0.13649	0.161644	0.130682	0.149051	0.144022	0.048913	0.0542005	0.0542005	0.0783784	0.0379404	0.0433604	0.0379404	0.0542005	0.0405405	/
40	M. lini	0.0941892	0.0929337	0.0998563	0.0876827	0.0880306	0.0878423	0.0882917	0.101923	0.103647	0.0939457	0.0835073	0.104384	0.0897704	0.100629	0.0964361	0.0879541	0.0941423	0.120226	0.103158	0.0973282	0.0926316	0.0982659	0.128421	0.116773	0.0957447	0.119748	0.0971922	0.106509	0.117647	0.0477099	0.0606061	0.0380228	0.0398482	0.0304183	0.0418251	0.0418251	0.0456274	0.0531309	0.0514905	/
41	M. nanlingensis	0.0962802	0.0911982	0.100048	0.0857741	0.0824522	0.0879822	0.0863724	0.0982659	0.103846	0.0920502	0.083682	0.10251	0.083682	0.107143	0.0987395	0.0862069	0.0922432	0.113863	0.103376	0.10325	0.0949367	0.0926641	0.128692	0.119149	0.104478	0.130526	0.103896	0.108696	0.124454	0.0554493	0.0656566	0.0457143	0.0513308	0.0457143	0.0514286	0.0514286	0.047619	0.0627376	0.0677507	0.0380228	/
42	M. cheni	0.092282	0.0873717	0.0942898	0.08159	0.0826102	0.0824018	0.0884615	0.0984556	0.100193	0.0943396	0.0838574	0.109015	0.0838574	0.0989474	0.0903361	0.0862069	0.092437	0.11309	0.0970464	0.0975143	0.0907173	0.0945946	0.128964	0.119403	0.102345	0.124473	0.106061	0.108696	0.117904	0.0324427	0.0478589	0.026616	0.0437262	0.0228137	0.026616	0.0190114	0.026616	0.0323194	0.0243902	0.0304762	0.04	/
43	M. insularis	0.105633	0.0835452	0.0942898	0.0794979	0.0826102	0.0938998	0.0961538	0.108108	0.1079	0.102725	0.0922432	0.121593	0.0880503	0.107368	0.10084	0.0881226	0.0945378	0.123467	0.107595	0.107075	0.101266	0.0926641	0.141649	0.127932	0.113006	0.132911	0.121212	0.106719	0.117904	0.0438931	0.0528967	0.0418251	0.0570342	0.0323194	0.0437262	0.039924	0.0456274	0.0456274	0.0460705	0.0438095	0.047619	0.0285171	/
44	M. jinggangensis	0.0905474	0.0835452	0.0942898	0.0794979	0.0862767	0.0860695	0.0902111	0.104046	0.105769	0.100418	0.0899582	0.106695	0.0962343	0.102941	0.0966387	0.0881226	0.0943396	0.113551	0.0991561	0.101338	0.0991561	0.0984556	0.126582	0.117021	0.098081	0.122105	0.0995671	0.0948617	0.106987	0.040153	0.0530303	0.0266667	0.0475285	0.0342857	0.0457143	0.0380952	0.0380952	0.0513308	0.0569106	0.0380228	0.0494297	0.0266667	0.04	/
45	M. caudoprocta	0.095804	0.0784439	0.0942898	0.0794979	0.0960216	0.0862345	0.0903846	0.100386	0.0982659	0.0985325	0.0901468	0.111111	0.102725	0.0989474	0.0966387	0.0881226	0.0945378	0.105544	0.0970464	0.0994264	0.0991561	0.102317	0.122622	0.117271	0.10661	0.130802	0.11039	0.112648	0.122271	0.0400763	0.0528967	0.0285171	0.0570342	0.0361217	0.0513308	0.0418251	0.0475285	0.0608365	0.0677507	0.047619	0.0628571	0.0380228	0.0532319	0.0419048	/
46	M. tuberogranulatus	0.0843604	0.0727041	0.0808541	0.0669456	0.0826102	0.0709039	0.0846154	0.0868726	0.088632	0.0901468	0.081761	0.102725	0.0838574	0.0947368	0.0882353	0.0785441	0.0840336	0.100723	0.0907173	0.0917782	0.0886076	0.0926641	0.118393	0.110874	0.098081	0.116034	0.103896	0.102767	0.113537	0.0324427	0.0428212	0.0190114	0.0456274	0.0247148	0.039924	0.0323194	0.0342205	0.0437262	0.0433604	0.04	0.047619	0.0209125	0.039924	0.0285714	0.0247148	/
47	M. wushanensis	0.097898	0.0785943	0.0887019	0.0733753	0.0808491	0.07872	0.088632	0.0947776	0.0926641	0.0945378	0.0840336	0.109244	0.0882353	0.0991561	0.092437	0.0786948	0.0842105	0.108216	0.0972516	0.0996169	0.0972516	0.0928433	0.124736	0.115139	0.100213	0.122363	0.103896	0.10099	0.109409	0.0363289	0.040404	0.0247619	0.047619	0.0304762	0.04	0.0361905	0.04	0.0438095	0.0516304	0.0458015	0.0534351	0.0304762	0.0380952	0.0305344	0.0342857	0.0171429	/
48	M. leishanensis	0.0938968	0.0784439	0.0923704	0.0794979	0.086442	0.0766529	0.0846154	0.0907336	0.0963391	0.0943396	0.0901468	0.106918	0.0901468	0.101053	0.0945378	0.0804598	0.0861345	0.104496	0.0864979	0.0936902	0.0864979	0.0888031	0.124736	0.117271	0.102345	0.126582	0.106061	0.104743	0.124454	0.0305344	0.0453401	0.0190114	0.0475285	0.0323194	0.0475285	0.039924	0.0380228	0.0437262	0.0569106	0.04	0.047619	0.0285171	0.0475285	0.0361905	0.0285171	0.0190114	0.0247619	/
49	M. acuta	0.124896	0.135085	0.153176	0.133152	0.144388	0.127834	0.134247	0.137363	0.142466	0.13587	0.130435	0.141304	0.138587	0.13624	0.142077	0.13079	0.13079	0.139946	0.148352	0.157609	0.145604	0.15427	0.156593	0.161111	0.139276	0.172603	0.142045	0.146341	0.144022	0.0815217	0.0840108	0.0650407	0.0810811	0.0813008	0.0813008	0.0894309	0.0894309	0.0972973	0.0894309	0.0702703	0.0810811	0.0785908	0.0921409	0.0702703	0.0731707	0.0704607	0.0815217	0.0731707
50	M. boettgeri	0.0880071	0.0782941	0.0902778	0.0772443	0.0824615	0.078444	0.0846154	0.088632	0.0903846	0.0899582	0.0794979	0.100418	0.083682	0.092437	0.0880503	0.082218	0.0880503	0.109522	0.0884211	0.0916031	0.0926316	0.0944123	0.122363	0.114894	0.1	0.12	0.110151	0.104536	0.115468	0.0266667	0.0377834	0.0208729	0.0474383	0.0265655	0.0417457	0.0379507	0.0360531	0.0455408	0.0487805	0.0342205	0.0457143	0.026616	0.0456274	0.0342857	0.0247148	0.0171103	0.0266667	0.0171103
51	M. huangshanensis	0.0919895	0.0822705	0.0942898	0.08159	0.0845261	0.0785692	0.0865385	0.0907336	0.0924855	0.0943396	0.0838574	0.102725	0.0880503	0.0989474	0.092437	0.0862069	0.092437	0.114453	0.092827	0.0956023	0.0970464	0.0984556	0.120507	0.117271	0.10661	0.126582	0.114719	0.110672	0.120087	0.0343511	0.0478589	0.0247148	0.0513308	0.0304183	0.0456274	0.0418251	0.0380228	0.0494297	0.0542005	0.0380952	0.0495238	0.0304183	0.0494297	0.0380952	0.0285171	0.0209125	0.0304762	0.0209125
52	M. liboensis	0.0975253	0.0838628	0.0996654	0.0833333	0.0899394	0.0878423	0.0921305	0.0980769	0.0998081	0.100209	0.0897704	0.112735	0.0981211	0.102725	0.104603	0.0916031	0.0983264	0.12127	0.0987395	0.0971429	0.102941	0.107692	0.124211	0.118896	0.106383	0.121849	0.116631	0.114173	0.130435	0.0361905	0.0453401	0.0246679	0.0473485	0.028463	0.0455408	0.0436433	0.0455408	0.0568182	0.0621622	0.0455408	0.0608365	0.0361217	0.0513308	0.0418251	0.0304183	0.026616	0.032381	0.026616
53	M. jiulianensis	0.099429	0.0763845	0.091954	0.0751566	0.0901114	0.0822706	0.0923077	0.0944123	0.0961538	0.0983264	0.083682	0.112971	0.0962343	0.107143	0.102725	0.0860421	0.0922432	0.111614	0.0989474	0.101145	0.0947368	0.1079	0.128692	0.121277	0.1	0.124211	0.112311	0.112426	0.12854	0.0342857	0.0478589	0.0208729	0.0512334	0.0341556	0.0455408	0.0417457	0.0341556	0.0531309	0.0650407	0.0456274	0.0533333	0.0342205	0.0456274	0.0380952	0.0304183	0.0247148	0.0304762	0.0247148
54	M. mufumontana	0.0841998	0.0763845	0.0864464	0.0730689	0.0901114	0.0841838	0.0903846	0.0963391	0.101923	0.0983264	0.0878661	0.112971	0.0962343	0.10084	0.0985325	0.0860421	0.0922432	0.106481	0.0926316	0.0954198	0.0926316	0.0924855	0.128692	0.114894	0.106383	0.126316	0.105832	0.106509	0.117647	0.04	0.0503778	0.0265655	0.0550285	0.0341556	0.0512334	0.0436433	0.0493359	0.0550285	0.0677507	0.0494297	0.0552381	0.0361217	0.0456274	0.0342857	0.0323194	0.026616	0.032381	0.026616
55	M. baolongensis	0.093718	0.0821134	0.0902778	0.0753138	0.0862962	0.0765554	0.088632	0.0944123	0.0923077	0.0943396	0.0859539	0.106918	0.0943396	0.0926316	0.0861345	0.0764818	0.0819328	0.099675	0.0970464	0.0973282	0.0970464	0.0944123	0.114165	0.110874	0.0938166	0.118143	0.103896	0.110672	0.117904	0.0361905	0.0453401	0.0247148	0.0456274	0.0304183	0.039924	0.0304183	0.0418251	0.0494297	0.0596206	0.047619	0.0553435	0.0266667	0.0419048	0.0343511	0.0247619	0.0171429	0.0209924	0.0247619
56	M. sangzhiensis	0.0918711	0.0758921	0.0942898	0.0774059	0.0977503	0.0841569	0.0921305	0.0905588	0.0942308	0.104603	0.100418	0.112971	0.10251	0.10084	0.10084	0.091954	0.0985325	0.1101	0.0949367	0.0975143	0.092827	0.0907336	0.132911	0.125532	0.113006	0.130526	0.103896	0.102767	0.111354	0.0554493	0.0656566	0.0457143	0.0703422	0.0514286	0.0552381	0.0533333	0.0457143	0.0627376	0.0731707	0.0551331	0.0570342	0.0438095	0.0533333	0.0513308	0.0438095	0.032381	0.0458015	0.04
57	M. spinata	0.095693	0.0778054	0.0923704	0.0774059	0.0919008	0.076187	0.0825336	0.0847784	0.0903846	0.0962343	0.0920502	0.104603	0.0962343	0.105042	0.0966387	0.0842912	0.0901468	0.108008	0.0864979	0.0898662	0.0843882	0.0868726	0.126582	0.119149	0.10661	0.126316	0.101732	0.100791	0.104803	0.0516252	0.0656566	0.0457143	0.0665399	0.0514286	0.0552381	0.0533333	0.0419048	0.0627376	0.0785908	0.0475285	0.0532319	0.0438095	0.0571429	0.0513308	0.0438095	0.0361905	0.0458015	0.0361905
58	M. binlingensis	0.086598	0.0766774	0.090625	0.081761	0.090161	0.0801656	0.0903846	0.0888031	0.0944123	0.100629	0.0964361	0.109015	0.0964361	0.105263	0.0968421	0.0882917	0.0945378	0.1054	0.0887949	0.091954	0.0866808	0.0889749	0.131078	0.121535	0.113248	0.135021	0.10846	0.0990099	0.100656	0.0517241	0.0631313	0.0419847	0.0647619	0.0458015	0.0534351	0.0496183	0.0458015	0.0628571	0.0758808	0.0533333	0.0552381	0.0419847	0.0534351	0.0438095	0.0381679	0.0305344	0.040153	0.0343511
59	M. wuliangshanensis	0.099809	0.0822705	0.0962092	0.083682	0.0957253	0.0819249	0.0921305	0.0963391	0.0903846	0.10251	0.0962343	0.108787	0.10251	0.107143	0.105042	0.091954	0.0985325	0.112817	0.0864979	0.0994264	0.0886076	0.0945946	0.118143	0.112766	0.098081	0.136842	0.0995671	0.104743	0.10917	0.0458891	0.0656566	0.0361905	0.0627376	0.0419048	0.0590476	0.0514286	0.0495238	0.0589354	0.0704607	0.0551331	0.0646388	0.0438095	0.0590476	0.0475285	0.0457143	0.0380952	0.0419847	0.0380952
60	M. jingdongensis	0.0902543	0.0803572	0.0923704	0.083682	0.0939258	0.0841569	0.0921305	0.088632	0.0884615	0.0941423	0.0962343	0.106695	0.0983264	0.111345	0.0987395	0.0900383	0.0964361	0.112817	0.0864979	0.0975143	0.0907173	0.0849421	0.137131	0.123404	0.113006	0.132632	0.101732	0.0988142	0.100437	0.0516252	0.0782828	0.0438095	0.0665399	0.047619	0.0609524	0.0514286	0.0438095	0.0608365	0.0704607	0.0513308	0.0627376	0.04	0.0590476	0.0456274	0.0380952	0.0342857	0.0438931	0.0361905
61	M. daweimontis	0.0871282	0.0756028	0.0920172	0.0814196	0.0916836	0.07817	0.0863724	0.0940499	0.0881226	0.0960334	0.0897704	0.102296	0.0939457	0.0901468	0.0922432	0.0839695	0.0899582	0.103261	0.0821053	0.0914286	0.0863158	0.0826923	0.128421	0.125265	0.1	0.130252	0.0993521	0.0966469	0.102397	0.0419847	0.0606061	0.04	0.0627376	0.04	0.0457143	0.0438095	0.04	0.0532319	0.0596206	0.0437262	0.0552381	0.0362595	0.0553435	0.0419048	0.0400763	0.0343511	0.0363289	0.0343511
62	M. omeimontis	0.0880062	0.072427	0.0862811	0.0751566	0.0823134	0.0802296	0.0846154	0.0961538	0.0940499	0.0920502	0.0857741	0.106695	0.0899582	0.105042	0.0962343	0.0801527	0.0859539	0.105603	0.08	0.0895238	0.0821053	0.0903846	0.128692	0.119149	0.104478	0.128421	0.101732	0.0927022	0.106522	0.0400763	0.0530303	0.0380952	0.0532319	0.0380952	0.047619	0.0419048	0.04	0.0513308	0.0623306	0.0419048	0.0496183	0.0343511	0.0477099	0.0343511	0.0381679	0.0343511	0.0325048	0.0305344
63	M. binchuanensis	0.0880071	0.0798986	0.0920172	0.0814196	0.0918586	0.0764091	0.0903846	0.0942308	0.0959693	0.100418	0.0941423	0.104603	0.0983264	0.102941	0.0985325	0.0896947	0.0943396	0.116268	0.0884211	0.0971429	0.0842105	0.0882917	0.130802	0.123142	0.102345	0.126316	0.105832	0.100592	0.115468	0.0477099	0.0631313	0.0419048	0.0532319	0.047619	0.0552381	0.0552381	0.0457143	0.0589354	0.0758808	0.0495238	0.0591603	0.0400763	0.0591603	0.0458015	0.0458015	0.0381679	0.042065	0.0343511
64	M. rubrimera	0.0862677	0.0668365	0.0862069	0.0730689	0.093757	0.0859327	0.0940499	0.0903846	0.0882917	0.102296	0.091858	0.110647	0.100209	0.104822	0.0964361	0.0898662	0.0962343	0.109986	0.0842105	0.0935115	0.08	0.0944123	0.136842	0.123142	0.110638	0.130252	0.103672	0.102564	0.104575	0.0419847	0.0656566	0.0361217	0.0588235	0.0418251	0.0551331	0.0475285	0.0418251	0.0550285	0.0677507	0.0531309	0.0589354	0.0380952	0.0571429	0.0437262	0.0419048	0.032381	0.0381679	0.032381
65	M. jiangi	0.120324	0.111182	0.130769	0.121849	0.122637	0.120575	0.129094	0.127168	0.128846	0.132075	0.127883	0.144654	0.134172	0.143158	0.134454	0.126195	0.134454	0.147987	0.130802	0.131679	0.128692	0.125241	0.156448	0.149254	0.136752	0.160338	0.136659	0.128968	0.151316	0.0825336	0.111392	0.0747126	0.101338	0.0881226	0.0900383	0.0842912	0.0804598	0.0879541	0.116848	0.0900383	0.0902111	0.0786948	0.0921305	0.0767754	0.0863724	0.0825336	0.0846154	0.0690979
66	M. minor	0.0971244	0.0880103	0.100048	0.0920502	0.101769	0.0938998	0.1	0.110039	0.111753	0.0985325	0.0880503	0.115304	0.102725	0.115789	0.109244	0.101533	0.109244	0.128917	0.0926316	0.0956023	0.0905263	0.0984556	0.128964	0.117271	0.10661	0.137131	0.108225	0.114625	0.128821	0.0611855	0.0757576	0.0533333	0.0647619	0.0533333	0.0647619	0.0666667	0.0533333	0.072381	0.0896739	0.0629771	0.0629771	0.0552381	0.072381	0.0572519	0.0571429	0.0514286	0.0610687	0.0514286
67	M. hansi	0.135735	0.133985	0.138918	0.135699	0.159281	0.152827	0.16	0.14557	0.147368	0.154489	0.154489	0.175365	0.158664	0.15304	0.15272	0.156904	0.154812	0.172788	0.142558	0.141962	0.140461	0.158228	0.153684	0.133758	0.148936	0.155462	0.12959	0.154167	0.154684	0.134172	0.139241	0.125261	0.120833	0.125261	0.127349	0.127349	0.11691	0.122917	0.13587	0.123173	0.138075	0.117155	0.127615	0.121339	0.123431	0.112971	0.119497	0.117155
68	M. microstoma	0.130105	0.144452	0.147321	0.137787	0.142541	0.133985	0.141053	0.14346	0.147368	0.135699	0.131524	0.146138	0.135699	0.138365	0.138075	0.129707	0.127615	0.135651	0.127883	0.125261	0.125786	0.14346	0.145263	0.135881	0.13617	0.165966	0.112311	0.14375	0.141612	0.12369	0.121519	0.11691	0.122917	0.11691	0.131524	0.118998	0.123173	0.122917	0.127717	0.114823	0.121339	0.112971	0.127615	0.110879	0.119247	0.112971	0.121593	0.119247
69	M. gerti	0.123833	0.140265	0.138918	0.123173	0.138356	0.140266	0.143158	0.14135	0.136842	0.137787	0.133612	0.148225	0.141962	0.134172	0.133891	0.131799	0.129707	0.137332	0.128151	0.133612	0.12395	0.139241	0.151261	0.127119	0.125265	0.159664	0.109914	0.139583	0.137255	0.113208	0.113924	0.110647	0.10625	0.104384	0.108559	0.106472	0.112735	0.11875	0.116848	0.110647	0.119247	0.108787	0.112971	0.106695	0.110879	0.106695	0.102725	0.112971
70	M. synoria	0.146376	0.1536	0.156627	0.133971	0.163256	0.162799	0.15942	0.161836	0.154217	0.157895	0.148325	0.174641	0.160287	0.175481	0.161058	0.149038	0.148681	0.160844	0.154589	0.158273	0.137681	0.167476	0.17506	0.150121	0.162228	0.173077	0.140394	0.138095	0.152745	0.127098	0.135638	0.131265	0.138425	0.133652	0.140811	0.133652	0.136038	0.128878	0.126437	0.133652	0.133971	0.129187	0.133971	0.129187	0.138756	0.124402	0.127098	0.133971
71	M. elfina	0.125369	0.130853	0.141168	0.138947	0.146582	0.146207	0.147287	0.147287	0.15087	0.156118	0.151899	0.175105	0.151899	0.15678	0.150106	0.142582	0.15222	0.165246	0.142251	0.142308	0.138004	0.141748	0.158898	0.141026	0.156317	0.184713	0.13913	0.138889	0.155702	0.1079	0.127877	0.109405	0.101533	0.103647	0.113244	0.107486	0.109405	0.111111	0.123626	0.111324	0.107692	0.0980769	0.113462	0.103846	0.109615	0.0980769	0.104046	0.1
72	M. palpebralespinosa	0.101267	0.0961004	0.0987945	0.0854167	0.104862	0.0983607	0.0945378	0.109705	0.107368	0.108559	0.0960334	0.104384	0.104384	0.102725	0.0941423	0.0962343	0.0962343	0.112704	0.0945378	0.104384	0.092437	0.0991561	0.117895	0.121019	0.0978723	0.134454	0.110151	0.110187	0.117391	0.0606695	0.0681818	0.0604167	0.0727651	0.0583333	0.0708333	0.0666667	0.0708333	0.0727651	0.0894309	0.0520833	0.0647182	0.0584551	0.0793319	0.0626305	0.0542797	0.0542797	0.0564854	0.0480167
73	M. intermedia	0.104373	0.10607	0.121593	0.1	0.111371	0.106956	0.113684	0.112051	0.105485	0.117155	0.100418	0.123431	0.110879	0.12395	0.115304	0.106918	0.104822	0.116747	0.0968421	0.121339	0.0989474	0.116279	0.135021	0.125532	0.10661	0.132632	0.116883	0.10625	0.115468	0.0964361	0.111392	0.0939457	0.10625	0.100209	0.114823	0.100209	0.0960334	0.110417	0.130435	0.100209	0.10251	0.100418	0.108787	0.0899582	0.10251	0.0983264	0.0964361	0.10251
74	M. carinense	0.108876	0.103977	0.117662	0.102083	0.107178	0.109053	0.101053	0.109937	0.113924	0.106695	0.0941423	0.117155	0.106695	0.121849	0.109015	0.102725	0.100629	0.114339	0.0926316	0.106695	0.0989474	0.105708	0.132911	0.123404	0.108742	0.134737	0.114719	0.104167	0.111111	0.0985325	0.108861	0.100209	0.1	0.0981211	0.108559	0.106472	0.0960334	0.1125	0.125	0.104384	0.0899582	0.0962343	0.106695	0.0941423	0.106695	0.0962343	0.100629	0.100418
75	M. lancip	0.144084	0.131824	0.12825	0.130802	0.137992	0.133822	0.134538	0.138833	0.138554	0.14346	0.137131	0.147679	0.139241	0.148305	0.139831	0.13	0.135307	0.167345	0.125532	0.121756	0.121277	0.125	0.159574	0.143777	0.154839	0.161359	0.152838	0.143141	0.151648	0.14	0.16624	0.135729	0.141434	0.133733	0.143713	0.141717	0.121756	0.149402	0.181319	0.125498	0.137725	0.128	0.132	0.133733	0.136	0.132	0.134269	0.13
76	M. montana	0.122915	0.116517	0.128846	0.12605	0.131025	0.134702	0.123791	0.125969	0.129594	0.147679	0.137131	0.14557	0.14346	0.135593	0.132911	0.121154	0.128964	0.145071	0.123142	0.120921	0.129512	0.114341	0.159236	0.137045	0.143777	0.152542	0.135076	0.134921	0.140351	0.121154	0.153061	0.119002	0.128352	0.120921	0.120921	0.12476	0.111324	0.139847	0.175342	0.117083	0.125	0.119231	0.125	0.111538	0.115385	0.119231	0.125	0.117308
77	M. chuannanensis	0.10201	0.0859518	0.109827	0.0987395	0.102335	0.107865	0.100193	0.11068	0.114341	0.111814	0.0991561	0.122363	0.107595	0.125	0.112051	0.109827	0.118393	0.12817	0.106157	0.101923	0.0976645	0.0932039	0.140426	0.137339	0.122581	0.142251	0.117904	0.107356	0.120879	0.0963391	0.119898	0.0940499	0.0977011	0.0902111	0.101727	0.0978887	0.084453	0.101533	0.120548	0.0902111	0.084453	0.084453	0.0902111	0.084453	0.0959693	0.0902111	0.0961538	0.0959693
78	M. feae	0.0924	0.0878761	0.106214	0.0882353	0.100408	0.109791	0.0982659	0.11068	0.106589	0.107595	0.0970464	0.118143	0.107595	0.122881	0.105708	0.105973	0.114165	0.126379	0.106157	0.107692	0.0997877	0.0970874	0.13617	0.128755	0.111828	0.129512	0.106987	0.105368	0.112088	0.0924855	0.117347	0.0940499	0.0938697	0.0863724	0.0959693	0.0921305	0.0863724	0.0977011	0.115068	0.0863724	0.084453	0.0825336	0.0902111	0.0825336	0.0882917	0.084453	0.0884615	0.0940499
79	M. popei	0.121194	0.113128	0.131669	0.106173	0.111387	0.119156	0.104738	0.125313	0.1225	0.1067	0.0992556	0.131514	0.1067	0.126866	0.106965	0.101737	0.10199	0.119377	0.1075	0.113861	0.1075	0.112782	0.140351	0.144304	0.124365	0.15	0.121447	0.103704	0.118812	0.116625	0.116456	0.116337	0.118519	0.108911	0.121287	0.116337	0.108911	0.118519	0.11413	0.113861	0.113861	0.10396	0.108911	0.106436	0.106436	0.106436	0.109181	0.113861
80	M. gigantica	0.0756939	0.0917247	0.0986969	0.0947368	0.0849955	0.0866774	0.088632	0.0970874	0.0949612	0.103376	0.0949367	0.105485	0.0886076	0.0995763	0.0845666	0.0867052	0.0930233	0.107369	0.0849257	0.0884615	0.0806794	0.0854369	0.123404	0.126609	0.0860215	0.123142	0.0917031	0.0954274	0.103297	0.0807692	0.0941476	0.0766284	0.0860421	0.0766284	0.0881226	0.0804598	0.0766284	0.0860421	0.10929	0.0766284	0.0766284	0.0727969	0.0823755	0.0689655	0.0689655	0.0708812	0.0729367	0.0766284
81	M. wawuensis	0.0756939	0.0898004	0.0967664	0.0926316	0.0849955	0.0866774	0.088632	0.0970874	0.0949612	0.103376	0.0949367	0.105485	0.0886076	0.0995763	0.0845666	0.0867052	0.0930233	0.107369	0.0870488	0.0884615	0.0806794	0.0854369	0.123404	0.124464	0.0860215	0.123142	0.0917031	0.0954274	0.103297	0.0788462	0.0916031	0.0747126	0.08413	0.0747126	0.0862069	0.0785441	0.0747126	0.08413	0.106557	0.0747126	0.0747126	0.0708812	0.0804598	0.0670498	0.0670498	0.0689655	0.0710173	0.0747126
82	M. nankiangensis	0.0795179	0.0910241	0.0979406	0.0941423	0.0901114	0.0899237	0.0923077	0.100193	0.0980769	0.106918	0.0985325	0.109015	0.0943396	0.101053	0.0861345	0.0898662	0.0966387	0.111414	0.0886076	0.0896947	0.0822785	0.0905588	0.12685	0.127932	0.0897436	0.126582	0.0932755	0.100791	0.104803	0.0803059	0.0936709	0.0763359	0.0857143	0.0763359	0.0877863	0.0801527	0.0782443	0.0857143	0.108696	0.0725191	0.0764818	0.0726577	0.082218	0.0688337	0.0688337	0.0707457	0.0727969	0.0764818
83	M. shapingensis	0.0821587	0.0872049	0.0941092	0.0899582	0.0862864	0.0860971	0.0884615	0.0982659	0.0961538	0.102725	0.0943396	0.106918	0.0880503	0.0947368	0.0798319	0.0860421	0.092437	0.106593	0.0864979	0.0896947	0.0822785	0.0867052	0.122622	0.119403	0.0790598	0.120253	0.0889371	0.0909091	0.100437	0.0726577	0.0835443	0.0687023	0.0838095	0.0687023	0.0801527	0.0725191	0.0706107	0.0819048	0.0978261	0.0687023	0.0726577	0.0650096	0.0745698	0.0611855	0.0611855	0.0630975	0.0651341	0.0688337
84	M. dringi	0.111733	0.111411	0.11814	0.100418	0.099642	0.0973961	0.0977597	0.108384	0.108163	0.0964361	0.0880503	0.111111	0.102725	0.113684	0.092437	0.0892495	0.092437	0.107221	0.0970464	0.0890688	0.0864979	0.100204	0.133192	0.136461	0.113248	0.124473	0.110629	0.122984	0.122271	0.0973631	0.108861	0.105051	0.104839	0.0989899	0.109091	0.113131	0.109091	0.106855	0.116848	0.0949495	0.105263	0.105263	0.115385	0.105263	0.101215	0.097166	0.0953347	0.097166
85	M. nasuta	0.167826	0.144662	0.160677	0.155462	0.14112	0.1414	0.139831	0.152542	0.156448	0.134737	0.128421	0.147368	0.130526	0.145877	0.137131	0.139241	0.139241	0.150928	0.122881	0.143158	0.133475	0.123404	0.176221	0.169165	0.156652	0.165254	0.148148	0.155136	0.157895	0.147679	0.168367	0.153361	0.155136	0.151261	0.153361	0.161765	0.153361	0.159329	0.183562	0.14916	0.141053	0.153684	0.153684	0.153684	0.162105	0.153684	0.151899	0.149474
86	M. kalimantanensis	0.142666	0.121232	0.133205	0.132632	0.126955	0.127209	0.125725	0.129594	0.125483	0.14346	0.135021	0.14135	0.126582	0.139831	0.137131	0.115607	0.12685	0.141568	0.127389	0.119231	0.123142	0.120388	0.161702	0.160944	0.15914	0.161359	0.146288	0.137177	0.155702	0.129094	0.15601	0.136276	0.130268	0.132438	0.143954	0.140115	0.138196	0.145594	0.178571	0.134357	0.132692	0.138462	0.136538	0.136538	0.134615	0.132692	0.136802	0.132692
87	M. kobayashii	0.135699	0.137069	0.140498	0.132632	0.133381	0.137698	0.140244	0.148374	0.148073	0.134737	0.130526	0.147368	0.122105	0.131078	0.135021	0.135628	0.137131	0.145755	0.122881	0.12753	0.120763	0.120408	0.161359	0.162741	0.154506	0.17161	0.132898	0.141129	0.140659	0.125761	0.138107	0.125253	0.125	0.123232	0.129293	0.129293	0.127273	0.131048	0.147945	0.117172	0.121457	0.123482	0.12753	0.123482	0.119433	0.119433	0.123732	0.125506
88	M. baluensis	0.131959	0.115016	0.132692	0.132075	0.130307	0.13248	0.140655	0.129594	0.135135	0.14916	0.144958	0.14916	0.130252	0.149789	0.145263	0.130518	0.141053	0.149922	0.128964	0.130268	0.122622	0.125725	0.15678	0.155983	0.143469	0.164905	0.134783	0.150495	0.142232	0.117083	0.142494	0.114723	0.118321	0.124283	0.128107	0.130019	0.126195	0.139313	0.15847	0.118547	0.12069	0.122605	0.124521	0.12069	0.126437	0.114943	0.119002	0.122605
89	M. stejnegeri	0.141825	0.139564	0.146556	0.138947	0.136081	0.144046	0.140927	0.141199	0.137066	0.153684	0.147368	0.162105	0.136842	0.143763	0.154334	0.142308	0.151899	0.152819	0.133758	0.130518	0.127389	0.127907	0.171975	0.167024	0.152034	0.177966	0.141304	0.149105	0.151648	0.130518	0.147583	0.1341	0.122605	0.128352	0.137931	0.136015	0.132184	0.1341	0.156164	0.122605	0.128599	0.126679	0.136276	0.130518	0.140115	0.130518	0.132692	0.130518
90	M. edwardinae	0.129796	0.0996806	0.113462	0.113445	0.134162	0.130602	0.137066	0.139265	0.140927	0.143158	0.141053	0.164211	0.138947	0.160677	0.154008	0.126679	0.137131	0.149027	0.129237	0.130268	0.120763	0.121857	0.178344	0.171306	0.1606	0.175847	0.152174	0.138889	0.151316	0.122605	0.147208	0.122371	0.120459	0.126195	0.137667	0.128107	0.131931	0.147228	0.172131	0.124521	0.128599	0.1341	0.130268	0.128599	0.122605	0.116858	0.120921	0.12069
91	M. ligaya	0.135788	0.105431	0.119231	0.12605	0.141841	0.142126	0.148649	0.139265	0.140927	0.155789	0.151579	0.170526	0.145263	0.167019	0.149789	0.128599	0.139241	0.157443	0.129237	0.130268	0.125	0.131528	0.178344	0.169165	0.158798	0.182203	0.148148	0.146825	0.149123	0.122841	0.159898	0.124521	0.130019	0.130268	0.137931	0.136015	0.130268	0.14914	0.168937	0.136015	0.138196	0.132438	0.126679	0.130518	0.128599	0.122841	0.123077	0.126679
92	Leptolalax alpinus	0.202975	0.184073	0.196078	0.206009	0.201911	0.196021	0.198039	0.207436	0.203523	0.216738	0.216738	0.233906	0.218884	0.219828	0.227957	0.195695	0.210753	0.219987	0.219355	0.196498	0.206452	0.198428	0.227273	0.220524	0.218818	0.226782	0.216814	0.20202	0.212528	0.203922	0.234987	0.199219	0.20078	0.201172	0.210938	0.208984	0.207031	0.214425	0.261236	0.199219	0.199219	0.205078	0.207031	0.201172	0.205078	0.197266	0.199609	0.197266
93	Leptobrachium cf. rakhinensis	0.214284	0.217856	0.221298	0.208955	0.193561	0.193631	0.200864	0.183585	0.189655	0.199143	0.201285	0.205567	0.192719	0.206009	0.207709	0.193133	0.193133	0.203132	0.209052	0.212446	0.204741	0.203463	0.200431	0.190889	0.193478	0.212903	0.196035	0.191898	0.198661	0.197849	0.223958	0.197002	0.202991	0.199143	0.201285	0.192719	0.214133	0.202991	0.243017	0.205567	0.197425	0.195279	0.203863	0.199571	0.2103	0.199571	0.199571	0.203863
[truncated: 44 more columns]
