# Supplementary material for: Multiple data revealed two new species of the Asian horned toad Megophrys Kuhl & Van Hasselt, 1822 (Anura, Megophryidae) from the eastern corner of the Himalayas
Source: Zookeys. 2020 Oct 22;977:101–61. doi: 10.3897/zookeys.977.55693 (PMC7596021; doi:10.3897/zookeys.977.55693)
Supplement: Supplementary material 1 — Table S1–S5 [file zookeys-977-101-s001.zip › 55693_0R-2-A_revised Table S5.xlsx]

## Sheet: Sheet1
Table S5. Morphological comparisons between the Megophrys species from the eastern Himalayas. Measurements in mm. See abbreviations for the morphological characters in Materials and Methods section.
Species	SVL		Morphological comparisons										Osteological comparisons
	Adult males	Adult females	Protuberance beyond cloaca large, swollen, visable from ventral view (+), small, not swollen, barely visible from ventral view (-)	Dorsal skin texture: rough (++), smooth with small tubercles (+), smooth (-)	Horn'-like tubercle at edge of upper eyelid: long point (+++), slightly large (++), small (+), absent or indistinct (-)	Vomerine ridge: present (+), or absent (-)	Vomerine teeth: present (+), or absent (-)	Lateral fringes on toes: wide (++), narrow (+), lacking (-)	Nuptial pad of breeding males: present on finger I and II (++), only on finger I (+), or absent (-)	Finger tips: flat with small disk (+), rounded, slightly dialated or not (-)	base of first finger vs the second: distinctly larger (+), similar (-)	Inner metatarsal tubercle colse to base of toe I (+), or separate from distinctly (-)	Premaxillary and maxillary teeth: Strong and closely positioned (+), weak and separated by gaps (-)	Nasal bones contact with sphenethmoid: completely (++++), mostly (+++), about half (++), a quarter (+), or not (-)	Texture of sphenethmoid: Rough with curves and pits (++), relatively smooth with few pits (+), smooth (-)	Middle front edge of dorsal sphenethmoid: protruding (++), truncate (+), concave (-)	Frontoparietal: front distinctly wider than rear (+), or about equals (-)	Opening of anterior fontanelle: wide open (++), small, width equals sagittal suture (+), occlusive (-)	Sagittal suture: distinctly open (++), narrowly open (+), occlusive (-)	Front part of anterior process of parasphenoid raise above sphenethmoid (+) or not (-)	Width of conjunction of anterior process of parasphenoid meet with sphenethmoid versus the constriction near its base	Exoccipitals anterior (+) or posterior (-) to the line connecting conjunctions of quadratojugal and mandible	Columella auris: long (+), short (-)
M. cf. pachyproctus	33.6-36.6, N = 5	40.6-42.8, N = 5	-	++	+	++	+	+	+	-	+	+	-	++	++	++	-	+	++	-	about 1/2	-	-
Megophrys zhoui sp. nov.	23.0, N = 1	23.5-23.9, N = 2	-	+	+	+	-	+ or -	/	-	-	+	-	-	+	++	-	+	+	-	about 2/3	-	-
Megophrys yeae sp. nov.	23.8-29.1, N = 12	27.9-31.3, N = 2	-	+	+	+	-	+	-	+	-	+	-	++++	-	-	-	++	-	-	about 3/4	-	-
M. pachyproctus	35.3-35.7, N = 2	35.8, N = 1	+	++	-	++	+	+	+	-	+	-	+	+++	+	+	-	+	++	-	about 3/4	-	-
M. medogensis	57.2-68.7, N = 21	75.7-85.5, N = 5	-	+	+	+++	++	+	++	-	+	+	+	+	+	++	+	-	-	+	equal	+	+
M. vegrandis	27.5–30.6, N = 4	/	-	+	+	-	-	++	-	+	-	+	/	/	/	/	/	/	/	/	/	/	/
M. fei	24.5-25.1, N = 4	28.2-28.9, N = 2	-	++	+	-	-	++	-	+	-	+	/	/	/	/	/	/	/	/	/	/	/
M. ancrae	39.1-45.3, N = 8	48.9, N = 1	-	+	+	+	+	-	++	+	+	+	/	/	/	/	/	/	/	/	/	/	/
M. flavipunctata	56.9-68.4, N = 4	68.0-74.6, N = 3	-	+	-	+	+	+	++	-	+	+	/	/	/	/	/	/	/	/	/	/	/
M. glandulosa	76.3-81.0, N = 10	76.5-99.5, N = 3	-	-	-	+	+	++	++	-	+	+	/	/	/	/	/	/	/	/	/	/	/
M. himalayana	68.0-73.5, N = 6	83.9, N = 1	-	+	+	+	+	-	++	-	+	+	/	/	/	/	/	/	/	/	/	/	/
M. major	71.6-87.5, N = 12	85.6-98.2, N = 3	-	+	+	+	+	+	++	-	+	+	/	/	/	/	/	/	/	/	/	/	/
M. megacephala	45.9-53.4, N = 12	64.4, N = 1	-	+	-	+	+	-	++	-	+	+	/	/	/	/	/	/	/	/	/	/	/
M. monticola	38.4-49.5, N = 17	41.2-56.1, N = 7	-	+	+	+	+	-	++	-	+	+	/	/	/	/	/	/	/	/	/	/	/
M. oreocrypta	/	94.9, N = 1	-	+	+	+	+	-	/	-	+	+	/	/	/	/	/	/	/	/	/	/	/
M. oropedion	32.8-39.2, N = 7	44.1-48.7, N = 2	-	+	-	+	+	-	++	-	+	+	/	/	/	/	/	/	/	/	/	/	/
M. parva	35.6-50.6, N = 5	41.5-44.8, N = 4	-	-	+	+	+	-	++	-	/	/	/	/	/	/	/	/	/	/	/	/	/
M. periosa	71.3-93.8, N = 12	112.0, N = 1	-	-	+	+	+	-	++	-	+	+	/	/	/	/	/	/	/	/	/	/	/
M. robusta	73.5-83.1, N = 6	81.3-102.0, N = 4	-	+	+	+	+ or -	-	++	-	+	+	/	/	/	/	/	/	/	/	/	/	/
M. serchhipii	37.1, N = 1 sex unknown	/	/	-	+	/	+	-	/	/	/	/	/	/	/	/	/	/	/	/	/	/	/
M. zhangi	32.5-37.2, N = 3	/	-	+	-	+	+	+	++	-	+	/	/	/	/	/	/	/	/	/	/	/	/
M. zunhebotoensis	30.0, N = 1	39.0, N = 1	/	/	-	+	+	-	/	/	/	/	/	/	/	/	/	/	/	/	/	/	/
