# Supplementary material for: Multiple data revealed two new species of the Asian horned toad Megophrys Kuhl & Van Hasselt, 1822 (Anura, Megophryidae) from the eastern corner of the Himalayas
Source: Zookeys. 2020 Oct 22;977:101–61. doi: 10.3897/zookeys.977.55693 (PMC7596021; doi:10.3897/zookeys.977.55693)
Supplement: Supplementary material 1 — Table S1–S5 [file zookeys-977-101-s001.zip › 55693_0R-2-A_revised Table S1.xlsx]

## Sheet: Sheet1
Table S1. Measurements of the adult specimens of Megophrys used in this study. Unit in mm. See abbreviations for the morphological characters in Materials and Methods section.
Species	Voucher (*holotype)	Locality	Sex	SVL	HW	HL	SL	SN	EN	IN	EL	IUE	UEW	IFE	IBE	TYD	TYE	FAL	HAL	FIL	FIIL	FIIIL	FIVL	TL	SHL	TFOL	FOL	IMT	FIIIW	FIVW	HLL
Megophrys yeae sp. nov.	CIB201706MT03	Suburb of Medog, Tibet, China	Female	31.3	11	9.5	3.6	1.8	1.7	2.9	3.8	3.6	3	5.2	9.4	1.9	1.9	8	9.9	3.9	5.6	8.6	6.6	15.7	16.7	23.7	15.3	1.8	1.2	1.2	53.5
	CIBMTXC-201701-043	Suburb of Medog, Tibet, China	Female	27.9	10	9	3.7	1.8	2	3.5	3.3	3.2	2.5	5.5	8.5	1.3	1.4	7.4	9.3	3.7	4.9	7.9	5.9	14.6	15.6	21.8	13.5	ind	1.4	1.4	48.9
	CIB201706MT02*	Beibeng, Medog, Tibet, China	Male	27.5	9.8	9	3.6	1.9	2	3.2	3.8	3.1	2.4	5.1	8.7	1.6	1.6	7	8.3	3.8	4.8	7.5	6.2	12.3	14.1	19.7	12.5	1.9	1.2	1.3	44.9
	CIB201706MT01	Didong, Medog, Tibet, China	Male	27.1	9.4	8.9	3.6	1.8	1.9	3.2	3.5	3.1	2.4	5.1	8.1	1.6	1.6	6.7	8	3.4	4.8	7.1	5.5	12.9	13.5	18.6	10.9	1.3	1.3	1.3	41.9
	CIB022017061407b	Beibeng, Medog, Tibet, China	Male	27.1	9.8	8.3	3.6	2	2	3.1	3.9	3.3	3	5.1	9	1.4	1.7	7.1	8	3.4	4.9	7.4	6.4	13.6	14.1	19.8	12.3	1.5	1.2	1.2	45.1
	CIB022017061103	Didong, Medog, Tibet, China	Male	27.5	9.4	8.6	3.3	1.8	1.8	3.6	3.4	3.2	2.5	5.2	8.3	1.6	1.5	6.9	8.1	3.5	4.5	6.5	5.7	12.1	13.1	18.1	11.3	1.6	1.1	1.1	40.7
	CIB022017061104	Didong, Medog, Tibet, China	Male	28.1	10	9.4	3.6	2	1.7	3.2	3.8	3.2	2.6	5.2	8.7	1.6	1.4	7.1	8.3	3.4	5.4	7.1	5.8	12.4	14	19	11.9	1.5	1.2	1.3	42.8
	CIB022017061804	Bari, Medog, Tibet, China	Male	27.7	9.5	8.6	3.4	2	1.7	3.2	3.4	3.1	2.5	5.3	8.2	1.4	1.5	6.6	7.9	2.9	4.2	6.6	5.4	11.8	12.7	17.7	11	1.1	1.2	1.1	40.9
	CIB022017061606	Beibeng, Medog, Tibet, China	Male	23.8	8.7	8	3	1.6	1.7	2.4	2.9	2.8	2.2	4.8	7.3	1.1	1.4	6.5	7.3	3.2	4.2	6.8	5.7	10.5	12.5	17.4	11	ind	0.9	1	38.3
	CIB022017061102	Didong, Medog, Tibet, China	Male	27.9	8.8	9.2	3.7	1.8	1.8	2.9	3.7	3	2.7	5.3	8.4	1.7	1.4	7.1	8.3	3.4	4.7	7.3	6	12.8	13.6	19.5	12.6	1.3	1.3	1.3	44.3
	CIBMT171064	Yadong, Medog, Tibet, China	Male	25.1	9.3	8.8	3.5	1.9	1.8	2.9	3.3	2.9	2.6	4.9	8.2	1.5	1.4	6.2	8	3.5	4.9	7	5.6	12.3	13.6	18.5	11	1.4	1.1	1.2	41.1
	CIBMT171065	Yarang, Medog, Tibet, China	Male	28.1	9.7	8.8	3.9	1.8	1.9	3.2	3.8	3.3	2.6	5.4	8.6	1.4	1.4	6.9	8.7	3.7	4.5	7.2	5.2	13.2	14.5	19.6	11.7	1.4	1.1	1.2	44.1
	CIBMT171066	Yarang, Medog, Tibet, China	Male	29.1	10.1	9.1	3.9	1.8	1.9	3.5	3.7	3.1	2.5	5.7	8.8	1.6	1.6	7.1	8.3	3.7	4.5	7	5.7	13	14.3	20.4	11.6	ind	1.1	1.2	44.3
	CIBMTXC-201701-044	Suburb of Medog, Tibet, China	Male	25.2	9.2	8.4	3.3	1.6	1.6	3	3.4	2.9	2.3	4.6	7.5	1.3	1.2	6.5	7.9	2.8	4.2	7.2	5.5	12.5	13.5	19	10.8	ind	1.3	1.3	41.6
Megophrys cf. pachyproctus	CIB201706MT04	Bari, Medog, Tibet, China	Male	33.6	12.7	11.4	4.1	2.3	2.4	3.3	4.8	4.2	3.6	6.5	10.7	2.1	1.9	8	10.1	4.2	6.1	9.3	6.9	16.8	16.7	24.9	16	2.2	0.9	0.9	55.9
	CIB022016061807	Bari, Medog, Tibet, China	Male	36	12.7	10.8	4.4	2.4	2	4	4	3.6	2.9	6.5	10.3	2	1.5	7.6	-	4.4	5.2	-	7.4	17.4	17.1	25.3	16.6	1.9	-	1	56.3
	CIB022017061805*	Bari, Medog, Tibet, China	Male	34.8	12.3	11	4.6	2.2	2.3	3.9	4.5	3.8	3.2	6.5	10.4	1.8	1.7	7.5	9.6	3.8	5.4	8.4	6.9	16.5	17.2	24	15.2	1.6	1.1	1.1	54.3
	CIB022017061806	Bari, Medog, Tibet, China	Male	36.6	12.7	11.7	4.7	2.3	2.5	3.7	4.5	4	3.5	6.9	10.6	2.1	1.9	8.4	10.7	4.6	5.3	9.5	7.4	18.1	18.3	26.9	17.4	1.7	0.9	0.8	57.5
	CIBMT171056	Renqinbeng, Medog, Tibet, China	Male	35.4	12.6	11.8	4.7	2.5	2.5	4.3	4.2	4.7	3.4	6.9	10.1	2.1	2.1	7.5	10.1	4.7	5.7	8.6	7	16.3	17.6	26	16.9	1.9	0.7	0.6	55.8
	CIBMT171052	Renqinbeng, Medog, Tibet, China	Female	42.8	14.8	12.5	5.6	2.4	3.2	4.2	4.7	4.6	3.7	7.5	11.4	1.9	2.3	8.7	12.3	5.6	6.4	10.9	8.1	20.3	22	31.4	19.9	1.8	0.8	0.9	68.8
	CIBMT171057	Renqinbeng, Medog, Tibet, China	Female	40.7	14	13.4	5.6	2.7	2.6	4.9	4.3	4.5	3.9	7.3	11.2	2.1	2.3	8.8	11.6	4.8	6	9.9	8.2	20.1	21.8	29.8	19.2	2	0.9	1.1	67
	CIBMT171058	Renqinbeng, Medog, Tibet, China	Female	40.6	13.9	12.2	5.4	2.9	2.5	4.5	4.7	4.8	3.5	8.1	11.3	1.9	2.4	9.4	12.2	5	6.7	10.8	8.8	19	21.4	31.6	19.8	1.7	0.9	1	68.7
	CIBMT171054	Renqinbeng, Medog, Tibet, China	Female	41.2	13.6	12.8	5.3	2.5	2.8	4.3	4	4.3	3.5	7.5	11.3	2.4	2.5	9.4	12.2	5.8	6.7	10.8	9.9	20.5	22	32.5	20.4	1.8	0.8	0.9	69.8
Megophrys zhoui sp. nov.	CIBMT171053*	Renqinbeng, Medog, Tibet, China	Male	23	7.8	8.3	3.6	1.8	1.4	3	2.7	2.7	2.3	4.5	7.2	1.3	1.1	5.2	7.1	2.7	3.7	6.1	4.6	11.5	12.1	16.7	10.9	1.1	0.5	0.6	36.5
	CIBMT171060	Renqinbeng, Medog, Tibet, China	Female	23.9	8.1	8.5	3.4	1.8	1.5	3.1	2.8	2.6	2.3	4.6	7.2	1.4	1.1	5.3	7.1	2.7	3.7	6.1	4.8	12	12.7	17.3	11.1	1.2	0.6	0.7	38.5
	CIBMT171062	Renqinbeng, Medog, Tibet, China	Female	23.5	7.6	7.6	3.1	1.6	1.6	2.6	2.2	3.1	2.1	4.8	7	1.4	1.3	5	6.9	2.3	3.2	5.2	4	11.3	12.1	17	10.7	1.3	0.6	0.6	37.8
M. pachyproctus	NWIPB770650*	Gelin, Medog, Tibet, China	Male	35.7	12.5	11.1	4.8	2.3	2.4	4.2	4.7	3.8	3.4	6.6	9.9	2.1	1.8	8	10.3	4.6	5.2	8.3	7.4	16.4	16.9	24.9	16.4	2	0.8	0.8	55.3
M. medogensis	CIB022017061801	Bari, Medog, Tibet, China	Female	82.7	31.3	30.4	9.4	4.9	4.7	9	8.4	9.8	7.1	13.6	22.2	3.5	7.2	16.3	21.4	12	13.8	20.3	15.6	40.6	42.4	57.6	37.7	3.5	1.8	1.8	130.6
	CIB022017061602	Beibeng, Medog, Tibet, China	Female	76.6	31.8	29	9.7	4.6	5.4	8.4	8.9	8.6	7.4	13.4	23.1	3.5	6.6	17	20.8	12.6	12.9	19.2	15.4	41.6	44.7	60.2	39.4	3.9	1.6	1.8	140
	CIBMTXC-2017-01-040	Suburb of Medog, Tibet, China	Female	77.8	31.6	28.4	9.9	5.8	4.6	10	8.8	9.7	7.6	13.9	22.5	3.1	6.8	16.4	20	12	13	19.1	14.3	41	44	57.7	37.7	4.1	1.7	1.9	129.9
	CIB022017061601	Beibeng, Medog, Tibet, China	Female	75.7	27.8	26.2	9.8	4.9	5	8.6	7.9	8.6	6.9	12.3	20.7	2.8	7.9	16.4	20.7	12.4	13.3	19.4	15.8	37.3	43.3	59.6	39.4	3.6	1.6	1.8	133.4
	CIBMTXC-2017-01-039	Suburb of Medog, Tibet, China	Female	85.5	31.6	27.5	8.9	5.4	4.3	10	8.7	9.7	6.8	14.7	23.2	3.6	6.7	17.7	13.2	13.2	19.9	16.9	38.3	41.1	43.3	56.8	36.1	4.6	1.6	1.4	131.2
	CIB022017061502	Gelin, Medog, Tibet, China	Male	66.6	23.4	21.3	7.9	4.5	3.8	7.2	7.6	6.9	5.4	10.3	17.6	3.2	5	12.8	16.3	10.1	11.3	15.8	13	32.2	33.7	46.5	30.6	3.6	1.7	1.7	107.4
	CIB022017061501	Gelin, Medog, Tibet, China	Male	68.7	24.2	26.2	8	4.4	3.6	7.9	7.9	6.4	6.2	10.6	17.8	3.3	4.9	12	16.9	10.2	10.7	15.9	13.2	32.9	35.3	48	31.1	3.5	1.6	1.5	109.3
	CIB022017061604	Beibeng, Medog, Tibet, China	Male	64.9	23.5	23.3	8.5	4	4.4	6.7	8	6.6	5.8	11.4	18.9	3.2	5.3	13.4	16.9	9.7	10.7	15.8	12.3	31.7	34.5	45	30.2	4	1.5	1.6	107
	CIB022017061406MT	Suburb of Medog, Tibet, China	Male	63.3	23.2	24.1	8.2	4.5	3.6	7.7	7.4	6.4	5.9	10.8	17.9	3.3	6.2	12.7	12.5	9.8	10.6	15.9	12.5	32	34.4	46.3	32.4	3.4	1.5	1.5	107
	CIB022017061404DD	Didong, Medog, Tibet, China	Male	63	23.4	23.5	8.3	4.7	3.9	7.6	7.1	6.8	5.2	10.7	17.2	2.3	4.8	12.6	15.7	8.4	9.1	15.1	11.5	29.2	32.1	42.2	27.7	3.6	1.4	1.3	101
	CIB022017061405BB	Beibeng, Medog, Tibet, China	Male	65	23.1	23.7	8.2	4.1	3.8	7.5	7.2	7	5.7	10.4	17.8	3.4	5.1	13.2	16.7	9.8	10	15.8	12.9	31.5	35.2	47.6	31.2	3.2	1.5	1.4	105
