# Supplementary material for: Multiple data revealed two new species of the Asian horned toad Megophrys Kuhl & Van Hasselt, 1822 (Anura, Megophryidae) from the eastern corner of the Himalayas
Source: Zookeys. 2020 Oct 22;977:101–61. doi: 10.3897/zookeys.977.55693 (PMC7596021; doi:10.3897/zookeys.977.55693)
Supplement: Supplementary material 1 — Table S1–S5 [file zookeys-977-101-s001.zip › 55693_0R-2-A_revised Table S2.xlsx]

## Sheet: Sheet1
Table S2. Measurements of the tadpole specimens of Megophrys used in this study. Unit in mm. See abbreviations for the morphological characters in Materials and Methods section.
Species	Voucher	Locality	Stage	BH	BL	BW	ED	PP	NE	IND	RN	SS	SU	ODW	TAL	UF	LF	TMW	TMH	TOL
Megophrys pachyproctus	CIBMT20170611	Bari, Medog, Tibet, China	25	2.8	6.1	3.1	0.3	1.6	0.4	1.4	1.5	3.8	6	4.9	13	1.1	0.9	1.6	2	19.1
Megophrys yeae sp. nov.	CIB022017061809	Bari, Medog, Tibet, China	31	3.9	11.4	4.9	0.9	3.6	1	2.3	2.7	6.4	14.7	7.4	24.4	1.6	1.1	3	3.4	35.8
Megophrys yeae sp. nov.	CIB022017061811	Bari, Medog, Tibet, China	28	4.1	11	4.9	0.7	3.2	1	2.1	2.3	5.7	11.1	6.7	22.8	1.2	1.1	2.8	3.1	33.9
Megophrys yeae sp. nov.	CIBMT20170606	Bari, Medog, Tibet, China	28	3.9	10.6	4.6	0.8	3.3	0.8	2.4	2.1	5.7	12.1	7.1	23.8	1.4	1.2	2.7	3.1	34.4
Megophrys yeae sp. nov.	CIBMT20170603	Bari, Medog, Tibet, China	34	4.3	11.3	5.2	0.9	3.6	1.3	2.6	2.3	6	13.5	5.6	24.5	1.4	1.2	3.3	3.6	35.8
Megophrys yeae sp. nov.	CIBMT20170604	Bari, Medog, Tibet, China	35	4.6	10.9	5.1	1.1	3.9	1	2.5	2	5.8	11.6	7.7	27.5	1.4	1.3	3.4	4	38.4
Megophrys yeae sp. nov.	CIBMT20170605	Bari, Medog, Tibet, China	32	4.8	10.4	5.8	1.1	3.4	1.1	2.5	2.3	5.4	12	6.6	23.3	-	-	2.8	3.7	33.7
Megophrys yeae sp. nov.	CIBMT20170606	Bari, Medog, Tibet, China	28	4	10.5	4.8	0.8	3.2	1	2.5	2.2	6	13.2	7.2	24.3	1.4	1.2	2.9	3.5	34.8
Megophrys yeae sp. nov.	CIBMT20170607	Bari, Medog, Tibet, China	31	4	11	4.8	1	3.3	1.1	2.2	1.9	5.2	12.1	7.1	23.4	1.5	1.1	3.1	3.4	34.4
Megophrys yeae sp. nov.	CIBMT20170608	Bari, Medog, Tibet, China	29	3.5	10.2	4.6	0.8	3.2	1	2.2	2	5.4	10.8	5.9	23.9	1.3	1.1	2.8	3.4	34.2
M. medogensis high-elevation	CIBMT171001	Gedang, Medog, Tibet, China	27	3.9	9.5	5.2	0.8	3.2	1	1.9	2.2	6	11.6	5.3	24.1	1.6	1.5	2.3	2.8	33.7
M. medogensis low-middle-elevation	CIBMT20170621	Bari, Medog, Tibet, China	35	6	13.3	7.5	1.2	4.9	1.6	3	2.6	8	16	8.8	29.4	2.1	1.6	3.9	4.2	42.7
M. medogensis low-middle-elevation	CIBMT022017061808	Bari, Medog, Tibet, China	38	5.7	13.2	5.9	1.6	4.8	2	3.5	2.6	8	18.9	7.1	30.3	1.9	1.3	3.4	2.5	43.6
