# Supplementary material for: Multiple data revealed two new species of the Asian horned toad Megophrys Kuhl & Van Hasselt, 1822 (Anura, Megophryidae) from the eastern corner of the Himalayas
Source: Zookeys. 2020 Oct 22;977:101–61. doi: 10.3897/zookeys.977.55693 (PMC7596021; doi:10.3897/zookeys.977.55693)
Supplement: Supplementary material 1 — Table S1–S5 [file zookeys-977-101-s001.zip › 55693_0R-2-A_revised Table S3.xlsx]

## Sheet: Sheet1
Table S3. Measurements of advertisement call parameters for three Megophrys species in Medog. Values are given as mean (ranging).
Call character	Megophrys yeae sp. nov.						Megophrys pachyproctus			M. medogensis
	CIB022017061804	CIB022017061101	CIB022017061102	CIB022017061103	Unvounchered	MT171064	CIB022017061805	CIB022017061806	CIB022017061807	Unvounchered 1	Unvounchered 2	Unvounchered 3
Number of call groups measured	2	3	1	8	1	4	2	6	7	5	9	2
Total number of calls analysed	30	30	26	30	30	30	22	30	30	14	36	12
Call repetition rate (calls/s)	2.6	4.1	3.3	3.3	2.9	1.9	1.1	0.8	0.7	0.8	2.2	0.6
Calls/call group	103.5 (96–111)	109.3 (79–104)	no distinct group intervals	52.3 (9–187)	no distinct group intervals	10.3 (5–15)	12 (11–13)	13.3 (4–23)	7.1 (6–9)	2.8 (2–3)	4 (4)	6 (5–7)
Call duration (ms)	139 (118–178)	99 (89–108)	117 (105–127)	122 (106–136)	146 (122–172)	212 (173–246)	491 (273–663)	858 (581–1466)	889 (727–1202)	241 (189–316)	166 (120–260)	121 (102–160)
Intercall interval (ms)	238 (179–351)	146 (119–379)	187 (135–444)	166 (128–262)	201 (144–242)	370 (231–649)	528 (286–1651)	493 (367–848)	720 (490–1206)	153 (93–213)	209 (143–272)	253.8 (21–403)
Pulses/call	9.7 (8–11)	8.5 (7–9)	8.5 (7–10)	9.9 (9–11)	9.7 (7–11)	8.9 (7–12)	41.2 (24–59)	40.6 (22–68)	44.4 (33–66)	–	–	17.1 (13–25)
Dominant frequency (kHz)	4.4 (4.3–4.5)	5.2 (4.7–5.4)	4.5 (4.3–4.9)	4.7 (4.7–4.9)	4.4 (4.1–4.9)	4.8 (4.5–5.4)	3.3 (3.2–3.4)	3.2 (3.2–3.4)	3.2 (3.2–3.4)	2.4 (2.3–2.6)	2.6 (2.3–3.4)	2.4 (2.3–3.0)
Temperature (°C)	17–21	25	25	22–25	20	17	17–21	17–21	17–21	20	19	20
